# Supplementary material for: Entinostat in combination with nivolumab in metastatic pancreatic ductal adenocarcinoma: a phase 2 clinical trial
Source: Nat Commun. 2024 Nov 12;15:9801. doi: 10.1038/s41467-024-52528-7 (PMC11557583; doi:10.1038/s41467-024-52528-7)
Supplement: Supplementary file 4 — Supplementary Data 1 [file 41467_2024_52528_MOESM4_ESM.xlsx]

## Sheet: in
cell_type	J1798_P28_Baseline	J1798_P28_C1D1	J1798_P41_Baseline	J1798_P41_C1D1	J1798_P23_Baseline	J1798_P19_Baseline	J1798_P19_C1D1	J1798_P42_Baseline	J1798_P42_C1D1	J1798_P8_Baseline	J1798_P8_C1D1	J1798_P5_Baseline	J1798_P5_C1D1	J1798_P1_Baseline	J1798_P1_C1D1	J1798_P27_Baseline	J1798_P27_C1D1	J1798_P9_Baseline	J1798_P40_Baseline	J1798_P30_Baseline	J1798_P24_Baseline	J1798_P24_C1D1	J1798_P34_Baseline	J1798_P34_C1D1	J1798_P34_PD	J1798_P3_Baseline	J1798_P3_C1D1	J1798_P18_Baseline	J1798_P18_C1D1	J1798_P38_Baseline	J1798_P38_C1D1	J1798_P33_Baseline	J1798_P33_C1D1	J1798_P33_C2D1	J1798_P44_Baseline	J1798_P44_C1D1	J1798_P44_C2D1	J1798_P6_Baseline	J1798_P6_C1D1	J1798_P14_Baseline	J1798_P14_C1D1	J1798_P26_Baseline	J1798_P26_C1D1	J1798_P15_Baseline	J1798_P15_C1D1	J1798_P15_C2D1	J1798_P12_Baseline	J1798_P21_Baseline	J1798_P21_C1D1
Total immune	179.607	617.337	1099.8	879.813	459.98	1316.67	1241.91	311.248	567.026	512.416	569.251	2003.72	908.663	616.394	544.929	317.606	436.758	2060.2	232.725	1033.18	106.655	157.925	126.283	590.579	1229.35	1608.65	1000.3	1341.1	899.41	1232.23	550.211	803.231	333.735	1157.32	993.112	2453.05	1968.15	46.0938	111.8	396.44	164.809	304.466	423.546	120.914	119.849	395.966	734.385	452.446	260.975
Nucleated other (not immune, not PANCK+)	5579.5	3714.75	2017.16	2426.9	865.095	3630.83	3661.47	5322.2	3927.45	3041.04	2703.71	1980.62	4708.67	1506.31	1443.52	1902.44	3973.94	2432.16	6438.11	1103.16	4101.54	5620.41	1054.15	1464.67	4889.15	4248.15	3459.22	1287.65	3385.11	2131.35	1596.42	1173.54	2551.93	2120.7	3741.44	1423.28	1920.4	5624.18	4977.79	4278.57	6175.73	3224.46	3617.75	4259.23	2137.79	3591.08	1795.37	4441.09	3921.91
PANCK+	609.475	216.598	906.246	1313.9	3919.81	552.799	165.228	659.738	906.049	1753.92	1452.93	407.753	1186.85	985.48	2039.11	1373.66	949.956	412.414	1262.25	2063.84	1235.1	1019.38	4386.89	2318.3	841.747	1705.09	1449.66	2134.53	1145.67	1599.38	2272.04	2616.7	2890.1	2301.63	802.549	1004.75	1147.62	1036.26	601.723	492.801	287.778	160.528	460.641	139.021	1877.07	356.255	2063.88	234.893	319.785
CD3	69.8371	335.563	301.786	142.74	50.9857	379.809	363.734	140.689	137.845	29.463	52.5068	693	114.546	235.219	238.407	31.2411	54.9393	558.784	51.9782	194.444	34.7112	44.8631	13.0221	86.0771	292.869	21.5324	362.329	380.585	464.114	800.891	99.1336	365.056	135.968	347.169	331.634	1266.39	924.384	8.22809	14.8808	37.1196	33.8387	74.5794	82.9914	52.5247	57.0658	135.804	209.559	117.099	112.02
CD3+CD8+	30.4607	129.347	107.607	59.0472	33.2516	178.748	133.861	47.0107	38.7455	13.205	25.5535	241.186	74.9959	78.878	110.391	9.94848	39.9341	378.785	21.5722	67.727	11.9979	16.0226	7.93194	54.9203	65.7666	11.6634	211.608	129.897	216.622	576.283	46.1184	172.73	88.1474	185.064	118.332	525.39	380.312	3.01614	5.65898	12.6001	10.1084	25.3584	37.1762	21.1884	11.474	25.8995	49.6024	50.0186	49.1925
CD3+CD8- (putative CD4)	39.3763	206.216	194.18	83.6924	17.7342	201.061	229.873	93.6785	99.0991	16.258	26.9533	451.814	39.5501	156.341	128.016	21.2926	15.0052	179.999	30.4061	126.717	22.7133	28.8405	5.0902	31.1568	227.103	9.86899	150.721	250.688	247.492	224.607	53.0152	192.327	47.8203	162.105	213.303	741.003	544.072	5.21195	9.2218	24.5195	23.7303	49.221	45.8152	31.3364	45.5918	109.905	159.956	67.08	62.8273
CD20	1.20974	2.64962	8.00896	3.5164	3.32516	13.2948	17.4321	8.08607	12.6668	0.88506	2.61018	28.9955	0.191003	29.6336	1.65471	1.06805	36.757	108.379	5.9099	9.52144	0.824564	14.2794	8.42838	8.01478	1.26405	0	5.68692	9.93377	22.0577	42.701	14.4383	45.5301	5.10394	16.7093	12.9296	78.5303	23.9629	2.97499	0.852451	3.60277	3.69295	1.32517	2.21287	2.05866	6.75524	8.20955	12.7006	3.05143	3.32882
CD68+ (CCR2+/-)	1.20974	23.3249	6.01449	1.18275	0	126.838	37.9718	6.64716	5.96085	2.03923	2.53099	70.1489	1.13826	30.39	29.9813	2.90573	25.5148	197.21	0	0.329633	0.388008	6.79025	0	4.84038	5.42874	0	0.911905	81.578	11.7567	14.9587	10.8738	45.9279	4.42278	23.8115	26.2324	64.9701	39.1742	0.134128	2.4846	0.672708	1.29495	5.11391	8.87754	0.980314	1.41991	19.1638	12.8862	4.10074	4.03122
CD66b	0	0.898522	9.39021	23.7185	24.3845	7.76822	10.334	0.548029	5.96085	5.76537	3.89735	62.0471	6.87611	39.9651	26.0301	9.14128	37.3304	0.22766	0.908221	17.2882	0.266024	4.83869	1.47333	18.7472	13.2555	0.897181	0.710865	28.7279	12.8294	15.9081	22.1518	34.9827	11.6718	40.8417	21.7984	87.707	29.5033	0.268257	0.790795	1.3206	1.60323	25.1545	8.40734	0.0980314	0.806038	5.14432	8.61317	1.35676	11.9994
Total DCs	6.10709	35.7344	42.9111	46.5056	25.4929	92.975	275.425	10.2094	26.8238	24.4885	12.6521	72.5015	13.1132	19.6528	26.3912	40.0172	43.5109	121.286	10.2078	113.816	5.40214	3.36461	13.2689	21.7317	53.2372	1.79436	41.3701	46.3401	9.87016	12.5409	6.03919	14.8064	14.787	7.29673	22.6761	93.619	91.3025	0.974226	20.7666	16.0442	22.8929	5.48913	7.45383	8.92086	12.4349	50.725	17.1299	33.3253	18.8307
APC other (HLAII+ CD11c-)	15.1819	106.688	43.0175	18.9096	6.09612	26.2733	207.386	46.325	95.3736	38.941	19.0689	51.1988	2.28039	17.2481	16.3158	15.6158	3.56846	254.05	35.1619	71.1069	17.8709	12.9778	7.35247	69.7258	24.969	0.448591	29.7019	42.6841	4.01326	14.3843	17.9611	8.47556	11.1573	5.09971	55.1796	58.008	18.8566	0.80883	11.3674	33.9497	15.4409	3.88088	18.2221	7.8121	7.2143	43.9423	74.6873	90.0105	27.8712
DC-LAMP+ DCs	0	0.424161	0.308432	0	0	4.04487	4.25629	0.75387	0	0.158492	0	0.598702	0	7.32516	4.03822	0.125092	0	0	1.58874	0.215845	0	0.785433	0	31.7743	12.6428	0.448591	2.68907	9.48467	1.77994	4.48868	4.17538	2.9622	1.60739	0	3.64387	19.151	7.98602	0.233269	3.02518	3.83333	3.09188	0	0.561712	2.94094	2.03377	8.49046	5.2531	4.96872	2.44014
DC-LAMP- DCs	21.289	141.998	85.6201	65.4153	31.589	115.203	478.555	55.7805	122.197	63.2711	31.7211	123.102	15.3936	29.5758	38.6687	55.5079	47.0794	375.336	43.781	184.707	23.273	15.5569	20.6213	59.6831	65.5634	1.79436	68.383	79.5395	12.1035	22.4365	19.825	20.3197	24.3369	12.3964	74.2118	132.476	102.173	1.54979	29.1088	46.1605	35.2419	9.37001	25.1142	13.792	17.6154	86.1768	86.5641	118.367	44.2618
Myeloid other	24.9929	31.9127	357.96	466.443	139.657	291.71	117.394	10.5535	55.883	196.628	325.335	678.16	702.36	101.114	85.0955	68.5764	117.12	125.484	34.8047	426.61	6.28887	1.29163	47.0386	165.821	646.134	1505.47	194.419	251.245	214.717	188.693	153.398	216.042	41.9651	448.878	131.273	210.799	542.738	11.6049	24.8406	203.486	30.3822	125.701	193.119	22.7232	6.40826	22.2452	122.619	81.1974	34.5079
Immune other	14.4978	19.0638	169.964	46.9311	8.86709	304.36	145.785	47.7586	192.237	151.589	87.9493	219.184	23.0376	78.8837	100.025	101.683	40.8933	364.868	71.7237	49.9871	13.1299	42.8408	19.4516	74.9493	108.564	16.5979	137.602	383.966	82.8167	62.2677	110.118	28.1744	63.6309	113.638	205.952	172.283	124.984	15.7009	26.1067	63.3582	30.9385	40.5069	81.2814	13.0517	9.44024	76.0806	152.471	106.954	36.7509
CD163- macrophages	0.403246	14.6043	0.878288	0.0355556	0	34.558	15.6902	2.39862	1.49021	1.43824	0.722918	17.1084	0.569128	7.36342	14.0794	1.52018	3.82722	9.79057	0	0	0	4.41036	0	2.42019	0.828251	0	0	22.9137	4.78312	6.67522	4.09281	15.7328	0.486028	12.8216	9.16096	6.51605	12.3865	0.134128	0.351912	0.187246	0.243242	1.60241	3.78752	0.588189	1.41991	2.26811	2.94419	1.7301	1.82704
CD163+ macrophages	0	5.91877	4.25997	0.775162	0	87.3888	19.4198	3.83752	4.47064	0.600989	1.2994	48.0187	0	11.3012	14.1926	1.38555	14.0331	50.3515	0	0.329633	0.388008	0	0	0.382135	4.32723	0	0.911905	56.6025	3.59499	4.36063	4.37243	23.7063	3.49446	7.32662	8.22963	29.8083	23.4267	0	1.77653	0.407005	0.80847	2.55692	3.794	0.294094	0	15.4577	7.81957	2.17998	1.8442
total macrophages	0.403246	20.5231	5.13826	0.810718	0	121.947	35.11	6.23614	5.96085	2.03923	2.02232	65.1272	0.569128	18.6646	28.2721	2.90573	17.8604	60.1421	0	0.329633	0.388008	4.41036	0	2.80233	5.15548	0	0.911905	79.5162	8.37812	11.0358	8.46523	39.4391	3.98049	20.1482	17.3906	36.3244	35.8132	0.134128	2.12844	0.594251	1.05171	4.15933	7.58152	0.882283	1.41991	17.7258	10.7638	3.91008	3.67124
total monocytes	47.3768	64.3039	146.097	118.874	194.522	75.2743	67.885	38.9233	30.5493	22.3772	52.153	124.429	43.0231	70.7823	14.6702	39.2083	78.4651	458.429	18.6147	127.058	22.2956	22.4424	6.57182	85.1378	72.3344	60.5597	224.722	84.2128	74.123	77.7803	76.6539	46.8097	27.1672	132.807	183.339	421.575	160.449	3.76443	6.0287	28.3075	23.1029	22.9147	20.271	12.548	12.4322	28.5161	100.536	14.1513	11.1471
CD163- monocytes	29.3352	52.8571	114.809	86.6344	165.704	51.7979	47.7985	32.893	28.314	20.3369	47.2353	111.574	34.2757	63.6944	13.8156	36.2543	47.9767	217.471	14.0761	107.442	18.2672	21.181	6.42449	68.8103	60.6245	59.6626	200.736	55.4673	45.705	55.795	61.1554	40.1038	21.5054	111.343	158.339	357.271	124.987	2.49357	4.87631	24.39	15.0755	20.6904	18.7525	12.0579	11.5114	20.6111	89.2531	11.3349	9.80503
CD163+ monocytes	18.0416	11.4468	31.2872	32.24	28.818	23.4764	20.0865	6.0303	2.23532	2.04035	4.9177	12.8551	8.74732	7.0879	0.854596	2.95397	30.4884	240.958	4.53852	19.6162	4.02843	1.26141	0.147333	16.3275	11.71	0.897181	23.9861	28.7455	28.418	21.9853	15.4984	6.70589	5.66181	21.4646	24.9999	64.3042	35.4622	1.27086	1.15239	3.91747	8.02739	2.22431	1.51844	0.490157	0.920803	7.90502	11.2829	2.8164	1.34205
Non treg	31.6612	183.506	176.046	68.643	14.409	157.627	211.083	87.5112	96.8638	14.7752	25.0996	438.055	36.5018	138.857	117.086	19.2143	15.0052	178.178	29.045	108.198	20.4755	25.8238	4.50087	21.2504	202.478	9.86899	148.032	227.763	229.086	208.943	45.7211	184.552	41.515	143.551	192.076	662.624	511.653	4.18913	7.41945	22.4467	19.056	44.6926	41.8706	29.2101	41.5616	102.994	151.744	61.309	59.2963
Treg	7.71513	22.7099	18.1335	15.0495	3.32516	43.4335	18.7902	6.16731	2.23532	1.4828	1.85372	13.7594	3.04828	17.4838	10.9295	2.07833	0	1.82128	1.36104	18.5198	2.23783	3.01671	0.589333	9.90639	24.6248	0	2.68907	22.9255	18.4061	15.6639	7.29418	7.77436	6.30532	18.5541	21.2262	78.3787	32.4193	1.02282	1.80235	2.0728	4.67432	4.52832	3.94459	2.12628	4.03019	6.91106	8.21246	5.771	3.53105
Th1	1.97351	29.8817	17.5592	7.47643	7.7587	6.49998	9.31657	4.17971	11.1766	0.970804	2.57019	21.4694	1.52026	33.3758	21.6664	0.875646	1.16345	6.99327	0.68052	2.38794	0.145647	0.12655	0.40847	1.20823	35.6457	0	2.84346	32.3117	13.0318	7.75648	3.75517	12.5967	2.68469	7.69723	9.04758	37.1842	36.2383	0.4612	0.197699	1.3068	2.10507	3.10269	2.11024	2.58602	5.37269	7.57533	9.04625	2.97395	3.23859
Th1-Treg	0.403246	8.32709	1.75371	1.38154	0	0	1.04346	0.685036	0	0.0528306	0.52006	0.366576	0	6.1798	0.355988	0.125092	0	1.39865	0	1.52265	0	0	0	0.254757	9.54295	0	1.42173	5.50688	1.40808	2.2678	2.03935	14.3766	1.80316	1.61252	2.42169	7.59733	1.3855	0	0.259355	0.0906238	1.50855	1.26416	0.448035	0.0980314	1.11297	1.22558	0.841852	0.90868	0.329465
Th0,Th2, Th17 etc. (FoxP3- Tbet-)	29.2845	145.297	156.733	59.785	6.65031	151.127	200.722	82.6464	85.6872	13.7515	22.0094	416.219	34.9815	99.3016	95.0637	18.2135	13.8418	169.786	28.3645	104.287	20.3299	25.6972	4.0924	19.7874	157.289	9.86899	143.767	189.944	214.646	198.919	39.9266	157.579	37.0271	134.241	180.607	617.843	474.029	3.72793	6.96239	21.0493	15.4424	40.3258	39.3123	26.526	35.076	94.1928	141.856	57.4264	55.7282
[truncated: 3 more columns]
