# Supplementary material for: Entinostat in combination with nivolumab in metastatic pancreatic ductal adenocarcinoma: a phase 2 clinical trial
Source: Nat Commun. 2024 Nov 12;15:9801. doi: 10.1038/s41467-024-52528-7 (PMC11557583; doi:10.1038/s41467-024-52528-7)
Supplement: Supplementary file 5 — Supplementary Data 2 [file 41467_2024_52528_MOESM5_ESM.xlsx]

## Sheet: in
Supplementary Data 2. Paired two-sided Wilcoxon test was applied to the marker densities derived from mIHC staining to test changes between time points. Unadjusted p-values and mean of density differences between time points are shown
cluster	pValue_BvsC1D1	mean(C1D1-B)	pValue_C1D1vsC2D1	mean(C2D1-C1D1)	pValue_BvsC2D2	mean(C2D1-B)
Total immune	0.338	-63.921	0.375	350.904	0.125	526.966
Nucleated other (not immune, not PANCK+)	0.892	127.012	0.875	236.226	0.625	-449.003
PANCK+	0.973	10.041	0.25	-709.284	0.875	-124.336
CD3	0.355	7.264	0.875	38.056	0.25	233.264
CD3+CD8+	0.759	-1.857	0.875	23.686	0.125	83.065
CD3+CD8- (putative CD4)	0.609	9.121	0.875	14.369	0.25	150.199
CD20	0.683	0.275	0.875	-11.902	0.625	-7.463
CD68+ (CCR2+/-)	0.838	-9.052	0.875	3.788	1	-0.318
CD66b	0.633	0.904	0.875	-4.595	0.375	3.369
Total DCs	0.355	8.823	0.625	41.256	0.25	40.47
APC other (HLAII+ CD11c-)	1	7.176	0.875	36.819	0.875	21.57
DC-LAMP+ DCs	0.517	0.104	0.875	6.767	0.375	1.745
DC-LAMP- DCs	0.785	15.895	0.625	71.308	0.25	60.296
Myeloid other	0.633	-70.348	0.125	224.384	0.25	164.152
Immune other	0.432	-25.993	0.25	38.006	0.625	34.173
CD163- macrophages	0.695	-1.994	0.25	4.672	0.625	0.698
CD163+ macrophages	1	-7.524	0.625	3.664	1	0.586
total macrophages	0.946	-9.518	0.25	8.336	1	1.284
total monocytes	0.785	15.216	0.875	-19.697	0.375	28.058
CD163- monocytes	1	11.972	0.875	-21.364	0.625	19.044
CD163+ monocytes	0.812	3.244	0.875	1.667	0.125	9.013
Non treg	0.517	9.285	0.875	17.492	0.25	145.384
Treg	0.355	-0.164	0.875	-3.122	0.375	4.815
Th1	0.708	0.613	0.25	5.733	0.25	14.445
Th1-Treg	0.867	-0.387	0.875	-0.773	1	-2.728
Th0,Th2, Th17 etc. (FoxP3- Tbet-)	0.393	9.059	0.875	12.532	0.25	133.666
