# Supplementary material for: Entinostat in combination with nivolumab in metastatic pancreatic ductal adenocarcinoma: a phase 2 clinical trial
Source: Nat Commun. 2024 Nov 12;15:9801. doi: 10.1038/s41467-024-52528-7 (PMC11557583; doi:10.1038/s41467-024-52528-7)
Supplement: Supplementary file 6 — Supplementary Data 3 [file 41467_2024_52528_MOESM6_ESM.xlsx]

## Sheet: in
marker	cell_type	J1798_P28_Baseline	J1798_P28_C1D1	J1798_P41_Baseline	J1798_P41_C1D1	J1798_P23_Baseline	J1798_P19_Baseline	J1798_P19_C1D1	J1798_P42_Baseline	J1798_P42_C1D1	J1798_P8_Baseline	J1798_P8_C1D1	J1798_P5_Baseline	J1798_P5_C1D1	J1798_P1_Baseline	J1798_P1_C1D1	J1798_P27_Baseline	J1798_P27_C1D1	J1798_P9_Baseline	J1798_P40_Baseline	J1798_P30_Baseline	J1798_P24_Baseline	J1798_P24_C1D1	J1798_P34_Baseline	J1798_P34_C1D1	J1798_P34_PD	J1798_P3_Baseline	J1798_P3_C1D1	J1798_P18_Baseline	J1798_P18_C1D1	J1798_P38_Baseline	J1798_P38_C1D1	J1798_P33_Baseline	J1798_P33_C1D1	J1798_P33_C2D1	J1798_P44_Baseline	J1798_P44_C1D1	J1798_P44_C2D1	J1798_P6_Baseline	J1798_P6_C1D1	J1798_P14_Baseline	J1798_P14_C1D1	J1798_P26_Baseline	J1798_P26_C1D1	J1798_P15_Baseline	J1798_P15_C1D1	J1798_P15_C2D1	J1798_P12_Baseline	J1798_P21_Baseline
%PD-L1+ of PANCK+ cells	PANCK cell	0.144401	1.75439	0.0547665	0.0609509	0.0141383	0.671213	0.0902527	1.0084	0	0.0329008	0.0675436	2.6001	0	7.4777	0.246811	0.0077688	0.189332	5.24213	0.0615132	0.110092	0	0	0	0.838617	0.174936	0	0.104384	0.0550055	0.566552	1.00176	0.346129	4.25632	0.513379	1.47946	5.49419	3.97662	5.48862	0.506258	0	0.226467	0.986977	0.286337	1.28127	1.03568	0.90488	4.41657	0.316892	1.70287
%Ki67+ of PANCK+ cells	PANCK cell	11.7955	12.0271	17.2088	17.6687	30.4963	14.6792	7.61752	4.93706	10.3618	48.391	46.1919	11.6283	10.619	8.04837	7.02416	24.2071	16.2639	44.3981	10.1948	16.1405	40.9913	32.6867	14.5904	23.2697	22.1352	27.6243	18.2657	43.7685	22.0566	41.664	29.036	40.244	29.2778	16.3062	11.2197	14.3304	52.6624	7.37764	8.16365	8.54055	17.8367	5.44111	8.45922	12.0408	12.3561	11.3476	12.3852	29.4448
%Ki67+ of total immune cells	Total immune cell	31.2789	11.5524	34.6174	59.0011	43.1325	12.9226	8.924	6.08391	11.1695	29.4793	25.8925	37.6105	33.2778	21.21	21.1723	24.3078	22.7683	21.4724	8.16338	40.3128	22.3568	12.3636	22.7629	17.9927	33.9761	89.8773	25.035	20.6313	17.0247	24.1377	12.3854	38.2445	20.6234	30.75	12.4946	20.5983	31.3837	14.3298	2.70311	22.3034	11.837	32.3694	20.9445	31.8325	13.4632	8.63297	8.33255	5.32491
%CD3+ of immune	T cell (Overall)	45.8548	42.7477	22.7441	15.2022	11.0843	30.6701	30.5928	40.848	24.3101	6.20602	13.6519	27.8369	14.1614	35.2081	32.9123	10.8806	13.7453	29.3716	19.8149	19.6917	29.4826	33.3952	27.362	15.5791	23.1936	1.33854	28.5953	28.5992	40.2765	42.8564	24.4306	44.5433	35.6948	28.9567	31.1943	49.0361	46.6775	20.8162	10.3227	10.4307	20.9157	23.9969	20.7192	43.0085	47.2435	34.8316	29.5437	24.6466
%CD45 other (non-T cell) to make up to 100 for pies	T cell (Overall)	54.1452	57.2523	77.2559	84.7978	88.9157	69.3299	69.4072	59.152	75.6899	93.794	86.3481	72.1631	85.8386	64.7919	67.0877	89.1194	86.2547	70.6284	80.1851	80.3083	70.5174	66.6048	72.638	84.4209	76.8064	98.6615	71.4047	71.4008	59.7235	57.1436	75.5694	55.4567	64.3052	71.0433	68.8057	50.9639	53.3225	79.1838	89.6773	89.5693	79.0843	76.0031	79.2808	56.9915	52.7565	65.1684	70.4563	75.3534
%CD4+ T cells of CD3+ total T cells	T cell (Overall)	42.906	54.2837	61.9053	52.0575	34.7826	48.7117	63.4054	66.8465	71.8919	56.1444	53.0152	54.3212	44.1121	52.853	53.6517	67.5809	35.6061	29.6173	46.8961	69.3231	51.4944	68.885	47.4074	49.7724	68.8567	45.8333	47.8508	65.3072	58.8647	47.8974	54.2932	51.2858	35.5715	41.5481	62.8799	60.5274	57.4662	57.5794	69.6595	66.4694	67.2688	64.1856	56.4559	64.6935	78.8468	81.5177	72.8309	59.5144
%CD8+ T cells of CD3+ total T cells	T cell (Overall)	27.9154	18.5178	8.37111	6.59299	7.22892	16.9485	11.2548	13.5749	6.83311	2.98226	7.83737	9.18376	9.47205	12.6091	15.9071	3.6727	8.261	21.4251	9.68209	6.76484	13.0246	10.089	13.4221	7.82271	5.0814	0.725042	16.3814	9.92553	18.3098	24.1393	12.9339	23.4743	23.0786	16.8852	11.4447	21.1499	19.4316	7.34606	3.64538	3.74748	5.95217	8.04797	9.42947	15.209	9.88719	6.38017	8.52312	9.57242
%PD-1 of total T cells	T cell (Overall)	12.934	4.6046	3.93408	5.27925	1.08696	5.41406	7.29087	5.17241	1.08108	9.83642	11.467	19.4234	1.16334	6.49024	1.53354	5.96523	7.76515	30.1531	6.60895	8.50458	0.166667	0.595238	1.38889	6.00097	8.18141	2.08333	2.35906	10.7669	2.2538	5.0273	15.7633	21.7227	8.82391	29.5735	10.905	8.09935	9.43824	11.0119	17.2719	2.85653	2.66447	3.61478	9.60895	7.49042	4.10959	6.58353	7.96852	1.93659
%FoxP3+TBET- CD4+ T cells (TREG)	CD4+ T cell	14.4432	5.95957	17.1545	19.1648	18.75	14.6573	8.24836	8.04083	2.25564	8.45295	9.23341	27.3109	9.31677	13.4221	7.85714	9.27393	0	2.43902	2.43902	24.1616	7.05728	23.8886	8.33333	39.0576	9.82238	0	3.77774	9.14591	6.82605	15.3744	12.083	3.41322	15.3262	24.5822	12.5698	13.2168	5.50075	13.0952	20.0836	9.46643	25.4099	8.32877	9.70242	6.95853	6.94444	6.82114	6.18477	8.97001
%FoxP3- TBET+ CD4+ T cells (Th1)	CD4+ T cell	2.998	10.0623	7.01574	7.23309	43.75	2.74551	4.33786	7.43922	11.2782	7.57576	7.04861	4.12204	3.60248	11.5671	10.5556	3.46535	5.55556	2.45098	1.21951	1.09882	0.561798	0.833333	8.75	4.4335	11.1738	0	1.04439	14.6663	9.1372	4.37089	6.00361	4.01837	4.95448	9.07637	3.48644	5.2623	7.74435	8.53175	4.16667	4.16874	8.34886	8.4147	4.7578	11.1751	12.037	7.12353	6.5705	7.34266
%FoxP3+ TBET+ CD4+ T cells (Th1-TREG)	CD4+ T cell	0.537634	8.49669	1.87494	1.53935	0	0	0.478549	2.13675	0	0.350877	2.14286	0.062078	0	4.01186	3.33333	0.49505	0	0.490196	0	1.43148	0	0	0	0.431034	3.2213	0	0.522193	2.45733	2.16232	1.86495	3.59815	25.995	5.29605	1.33333	1.23208	1.19076	0.218712	0	4.46165	0.266068	8.41667	3.72567	0.999619	0.16129	2.31481	1.27288	0.665573	2.41519
%FoxP3- TBET- CD4+ T cells (Th0, Th2, Th17, etc.)	CD4+ T cell	82.0211	75.4815	73.9549	72.0627	37.5	82.5972	86.9352	82.3832	86.4662	83.6204	81.5751	68.505	87.0807	70.9989	78.254	86.7657	61.1111	94.6198	96.3415	73.3081	75.7143	75.278	82.9167	56.0779	75.7825	100	94.6557	73.7305	81.8744	78.3898	78.3152	66.5734	74.4232	65.0081	82.7117	80.3301	86.5362	78.373	71.2881	86.0988	57.8245	79.5309	84.5402	81.7051	78.7037	84.7824	86.5791	81.2721
% non classical Treg/Th1 or classical Th1 or Treg (i.e. OTHER)	CD4+ T cell	82.5588	83.9782	75.8298	73.6021	37.5	82.5972	87.4138	84.52	86.4662	83.9713	83.718	68.567	87.0807	75.0108	81.5873	87.2607	61.1111	95.11	96.3415	74.7396	75.7143	75.278	82.9167	56.5089	79.0038	100	95.1779	76.1878	84.0367	80.2547	81.9133	92.5684	79.7193	66.3414	83.9438	81.5209	86.7549	78.373	75.7498	86.3648	66.2412	83.2565	85.5398	81.8664	81.0185	86.0553	87.2447	83.6873
%Non Treg	CD4+ T cell	85.5568	94.0404	82.8455	80.8352	81.25	85.3427	91.7516	91.9592	97.7444	91.547	90.7666	72.6891	90.6832	86.5779	92.1429	90.7261	66.6667	97.561	97.561	75.8384	76.276	76.1114	91.6667	60.9424	90.1776	100	96.2223	90.8541	93.174	84.6256	87.917	96.5868	84.6738	75.4178	87.4302	86.7832	94.4992	86.9048	79.9164	90.5336	74.5901	91.6712	90.2976	93.0415	93.0556	93.1789	93.8152	91.03
%PD-1+ of CD4 T cells	CD4+ T cell	0	7.13615	2.35671	2.39731	0	2.41252	6.07537	4.70085	0	6.65072	8.78202	5.33955	0	2.97907	0	1.11111	0	6.16332	2.43902	1.60449	0.187266	0.943396	0	8.37912	6.58652	4.54545	3.51664	7.81705	2.81172	1.14444	19.5168	16.0065	1.28488	22.2866	8.32116	4.01691	10.9622	4.16667	11.4061	1.61674	1.91667	3.95877	2.48883	4.86175	2.77778	5.13015	8.02069	1.93067
%PD-1+ of Treg	CD4+ T cell	0	0	12.8898	3.28079	0	0	2.90819	0	0	0	0	10.7955	0	3.84615	0	0	0	0	0	0.675676	0	0	0	8.33333	0.174997	0	0	1.51515	0.396825	3.1746	2.38095	5	1.81818	16.6667	7.9178	4.93262	5.81902	0	0	0	4.16667	3.33333	1.81818	50	0	3.18182	11.7299	2.22222
%PD-1 of non Treg	CD4+ T cell	0	7.16418	2.11422	2.23813	0	2.76387	6.37562	5.2381	0	7.35887	9.48413	5.21644	0	3.25578	0	1.19048	0	6.42911	2.5641	1.55077	0.241546	1	0	7.5	7.37032	4.54545	3.73016	8.44561	2.92801	0.868929	21.0114	16.1098	1.28342	25.7576	8.49401	4.10651	11.0999	5.55556	13.6957	1.71649	0.274725	4.00602	2.48585	1.38408	2.77778	5.2382	7.7064	1.74325
%PD-1+ of Th1	CD4+ T cell	0	0	2.1656	5.44492	0	10.4377	9.59236	0	0	14.8148	5	14.7059	0	3.88889	0	0	0	10	0	8.33333	0	0	0	0	8.58625	0	6.25	19.9369	19.2709	4.28571	7.80423	34.375	0	11.1111	16.8831	15.9502	32.5954	0	0	4.44444	0	14.0351	0	0	0	9.84127	12.3306	0.8
%PD-1+ of OTHER	CD4+ T cell	0	7.2619	2.11133	1.83873	0	2.34246	6.35033	6.04396	0	7.00205	9.44737	4.89566	0	2.55849	0	1.19048	0	5.96418	2.63158	1.33035	0.252525	1	0	9.58333	6.78255	4.54545	3.6036	5.63732	1.79362	0.576642	20.9168	15.6154	1.39253	35.4614	7.99168	3.22892	9.15841	5.88235	13.6957	1.47146	0.352113	1.91595	2.62522	1.51515	3.19149	4.79161	7.36696	1.70815
%PD-1+ of non classical Treg/Th1	CD4+ T cell	0	0	1.80558	1.87989	0	2.34246	6.01329	4.06977	0	7.02595	9.77656	4.88458	0	2.42222	0	1.19048	0	5.96955	2.63158	1.36385	0.252525	1	0	9.58333	7.05684	4.54545	3.60656	5.7805	2.07326	0.587838	21.4979	7.29604	1.52348	35.4845	7.92483	3.14528	9.11095	5.88235	13.6996	1.47525	0.390625	2.08145	2.65869	1.52091	2.17391	4.25001	7.343	1.74951
%Ki67+ of total T cells	CD4+ T cell	21.3596	9.51135	19.6972	28.3331	31.25	11.4646	7.37443	6.56377	12.0301	14.992	8.12951	27.4985	27.2671	11.0932	19.2593	15.8196	17.8571	12.0218	14.8559	19.9689	35.33	14.3471	17.0833	22.1999	24.7787	22.7273	16.8081	17.0857	10.27	20.7048	11.2058	33.6515	15.5009	37.8643	9.88715	16.6632	25.7051	21.0317	1.47493	12.9717	4.13095	24.0503	11.2834	10.3456	4.16667	13.3728	6.47935	8.74392
%Ki67+ of Treg	CD4+ T cell	30.8279	4.44444	30.5361	24.2636	50	25.8739	12.7235	16.6667	33.3333	9.52381	16.6667	19.2688	35	19.1403	7.24638	25	0	18.75	0	30.039	0	8.33333	0	23.5552	21.5045	0	20	18.981	8.56596	27.6889	29.1667	41.3889	28.0923	41.1905	17.4368	24.8112	17.6512	5.55556	3.1746	8.96825	7.22222	14.7126	5.29644	11.9048	0	14.0152	7.32315	21.2103
%Ki67+ of Th1	CD4+ T cell	0	19.3182	20.052	20.4107	14.2857	6.73401	0.980392	0	26.6667	16.6667	0	14.5425	25	2.22222	44.898	7.14286	16.6667	0	0	2.77778	5.55556	0	0	6.25	37.3254	0	6.25	16.9607	13.4731	28.7291	21.5608	18.2566	4.54545	0	13.0351	13.0181	28.7095	11.1111	0	8.47222	16.25	20.7691	10.6667	2	7.14286	10.2646	5.29351	3.65
%Ki67+ of other (non classical, and double neg)	CD4+ T cell	20.6937	7.89106	19.2477	30.6759	41.6667	9.9724	7.25286	5.88614	9.56522	14.3907	8.32016	28.4019	28.1609	9.32781	18.2011	15.0407	16.1905	11.6772	14.9522	18.4097	36.6888	19.7692	23.4848	20.5702	23.9853	22.7273	17.3874	17.0834	9.1314	18.7886	7.50285	33.0435	12.7569	26.173	7.98092	15.1058	25.7919	22.7669	1.08696	13.2477	2.94303	24.0419	11.4	11.3636	3.97951	13.4713	6.69727	8.45538
%Ki67+	CD8+ T cell	23.1129	8.21492	19.1061	26.5865	23.3333	5.90267	7.839	7.27058	9.61538	19.7635	21.8075	33.4778	25.9263	16.5397	24.5429	21.6374	27.6389	34.4736	16.1371	41.5859	24.9278	21.1846	45.8333	17.1813	27.8059	23.0769	8.65042	27.2581	11.9198	26.8088	21.4899	37.7426	24.1578	43.9717	10.4401	13.2658	32.2355	24.6753	11.1111	17.3926	7.65224	12.42	13.6293	14.7013	48.8722	19.3759	4.6053	9.27384
%PD-1+	CD8+ T cell	16.715	1.16959	6.06009	9.61264	1.66667	7.91071	9.30699	6.14035	3.84615	14.2367	9.97528	26.8725	2.55869	7.45241	3.18309	15.8382	8.47222	35.7923	10.3679	28.3164	0	0	4.16667	4.81971	8.39645	0	0.800712	15.9999	0.656335	6.97036	18.4896	37.3043	11.7783	34.19	15.0655	13.2316	8.88333	16.0606	40.9206	6.30718	4.00641	2.69532	16.5779	12.5786	7.89474	13.3273	7.87692	1.4441
%GRZB+	CD8+ T cell	10.6069	3.4413	14.7828	6.74781	3.33333	4.0311	5.98303	8.31646	3.84615	0.250627	7.62231	23.6302	6.18122	0.362319	1.14591	15.3021	6.38889	0.785912	18.311	27.4154	6.60173	10.2941	4.16667	0.265957	0	0	2.75801	0.826446	9.34839	1.41975	2.49288	4.10215	5.50237	1.78129	5.58326	1.71001	1.18548	12.1212	3.71429	20.8529	14.2628	0.490196	1.55883	16.9025	5.26316	4.51475	0.584354	0.981072
%Ki67+GRZB+	CD8+ T cell	2.41546	0.584795	10.0158	5.43945	1.66667	0.3996	4.07016	1.75439	1.92308	0	5.34274	16.8211	3.19149	0.362319	0.96766	10.2827	2.22222	0.0612745	6.52174	23.6976	0	4.41176	4.16667	0	0	0	0.88968	0.275482	5.87462	0.859952	2.17236	1.83846	1.57156	0.343643	1.93332	0.952438	0.404838	9.09091	0.444444	11.8413	6.08974	0	1.29567	8.56918	2.63158	2.90185	0.536622	0.3125
%PD-1-EOMES-	CD8+ T cell	25.4469	36.2533	13.8067	6.52596	43.3333	13.7147	15.124	20.9852	5.76923	3.15444	14.8003	2.99694	36.4178	20.3331	15.4775	4.48343	13.1944	2.59751	4.09699	7.10943	18.1818	4.41176	4.16667	11.263	9.96003	0	6.24829	10.2601	11.2025	9.83064	13.5676	24.7838	9.42448	9.52132	5.18001	6.52738	14.2302	15.5844	2.22222	5.48564	13.3013	2.55329	2.99593	2.83019	35.7143	6.52743	3.07945	9.6903
%PD-1+EOMES-	CD8+ T cell	10.0483	0.584795	3.40574	7.22797	1.66667	1.79333	6.52383	3.50877	1.92308	1.25313	7.36717	14.5252	1.06383	3.16008	2.57194	12.6706	4.16667	0.0612745	8.44482	23.2695	0	0	0	0.132979	0.462418	0	0.711744	1.117	0.281909	1.77303	2.10287	17.0662	0.494841	3.14654	4.6538	3.55156	1.5871	3.0303	4.7619	5.42539	2.08333	0.606061	3.41566	12.5786	0	7.40281	2.36023	0
%PD-1-EOMES+	CD8+ T cell	57.8382	62.5771	80.1332	83.8614	55	78.3746	75.5691	72.8745	90.3846	82.6088	75.2244	70.1305	61.0235	72.2145	81.3394	79.6784	78.3333	61.6102	85.5351	64.5742	81.8182	95.5882	91.6667	83.9173	81.6435	100	92.951	73.7401	88.1411	83.199	67.9428	37.9119	78.7972	56.2887	79.7545	80.241	76.8865	68.355	56.8571	88.2072	82.6923	94.7514	80.4262	84.5912	56.391	80.1453	89.0436	88.8656
%PD-1+EOMES+	CD8+ T cell	6.66667	0.584795	2.65435	2.38467	0	6.11738	2.78316	2.63158	1.92308	12.9836	2.60811	12.3473	1.49486	4.29233	0.611154	3.16764	4.30556	35.731	1.92308	5.04689	0	0	4.16667	4.68673	7.93404	0	0.088968	14.8829	0.374426	5.19733	16.3868	20.2381	11.2835	31.0434	10.4117	9.68003	7.29624	13.0303	36.1587	0.881783	1.92308	2.08926	13.1622	0	7.89474	5.9245	5.51669	1.4441
%Ki67+ of PD-1-EOMES-	CD8+ T cell	39.3162	14.0276	37.8068	46.7411	38.4615	10.3651	9.07384	2.5	0	4.16667	38.3333	30.7018	25.8333	27.5026	29.5726	25	53.3333	57.1429	0	17.2619	25	16.6667	33.3333	16.6667	27.585	0	74.0741	40.7143	25.7402	42.0505	14.6296	42.7083	43.4848	65.8824	26.3471	15.1282	41.1094	50	13.3333	51.1111	23.2143	8.33333	29.0476	12.5	30	19.8068	22	17.6077
%Ki67+ of PD-1+EOMES-	CD8+ T cell	30.9524	16.6667	42.381	72.0546	0	20.8333	68.3712	25	100	6.66667	12.1212	48.9744	0	31.25	66.6667	75	0	50	50	71.6216	0	0	0	25	28.5714	0	43.75	33.3333	0	25	8.33333	37.8788	15.1515	50	47.2727	24.7619	55.2041	33.3333	0	80	25	33.3333	53.3333	97.2222	0	54.6296	43.3333	0
%Ki67+ of PD-1-EOMES+	CD8+ T cell	11.3946	4.52425	9.55047	20.909	12.1212	4.55259	2.20141	5.20833	8.51064	19.1643	7.50086	23.0806	26.3547	16.8604	20.7971	14.3625	23.1481	27.2685	10.8696	33.1135	22.6768	20.4493	43.0556	16.0557	25.1592	23.0769	3.23194	23.7268	6.04202	24.185	15.1272	8.85854	17.8545	43.5593	7.24434	11.7097	27.7904	11.4286	11.1111	8.41653	2.11806	11.1163	7.45576	1.92308	59.375	9.81888	3.15981	5.13411
%Ki67+ of PD-1+EOMES+	CD8+ T cell	30.9524	16.6667	42.381	72.0546	0	20.8333	68.3712	25	100	6.66667	12.1212	48.9744	0	31.25	66.6667	75	0	50	50	71.6216	0	0	0	25	28.5714	0	43.75	33.3333	0	25	8.33333	37.8788	15.1515	50	47.2727	24.7619	55.2041	33.3333	0	80	25	33.3333	53.3333	97.2222	0	54.6296	43.3333	0
%Ki67+ GRZB+ of PD-1-EOMES-	CD8+ T cell	0	0	23.0845	3.92857	3.84615	0.564972	3.58796	0	0	0	11.6667	25	6.25	2.77778	2.22222	25	6.66667	0	0	0	0	8.33333	0	0	0	0	3.7037	6.66667	12.8352	0	0	1.38889	12.7273	0	15.0376	3.33333	1.69945	33.3333	0	37.7778	23.2143	0	2.85714	0	0	1.44928	20	1.05263
%Ki67+ GRZB+ of PD-1+EOMES-	CD8+ T cell	23.8095	16.6667	37.619	55.5855	0	8.33333	62.1212	25	100	0	10.6061	44.359	0	0	8.33333	75	0	50	50	70.4311	0	0	0	0	0	0	37.5	0	0	7.14286	4.16667	2.27273	0	16.6667	36.2338	11.4286	4.08163	33.3333	0	70	25	0	12.8571	52.7778	0	18.5185	6.66667	0
%Ki67+ GRZB+ of PD-1-EOMES+	CD8+ T cell	0	0.497512	1.76471	0	0	0.164204	0	0	0	0	0	2.84665	1.72414	0	0	0	0	0	0	3.125	0	3.57143	0	0	0	0	0.190114	0	0.21224	0.127509	0	0	0.796295	0.215054	0	0.144928	0.136054	0	0.483092	3.8251	0.555556	0	1.02564	0	3.125	0	0.0487805	0
%Ki67+ GRZB+ of PD-1+EOMES+	CD8+ T cell	23.8095	16.6667	37.619	55.5855	0	8.33333	62.1212	25	100	0	10.6061	44.359	0	0	8.33333	75	0	50	50	70.4311	0	0	0	0	0	0	37.5	0	0	7.14286	4.16667	2.27273	0	16.6667	36.2338	11.4286	4.08163	33.3333	0	70	25	0	12.8571	52.7778	0	18.5185	6.66667	0
%PD-1+	CD20+ B cell	0	0	0	5.16667	16.6667	4.04762	0.78125	0	0	0	30.1587	1.36207	0	2.60135	0	14.2857	12.8205	0.649351	0	0	0	0	0	0	5.71429	0	0	5.55556	0.877193	0	2.08333	28.3333	0	33.3333	5.95238	1.60534	13.3382	11.4286	0	5.64516	27.0833	0	11.2308	16.6667	0	1.38889	10.4717	0
%PD-L1+	CD20+ B cell	0	0	0.851064	1	16.6667	0	0.78125	0	0	0	4.16667	28.2851	0	6.08108	0	14.2857	10.2564	6.49351	21.4286	0	0	0	4.7619	6.25	11.6667	0	0	5.55556	4.38596	0	5.20833	2.63158	18.1818	16.6667	4.1342	3.62554	14.2716	20	0	3.33333	33.3333	2.08333	24.4615	38.0952	0	5.20833	10.4717	2
%PD-L1+	CD66b cell	0	33.3333	0.740741	0.833333	0	0	0	0	0	0	0	0	1.38889	1.875	0	26.4286	0	0	0	0	0	0	0	2.5	0	0	0	0	13.749	1.46104	12.3016	8.16953	2.58467	2.38095	7.71594	0	16.9254	16.6667	0	0	8.33333	0.512821	12.0202	0	0	2.5641	7.69106	19.5752
%CD163+	macrophage	0	21.6667	95.2727	87.5	0	71.986	56.1954	71.4286	75	42.1717	57.7381	72.9145	0	70.8333	42.0343	45.2381	26.1905	41.8605	0	50	16.6667	0	0	3.40909	20.9547	0	50	59.4736	32.5284	54.4421	32.8307	43.2796	53.2468	12.1212	34.5374	83.7607	62.891	0	74.4444	30	43.75	60.4794	52.4762	16.6667	0	90.9685	65.9752	52.4762
%CD163-	macrophage	33.3333	45	4.72727	12.5	0	28.014	43.8046	28.5714	25	57.8283	25.5952	27.0855	50	29.1667	57.9657	54.7619	7.14286	8.13953	0	0	0	50	0	21.5909	21.9025	0	0	40.5264	34.1383	45.5579	33.836	31.7204	10.3896	21.2121	51.1769	16.2393	37.109	33.3333	25.5556	10	6.25	39.5206	27.5238	33.3333	100	9.03149	34.0248	47.5238
%PD-L1+ of total macrophages	macrophage	0	0	1.09091	0	0	0.157978	0	7.14286	0	0	2.38095	0.354619	0	9.375	3.92157	3.57143	0	3.48837	0	0	0	25	0	0	12.5173	0	0	0.246914	6.77083	5.72316	10.2513	8.30232	0	3.0303	8.69666	0	12.776	0	0	2.5	6.25	4.7619	5	27.7778	0	5.05051	5.55805	6.85714
%PDL1+ of CD163+ CD68+ cells	macrophage	0	0	0	0	0	0.220751	0	8.33333	0	0	3.33333	0.185185	0	9.375	4.7619	6.25	0	4.16667	0	0	0	0	0	0	15.8556	0	0	0.297619	7.69231	3.80952	14.4444	10.2473	0	0	1.94805	0	16.587	0	0	0	8.33333	11.1111	2.72727	0	0	5.71429	4.45098	12.1212
%PDL1+ of CD163- CD68+ cells	macrophage	0	0	4.61538	0	0	0	0	0	0	0	0	0.416667	0	9.375	0	0	0	0	0	0	0	25	0	0	13.0952	0	0	0	6.14035	6.84051	6.01852	5.55556	0	4.7619	14.9351	0	7.6479	0	0	5	0	0	7.27273	41.6667	0	0	6.66667	1.53846
% CD163+	Monocyte	38.6059	16.6213	25.1886	26.3798	14.8148	29.9684	29.9579	16.0938	7.31707	8.23983	7.45869	25.3289	20.47	14.1928	2.15054	6.81985	18.5363	32.755	19.8864	14.5352	37.9958	6.08259	2.77778	19.05	18.6052	1.48148	12.7708	32.2123	32.0085	23.2982	17.8461	10.9375	21.1608	22.0755	14.5426	14.7725	22.5572	31.4815	23.2553	15.0467	35.1434	9.65133	7.87215	1.95312	5	27.6509	10.609	17.7013
% CD163-	Monocyte	61.3941	83.3787	74.8114	73.6202	85.1852	70.0316	70.0421	83.9062	92.6829	91.7602	92.5413	74.6711	79.53	85.8072	64.5161	93.1802	81.4637	67.245	80.1136	85.4648	62.0042	93.9174	97.2222	80.95	81.3948	98.5185	87.2292	67.7877	67.9915	76.7018	82.1539	64.0625	78.8392	77.9245	85.4574	85.2275	77.4428	68.5185	76.7447	84.9533	64.8566	90.3487	92.1278	48.0469	95	72.3491	89.391	82.2987
%PD-L1+	Monocyte	0.37037	0	0.292958	0.193798	0	0	0	0	0	0.17094	5.55556	0.0462963	0	0.549451	0	0	0	0	0	0.0664894	0	0	0	1	4.70215	0	0.117096	1.21619	0.940145	1.37297	7.6669	2.08333	0.395257	1.51115	0.20003	0.338968	4.23771	0	0	0	0.367647	0.392157	2.22222	5.46875	12.5	0.193798	0.773007	1.00697
%PDL1+ of CD163+ monocytes	Monocyte	0.877193	0	1.1442	0.409836	0	0	0	0	0	0	0	0	0	3.125	0	0	0	0	0	0.215517	0	0	0	3.125	11.9282	0	1.72414	5.245	1.39385	2.10414	10.2231	10	0	7.32601	0.649351	2.18174	8.47931	0	0	0	0.806452	0	0	0	0	0.680272	1.72161	0.909091
%PDL1+ of CD163- monocytes	Monocyte	0	0	0	0.0943396	0	0	0	0	0	0.188324	5.55556	0.0498008	0	0.301205	0	0	0	0	0	0.0393082	0	0	0	0.595238	3.0745	0	0	0	0.574713	1.0559	7.15975	1.16279	0.505051	0.406504	0.155496	0.111111	3.27204	0	0	0	0	0.406504	2.38095	5.69106	12.5	0	0.684017	0.819398
%DC-LAMP+	DC	0	0	0.0917431	0	0	3.18365	0.822335	0	0	3.50877	0	0.584795	0	17.0833	9.53283	0	0	0	3.33333	0	0	4.16667	0	29.5814	14.8239	25	9.32343	11.0858	20.6944	5.93199	19.4444	14.5604	11.0963	0	7.36788	16.4444	10.2058	4.16667	29.9689	8.96767	6.92491	0	4.2619	13.7363	26.3889	11.6159	9.66324	5.61048
%DC-LAMP-	DC	100	66.6667	99.9083	100	100	96.8163	99.1777	100	100	96.4912	100	74.4152	100	82.9167	90.4672	100	100	100	46.6667	100	50	70.8333	66.6667	70.4186	70.8904	75	90.6766	88.9142	62.6389	79.7823	63.8889	60.4396	79.8128	66.6667	92.6321	83.5556	89.7942	95.8333	70.0311	91.0323	93.0751	100	95.7381	36.2637	73.6111	88.3841	90.3368	94.3895
%PD-L1+ of total DCs	DC	0	0	0.114286	0	0	0	0.215957	1.38889	0	0	0.595238	0.793651	0	1.5625	4.16667	0	0	2.08842	3.33333	0.231481	0	0	0	0	25.1715	0	0	2.29652	2.96296	10.1449	8.33333	3.39367	1.92513	16.6667	3.90708	3.94771	12.2552	0	0	0.21978	2.33266	0	0.416667	1.0989	0	5.40741	1.78862	6.02273
%PD-L1+ of DC-LAMP+	DC	0	0	0	0	0	0	0	0	0	0	0	25	0	0	0	0	0	0	50	0	0	0	0	0	22.2718	0	0	0	4.16667	0	16.6667	0	0	0	16.6667	16.9935	13.3883	0	0	0	0	0	0	2	0	18.3784	4.44444	19.6154
%PD-L1+ of DC-LAMP-	DC	0	0	0.114286	0	0	0	0.216745	1.38889	0	0	0.595238	0.403226	0	1.5625	4.65116	0	0	2.08842	0	0.231481	0	0	0	0	23.6861	0	0	2.46032	2.89634	10.2041	6.66667	3.74332	3.13853	16.6667	3.10445	1.46348	11.9409	0	0	0.25	2.37722	0	0.434783	0.757576	0	3.25453	1.33333	5.38947
[truncated: 4 more columns]
