# Supplementary material for: Entinostat in combination with nivolumab in metastatic pancreatic ductal adenocarcinoma: a phase 2 clinical trial
Source: Nat Commun. 2024 Nov 12;15:9801. doi: 10.1038/s41467-024-52528-7 (PMC11557583; doi:10.1038/s41467-024-52528-7)
Supplement: Supplementary file 7 — Supplementary Data 4 [file 41467_2024_52528_MOESM7_ESM.xlsx]

## Sheet: in
Supplementary Data 4. Paired two-sided Wilcoxon test was applied to the marker percentages derived from mIHC staining to test changes between time points. Unadjusted p-values and mean of percentage differences between time points are shown
cluster	pValue_BvsC1D1	mean(C1D1-B)	pValue_C1D1vsC2D1	mean(C2D1-C1D1)	pValue_BvsC2D2	mean(C2D1-B)
%PD-L1+ of PANCK+ cells in PANCK cell	0.287	-0.787	0.125	1.629	0.875	-0.629
%Ki67+ of PANCK+ cells in PANCK cell	0.216	-2.683	0.875	7.713	0.875	6.841
%Ki67+ of total immune cells in Total immune cell	0.008	-8.435	0.25	6.953	0.625	-4.504
%CD3+ of immune in T cell (Overall)	0.812	1.536	0.125	-10.863	0.875	-0.43
%CD45 other (non-T cell) to make up to 100 for pies in T cell (Overall)	0.812	-1.536	0.125	10.863	0.875	0.43
%CD4+ T cells of CD3+ total T cells in T cell (Overall)	0.495	0.974	0.875	-1.493	0.875	1.825
%CD8+ T cells of CD3+ total T cells in T cell (Overall)	0.919	0.125	0.25	-2.513	0.625	-2.034
%PD-1 of total T cells in T cell (Overall)	0.683	-1.333	0.125	6.989	0.875	1.069
%FoxP3+TBET- CD4+ T cells (TREG) in CD4+ T cell	0.892	0.838	0.875	1.15	0.875	1.625
%FoxP3- TBET+ CD4+ T cells (Th1) in CD4+ T cell	0.517	0.249	0.875	1.332	0.375	2.321
%FoxP3+ TBET+ CD4+ T cells (Th1-TREG) in CD4+ T cell	0.723	-0.037	0.25	-1.369	0.875	-6.129
%FoxP3- TBET- CD4+ T cells (Th0, Th2, Th17, etc.) in CD4+ T cell	0.973	-1.844	0.625	-1.112	0.25	2.184
% non classical Treg/Th1 or classical Th1 or Treg (i.e. OTHER) in CD4+ T cell	0.838	-1.881	0.625	-2.481	0.875	-3.945
%Non Treg in CD4+ T cell	0.892	-1.632	0.875	-1.15	0.875	-1.625
%PD-1+ of CD4 T cells in CD4+ T cell	0.946	0.341	0.125	8.193	0.125	2.498
%PD-1+ of Treg in CD4+ T cell	0.187	-3.28	0.125	5.7	0.875	-9.035
%PD-1 of non Treg in CD4+ T cell	1	0.46	0.125	9.081	0.125	4.237
%PD-1+ of Th1 in CD4+ T cell	0.081	-3.403	0.125	10.583	0.875	1.756
%PD-1+ of OTHER in CD4+ T cell	0.865	0.818	0.125	10.817	0.25	6.062
%PD-1+ of non classical Treg/Th1 in CD4+ T cell	0.867	0.919	0.125	10.924	0.25	8.019
%Ki67+ of total T cells in CD4+ T cell	0.042	-4.525	0.125	12.118	0.125	7.235
%Ki67+ of Treg in CD4+ T cell	0.865	-0.657	0.625	3.388	1	-0.518
%Ki67+ of Th1 in CD4+ T cell	0.487	3.177	0.375	6.718	0.625	6.008
%Ki67+ of other (non classical, and double neg) in CD4+ T cell	0.029	-4.987	0.125	10.482	0.375	5.168
%Ki67+ in CD8+ T cell	0.096	-3.817	0.875	8.838	0.125	11.113
%PD-1+ in CD8+ T cell	0.24	-2.458	0.25	7.296	0.25	-3.423
%GRZB+ in CD8+ T cell	0.191	-2.441	0.625	-0.897	0.375	-4.173
%Ki67+GRZB+ in CD8+ T cell	0.305	-1.457	0.875	-0.084	0.25	-1.881
%PD-1-EOMES- in CD8+ T cell	0.585	2.436	0.875	-5.641	0.625	-2.979
%PD-1+EOMES- in CD8+ T cell	0.323	-2.115	0.375	2.108	0.125	-6.325
%PD-1-EOMES+ in CD8+ T cell	0.838	0.022	0.875	-1.655	0.625	6.401
%PD-1+EOMES+ in CD8+ T cell	0.695	-0.343	0.625	5.188	0.625	2.902
%Ki67+ of PD-1-EOMES- in CD8+ T cell	0.452	-1.916	0.25	23.68	0.125	13.728
%Ki67+ of PD-1+EOMES- in CD8+ T cell	0.444	-8.783	0.125	42.48	0.625	-9.107
%Ki67+ of PD-1-EOMES+ in CD8+ T cell	0.432	-0.745	0.875	3.666	0.125	19.386
%Ki67+ of PD-1+EOMES+ in CD8+ T cell	0.444	-8.783	0.125	42.48	0.625	-9.107
%Ki67+ GRZB+ of PD-1-EOMES- in CD8+ T cell	0.379	-3.231	1	0.126	0.875	0.035
%Ki67+ GRZB+ of PD-1+EOMES- in CD8+ T cell	0.756	-3.41	0.25	10.085	0.625	-9.879
%Ki67+ GRZB+ of PD-1-EOMES+ in CD8+ T cell	0.32	0.177	0.375	-0.789	0.181	0.228
%Ki67+ GRZB+ of PD-1+EOMES+ in CD8+ T cell	0.756	-3.41	0.25	10.085	0.625	-9.879
%PD-1+ in CD20+ B cell	0.856	0.32	0.125	12.874	0.875	-0.443
%PD-L1+ in CD20+ B cell	0.962	-0.129	0.25	6.534	1	-4.509
%PD-L1+ in CD66b cell	0.977	0.152	0.25	9.099	0.375	3.974
%CD163+ in macrophage	0.465	-1.705	1	7.37	1	10.648
%CD163- in macrophage	0.538	4.145	1	-14.946	0.875	-4.994
%PD-L1+ of total macrophages in macrophage	0.201	-1.796	0.125	9.765	0.875	-4.346
%PDL1+ of CD163+ CD68+ cells in macrophage	0.258	-1.392	0.181	8.748	0.625	3.477
%PDL1+ of CD163- CD68+ cells in macrophage	0.208	-2.855	0.181	8.647	0.625	-10.504
% CD163+ in Monocyte	0.473	-1.826	0.125	10.375	0.25	10.643
% CD163- in Monocyte	0.288	3.811	0.125	-10.375	0.375	8.107
%PD-L1+ in Monocyte	0.289	0.832	0.875	-1.431	0.625	-0.833
%PDL1+ of CD163+ monocytes in Monocyte	0.53	-0.801	0.125	4.58	0.875	-0.696
%PDL1+ of CD163- monocytes in Monocyte	0.108	1.024	1	-2	0.875	-0.797
%DC-LAMP+ in DC	0.139	4.142	0.125	-13.959	0.375	-6.265
%DC-LAMP- in DC	0.888	0.471	0.375	7.898	0.25	16.682
%PD-L1+ of total DCs in DC	0.379	-0.462	0.125	8.308	0.25	6.238
%PD-L1+ of DC-LAMP+ in DC	1	-0.401	0.423	5.731	0.789	3.321
%PD-L1+ of DC-LAMP- in DC	0.268	-0.46	0.125	7.451	0.25	5.676
