# Supplementary material for: Entinostat in combination with nivolumab in metastatic pancreatic ductal adenocarcinoma: a phase 2 clinical trial
Source: Nat Commun. 2024 Nov 12;15:9801. doi: 10.1038/s41467-024-52528-7 (PMC11557583; doi:10.1038/s41467-024-52528-7)
Supplement: Supplementary file 8 — Supplementary Data 5 [file 41467_2024_52528_MOESM8_ESM.xlsx]

## Sheet: in
ratio	J1798_P28_Baseline	J1798_P28_C1D1	J1798_P41_Baseline	J1798_P41_C1D1	J1798_P23_Baseline	J1798_P19_Baseline	J1798_P19_C1D1	J1798_P42_Baseline	J1798_P42_C1D1	J1798_P8_Baseline	J1798_P8_C1D1	J1798_P5_Baseline	J1798_P5_C1D1	J1798_P1_Baseline	J1798_P1_C1D1	J1798_P27_Baseline	J1798_P27_C1D1	J1798_P9_Baseline	J1798_P40_Baseline	J1798_P30_Baseline	J1798_P24_Baseline	J1798_P24_C1D1	J1798_P34_Baseline	J1798_P34_C1D1	J1798_P34_PD	J1798_P3_Baseline	J1798_P3_C1D1	J1798_P18_Baseline	J1798_P18_C1D1	J1798_P38_Baseline	J1798_P38_C1D1	J1798_P33_Baseline	J1798_P33_C1D1	J1798_P33_C2D1	J1798_P44_Baseline	J1798_P44_C1D1	J1798_P44_C2D1	J1798_P6_Baseline	J1798_P6_C1D1	J1798_P14_Baseline	J1798_P14_C1D1	J1798_P26_Baseline	J1798_P26_C1D1	J1798_P15_Baseline	J1798_P15_C1D1	J1798_P15_C2D1	J1798_P12_Baseline	J1798_P21_Baseline	J1798_P21_C1D1
CD3/macrophage	31.3333	17.513	96.3929	291.65	0	6.32844	11.0458	23.5	23.125	27.6061	43.3214	12.0621	81	11.0885	6.69077	10.9643	0.380952	2.7907	0	294	3.33333	10.4722	0	3.45455	56.4731	0	14.5	6.37792	129.353	143.212	5.61323	52.6602	25.881	0.636364	25.3735	345.754	51.0629	11.6667	32.7944	12.615	10.5	30.7392	31.064	29	39.75	10.9962	41.3878	48.039	30.6941
CD8/macrophages	10.6667	5.96667	33.1158	136.075	0	3.57166	4.08446	7.78571	6.5	12.5859	18.8214	3.44289	58	4.125	3.22508	3.60714	0.380952	1.60465	0	110.25	1.16667	2.22222	0	2.13636	10.2574	0	6.5	2.32043	54.0833	91.2861	1.66733	26.265	14.881	0.424242	8.13342	114.111	18.3539	3.66667	12.9944	4.63	3.8125	9.53643	12.809	11.7778	8.25	2.05355	15.0243	20.1762	11.1795
CD8/CD4	2.22854	0.952218	0.637391	1.07517	1.875	1.41244	0.57798	0.496017	0.390977	0.852951	1.20257	1.8881	1.59658	12.3351	0.984392	0.488119	0.825397	3.16428	1.46231	0.453814	0.826867	0.46911	1.76667	2.37083	1.3798	1.18182	1.13993	0.539702	0.786231	1.68756	1.33436	1.36263	2.69205	1.56176	0.64216	0.737729	0.962708	0.875	0.471239	0.53156	0.52472	0.584731	0.840522	0.556221	0.273148	0.228298	0.403979	0.715299	0.691795
CD8/Treg	2.53813	10.7278	6.39851	6.20494	10	35.2675	7.18125	6.70833	17.3333	25.5476	11.125	13.5375	31.35	2.73009	17.2101	6.08333	0	51	5.75	5.64736	2.09167	7.21795	0.666667	6.72523	3.95911	0	62.7	6.02789	13.3563	39.8431	4.8631	11.3847	14.6233	11.3952	4.33858	7.27858	28.6349	1.77778	2.30159	8.65455	2.62778	7.71724	14.9465	8.04762	0.7	8.10303	7.3668	12.9792	12.8372
CD163-/CD163+ macrophagee	0	1.5	0.0619048	0.25	0	0.389233	1.40332	0.458333	0.333333	2.27778	0.733333	0.467861	0	0.511905	0.5	1.375	0.0909091	0.0972222	0	0	0	0	0	1.58333	0.733124	0	0	0.829163	0.382479	1.36508	1.12778	0.567857	0.0166667	0.583333	1.00184	0.227273	0.858468	0	0.437037	0.2	0.0833333	0.742284	0.671875	1	0	0.103373	0.790294	1.12485	0.976136
Mature/Immature DC	0	0.002331	0.00150376	0	0	0.0445833	0.00763482	0.00892857	0	0.0147059	0	0.00276657	0	0.358173	0.113883	0.00170648	0	0	0.515625	0.000656168	0	0.0723982	0	1.44234	0.265427	0.25	0.0974576	0.109273	0.798143	0.109163	0.613553	0.137784	0.184091	0	0.0469869	0.121502	0.106287	0.0714286	1.1175	0.0753522	0.0737998	0	0.0284403	0.107143	0.144444	0.0944283	0.0592204	0.0433097	0.047239
[truncated: 3 more columns]
