# Supplementary material for: Entinostat in combination with nivolumab in metastatic pancreatic ductal adenocarcinoma: a phase 2 clinical trial
Source: Nat Commun. 2024 Nov 12;15:9801. doi: 10.1038/s41467-024-52528-7 (PMC11557583; doi:10.1038/s41467-024-52528-7)
Supplement: Supplementary file 9 — Supplementary Data 6 [file 41467_2024_52528_MOESM9_ESM.xlsx]

## Sheet: Sheet2
Cluster	Canonical	Subtyping	Functional
TcN	CD3+CD8+	CD45RA+CCR7+CD45RO-
TcEM	CD3+CD8+	CD45RA-CCR7-CD45RO+
TcEFF_I	CD3+CD8+	CD45RA+CCR7-CD45RO-
TcEFF_II	CD3+CD8+	CD45RA+CCR7-CD45RO-	IFNg+
TcEFF_III	CD3+CD8+	CD45RA+CCR7-CD45RO-	IFNg+TNFa+
TcEFF_IV	CD3+CD8+	CD45RA+CCR7-CD45RO-	IFNg+TNFa+IL2+
TcEFF_V	CD3+CD8+	CD45RA+CCR7-CD45RO-	IFNg+TNFa+Gz+
TcEFF_VI	CD3+CD8+	CD45RA+CCR7-CD45RO-	CXCR3+KI67+/-
ThN_I	CD3+CD4+	CD45RA+CCR7+CD45RO-
ThN_II	CD3+CD4+	CD45RA+CCR7+CD45RO-	IL2+
ThN_III	CD3+CD4+	CD45RA+CCR7+CD45RO-	CTLA4+
ThN_IV	CD3+CD4+	CD45RA+CCR7+CD45RO-	CTLA4+IL2
ThN_V	CD3+CD4+	CD45RA+CCR7+CD45RO-	CXCR3+
ThCM_I	CD3+CD4+	CD45RA-CCR7+CD45RO+
ThCM_II	CD3+CD4+	CD45RA-CCR7+CD45RO+	CXCR3+
ThCM_III	CD3+CD4+	CD45RA-CCR7+CD45RO+	TNFa+
ThCM_IV	CD3+CD4+	CD45RA-CCR7+CD45RO+	CTLA4-TNFa+IL2+
ThCM_V	CD3+CD4+	CD45RA-CCR7+CD45RO+	CTLA4+TNFa+IL2+
ThCM_VI	CD3+CD4+	CD45RA-CCR7+CD45RO+	CTLA4+TNFa+IFNg+IL2+
ThEM_I	CD3+CD4+	CD45RA-CCR7-CD45RO+
ThEM_II	CD3+CD4+	CD45RA-CCR7-CD45RO+	CTLA4+
ThEM_III	CD3+CD4+	CD45RA-CCR7-CD45RO+	CTLA4+TNFa+
ThEM_IV	CD3+CD4+	CD45RA-CCR7-CD45RO+	CTLA4-TNFa+IL2+
ThEM_IX	CD3+CD4+	CD45RA-CCR7-CD45RO+	CTLA4+TNFa+IFNg+IL2+
ThEM_V	CD3+CD4+	CD45RA-CCR7-CD45RO+	CTLA4-TNFa+IFNg+
ThEM_VI	CD3+CD4+	CD45RA-CCR7-CD45RO+	CTLA4-TNFa+INFg+IL2+
ThEM_VII	CD3+CD4+	CD45RA-CCR7-CD45RO+	CTLA4+TNFa+IFNg+
ThEM_VIII	CD3+CD4+	CD45RA-CCR7-CD45RO+	CTLA4+TNFa+IL2+
ThEM_X	CD3+CD4+	CD45RA-CCR7-CD45RO+	CTLA4-TNFa+INFg+Gz+
Treg	CD3+CD4+CD25+CD127-
DNT_I	CD3+CD4-CD8-
DNT_II	CD3+CD4-CD8-		TNFa+IFNg+CCR7+
DNT_III	CD3+CD4-CD8-		TNFa+IFNg+Gz+
NK_I	CD2+CD7+CD3-CD56+		Gz+
NK_II	CD2+CD7+CD3-CD56+		Gz+IFNg+
NK_III	CD2+CD7+CD3-CD56+		Gz+TNFa+IFNg+
NK_IV	CD2+CD7+CD3-CD56+		Gz+CXCR3+
B	CD19+
M	CD2-CD3-HLADR+
