# Supplementary material for: Entinostat in combination with nivolumab in metastatic pancreatic ductal adenocarcinoma: a phase 2 clinical trial
Source: Nat Commun. 2024 Nov 12;15:9801. doi: 10.1038/s41467-024-52528-7 (PMC11557583; doi:10.1038/s41467-024-52528-7)
Supplement: Supplementary file 10 — Supplementary Data 7 [file 41467_2024_52528_MOESM10_ESM.xlsx]

## Sheet: in
Cell_types	J1798_P28_Baseline	J1798_P42_C1D1	J1798_P28_C1D1	J1798_P41_Baseline	J1798_P41_C1D1	J1798_P7_Baseline	J1798_P7_C1D1	J1798_P19_Baseline	J1798_P19_C1D1	J1798_P42_Baseline	J1798_P8_Baseline	J1798_P38_C2D1	J1798_P8_C1D1	J1798_P5_Baseline	J1798_P5_C1D1	J1798_P5_C2D1	J1798_P1_Baseline	J1798_P1_C1D1	J1798_P38_Baseline	J1798_P38_C1D1	J1798_P27_Baseline	J1798_P24_C1D1	J1798_P27_C1D1	J1798_P9_Baseline	J1798_P9_C1D1	J1798_P40_Baseline	J1798_P40_C1D1	J1798_P30_Baseline	J1798_P30_C1D1	J1798_P24_Baseline	J1798_P34_Baseline	J1798_P6_C1D1	J1798_P34_C1D1	J1798_P3_Baseline	J1798_P3_C1D1	J1798_P18_Baseline	J1798_P18_C1D1	J1798_P33_Baseline	J1798_P33_C1D1	J1798_P6_Baseline	J1798_P44_Baseline	J1798_P22_C2D1	J1798_P44_C1D1	J1798_P44_C2D1	J1798_P14_Baseline	J1798_P14_C1D1	J1798_P26_Baseline	J1798_P26_C1D1	J1798_P22_Baseline
B	10.2078	5.08399	5.66353	4.62279	1.92802	2.73176	1.51962	5.4777	4.4376	5.61584	2.92989	2.22886	3.03995	3.85047	2.08443	1.02873	5.45314	3.58498	4.98526	4.27752	6.4451	0.804448	4.37773	8.31772	6.35715	4.62313	2.71985	1.53205	0.875461	1.04548	5.09818	8.81085	4.23608	2.08115	2.54232	2.98255	2.8033	5.60065	5.69517	14.3353	3.70545	2.11318	2.2682	1.0562	1.58389	1.00923	3.86149	4.79216	3.81326
cDC1	6.32668	1.45276	4.21022	2.75995	5.35746	4.77649	4.82733	1.17112	1.3805	1.36853	1.89871	0.970059	2.34891	1.12227	1.50437	2.93119	1.8218	1.28803	0.656691	0.444817	3.01383	1.58357	1.67762	2.30947	2.75759	2.01215	2.12343	0.987458	0.944736	0.934634	7.78419	1.1665	2.03134	1.12419	1.84385	1.06362	1.37278	1.36148	1.15642	0.862901	2.19438	2.90463	1.43209	1.80749	1.40658	2.25601	1.21156	1.32743	1.59437
cDC2	0.850646	0.883662	0.529921	0.692363	0.356795	0.514529	0.382438	0.12229	0.671242	1.36091	0.198416	0.264562	0.154296	1.22525	0.785141	1.28803	0.366812	1.16116	0.786631	0.587495	1.38306	0.0615095	0.65717	1.31305	1.24979	0.595544	0.471638	0.735632	0.419113	0.332548	1.10703	0.448092	0.961995	0.928887	0.570014	1.20037	1.18641	1.82563	1.20647	1.36951	2.45688	1.17729	2.34109	0.982077	1.0898	0.874565	0.52356	0.25057	0.997766
DNT	0.68706	6.649	0.421287	1.18947	0.841016	0.541296	0.392569	0.870351	0.664239	6.77253	2.90816	0.386886	2.36696	3.43443	3.36029	2.23926	0.647814	0.489355	0.262676	0.327319	0.431203	0.493282	0.381648	0.345064	0.588137	0.189392	0.234762	0.441627	0.278831	0.920632	0.367069	0.767114	0.322041	3.25538	2.1235	2.00863	2.24815	1.32578	1.62268	0.610526	0.537485	0.672734	0.480223	0.276262	2.79694	1.18475	2.60457	0.727848	1.05801
Early Myelocyte	8.82954	4.97827	4.90442	5.3236	4.05992	4.63968	3.15575	6.75679	4.11448	4.77308	7.84393	3.55025	8.44194	3.86296	3.69133	3.16089	10.7045	6.47399	2.92437	3.22423	6.24097	3.68092	5.84105	3.56695	4.12806	3.33461	3.5468	4.54777	2.7987	4.33129	6.83447	5.17498	3.51562	8.21961	6.47889	6.80178	5.72602	3.17283	5.84532	5.77865	7.57479	7.0459	5.9106	4.52294	8.25891	4.37888	4.128	1.47508	7.67501
Granulocytes	0.0327172	0.0430736	0.0317952	0.0327184	0.0365659	0.0594831	0.0316588	0.0484752	0.039014	0.0502911	0.0463452	0.0298699	0.0279045	0.0405642	0.0483389	0.0310029	0.0311177	0.025374	0.0405192	0.0489579	0.0596344	0.0325639	0.0673497	0.0271398	0.036065	0.0459795	0.0380695	0.04714	0.0476265	0.0618422	0.43116	0.26301	0.183729	0.306374	0.331839	0.295069	0.224421	0.273725	0.405669	0.230107	0.00972195	0.0118718	0.0128631	0.00673809	0.0129738	0.0105916	0.00756044	0.0149149	0.019103
Non-Classical Mono	2.88729	5.285	2.22832	4.5373	4.95745	1.49303	2.0135	4.84973	4.1705	5.01234	6.94165	7.67371	7.15669	2.53266	3.03803	2.6423	9.60688	10.094	2.39762	3.11232	3.83954	4.07531	4.34099	5.33621	7.94263	2.50151	1.88232	3.6335	2.26962	5.72215	4.09019	6.46567	5.1795	4.26727	2.50886	5.20684	5.43729	2.11601	4.76529	7.97023	8.55185	0.625247	6.19573	4.01927	5.35278	2.06083	4.34725	1.36471	3.3107
pDC	0.838377	0.404631	0.177523	0.542492	0.207207	2.02689	0.705358	1.71977	0.621224	0.498339	1.60181	0.924543	0.298743	1.33966	1.31687	1.62061	0.413017	0.410817	0.500203	0.630857	1.48857	0.0964855	0.781665	0.321801	0.6783	0.913022	0.788884	0.641352	0.495315	0.317379	1.67803	0.311716	0.964059	3.44701	1.60567	1.8807	1.19166	0.844977	0.779727	0.721868	1.33607	0.571824	0.979741	0.904589	1.19035	0.581026	0.799516	0.114845	1.76777
preDC/Classical Mono	33.441	16.2609	48.8852	20.6875	45.7395	20.709	48.7862	17.8796	19.497	11.9022	21.4781	25.3282	17.7194	21.2047	32.2611	47.7854	18.169	28.1289	11.33	9.11176	31.0741	47.2755	30.1155	65.2003	57.9329	36.719	33.7782	28.0247	48.4301	25.6575	55.7304	43.2311	56.6648	24.6442	38.005	27.7757	25.8426	35.3819	15.4207	32.5638	37.8427	34.4143	35.0091	54.9289	27.8386	42.9747	22.3657	47.9604	20.2757
Tc	6.45346	18.4042	5.96823	18.7825	12.5931	8.18636	5.54156	26.3099	27.1628	19.388	30.0013	10.096	34.8052	17.0754	15.6999	11.023	17.6107	15.4999	12.6532	13.1221	10.4062	14.8793	11.6209	2.63903	4.05454	11.7894	14.6694	18.9416	11.6079	25.7684	2.2432	5.06295	3.16674	32.3768	28.0284	13.0585	15.2725	20.2199	24.8301	5.15514	10.365	7.14286	13.1954	8.96166	13.2819	11.1015	10.1934	7.6782	7.72644
Th	29.4454	40.5545	26.9796	40.8294	23.923	54.3214	32.644	34.7942	37.2414	43.2579	24.1517	48.547	23.6401	44.3117	36.2102	26.2496	35.1752	32.8436	63.4629	65.1126	35.6178	27.0172	40.1384	10.6233	14.2748	37.2763	39.7466	40.4672	31.8327	34.9082	14.6361	28.298	22.7741	19.3492	15.9617	37.7262	38.6949	27.8771	38.2725	30.4019	25.4257	43.3201	32.1749	22.5339	37.1873	33.5679	49.9575	34.2939	51.7619
[truncated: 15 more columns]
