# Supplementary material for: Entinostat in combination with nivolumab in metastatic pancreatic ductal adenocarcinoma: a phase 2 clinical trial
Source: Nat Commun. 2024 Nov 12;15:9801. doi: 10.1038/s41467-024-52528-7 (PMC11557583; doi:10.1038/s41467-024-52528-7)
Supplement: Supplementary file 11 — Supplementary Data 8 [file 41467_2024_52528_MOESM11_ESM.xlsx]

## Sheet: in
Supplementary Data 8. Paired two-sided Wilcoxon test was applied to the proportions of clusters derived from CyTOF myeloid panel to test changes between time points. Unadjusted p-values and mean of proportion differences between time points are shown
cluster	pValue_BvsC1D1	mean(C1D1-B)	pValue_C1D1vsC2D2	mean(C2D2-C1D1)	pValue_BvsC2D2	mean(C2D1-B)
B	0	-1.399	0.023	-1.174	0.008	-2.674
cDC1	0.479	-0.078	0.109	0.712	0.25	0.894
cDC2	0	-0.263	0.844	-0.059	0.109	-0.436
DNT	0.008	-0.247	0.547	-0.157	0.109	-0.235
Early Myelocyte	0.001	-1.085	0.844	0.703	0.383	-0.112
Granulocytes	0.937	-0.006	0.109	-0.007	0.078	-0.004
Non-Classical Mono	0.264	-0.394	0.844	0.746	0.742	-0.324
pDC	0	-0.461	0.547	0.122	0.547	-0.152
preDC/Classical Mono	0.007	8.032	0.313	6.048	0.016	16.117
Tc	0.662	-0.525	0.023	-2.823	0.008	-2.93
Th	0.09	-3.574	0.25	-4.11	0.008	-10.144
