# Supplementary material for: Entinostat in combination with nivolumab in metastatic pancreatic ductal adenocarcinoma: a phase 2 clinical trial
Source: Nat Commun. 2024 Nov 12;15:9801. doi: 10.1038/s41467-024-52528-7 (PMC11557583; doi:10.1038/s41467-024-52528-7)
Supplement: Supplementary file 12 — Supplementary Data 9 [file 41467_2024_52528_MOESM12_ESM.xlsx]

## Sheet: in
patientID	timepoint	cluster	CD3	CD19	CD117	CD11B	CD4	CD8	CXCR2	CD14	CD1C	FCERI	CD103	CD66B	CCR2	CD163	CD123	CCR5	CLEC9A	CD11C	CD141	CD80	TLR4	CD172AB	CD40	PDL2	CCR7	CD206	CD33	HLADR	CD68	CD15	CXCR4	CD116	PDL1	CD135	CD16	Arg1
J1798_P28	Baseline	B	2.71495	3.45865	0.0990566	0.605726	0.754126	1.1447	0.125253	1.91862	1.29603	0.114185	0.0194366	0.0597374	0.275077	0.0170849	0.274843	0.362213	0.253433	0.392023	0.0470136	0.0539769	0.0924299	0.254967	2.02368	0.438758	1.59369	0.182316	0.200566	4.15315	0.11419	0.0859296	2.16043	0.166975	0.0587218	0.0400532	0.0927752	0.448356
J1798_P28	Baseline	DNT	3.78719	0.14182	0.0393072	0.553801	0.617314	1.51737	0.184667	1.58879	0.0425973	0.0817422	0.0785781	0.0859629	1.88844	0.0246186	0.213269	3.92777	0.637623	0.243745	0.12013	0.1109	0.0878254	0.25169	0.0404695	1.94351	0.471623	0.0588386	0.195533	0.36256	0.032502	0.158548	1.32376	0.150552	0.301857	0.0830558	0.204951	0.394619
J1798_P28	Baseline	Early Myelocyte	2.61823	0.105076	0.0338081	1.35415	0.866102	1.36414	0.21159	2.01903	0.0507811	0.0958214	0.0216825	0.0579917	0.313496	0.0230749	0.968075	0.73668	0.541751	2.98698	0.647916	0.112769	0.123438	1.28333	0.0669766	1.54585	0.374217	0.0819268	0.832141	1.3594	0.0845199	0.0322831	0.589086	0.475085	0.19924	0.0801796	0.904229	0.533618
J1798_P28	Baseline	Granulocytes	3.96055	0.348235	0.142148	1.90587	2.83612	2.59906	0.772322	2.93042	0.0978885	0.322686	0.00375179	5.07411	1.01292	0.507916	0.120614	1.01858	0	0.746049	0.0976598	0.0249443	0.366157	1.45382	0.0158721	0.288268	2.01389	0.411784	0.476397	0.27403	0.0149242	0.684733	1.06848	0.503867	0.141759	0	0.963235	0.965307
J1798_P28	Baseline	Non-Classical Mono	2.85946	0.102822	0.0409681	1.91665	0.882147	2.09674	0.145791	2.28748	0.0252361	0.0872737	0.0209176	0.0354848	0.336157	0.0155214	0.142673	0.336951	0.0263946	2.41954	0.148657	0.0280599	0.0988334	0.478193	0.0363933	0.117019	0.107452	0.0121323	0.336658	0.371972	0.0114263	0.0141244	0.282282	0.105418	0.147366	0.0234962	4.52544	0.433239
J1798_P28	Baseline	Tc	3.96191	0.19669	0.0914096	0.836146	1.14572	4.66174	0.252772	2.10162	0.0418357	0.139461	0.0553674	0.0442288	0.503451	0.0239035	0.0806409	1.39043	0.207841	0.31904	0.0771901	0.073887	0.599419	0.310016	0.0252388	0.663874	1.60651	0.124051	0.189705	0.378648	0.0165783	0.0443169	1.42838	0.129436	0.227495	0.0490904	0.182468	0.449807
J1798_P28	Baseline	Th	4.17751	0.171694	0.0691688	0.719556	3.5668	1.58173	0.167205	1.9693	0.0332748	0.10023	0.0399975	0.0435764	0.534795	0.0228999	0.0648469	0.846567	0.184877	0.237694	0.0663781	0.203477	0.0512719	0.311276	0.0331425	0.656457	2.61537	0.217833	0.192696	0.319997	0.0186054	0.047591	1.69945	0.14226	0.254009	0.0442057	0.0995306	0.439925
J1798_P28	Baseline	cDC1	2.74693	0.193643	0.0686706	2.74584	1.43206	1.2237	0.309334	3.71587	0.190778	0.226457	0.100627	0.0845966	3.23447	0.0717178	0.583941	1.22221	1.11913	3.92402	1.31473	0.269759	0.525962	3.92436	0.102659	3.69869	0.730943	0.215469	2.87922	2.9854	0.186739	0.0577911	1.06774	2.6166	0.343412	0.176145	0.807522	1.17798
J1798_P28	Baseline	cDC2	3.25277	0.21626	0.142015	1.73346	2.18548	1.79143	0.197174	3.56329	2.65245	2.98609	0.158276	0.116593	3.91008	0.837351	1.29455	3.57971	0.318769	5.13029	2.65962	0.239581	0.503336	4.1917	0.134501	0.563347	0.270013	0.545302	3.82233	4.95579	0.153627	0.119897	0.969714	3.32276	0.212799	0.301212	0.101386	1.15589
J1798_P28	Baseline	pDC	3.10877	0.183465	0.0920041	1.32389	1.94384	1.60865	0.182739	2.58948	0.0359132	1.95734	0.0916955	0.0570314	3.15054	0.0436161	4.53665	2.74382	0.152714	1.00003	2.3952	0.082368	0.0868409	1.96147	0.0298361	0.249767	0.345796	0.0688181	1.00755	2.52292	0.173404	0.0737057	1.44306	1.95261	0.121862	0.14635	0.452384	0.663189
J1798_P28	Baseline	preDC/Classical Mono	3.25442	0.478982	0.257634	3.72471	1.90044	1.92652	0.211626	5.30923	0.308554	0.595835	0.102411	0.0768735	3.34965	0.157502	0.719543	1.13084	0.095126	4.65674	1.85701	0.20647	0.840614	4.83282	0.105952	0.260642	0.142122	0.0731513	3.57624	3.3021	0.0655692	0.0519499	1.43878	3.168	0.279053	0.0785977	0.215907	1.81148
J1798_P42	C1D1	B	2.76975	3.80831	0.138338	0.717617	0.803964	1.21581	0.121913	2.03036	1.44952	0.142795	0.0228773	0.0581099	0.337841	0.0201126	0.371059	0.279506	0.313067	0.627295	0.0516341	0.0808282	0.101539	0.33795	2.50664	0.407584	1.74219	0.229683	0.217105	4.37911	0.156597	0.0921647	2.03168	0.169636	0.0736211	0.0406187	0.0791485	0.46367
J1798_P42	C1D1	DNT	4.43999	0.160327	0.0542209	0.677276	0.767223	1.39199	0.141632	1.91756	0.0316201	0.0899041	0.0282384	0.0423263	1.00764	0.0279175	0.168332	3.79805	0.350191	0.304869	0.0973359	0.0601365	0.0479123	0.283671	0.0302149	0.752078	0.256082	0.0305428	0.180057	0.698544	0.0146681	0.0821925	0.91081	0.10259	0.230087	0.043915	0.466085	0.396324
J1798_P42	C1D1	Early Myelocyte	3.35871	0.113356	0.0702429	0.949967	0.770928	1.63599	0.129401	1.89464	0.0294484	0.0803978	0.0228823	0.0336836	0.274132	0.0181465	0.134796	1.06518	0.156916	1.57529	0.102168	0.0496243	0.0515927	0.353457	0.0359263	0.544489	0.247422	0.0336221	0.338219	0.884729	0.021694	0.0253774	0.442625	0.105345	0.171162	0.0436627	1.0067	0.401146
J1798_P42	C1D1	Granulocytes	4.12161	0.259162	0.149833	1.59306	2.37327	2.5712	0.641542	2.23045	0.166967	0.252942	0.12511	5.0958	0.879588	0.870243	0.16779	1.40049	0.224237	0.9082	0.175071	0.223685	0.224372	0.921836	0.024789	0.560761	1.52193	0.301347	0.521496	0.459831	0.0624961	1.17544	1.05535	0.303748	0.306779	0.0892969	1.20479	0.760725
J1798_P42	C1D1	Non-Classical Mono	3.42892	0.124475	0.0542994	1.30822	0.898708	2.05615	0.134143	2.21976	0.021053	0.0994161	0.0170292	0.0417113	0.342135	0.0154879	0.0985983	0.951113	0.0426252	1.45814	0.0755073	0.0266327	0.0653052	0.383643	0.0277914	0.10746	0.105544	0.0151386	0.273025	0.583018	0.00892866	0.0221672	0.328633	0.0697469	0.161084	0.0234352	4.60948	0.395818
J1798_P42	C1D1	Tc	4.16181	0.236675	0.114594	0.941395	1.11965	4.95308	0.274266	2.19986	0.0389302	0.153293	0.0783662	0.0424685	0.413526	0.0227658	0.089319	2.20481	0.141554	0.391559	0.0666876	0.0491928	0.75135	0.321498	0.0279476	0.336331	1.19461	0.10161	0.189346	0.629676	0.0136421	0.0518702	1.07899	0.0949111	0.227346	0.0339038	0.292351	0.402292
J1798_P42	C1D1	Th	4.27825	0.172747	0.0712622	0.792297	3.64351	1.6967	0.138898	2.04941	0.0286599	0.108357	0.0349253	0.0413381	0.483197	0.0218634	0.0614767	1.07172	0.111297	0.255968	0.059749	0.203929	0.0461017	0.348505	0.0293197	0.416532	2.17476	0.162198	0.207764	0.512278	0.0144556	0.0394955	1.169	0.103627	0.27737	0.03675	0.0942683	0.435611
J1798_P42	C1D1	cDC1	2.7126	0.212007	0.0791806	2.80311	1.50222	1.24421	0.280639	3.89152	0.186107	0.285194	0.108644	0.0803418	3.4223	0.0757248	0.326787	1.0797	0.934558	3.71593	1.27326	0.277778	0.554377	3.92243	0.125098	3.45108	0.581957	0.187036	3.57507	2.78082	0.217251	0.0518632	0.822116	2.60808	0.315862	0.169542	0.713065	1.1544
J1798_P42	C1D1	cDC2	3.29106	0.236565	0.155939	1.80304	2.24357	1.83497	0.208448	3.8563	2.40163	3.46331	0.28651	0.102409	4.20059	0.940167	1.07498	3.54228	0.254504	4.89357	2.57121	0.209316	0.607993	4.50772	0.102438	0.475015	0.212611	0.340792	4.57778	4.76198	0.147971	0.104266	0.71333	3.2634	0.18105	0.408634	0.0994879	1.27323
J1798_P42	C1D1	pDC	3.10206	0.273559	0.154696	1.95999	1.64394	1.60948	0.203152	2.65574	0.0518184	3.5127	0.131852	0.0812245	2.88136	0.0484169	4.96383	2.54677	0.125167	1.63741	1.15084	0.063623	0.0916359	1.9675	0.050338	0.427671	0.245055	0.104531	2.16777	2.01518	0.242038	0.0502824	1.50267	1.30325	0.225748	0.163553	0.52575	0.571585
J1798_P42	C1D1	preDC/Classical Mono	3.29711	0.594215	0.332257	4.07196	2.1236	2.05282	0.286064	5.73459	0.380309	0.759912	0.149036	0.175754	3.75584	0.342343	0.328394	1.0008	0.0798165	4.5253	1.86006	0.229263	1.06063	5.15581	0.123815	0.237222	0.148018	0.0761401	4.49795	2.82216	0.0611845	0.0484132	1.26947	3.46532	0.214162	0.0692528	0.172743	2.0561
J1798_P28	C1D1	B	2.73124	3.56579	0.105879	0.662386	0.775247	1.1661	0.118156	1.94766	1.55889	0.121791	0.0201111	0.055686	0.312027	0.0175581	0.223825	0.359391	0.244765	0.414034	0.0471352	0.0634509	0.094038	0.297955	1.82328	0.372929	1.68554	0.187228	0.191868	4.11717	0.116272	0.0654969	1.76878	0.12919	0.0699813	0.0384342	0.0859032	0.428315
J1798_P28	C1D1	DNT	3.84922	0.126977	0.0420125	0.553022	0.696731	1.59678	0.162696	1.66531	0.0408775	0.0739839	0.0607212	0.0262569	1.51788	0.0292936	0.198671	3.82217	0.545936	0.28928	0.0896725	0.0780034	0.0568246	0.238032	0.0418355	1.42428	0.535665	0.0369141	0.141111	0.703082	0.0148969	0.0897009	0.737149	0.111833	0.266058	0.0595018	0.188934	0.405674
J1798_P28	C1D1	Early Myelocyte	2.66348	0.0889268	0.0361807	1.43812	0.820699	1.57942	0.169902	2.01255	0.0638774	0.0851298	0.0264707	0.0487302	0.310609	0.0188884	0.83273	0.941818	0.399374	3.3227	0.276291	0.0973789	0.121222	1.1928	0.076412	1.19205	0.300508	0.077767	0.742494	1.29452	0.0662886	0.0293155	0.278125	0.356685	0.205613	0.0526672	1.12826	0.504582
J1798_P28	C1D1	Granulocytes	4.06818	0.192718	0.104144	1.28148	3.17959	2.09089	0.597946	2.03413	0.165143	0.366304	0.0691216	5.01965	0.950622	0.816455	0.0513016	1.31091	0.39162	0.668708	0.113824	0.210213	0.0382813	0.869375	0.0302485	0.8758	1.83507	0.246644	0.376353	0.406135	0.0141308	0.96361	1.34568	0.218883	0.385881	0.114658	0.867142	0.686108
J1798_P28	C1D1	Non-Classical Mono	2.84783	0.0973033	0.032415	1.89156	0.874309	2.06096	0.163953	2.18313	0.0214196	0.0847158	0.0188759	0.0446841	0.368375	0.0109932	0.13042	0.524519	0.0332648	3.1919	0.110689	0.0329018	0.0881395	0.508833	0.0296339	0.104744	0.111806	0.0138197	0.296297	0.427078	0.0116977	0.0136387	0.124735	0.0808078	0.171372	0.0187652	4.4927	0.380682
J1798_P28	C1D1	Tc	3.95619	0.211845	0.10609	0.876225	1.18333	4.80775	0.262816	2.10877	0.0414056	0.143056	0.0679738	0.0462469	0.52157	0.0246059	0.0791651	1.52329	0.171251	0.364576	0.0677955	0.0717678	0.662565	0.331402	0.0274026	0.552035	1.48473	0.106269	0.179088	0.490607	0.0152683	0.04455	1.0845	0.117045	0.245905	0.0472536	0.229108	0.4189
J1798_P28	C1D1	Th	4.18124	0.170955	0.0683644	0.749284	3.59662	1.61054	0.149186	1.99415	0.0329234	0.105161	0.0406665	0.0397628	0.579644	0.021741	0.0655305	1.03003	0.148992	0.262608	0.061778	0.211758	0.0510286	0.344083	0.0330417	0.612245	2.36226	0.165878	0.202431	0.405701	0.0164402	0.0452381	1.47611	0.134711	0.298153	0.0427695	0.0848341	0.446007
J1798_P28	C1D1	cDC1	2.71461	0.174386	0.0779014	2.89683	1.3409	1.19289	0.325408	3.65851	0.207227	0.201478	0.0859926	0.0843168	3.1592	0.0605486	0.849998	2.09015	1.13305	4.23116	1.23798	0.289644	0.601176	4.1261	0.171554	3.49675	0.651386	0.286841	2.91606	3.515	0.263751	0.0646995	0.916227	2.59198	0.393261	0.173323	0.710209	1.2192
J1798_P28	C1D1	cDC2	3.30322	0.184122	0.119805	1.72344	2.14866	1.78724	0.241972	3.63971	2.88071	2.85942	0.224854	0.142039	4.06333	0.636667	1.35157	3.69276	0.238832	5.59426	2.41022	0.208517	0.542286	4.44546	0.155803	0.472125	0.216621	0.554174	4.01343	4.97697	0.138673	0.106357	0.374169	3.34107	0.264788	0.275751	0.0699609	1.15179
J1798_P28	C1D1	pDC	3.04301	0.175222	0.0724999	1.40737	1.86516	1.53376	0.179133	2.5473	0.0207154	1.41503	0.0819469	0.0373617	3.09886	0.0303891	4.81368	2.7295	0.122789	1.26088	2.27121	0.140481	0.152291	2.83882	0.0325692	0.152574	0.205278	0.113367	1.38327	2.23904	0.172609	0.0498235	0.964632	1.83527	0.134234	0.144048	0.441315	0.628068
J1798_P28	C1D1	preDC/Classical Mono	3.2762	0.609553	0.344418	4.03615	1.92975	2.01877	0.260106	5.66159	0.410228	0.741353	0.109082	0.0956407	3.47335	0.200557	1.0143	2.12883	0.107661	4.95013	1.8538	0.258579	1.05772	5.24298	0.174575	0.288331	0.144327	0.153538	3.80861	3.74419	0.0737032	0.0569853	1.30734	3.31586	0.332955	0.0684367	0.172348	2.06864
J1798_P41	Baseline	B	2.76184	3.69102	0.123907	0.651411	0.797315	1.19645	0.127166	1.939	0.832277	0.106216	0.0217396	0.0512621	0.304154	0.0165188	0.49784	0.262575	0.253283	0.536214	0.048047	0.0944843	0.10358	0.247268	2.35129	0.42109	2.06592	0.37755	0.210711	4.84103	0.24312	0.11586	2.09337	0.184912	0.0615579	0.0500827	0.079302	0.445478
J1798_P41	Baseline	DNT	4.13473	0.139183	0.0354696	0.658014	0.747468	1.40015	0.174637	1.82186	0.0384226	0.0958061	0.0344739	0.0339802	0.854368	0.0267176	0.153607	3.6219	0.424111	0.508712	0.100897	0.0734075	0.0520654	0.266177	0.0354361	1.11583	0.268262	0.0460437	0.170943	0.952956	0.023525	0.0715118	0.604376	0.104243	0.232604	0.055819	0.521384	0.403244
J1798_P41	Baseline	Early Myelocyte	2.92431	0.0903705	0.0690366	1.05527	0.744344	1.45098	0.125548	1.76867	0.0299259	0.0793517	0.0198851	0.0354711	0.326197	0.0155688	0.0925492	1.02765	0.216333	2.22881	0.132667	0.0588059	0.0544178	0.308399	0.0414699	0.868685	0.311564	0.0390431	0.343458	0.954418	0.0227228	0.0256433	0.232978	0.087539	0.16916	0.0420113	0.938179	0.409185
J1798_P41	Baseline	Granulocytes	4.00355	0.188077	0.0422639	1.62882	3.02142	2.14305	0.716556	2.14846	0.146348	0.27337	0.119364	5.26913	0.754359	0.771638	0.0946337	1.36064	0.180747	0.735627	0.192269	0.149453	0.14341	0.991956	0.00445706	0.430427	2.15025	0.321925	0.21743	0.762936	0.0273455	1.16571	1.33095	0.133944	0.203726	0.0488931	1.04653	0.616275
J1798_P41	Baseline	Non-Classical Mono	2.86828	0.0793863	0.0402528	1.30784	0.863913	1.62442	0.119334	2.0808	0.0208322	0.0900547	0.0186394	0.0311551	0.335541	0.012422	0.0494699	0.616276	0.0352719	2.03898	0.0791914	0.0266504	0.0462084	0.344133	0.0285023	0.164723	0.125206	0.0155818	0.267295	0.599278	0.0100783	0.0187607	0.126885	0.0620658	0.141907	0.0258534	4.79691	0.393106
J1798_P41	Baseline	Tc	3.88791	0.202144	0.0931313	0.834644	0.963044	4.74354	0.256113	1.99953	0.0450985	0.135417	0.0364659	0.0437523	0.406153	0.0243365	0.102903	2.59955	0.239863	0.505884	0.080786	0.0652841	0.658718	0.272399	0.0308741	0.702078	0.884168	0.10153	0.18246	1.44411	0.024856	0.0576588	0.783652	0.107472	0.196425	0.0458556	0.293113	0.390434
J1798_P41	Baseline	Th	4.12981	0.16218	0.0658322	0.78478	3.5465	1.61714	0.138953	2.03198	0.0300373	0.104201	0.0377128	0.0399806	0.468162	0.0206036	0.0582468	0.904129	0.13345	0.239201	0.0614737	0.203075	0.0509353	0.280197	0.0343666	0.504206	2.58641	0.259749	0.200914	0.609941	0.0196807	0.0468933	1.46973	0.132303	0.220623	0.0425555	0.13101	0.44936
J1798_P41	Baseline	cDC1	2.72213	0.168497	0.0681263	2.69645	1.32319	1.24155	0.31507	3.59298	0.189796	0.244312	0.122663	0.104197	3.68805	0.0810825	0.2553	1.09134	0.944668	3.71117	1.51369	0.234442	0.510414	3.13009	0.156552	3.59361	0.715403	0.244433	2.93396	3.44844	0.211856	0.0571619	0.800902	1.92998	0.286396	0.177219	0.778694	0.989295
J1798_P41	Baseline	cDC2	3.27442	0.208971	0.122786	1.9819	2.0647	1.81283	0.192763	3.6263	2.50499	3.17775	0.270359	0.128333	4.15079	0.815124	0.846321	3.53343	0.261585	5.01435	2.74232	0.14495	0.357685	2.52847	0.0999757	0.565484	0.280748	0.809547	3.75163	5.11467	0.19817	0.101825	0.395558	2.64117	0.184221	0.486551	0.0886146	0.832667
J1798_P41	Baseline	pDC	3.09457	0.214919	0.119416	1.63281	1.75835	1.55619	0.187483	2.67241	0.036835	3.08227	0.11741	0.0763866	3.03349	0.04748	4.3795	2.44737	0.102041	1.07478	1.4664	0.066535	0.0982452	1.69135	0.0400163	0.340493	0.394078	0.19219	1.33606	2.80307	0.211387	0.0797357	1.5612	1.11127	0.254558	0.204763	0.490417	0.59999
J1798_P41	Baseline	preDC/Classical Mono	3.29314	0.530761	0.287905	3.84697	1.91795	2.02815	0.239754	5.52332	0.342447	0.689109	0.176238	0.0793765	4.29074	0.344474	0.242042	0.917972	0.0883224	4.4027	2.07903	0.137584	0.908987	4.22991	0.16557	0.27427	0.171019	0.108999	3.8829	3.72204	0.0709509	0.048916	1.17761	2.69741	0.191153	0.109269	0.106997	1.66724
J1798_P41	C1D1	B	2.75959	3.71877	0.129631	0.686612	0.799779	1.17194	0.111438	1.93703	1.01847	0.107284	0.0210792	0.0429151	0.346311	0.0189656	0.301106	0.273342	0.290486	0.670464	0.0557335	0.117127	0.123585	0.251187	2.01524	0.433752	2.04796	0.337381	0.240192	4.66051	0.220415	0.132341	2.50563	0.252272	0.0683922	0.0411902	0.0749489	0.431694
J1798_P41	C1D1	DNT	4.07418	0.119766	0.0396959	0.661993	0.686271	1.44176	0.138092	1.704	0.0332573	0.0914952	0.0211695	0.0369429	0.883624	0.0268083	0.154449	3.71295	0.404466	0.589533	0.097044	0.0630665	0.0459692	0.275626	0.0334733	1.13954	0.349028	0.0423938	0.177171	1.25539	0.0244505	0.0911013	1.21612	0.118302	0.258709	0.0464063	0.45027	0.381461
J1798_P41	C1D1	Early Myelocyte	2.76275	0.0846091	0.059268	1.01447	0.711998	1.42657	0.117118	1.72799	0.034748	0.0781324	0.0198846	0.0372734	0.336754	0.0152425	0.146139	1.23118	0.293755	2.42307	0.180199	0.0643988	0.0621411	0.399344	0.0657832	1.07032	0.31149	0.0595394	0.381774	1.21321	0.0379547	0.03253	0.477265	0.119452	0.192052	0.0447987	1.15426	0.385541
J1798_P41	C1D1	Granulocytes	3.57882	0.332298	0.0870238	1.70682	2.23426	1.8402	0.478747	2.31717	0.306971	0.390969	0.165274	5.08067	1.15817	0.968601	0.0924653	1.3043	0.243526	1.11419	0.195562	0.205026	0.133835	1.26418	0.0990387	0.899915	1.44136	0.403622	0.798639	0.991449	0.116891	1.284	1.50438	0.316917	0.290238	0.0484143	1.24868	0.729596
J1798_P41	C1D1	Non-Classical Mono	2.85103	0.0789894	0.0375065	1.35901	0.843799	1.66061	0.117888	2.05744	0.0194899	0.0788606	0.0159882	0.039269	0.377514	0.0128541	0.0516995	0.770206	0.0348923	2.4971	0.0803006	0.0277507	0.0477679	0.400544	0.0302402	0.197614	0.123884	0.016514	0.265943	0.800817	0.00982721	0.0207341	0.255852	0.0719433	0.180432	0.0281213	4.8843	0.357661
J1798_P41	C1D1	Tc	3.83559	0.199923	0.091966	0.852472	0.949298	4.7163	0.256178	1.95946	0.0436059	0.136665	0.0347787	0.0380727	0.485094	0.0231519	0.120393	2.90517	0.259496	0.642114	0.0921453	0.0598812	0.651416	0.307157	0.0283091	0.771736	0.918922	0.110814	0.199065	1.73323	0.0249718	0.080297	1.40251	0.144239	0.218431	0.0449773	0.408926	0.379168
J1798_P41	C1D1	Th	4.06438	0.152178	0.0604102	0.760309	3.45402	1.58734	0.142219	1.97575	0.0281432	0.0990039	0.030786	0.0411317	0.486412	0.0210596	0.058003	0.987735	0.129473	0.257648	0.0610375	0.179155	0.0488939	0.293166	0.0341257	0.529893	2.76917	0.299422	0.211055	0.701363	0.0234928	0.0693057	2.1258	0.199032	0.239742	0.0477567	0.15237	0.431966
J1798_P41	C1D1	cDC1	2.7235	0.16946	0.0709725	2.87697	1.2893	1.22633	0.299559	3.54893	0.162231	0.205748	0.122347	0.0905974	3.69292	0.0774107	0.255344	1.40974	0.96645	3.65453	1.51071	0.225135	0.530505	3.25758	0.22191	3.60495	0.674561	0.319851	2.77977	3.42855	0.292392	0.0694393	0.891949	1.88827	0.318438	0.158693	0.770385	1.00255
J1798_P41	C1D1	cDC2	3.32991	0.21014	0.135022	2.1535	1.94911	1.84297	0.190205	3.95975	2.56958	3.09641	0.350751	0.136615	4.39837	0.885933	0.870651	3.6863	0.269978	5.00802	2.81205	0.127808	0.539573	2.75367	0.153382	0.611836	0.309694	1.6796	3.6963	4.98498	0.167267	0.103379	1.22166	2.71229	0.180158	0.483719	0.102062	0.934723
J1798_P41	C1D1	pDC	3.09451	0.223623	0.112084	1.46506	1.82463	1.68798	0.191987	2.56528	0.031411	2.5528	0.117843	0.0840154	2.84435	0.0397049	4.45792	2.66821	0.128778	1.07185	1.74584	0.0987449	0.0925625	2.15739	0.0360296	0.41256	0.379535	0.321938	1.49254	2.91152	0.231571	0.112833	2.26552	1.19588	0.227661	0.198074	0.3325	0.60938
J1798_P41	C1D1	preDC/Classical Mono	3.28897	0.592323	0.326157	4.02468	1.90659	2.0419	0.247657	5.65333	0.375304	0.735462	0.163593	0.111485	4.22678	0.25102	0.24291	1.34739	0.0909747	4.40715	2.1406	0.140386	0.974979	4.35229	0.25564	0.320726	0.163799	0.30485	3.75522	3.7644	0.0799938	0.0509654	1.13296	2.65597	0.267489	0.0829078	0.145441	1.76682
J1798_P7	Baseline	B	2.84096	3.75697	0.140884	0.775988	0.854209	1.27146	0.119812	2.10082	0.952929	0.116844	0.0332422	0.0498252	0.366366	0.0179228	0.0833238	0.319314	0.347093	0.79127	0.0630382	0.0763701	0.123632	0.461836	2.54788	0.490052	2.08153	0.209746	0.244333	3.84642	0.110699	0.0680956	1.75946	0.157097	0.070375	0.0335071	0.0896379	0.521787
J1798_P7	Baseline	DNT	3.71122	0.134037	0.0325491	0.71121	0.76645	1.35293	0.176371	1.82104	0.0331635	0.100447	0.0249916	0.0370502	1.0226	0.0247846	0.195022	3.6271	0.417362	0.286259	0.1051	0.0821237	0.0550878	0.334916	0.0312418	1.12284	0.504368	0.0387148	0.19393	0.497465	0.0204161	0.0578366	0.775278	0.096449	0.188688	0.0673168	0.174154	0.43447
J1798_P7	Baseline	Early Myelocyte	2.62382	0.0950105	0.0679096	1.24658	0.83314	1.41934	0.173444	1.96741	0.0427366	0.092178	0.0253096	0.0490513	0.374795	0.0162189	0.460085	0.991426	0.375367	1.96311	0.444379	0.0816253	0.0875508	0.843744	0.0731013	1.0054	0.316014	0.0530813	0.73358	0.742614	0.0415214	0.0290337	0.477914	0.214219	0.157122	0.0570794	0.664336	0.490039
J1798_P7	Baseline	Granulocytes	4.01446	0.204149	0.107892	1.5747	2.9864	1.94742	0.570586	2.44966	0.171747	0.410787	0.21169	5.13132	0.984369	0.832808	0.275541	0.978403	0.0880233	0.753927	0.135647	0.27557	0.194003	1.36965	0.0409186	0.389353	2.34822	0.373084	0.678082	0.258327	0.0137137	0.594749	1.48387	0.342812	0.183213	0.0647619	0.913441	0.821661
J1798_P7	Baseline	Non-Classical Mono	2.92616	0.0976727	0.0419127	1.7037	0.973309	2.1898	0.150313	2.35999	0.023593	0.108921	0.0201365	0.0498112	0.373452	0.0131591	0.142098	0.658726	0.0287816	1.29661	0.154189	0.0311908	0.100897	0.529192	0.0305504	0.0992366	0.113938	0.0132784	0.332032	0.285266	0.00792372	0.0201679	0.295202	0.0751691	0.107455	0.0350051	4.13275	0.464223
J1798_P7	Baseline	Tc	3.98318	0.234146	0.112918	0.803423	1.0754	5.01448	0.293737	2.13555	0.0412226	0.147909	0.106784	0.0457132	0.414161	0.0233456	0.0476534	0.710389	0.133253	0.218363	0.0534746	0.0606347	0.773392	0.303134	0.0263246	0.452936	2.75689	0.229354	0.1814	0.229873	0.0170305	0.0526974	1.82216	0.143199	0.149984	0.0409098	0.116124	0.446673
J1798_P7	Baseline	Th	4.20126	0.168904	0.070891	0.728039	3.68283	1.60739	0.141453	1.98957	0.0286576	0.105884	0.041019	0.0408295	0.385438	0.0205651	0.0410336	0.506381	0.119644	0.223881	0.0554658	0.213068	0.0473686	0.353668	0.0330422	0.463419	2.94848	0.250067	0.203445	0.256425	0.0162075	0.0408948	1.5797	0.126797	0.18417	0.0401384	0.0788899	0.43342
J1798_P7	Baseline	cDC1	2.73378	0.177225	0.0772758	2.63204	1.3122	1.23957	0.314493	3.64945	0.161118	0.271068	0.109819	0.0860076	3.43891	0.0672741	0.490577	0.908804	0.912018	3.85531	1.54452	0.271311	0.570174	3.86947	0.130198	3.67822	0.764204	0.198855	3.71695	1.98917	0.128153	0.0562887	1.0381	2.28692	0.368853	0.169774	0.809492	1.15188
J1798_P7	Baseline	cDC2	3.28396	0.197886	0.116485	1.63616	1.96452	1.76609	0.163033	3.56459	1.83307	3.01459	0.220851	0.0834776	3.92583	0.477823	1.24028	3.54933	0.27186	4.94048	2.91512	0.262574	0.68234	4.70239	0.0896135	0.436016	0.250182	0.401102	4.51104	4.33556	0.103052	0.0863736	0.447472	2.93254	0.183144	0.282702	0.0913509	1.36184
J1798_P7	Baseline	pDC	3.07554	0.194962	0.140362	1.649	1.41174	1.54628	0.167149	2.62373	0.0374908	2.58442	0.0969578	0.0566974	2.94829	0.0439583	4.65263	2.51961	0.0939157	1.37102	1.38926	0.0612057	0.102963	2.58576	0.0448907	0.312319	0.287134	0.0460622	2.12071	1.93908	0.177857	0.0542539	0.89838	1.20233	0.312553	0.172173	0.487083	0.661003
J1798_P7	Baseline	preDC/Classical Mono	3.20913	0.400898	0.216412	3.64691	1.67546	1.83723	0.225432	5.08684	0.228287	0.57104	0.101425	0.127483	3.3629	0.0861671	0.435824	0.597948	0.089372	4.3928	1.74209	0.217332	0.97284	4.86717	0.135578	0.258419	0.157014	0.0501183	4.45087	1.70659	0.0599054	0.043137	0.942018	2.87492	0.25608	0.0641982	0.108657	1.72023
J1798_P7	C1D1	B	2.82961	3.88631	0.163508	0.817339	0.869139	1.28462	0.147182	2.18292	1.01917	0.137232	0.034607	0.0589515	0.412303	0.0214106	0.122913	0.326531	0.359422	0.995644	0.0660381	0.101721	0.132519	0.516826	2.25098	0.459056	1.72649	0.182705	0.267187	3.84432	0.127988	0.0809398	1.90459	0.219446	0.10078	0.0410734	0.0957255	0.537131
J1798_P7	C1D1	DNT	3.75228	0.11785	0.0574049	0.769065	0.800093	1.47194	0.163006	1.86812	0.0326453	0.106048	0.0282515	0.0451675	1.05875	0.0198555	0.175751	3.68352	0.373537	0.325618	0.09184	0.106976	0.0768137	0.331969	0.0292848	0.859835	0.55009	0.0444243	0.235581	0.510798	0.0192654	0.0682815	0.910279	0.121002	0.206525	0.0559316	0.218641	0.423304
J1798_P7	C1D1	Early Myelocyte	2.6807	0.0959036	0.0782302	1.34856	0.819664	1.56801	0.156014	2.06209	0.044054	0.0955979	0.0205781	0.0430943	0.411188	0.0168133	0.410452	1.29395	0.295699	2.01682	0.269741	0.0742305	0.0942509	0.80469	0.0715565	0.823077	0.276347	0.0453838	0.685244	0.666585	0.0411616	0.0312274	0.476733	0.215731	0.157895	0.049483	1.04637	0.486272
J1798_P7	C1D1	Granulocytes	3.96255	0.186891	0.0190223	1.33244	2.95058	2.05184	0.77828	2.38456	0.134323	0.270118	0.0401204	5.01209	0.933631	0.779046	0.160403	0.842869	0.232497	1.17385	0.178079	0.278929	0.0970241	1.10505	0.0243353	0.805404	1.91531	0.391746	0.734223	0.708457	0.0479804	0.417551	1.60355	0.240267	0.444974	0.135524	0.923132	0.858789
J1798_P7	C1D1	Non-Classical Mono	2.95455	0.0967349	0.0483662	1.81732	0.971333	2.21905	0.140725	2.3878	0.020362	0.101001	0.0233019	0.045677	0.407168	0.0131099	0.134979	0.783396	0.0401364	1.76414	0.102286	0.0289833	0.107466	0.493983	0.032927	0.101459	0.115523	0.0131733	0.334253	0.311814	0.00677772	0.0225875	0.303223	0.0777711	0.136771	0.0234701	4.25708	0.467512
J1798_P7	C1D1	Tc	3.95316	0.232917	0.120715	0.829731	1.09647	5.04718	0.286499	2.13454	0.0367588	0.155209	0.13246	0.0416982	0.457857	0.0217093	0.0534622	0.961769	0.10655	0.237412	0.0580794	0.0580024	0.778583	0.303302	0.0301012	0.35801	2.41639	0.174743	0.179775	0.290766	0.0157545	0.0539916	1.88852	0.14981	0.166295	0.0402229	0.128754	0.434343
J1798_P7	C1D1	Th	4.19301	0.162931	0.0683866	0.728165	3.63278	1.60334	0.135974	1.98619	0.0296244	0.103121	0.0445157	0.038203	0.418481	0.0196429	0.0468102	0.650612	0.100193	0.231472	0.0533315	0.201397	0.0454993	0.346111	0.0313417	0.406042	2.67453	0.196478	0.206258	0.310323	0.0166777	0.0491626	1.78978	0.144569	0.209775	0.0384436	0.0716536	0.435702
J1798_P7	C1D1	cDC1	2.70736	0.175297	0.0775629	2.77842	1.34939	1.20692	0.312897	3.6966	0.173899	0.234758	0.101943	0.0912885	3.35827	0.0659791	0.53372	1.00855	0.928513	3.98202	1.40427	0.290204	0.671421	4.13789	0.157469	3.35964	0.571155	0.209913	3.73407	2.039	0.179849	0.0529664	0.856957	2.34949	0.360407	0.166656	0.680541	1.23097
J1798_P7	C1D1	cDC2	3.30661	0.210895	0.148582	1.84813	1.96072	1.77273	0.19959	3.92833	1.96414	2.96917	0.265282	0.0883433	4.28604	0.759382	1.38491	3.71669	0.294497	5.18221	2.95274	0.268925	0.85991	5.05075	0.144123	0.492554	0.238604	0.638482	4.71294	4.23836	0.0862114	0.0886063	0.513696	3.11422	0.197325	0.375412	0.0927405	1.51231
J1798_P7	C1D1	pDC	3.03107	0.214289	0.144488	1.57407	1.33209	1.51678	0.197904	2.57014	0.0257603	2.58505	0.0834979	0.067616	2.98668	0.0413585	4.83406	2.60733	0.127459	1.3524	1.48045	0.0798606	0.114334	2.74479	0.0552689	0.351285	0.210508	0.0590691	2.25198	1.8768	0.188091	0.0452971	1.00099	1.19105	0.256965	0.163679	0.485317	0.616656
J1798_P7	C1D1	preDC/Classical Mono	3.28887	0.637669	0.365969	4.11853	1.93492	2.04829	0.330306	5.79854	0.393732	0.836978	0.129353	0.172307	3.70565	0.233305	0.546063	0.773967	0.0748273	4.72658	1.92806	0.319947	1.35944	5.58316	0.168679	0.219445	0.128624	0.0908494	4.82044	1.83059	0.0535387	0.039769	0.975598	3.21529	0.23611	0.0767492	0.0984001	2.25413
J1798_P19	Baseline	B	2.78189	3.63826	0.121568	0.712639	0.795905	1.25131	0.114574	1.99831	0.824021	0.103282	0.0313957	0.0494501	0.320112	0.0162673	0.146896	0.245992	0.244075	0.550546	0.0482721	0.0689216	0.0878167	0.273489	2.09224	0.44786	1.89707	0.358577	0.237657	4.84829	0.248084	0.117809	2.10467	0.176364	0.0656359	0.0342544	0.0706347	0.439397
J1798_P19	Baseline	DNT	4.30012	0.146258	0.063369	0.693626	0.751019	1.38914	0.20441	1.77899	0.0411014	0.0977705	0.047131	0.0493336	1.97819	0.0324634	0.157463	3.76812	0.573056	0.311968	0.0993719	0.0907005	0.0495478	0.304162	0.029288	1.36364	0.487545	0.0474913	0.186446	0.575751	0.0197664	0.0968811	0.856226	0.121468	0.258996	0.057329	0.236714	0.412958
J1798_P19	Baseline	Early Myelocyte	2.73231	0.0811389	0.0409035	1.15239	0.731757	1.40662	0.11482	1.75187	0.0280823	0.0711704	0.022147	0.0382777	0.274992	0.0148121	0.0840381	0.49591	0.159722	2.32307	0.142275	0.0566676	0.0542566	0.380689	0.0377352	0.669192	0.193588	0.0303518	0.312301	0.543056	0.0229532	0.0224657	0.265879	0.0878449	0.187335	0.0385745	1.06182	0.377577
J1798_P19	Baseline	Granulocytes	3.98122	0.258629	0.057828	1.39283	2.43891	2.7496	0.558722	2.37743	0.16019	0.241101	0.0838636	4.98159	0.848668	0.715354	0.0713116	1.31797	0.213652	0.848679	0.113514	0.153491	0.20097	0.897561	0.0551271	0.712611	1.17439	0.279493	0.353542	0.828929	0.10784	0.7518	1.18677	0.270113	0.212383	0.0936312	0.608766	0.51385
J1798_P19	Baseline	Non-Classical Mono	2.81956	0.0815456	0.0274792	1.49213	0.840243	1.54228	0.131849	2.14409	0.019524	0.0870575	0.0163751	0.0299668	0.319265	0.0122436	0.0532556	0.320018	0.0187764	2.52204	0.104595	0.0239021	0.0495485	0.389043	0.0278748	0.100318	0.0997746	0.012276	0.267242	0.342951	0.00808111	0.0145699	0.117662	0.0591285	0.163139	0.0198728	4.31907	0.355628
J1798_P19	Baseline	Tc	4.05424	0.22876	0.106043	0.921497	1.0186	4.94507	0.274238	2.05111	0.0447116	0.145409	0.0525195	0.0412655	0.421285	0.0238815	0.0683633	2.11351	0.16796	0.290207	0.0700609	0.0605658	0.739269	0.305969	0.0275246	0.523593	0.565761	0.0567064	0.194074	0.788497	0.0149116	0.0405179	0.804378	0.100988	0.218101	0.0411589	0.126523	0.386132
J1798_P19	Baseline	Th	4.2466	0.170845	0.0715451	0.871668	3.56837	1.68909	0.140565	2.06691	0.0328504	0.111883	0.0455859	0.0409605	0.615689	0.0220298	0.0519079	1.194	0.130401	0.29061	0.066092	0.202943	0.0504857	0.358814	0.0304187	0.45527	1.76997	0.148111	0.221725	0.62443	0.0183666	0.0437997	1.36595	0.131073	0.303008	0.0417545	0.104234	0.436683
J1798_P19	Baseline	cDC1	2.79364	0.196632	0.0768649	2.65212	1.43512	1.31825	0.301123	3.70937	0.210806	0.208716	0.0979668	0.096449	3.46717	0.0717755	0.393129	0.760881	0.889387	4.11968	1.12207	0.294378	0.645101	4.02703	0.12052	3.28956	0.599543	0.189106	3.49108	3.39546	0.218917	0.0644555	0.893446	2.17339	0.328585	0.171164	0.643126	1.19628
J1798_P19	Baseline	cDC2	3.37708	0.217813	0.157834	1.66345	2.221	1.83031	0.234653	3.47636	2.71783	3.32609	0.250763	0.158424	3.84314	0.838905	1.36689	3.09696	0.225147	5.26437	2.85842	0.133582	0.318415	3.19412	0.12475	0.535335	0.236804	0.536923	4.35802	5.46735	0.295101	0.136927	0.64011	3.11794	0.20376	0.491959	0.062976	0.835433
J1798_P19	Baseline	pDC	2.95736	0.347223	0.277127	2.02508	1.26763	1.57649	0.138788	2.65182	0.0500356	4.67446	0.463757	0.0832038	3.38184	0.0391984	4.13174	1.74548	0.0614708	2.02652	0.628606	0.0426894	0.069397	1.81656	0.0290055	0.747731	0.155031	0.0603234	2.3957	1.36339	0.128816	0.0354454	1.10906	0.699724	0.248446	0.069934	0.403116	0.40808
J1798_P19	Baseline	preDC/Classical Mono	3.29658	0.549686	0.293901	3.75798	1.99211	2.03586	0.254642	5.57213	0.378029	0.69339	0.136217	0.077582	3.86533	0.254857	0.396493	0.636142	0.0741733	4.83137	1.6753	0.227455	1.0402	5.06918	0.115881	0.285	0.160988	0.0922876	4.31681	3.59089	0.0767121	0.053465	1.45033	2.84851	0.194999	0.0720234	0.130214	1.9347
J1798_P19	C1D1	B	2.73827	3.75072	0.124697	0.711171	0.775393	1.20396	0.110311	1.9337	0.870265	0.112455	0.0321733	0.0444452	0.315546	0.0156777	0.0833412	0.229423	0.261798	0.540581	0.0463931	0.0689035	0.099428	0.262759	2.04705	0.450723	2.03388	0.349446	0.227644	4.7885	0.232348	0.0858261	1.59299	0.123653	0.0686573	0.0294595	0.0625976	0.42376
J1798_P19	C1D1	DNT	4.39979	0.159864	0.0516697	0.728313	0.788339	1.44478	0.167127	1.95428	0.0348227	0.0979212	0.0604617	0.0508709	1.56276	0.021756	0.129288	3.53249	0.38489	0.382656	0.108897	0.063377	0.0591428	0.340827	0.029119	0.908959	0.418031	0.0480508	0.2149	0.899228	0.0173864	0.0705046	0.415441	0.111292	0.258495	0.0579771	0.221903	0.434264
J1798_P19	C1D1	Early Myelocyte	2.84892	0.0866775	0.0501482	1.12228	0.792794	1.52671	0.133447	1.84625	0.0342232	0.0830292	0.0303439	0.0349759	0.30015	0.0134531	0.15766	0.646018	0.208603	2.50994	0.196249	0.0711799	0.0780105	0.604254	0.0551904	0.774868	0.219517	0.0461262	0.420058	0.86686	0.0411757	0.0198675	0.139204	0.105448	0.231636	0.0459569	1.22337	0.422859
J1798_P19	C1D1	Granulocytes	4.17783	0.31004	0.1482	1.52349	3.104	2.39426	0.600356	2.4455	0.128898	0.304659	0.0945167	4.86701	1.00305	0.600016	0.134187	1.16421	0.201009	0.900666	0.130835	0.241633	0.204092	1.08463	0.0691969	0.748085	1.27372	0.199512	0.478463	0.762658	0.0395437	0.793763	0.863611	0.240842	0.299977	0.0850525	0.769862	0.837393
J1798_P19	C1D1	Non-Classical Mono	2.86459	0.0806936	0.0321418	1.56152	0.889343	1.64396	0.139032	2.21756	0.0194427	0.0881391	0.0180276	0.0361691	0.367825	0.0124305	0.0698524	0.420008	0.0224079	2.86368	0.120426	0.0284869	0.0578152	0.486523	0.0351876	0.122127	0.102506	0.0145278	0.293803	0.455287	0.00811047	0.0159309	0.0753803	0.0646943	0.225774	0.0219439	4.42487	0.371942
J1798_P19	C1D1	Tc	4.14281	0.268533	0.129938	0.997633	1.09952	5.15911	0.307262	2.17611	0.0469835	0.167304	0.0654933	0.0436697	0.489578	0.0247872	0.0750425	2.3591	0.156389	0.354056	0.07532	0.0607925	0.885783	0.379287	0.0284644	0.456852	0.597741	0.0570977	0.208649	0.995454	0.014707	0.0395097	0.440534	0.0894512	0.25161	0.0391464	0.114046	0.386767
J1798_P19	C1D1	Th	4.27829	0.178164	0.0801593	0.90968	3.61994	1.74092	0.142998	2.15526	0.03111	0.113948	0.041337	0.0413354	0.790311	0.021389	0.0531676	1.33281	0.115316	0.332119	0.0669809	0.206092	0.0506573	0.425071	0.0306119	0.412199	1.7946	0.140458	0.2406	0.691902	0.0161078	0.0378625	0.953974	0.10665	0.349485	0.0366303	0.0960301	0.455855
J1798_P19	C1D1	cDC1	2.73148	0.177286	0.0807518	2.60598	1.42414	1.28158	0.29885	3.71292	0.205958	0.228517	0.111313	0.0955907	3.62527	0.0975901	0.350073	0.853803	0.921816	4.05916	1.39072	0.306144	0.66565	4.06593	0.148091	3.4155	0.588792	0.211752	3.43415	3.67545	0.254517	0.06293	0.705009	2.02565	0.333144	0.184714	0.647007	1.1687
J1798_P19	C1D1	cDC2	3.34761	0.209753	0.151409	1.73678	2.23969	1.87802	0.248559	3.47672	2.87266	3.27081	0.209518	0.145768	3.85014	0.745516	1.42074	3.29557	0.223609	5.23866	2.92438	0.163611	0.421356	3.40282	0.106392	0.60235	0.249676	0.540742	4.33348	5.25769	0.210221	0.100249	0.28077	2.88739	0.208134	0.435532	0.0693415	0.928582
J1798_P19	C1D1	pDC	3.0679	0.311428	0.252792	1.76987	1.75351	1.69517	0.20654	2.81811	0.0424087	3.65257	0.551001	0.0953626	3.17127	0.0419851	4.3952	2.09583	0.0949258	1.55257	1.56142	0.0906425	0.13488	2.48604	0.0418554	0.631081	0.227152	0.124025	1.98421	2.57383	0.192431	0.050242	0.901746	1.00394	0.198992	0.146258	0.221725	0.595289
J1798_P19	C1D1	preDC/Classical Mono	3.34611	0.624119	0.339316	3.80781	2.13007	2.11885	0.287894	5.73911	0.439287	0.779152	0.171765	0.0855885	4.20946	0.510439	0.422081	0.791169	0.0849009	4.81598	2.12742	0.249408	1.16744	5.23368	0.176705	0.355507	0.170107	0.111493	4.34984	3.88856	0.0900099	0.0505014	1.1734	2.75828	0.229389	0.0689592	0.188807	2.05614
J1798_P42	Baseline	B	2.76519	3.70105	0.117902	0.678032	0.804198	1.21576	0.127813	1.99055	1.06411	0.11616	0.0213315	0.05298	0.302838	0.0145229	0.505533	0.249649	0.268191	0.475161	0.0415396	0.0682016	0.0908773	0.312287	2.6472	0.397479	1.91287	0.251348	0.200981	4.37018	0.15967	0.0920048	2.15884	0.191218	0.0564667	0.0331048	0.0799537	0.456831
J1798_P42	Baseline	DNT	4.44823	0.163966	0.0539067	0.750005	0.81	1.41401	0.147412	2.02764	0.0337782	0.100464	0.0276391	0.0445209	1.13024	0.0323879	0.22332	4.1038	0.413177	0.288577	0.109	0.059693	0.045859	0.30455	0.0285307	0.675399	0.213053	0.0300765	0.19215	0.464351	0.0154766	0.106212	0.809341	0.0986121	0.213375	0.0437892	0.398121	0.416007
J1798_P42	Baseline	Early Myelocyte	3.3609	0.117828	0.100671	1.08083	0.773134	1.62349	0.130116	1.9823	0.0292395	0.0857692	0.0340195	0.040417	0.300932	0.0157332	0.169282	1.05275	0.161794	1.47657	0.149234	0.0483913	0.0471767	0.365183	0.0386363	0.532564	0.251601	0.0307363	0.383256	0.689932	0.0207754	0.0258099	0.323939	0.0952551	0.142693	0.0363908	1.01428	0.414707
J1798_P42	Baseline	Granulocytes	4.12319	0.293942	0.0408083	1.58196	2.74132	2.11772	0.629379	2.5195	0.0889832	0.160125	0.0339775	4.86472	0.647512	0.565567	0.0604165	1.45503	0.27459	0.904096	0.200048	0.185453	0.151941	1.05054	0.0887465	0.570273	1.34618	0.307709	0.558501	0.332117	0.0113051	0.641831	1.12678	0.247634	0.345654	0.0798024	0.946483	0.834411
J1798_P42	Baseline	Non-Classical Mono	3.32656	0.116125	0.0460064	1.43573	0.905519	2.0751	0.131372	2.23175	0.0217196	0.0978988	0.0215605	0.0395219	0.347046	0.0163691	0.102093	0.799871	0.0358748	1.24435	0.087068	0.0246955	0.0693981	0.379076	0.0341103	0.107924	0.10666	0.0152447	0.275521	0.410798	0.00869165	0.0198235	0.235236	0.0714425	0.124587	0.028244	4.58178	0.415882
J1798_P42	Baseline	Tc	4.1749	0.247669	0.121471	1.01392	1.1472	5.02567	0.282798	2.22277	0.0405968	0.158229	0.0785657	0.0452913	0.429038	0.0228183	0.0930495	2.05664	0.139063	0.339018	0.0712304	0.0495949	0.787768	0.311599	0.0255328	0.309396	1.32861	0.110781	0.184983	0.426238	0.0122039	0.051404	1.1246	0.0983201	0.188579	0.034478	0.264844	0.414469
J1798_P42	Baseline	Th	4.30702	0.176838	0.0729621	0.811654	3.65815	1.6932	0.137998	2.08637	0.0297943	0.107314	0.033677	0.0387186	0.450988	0.0214497	0.0572408	0.933179	0.110977	0.252896	0.0590595	0.208967	0.0453637	0.344548	0.0306273	0.400407	2.28237	0.178053	0.210541	0.391467	0.0133027	0.0368136	1.25052	0.106318	0.232007	0.0369548	0.0891228	0.435556
J1798_P42	Baseline	cDC1	2.74554	0.179417	0.0729036	2.70239	1.41851	1.32318	0.358103	3.90622	0.192874	0.310337	0.11472	0.101564	3.41321	0.0703145	0.384959	0.929706	0.937689	3.6661	1.16105	0.25269	0.513799	3.75999	0.0995894	3.34359	0.582587	0.15361	3.66585	2.51385	0.157743	0.0486367	0.772885	2.61442	0.314628	0.181826	0.673382	1.16983
J1798_P42	Baseline	cDC2	3.32659	0.232831	0.151244	1.72202	2.10678	1.87602	0.20183	3.71946	2.4681	3.41256	0.218965	0.12995	3.93546	0.690923	1.24489	3.45239	0.234149	4.76452	2.5106	0.174586	0.521402	4.41332	0.0930588	0.384249	0.226242	0.314319	4.58018	4.67665	0.130539	0.0911155	0.395224	3.28478	0.16121	0.350047	0.075045	1.23628
J1798_P42	Baseline	pDC	3.1072	0.191842	0.100876	1.56339	1.77171	1.55949	0.190996	2.65343	0.0350278	2.87856	0.0856383	0.0506514	2.91206	0.0401326	4.66239	2.82774	0.0936799	1.307	1.34723	0.0420472	0.0578208	1.67522	0.0325588	0.270937	0.260938	0.084044	1.82152	2.40223	0.193302	0.0914047	1.13884	1.54846	0.13622	0.171121	0.461812	0.577889
J1798_P42	Baseline	preDC/Classical Mono	3.28001	0.571773	0.323334	3.87645	1.94845	2.02889	0.2644	5.65212	0.363973	0.780623	0.141714	0.107546	3.72297	0.20528	0.390937	0.741963	0.0784799	4.37334	1.69795	0.208814	0.941898	4.91736	0.101052	0.221012	0.137553	0.0532286	4.5226	2.59306	0.0583127	0.0464296	1.05686	3.36286	0.173204	0.0673666	0.128088	1.95268
J1798_P8	Baseline	B	3.04292	3.82954	0.153404	0.698356	0.993501	1.58265	0.177815	2.15276	1.01213	0.173808	0.0206301	0.0611555	0.423332	0.0199108	0.073402	0.367359	0.362659	0.715504	0.0735009	0.129477	0.159403	0.267751	2.37918	0.536007	2.18133	0.344456	0.278891	4.56209	0.182735	0.147085	2.68212	0.332452	0.0900513	0.0631927	0.0992513	0.470702
J1798_P8	Baseline	DNT	4.50693	0.158768	0.0666756	0.864772	0.952248	1.73848	0.150086	2.07829	0.0376073	0.138995	0.0244807	0.0323849	0.397849	0.0266333	0.124756	3.26097	0.255185	0.743525	0.101827	0.0689191	0.0525704	0.293904	0.0298222	0.6254	0.190964	0.0333318	0.220286	0.562902	0.0157047	0.0578689	1.03566	0.11452	0.284417	0.0628732	0.274774	0.38977
J1798_P8	Baseline	Early Myelocyte	3.06598	0.100163	0.0536011	0.861942	0.881657	1.9144	0.164945	1.91542	0.0343742	0.113371	0.023402	0.0292231	0.26375	0.0170841	0.191729	0.686878	0.24814	1.57416	0.234941	0.0656491	0.0735122	0.383379	0.0446189	0.849011	0.234602	0.042668	0.39711	0.520918	0.0346557	0.0239553	0.831734	0.138153	0.215667	0.0631885	0.944213	0.413705
J1798_P8	Baseline	Granulocytes	3.94585	0.212854	0.113668	1.9399	1.83704	2.9775	0.698329	2.42591	0.18442	0.358622	0.0532129	4.60309	0.519671	0.579191	0.178958	1.79708	0.318435	1.00987	0.256091	0.224581	0.308139	1.19261	0.0487028	0.546058	0.705302	0.27962	0.661439	0.401482	0.101821	1.22394	1.37192	0.286716	0.595536	0.199242	1.36399	0.951641
J1798_P8	Baseline	Non-Classical Mono	3.07169	0.0884932	0.0395351	1.11968	1.0159	2.51806	0.194902	2.23521	0.0251816	0.133564	0.0255903	0.0318995	0.294294	0.0153842	0.0909104	0.341727	0.0269306	1.34328	0.111645	0.0304023	0.118299	0.318458	0.0312446	0.137794	0.111543	0.0135696	0.283799	0.228498	0.00881636	0.0130933	0.487711	0.0733384	0.190671	0.0296403	4.46859	0.371522
J1798_P8	Baseline	Tc	4.11409	0.25033	0.131239	0.944108	1.18762	5.02647	0.343518	2.19064	0.051053	0.208231	0.0463387	0.0394948	0.32153	0.025481	0.0901744	2.52678	0.19552	0.492041	0.0873932	0.068423	0.843	0.268344	0.0287039	0.537854	0.529771	0.060343	0.209414	0.577147	0.015421	0.0518132	1.3846	0.134468	0.265991	0.0540636	0.174699	0.395111
J1798_P8	Baseline	Th	4.22539	0.170112	0.0742907	0.717626	3.527	1.92178	0.18384	2.05754	0.0371941	0.150352	0.030963	0.0365647	0.432962	0.0236717	0.0695209	1.16767	0.135433	0.217175	0.0769964	0.205875	0.063841	0.267058	0.0317681	0.445182	2.23743	0.219918	0.227792	0.413038	0.0196142	0.0581749	1.99902	0.183658	0.251535	0.061851	0.105832	0.43846
J1798_P8	Baseline	cDC1	2.91023	0.179242	0.0882185	2.51868	1.37547	1.49023	0.386264	3.6117	0.189978	0.262706	0.11907	0.0738107	3.42523	0.0816028	0.414706	0.901857	1.1055	3.35641	1.57859	0.275111	0.495606	3.0609	0.133503	3.66449	0.782513	0.222374	3.11026	2.41538	0.210197	0.0683085	1.33901	2.12811	0.399391	0.198704	0.828484	1.01465
J1798_P8	Baseline	cDC2	3.52202	0.25116	0.146904	1.56343	1.96933	2.1135	0.264805	3.63539	2.84135	3.15537	0.262687	0.12914	4.07506	0.690535	1.16233	3.59245	0.240849	4.67044	2.8346	0.1694	0.342923	2.46966	0.125026	0.591071	0.332346	0.661454	3.91218	4.87528	0.158609	0.145755	1.72166	2.89905	0.205311	0.580902	0.12256	0.823286
J1798_P8	Baseline	pDC	3.21591	0.330566	0.197263	2.03778	1.49522	1.90403	0.217416	2.53893	0.0457023	4.39867	0.231871	0.0679311	3.33081	0.0612409	5.18525	2.17902	0.0944213	1.87377	0.823352	0.0498903	0.0618196	1.14825	0.0276132	0.641245	0.1706	0.0494646	1.81738	1.0914	0.268736	0.0537266	2.07738	0.553605	0.200684	0.104541	0.765421	0.387214
J1798_P8	Baseline	preDC/Classical Mono	3.5309	0.582566	0.318842	3.77852	1.9945	2.34256	0.325136	5.64584	0.377686	0.794797	0.154144	0.0739407	3.95711	0.321319	0.487116	0.752646	0.0932158	4.19628	2.28603	0.147519	0.878662	4.28521	0.119828	0.275513	0.165081	0.0570631	4.14857	2.45643	0.0598846	0.0438455	1.72755	2.92339	0.223826	0.11378	0.202139	1.75931
J1798_P38	C2D1	B	3.03919	3.64636	0.131708	0.686709	1.02445	1.62545	0.171385	2.162	1.38285	0.176046	0.0242342	0.0606709	0.37127	0.0199211	0.269887	0.323647	0.29203	0.851431	0.0695851	0.0877759	0.102831	0.270705	2.36299	0.49797	1.64986	0.286797	0.277827	4.62429	0.263279	0.13112	2.35636	0.258405	0.120867	0.0602454	0.0951552	0.446906
J1798_P38	C2D1	DNT	3.63113	0.113007	0.0516111	0.84049	0.959288	1.7351	0.146183	2.00534	0.0327789	0.111429	0.0694367	0.0219476	1.27368	0.0387193	0.216517	3.87002	0.273999	0.405795	0.0983105	0.0638291	0.0600779	0.256862	0.0324442	0.542173	0.428001	0.0317412	0.198386	1.095	0.0134193	0.093157	0.81376	0.0871693	0.214705	0.0471302	0.308346	0.362779
J1798_P38	C2D1	Early Myelocyte	2.91127	0.0939257	0.111933	1.35432	0.934228	1.70271	0.16248	2.04648	0.037913	0.119911	0.0509303	0.0369289	0.514089	0.0202208	0.308014	1.65896	0.280627	2.8358	0.199034	0.0875369	0.0851243	0.482125	0.0773162	0.863568	0.375857	0.051994	0.60964	1.18027	0.0376774	0.0322801	0.398998	0.188304	0.199849	0.0602957	1.34195	0.407262
J1798_P38	C2D1	Granulocytes	3.94661	0.234096	0.16097	1.72929	2.70378	2.39573	0.358122	2.26905	0.173246	0.542861	0.0660665	5.06656	1.0154	0.836289	0.145236	0.762533	0.215635	0.847496	0.0800779	0.111871	0.232341	0.995505	0.0301628	0.267476	2.42223	0.487269	0.651884	0.505247	0.0156179	1.1593	2.08715	0.271613	0.369432	0.0329957	1.46413	0.634827
J1798_P38	C2D1	Non-Classical Mono	3.11537	0.0963516	0.0450975	1.79482	1.06729	2.04788	0.164323	2.22647	0.0239012	0.137546	0.02435	0.030409	0.470323	0.0159354	0.102306	1.39218	0.0626956	3.16743	0.128134	0.0392029	0.0612706	0.35988	0.0333229	0.137458	0.156169	0.019089	0.308612	0.858539	0.00786206	0.0217677	0.299726	0.0751996	0.180775	0.031579	4.96547	0.364375
J1798_P38	C2D1	Tc	4.13729	0.277878	0.145703	0.814367	1.32112	5.30947	0.359251	2.23053	0.042841	0.207259	0.198288	0.0422795	0.460857	0.0255698	0.0735712	1.25822	0.107862	0.249314	0.0674128	0.0556213	0.967615	0.258378	0.0292214	0.330108	2.39446	0.173566	0.205936	0.590497	0.0167199	0.06487	2.08363	0.175367	0.220992	0.0480145	0.0992032	0.400135
J1798_P38	C2D1	Th	4.36719	0.186846	0.0817077	0.690005	3.61517	1.8753	0.169626	2.08356	0.0298522	0.146526	0.0329843	0.0348246	0.478919	0.0237832	0.0511532	0.627729	0.0836488	0.230621	0.0641174	0.204962	0.050572	0.284271	0.0344775	0.408378	2.86998	0.238196	0.230229	0.33104	0.0185325	0.0578341	2.22209	0.201031	0.285262	0.0527997	0.0680511	0.418523
J1798_P38	C2D1	cDC1	2.96038	0.221784	0.102399	2.8217	1.44116	1.56808	0.475189	4.07753	0.193403	0.329596	0.095345	0.0717356	3.11867	0.0719965	0.380946	1.72972	1.11632	4.07421	1.23974	0.27563	0.409916	2.68533	0.223736	3.80074	0.764765	0.273455	3.33279	3.26648	0.240441	0.0557365	0.851426	2.15824	0.399672	0.195848	0.856269	1.0787
J1798_P38	C2D1	cDC2	3.58312	0.237628	0.163925	1.88739	2.14678	2.25493	0.247969	3.86569	3.01917	3.26059	0.246961	0.120868	4.21377	0.480303	1.39441	3.95678	0.265541	5.43397	2.87044	0.169124	0.313557	2.57658	0.1441	0.600075	0.303189	0.469485	4.55761	5.1405	0.182519	0.104488	0.580118	3.14205	0.280082	0.409828	0.059888	0.844029
J1798_P38	C2D1	pDC	3.31856	0.204026	0.190905	2.48301	1.49206	1.96188	0.255313	2.87959	0.0372131	3.20341	0.119302	0.0908151	3.37363	0.0541764	4.61334	2.67431	0.0961585	2.52789	0.92802	0.0577831	0.0791948	1.66763	0.069744	0.442025	0.224364	0.0823704	2.70206	1.41548	0.145905	0.0515629	1.55053	1.10636	0.487892	0.0973846	0.723488	0.507851
J1798_P38	C2D1	preDC/Classical Mono	3.52959	0.718782	0.424218	4.11203	2.03681	2.37519	0.337564	5.8779	0.457058	0.907767	0.126031	0.0961302	3.58165	0.212463	0.43229	1.77778	0.100811	4.9672	1.85865	0.128368	0.640306	3.82171	0.221701	0.456654	0.178478	0.141861	4.39007	3.62329	0.0778948	0.0477817	0.923588	2.97079	0.315289	0.0714718	0.243699	1.69886
J1798_P8	C1D1	B	3.05016	4.0206	0.172262	0.704142	0.971699	1.6317	0.188073	2.11922	1.06927	0.167172	0.0255075	0.0571284	0.462825	0.023119	0.0594198	0.417612	0.417937	0.967069	0.0779436	0.148709	0.161057	0.30831	1.98161	0.504881	2.00106	0.235742	0.288418	4.22078	0.141081	0.16805	2.81593	0.4162	0.123673	0.07529	0.0945831	0.474991
J1798_P8	C1D1	DNT	4.45115	0.169096	0.0683984	0.767472	0.968952	1.82271	0.166685	2.10196	0.0358402	0.134772	0.0290697	0.0306501	0.427357	0.0231986	0.153272	3.54702	0.318464	0.714231	0.110525	0.0708226	0.0518552	0.307643	0.027624	0.710659	0.247967	0.0396539	0.214575	0.715089	0.017214	0.0827373	1.32404	0.13938	0.295732	0.0614976	0.404518	0.389996
J1798_P8	C1D1	Early Myelocyte	2.94759	0.101861	0.0587246	0.812328	0.848205	1.92018	0.166352	1.82694	0.0400961	0.111765	0.034262	0.0317795	0.258102	0.0186946	0.194431	0.751394	0.335934	1.59491	0.205159	0.0711039	0.0821801	0.371483	0.052345	1.1078	0.295511	0.0466826	0.38664	0.501616	0.0441693	0.0289693	1.02479	0.156916	0.25229	0.0700844	1.0645	0.380593
J1798_P8	C1D1	Granulocytes	3.92041	0.385067	0.18963	1.65925	1.83444	3.49371	0.277661	2.67185	0.294992	0.511426	0.299899	5.80142	1.23336	1.27545	0.129635	1.85212	0.223279	1.01459	0.261005	0.114522	0.282017	1.16365	0.00918092	0.348449	0.854512	0.493889	0.659734	0.515954	0.0272666	1.03914	1.58623	0.32874	0.184045	0.156164	1.2941	0.756919
J1798_P8	C1D1	Non-Classical Mono	3.09464	0.0951974	0.0394623	1.17927	1.01625	2.59355	0.184099	2.23056	0.0211134	0.131207	0.0396442	0.0271573	0.320879	0.0138162	0.0752325	0.503832	0.0294934	1.65716	0.0814956	0.0268753	0.115322	0.319746	0.0312571	0.142299	0.120031	0.0141747	0.273362	0.263696	0.00837384	0.0172273	0.690183	0.0820743	0.22601	0.0285499	4.62689	0.365097
J1798_P8	C1D1	Tc	4.18937	0.276081	0.140792	0.994533	1.22068	5.15104	0.36422	2.23778	0.0525022	0.20993	0.0560313	0.0395834	0.351789	0.0274147	0.110707	3.02533	0.222827	0.622601	0.0997725	0.0656521	0.916438	0.301974	0.0291228	0.567937	0.490108	0.0599351	0.218311	0.747391	0.0177465	0.0627002	1.52624	0.153733	0.29241	0.0575047	0.190073	0.382127
J1798_P8	C1D1	Th	4.23041	0.184983	0.0760743	0.715415	3.51663	1.92008	0.183066	2.04624	0.0356065	0.148961	0.0437618	0.0355064	0.486045	0.0257631	0.0837835	1.41593	0.17478	0.237936	0.0832247	0.204736	0.0657865	0.292015	0.0370045	0.541117	2.32987	0.228151	0.235693	0.526066	0.0240897	0.0885822	2.30144	0.256338	0.270354	0.0640166	0.116764	0.424244
J1798_P8	C1D1	cDC1	2.98044	0.179348	0.0838294	2.56358	1.35216	1.5566	0.363351	3.53898	0.172796	0.250196	0.113883	0.0735584	3.41182	0.0831506	0.437705	1.1011	1.21937	3.24448	1.93868	0.271649	0.57716	3.02216	0.162421	3.90829	0.846935	0.238638	2.69636	2.25151	0.215125	0.0563396	1.12827	1.88663	0.39715	0.202508	0.934942	0.999531
J1798_P8	C1D1	cDC2	3.48893	0.225831	0.190291	1.92117	1.9108	2.17667	0.226236	3.9014	2.44409	2.79326	0.337414	0.150725	4.4181	0.675092	1.14722	3.73866	0.332448	4.55973	3.05629	0.126251	0.549574	2.69301	0.0519196	0.719337	0.241672	1.02229	3.77483	4.43896	0.0773384	0.0872631	0.875331	2.74014	0.185336	0.468101	0.134537	0.842621
J1798_P8	C1D1	pDC	3.31942	0.343937	0.236602	1.9609	1.54884	1.98108	0.226413	2.6507	0.0767817	4.12364	0.210457	0.0762019	2.87116	0.0585758	5.16307	2.5834	0.168364	1.83887	1.36031	0.0806623	0.0840785	1.50643	0.0281017	0.628378	0.22468	0.107746	1.71279	1.58111	0.294313	0.0898713	2.48321	0.800842	0.125115	0.18636	0.559562	0.469452
J1798_P8	C1D1	preDC/Classical Mono	3.51095	0.454667	0.242736	3.61253	1.80157	2.26609	0.280008	5.19424	0.279459	0.626541	0.141275	0.0848109	3.77965	0.168933	0.451032	0.927037	0.114637	3.93463	2.44507	0.138602	0.911322	3.9814	0.146455	0.392002	0.178199	0.0631047	3.5823	2.2362	0.0738098	0.03766	1.22405	2.54755	0.321322	0.102457	0.179142	1.51525
J1798_P5	Baseline	B	3.00432	3.78331	0.142541	0.675808	0.957363	1.55901	0.156951	2.04872	1.35465	0.17686	0.0228839	0.0512263	0.319867	0.0208586	0.488791	0.315471	0.280343	0.491859	0.0530812	0.10254	0.124993	0.368103	2.72572	0.3262	1.87953	0.207734	0.220075	4.00632	0.131068	0.0750123	2.08871	0.184608	0.0587636	0.0471563	0.077959	0.405006
J1798_P5	Baseline	DNT	4.64339	0.187002	0.0733015	0.720727	0.973708	1.77276	0.179183	2.07951	0.0385406	0.152724	0.0289432	0.0340102	1.2296	0.0350596	0.119586	3.3286	0.304063	0.265944	0.0957514	0.0744973	0.0574336	0.316785	0.0328727	0.682728	0.375163	0.0332153	0.23599	0.272506	0.0142236	0.0529075	0.828346	0.111058	0.226673	0.0585255	0.178774	0.408263
J1798_P5	Baseline	Early Myelocyte	3.28596	0.11802	0.130605	1.15511	0.979381	2.10246	0.169118	2.07871	0.0404833	0.120553	0.0246237	0.0312693	0.343129	0.0182537	0.487961	0.589336	0.205529	1.87047	0.568776	0.0722552	0.104813	0.834487	0.0630551	0.605806	0.311059	0.0400438	0.834233	0.651771	0.0285437	0.0194964	0.471978	0.216777	0.148169	0.0542197	0.67906	0.44651
J1798_P5	Baseline	Granulocytes	4.22599	0.374324	0.147975	1.33392	2.85367	2.42814	0.544514	2.24441	0.23116	0.460119	0.228391	5.16845	1.0044	0.904575	0.103786	0.696265	0.159514	0.55514	0.139389	0.150722	0.251103	0.995791	0.131224	0.407179	1.60827	0.350458	0.494182	0.338118	0.00451446	0.903863	1.27556	0.220116	0.248499	0.206056	0.863091	0.462478
J1798_P5	Baseline	Non-Classical Mono	3.07874	0.111342	0.0531778	1.53307	1.06824	3.10998	0.208032	2.27207	0.0225647	0.142354	0.0186662	0.0306116	0.310843	0.0149476	0.14048	0.26986	0.0267742	1.43505	0.186931	0.0337374	0.189294	0.426935	0.0374048	0.0829581	0.125232	0.0147029	0.34809	0.212778	0.00731362	0.0120987	0.224214	0.0888635	0.122672	0.0285983	4.32035	0.38587
J1798_P5	Baseline	Tc	4.10238	0.242888	0.123441	0.772188	1.20846	5.0214	0.315541	2.12758	0.0418234	0.19874	0.126162	0.0353436	0.433702	0.0251249	0.0614918	1.35428	0.104334	0.23422	0.067112	0.0553013	0.802082	0.281078	0.0273621	0.315689	1.41218	0.107367	0.199795	0.254634	0.0117127	0.0332288	1.19905	0.106237	0.175125	0.0430741	0.151095	0.374821
J1798_P5	Baseline	Th	4.155	0.16824	0.0770201	0.685931	3.59141	1.91601	0.174734	2.06343	0.0338616	0.149654	0.0354118	0.0355698	0.609384	0.0229208	0.0738527	0.695853	0.115318	0.217118	0.0672715	0.213995	0.0618804	0.332595	0.0324055	0.420793	2.18615	0.149692	0.22545	0.239272	0.0138205	0.029326	1.30312	0.119966	0.307969	0.0499367	0.0837183	0.417382
J1798_P5	Baseline	cDC1	2.99855	0.198707	0.100807	2.57316	1.50532	1.54079	0.42069	3.90661	0.259323	0.425403	0.11994	0.0814997	3.40903	0.0866812	0.540622	0.792355	0.983926	3.79304	1.67009	0.357696	0.602682	4.08785	0.191851	3.39515	0.612086	0.215907	3.55924	2.43267	0.152263	0.0514672	0.957437	2.59138	0.374077	0.198095	0.722944	1.29534
J1798_P5	Baseline	cDC2	3.55463	0.292583	0.198237	1.6933	2.30338	2.22494	0.255957	3.79456	2.54459	4.19391	0.235403	0.120991	4.01172	0.721423	1.34682	2.96726	0.226511	4.81023	3.18656	0.240795	0.565685	4.53468	0.129955	0.541436	0.25803	0.458138	4.63674	4.70451	0.130975	0.0761767	0.575121	3.35482	0.185782	0.389606	0.0923859	1.27034
J1798_P5	Baseline	pDC	3.29793	0.276691	0.211917	1.59368	1.74443	1.9964	0.169687	2.72692	0.0442961	4.01854	0.195891	0.0511503	3.31209	0.0557291	4.86778	1.89608	0.0895515	1.22378	1.571	0.0911705	0.138612	3.01466	0.0522313	0.474134	0.201703	0.0658785	1.99997	1.88748	0.217004	0.0376183	1.03895	1.56728	0.178396	0.165188	0.411985	0.617125
J1798_P5	Baseline	preDC/Classical Mono	3.52315	0.640067	0.359965	3.82067	2.04344	2.35112	0.33843	5.74921	0.452312	0.920201	0.135608	0.0843163	3.82977	0.248386	0.652728	0.656817	0.090777	4.63446	2.33558	0.288794	1.14594	5.33815	0.223948	0.226844	0.15011	0.0884784	4.59082	2.48055	0.0552087	0.0401945	1.37511	3.38917	0.187647	0.0760074	0.171473	2.15253
J1798_P5	C1D1	B	3.03553	3.96715	0.153783	0.712361	0.994817	1.59033	0.171647	2.08695	1.46156	0.183145	0.0188437	0.0574361	0.364596	0.0218696	0.41188	0.372311	0.328328	0.653789	0.0641762	0.138002	0.15186	0.40717	2.57662	0.319419	1.73048	0.178753	0.245333	3.99345	0.136585	0.0838773	2.06344	0.198676	0.0790289	0.0440759	0.0840184	0.419934
J1798_P5	C1D1	DNT	4.69008	0.193521	0.0706139	0.728959	0.965907	1.83264	0.176025	2.12423	0.0378989	0.15683	0.030007	0.0364099	1.2548	0.0282779	0.130266	3.33154	0.261985	0.311734	0.0947874	0.0730289	0.0585655	0.333165	0.0354881	0.591768	0.394586	0.0347883	0.214797	0.36461	0.0141923	0.0460099	0.680535	0.10636	0.261615	0.0508552	0.188907	0.395303
J1798_P5	C1D1	Early Myelocyte	3.21704	0.112121	0.0924155	1.10508	0.948811	2.14291	0.175777	2.09924	0.0507695	0.124716	0.0272141	0.0379399	0.352139	0.0208045	0.631467	0.700961	0.232702	2.07803	0.434603	0.0851455	0.126024	0.970586	0.080494	0.700706	0.308429	0.0517222	0.863122	0.732047	0.0358419	0.0196779	0.423536	0.293733	0.177378	0.0615265	0.863627	0.458756
J1798_P5	C1D1	Granulocytes	4.03831	0.165544	0.193776	1.65748	2.79595	2.65565	0.531788	2.57582	0.146084	0.355245	0.0341512	4.85657	0.917495	0.705936	0.144861	1.01429	0.203026	1.05566	0.111862	0.346085	0.282492	1.12096	0.0533166	0.295188	1.26146	0.347838	0.557262	0.375974	0.0181255	1.04034	1.19826	0.192032	0.302082	0.0964965	1.42662	0.667619
J1798_P5	C1D1	Non-Classical Mono	3.10335	0.105589	0.0593514	1.55803	1.06273	3.18455	0.210379	2.25102	0.0274879	0.146631	0.0205556	0.0294536	0.333514	0.0121241	0.115126	0.311834	0.0266431	1.77852	0.114404	0.027385	0.197074	0.386504	0.0315024	0.0781514	0.124311	0.0145837	0.313785	0.192904	0.00650084	0.0123423	0.201438	0.0769917	0.125681	0.0334956	4.42935	0.368149
J1798_P5	C1D1	Tc	4.11631	0.241813	0.124957	0.782904	1.20326	5.03591	0.320742	2.14832	0.0405254	0.193593	0.119424	0.0377	0.43138	0.0253128	0.0619459	1.4696	0.0965028	0.255331	0.0672597	0.0536568	0.809063	0.281196	0.0276486	0.307051	1.28954	0.0926402	0.198677	0.328507	0.0112358	0.0329162	1.15293	0.105592	0.195855	0.0427725	0.17056	0.369211
J1798_P5	C1D1	Th	4.15868	0.165505	0.0761605	0.688481	3.61128	1.91501	0.166459	2.08491	0.031342	0.146193	0.0397794	0.0334419	0.661416	0.0219002	0.0877372	0.7905	0.103467	0.21747	0.0649509	0.212371	0.0599898	0.333706	0.0304681	0.428228	2.06648	0.13052	0.228472	0.294582	0.0142481	0.0311396	1.33879	0.121663	0.329999	0.0492921	0.0797105	0.416715
J1798_P5	C1D1	cDC1	2.94035	0.200595	0.0898059	2.65181	1.43469	1.52848	0.426352	3.86385	0.248014	0.320347	0.104204	0.0689372	3.31782	0.0825718	0.605178	0.894037	1.02542	3.83841	1.51614	0.364584	0.627605	4.15922	0.21964	3.42271	0.605545	0.26091	3.49995	2.43322	0.193587	0.049381	0.936422	2.61225	0.374701	0.186976	0.699201	1.2891
J1798_P5	C1D1	cDC2	3.58411	0.335373	0.2187	1.8617	2.28393	2.2334	0.268385	4.03403	2.66474	4.1596	0.269542	0.136697	4.21621	0.834141	1.39454	3.01386	0.233079	5.00927	3.2657	0.26138	0.632547	4.69892	0.204387	0.608938	0.242941	0.72834	4.74155	4.7942	0.161749	0.0756465	0.661435	3.43993	0.226322	0.399171	0.0820571	1.38783
J1798_P5	C1D1	pDC	3.29016	0.26419	0.210862	1.57105	1.7067	1.97266	0.229574	2.74641	0.0451943	3.61511	0.167662	0.0763504	3.2571	0.0579241	4.89615	1.94426	0.0984848	1.21247	1.81566	0.10669	0.172765	3.32233	0.0712719	0.428773	0.170906	0.116459	2.12196	1.93487	0.199475	0.028896	0.973977	1.72043	0.14856	0.171613	0.320773	0.698713
J1798_P5	C1D1	preDC/Classical Mono	3.5293	0.674242	0.38595	3.90196	2.05757	2.3613	0.358941	5.83142	0.497204	0.931068	0.140543	0.11472	3.821	0.321277	0.81778	0.873836	0.0886149	4.72455	2.28484	0.304751	1.22216	5.48926	0.28652	0.250618	0.141008	0.165702	4.60081	2.62404	0.0588281	0.0413086	1.43885	3.47377	0.20725	0.0744835	0.241836	2.25978
J1798_P5	C2D1	B	2.99827	3.80373	0.142321	0.715137	0.990284	1.5993	0.140657	2.07098	1.31339	0.172837	0.023297	0.0643497	0.348885	0.0230399	0.186449	0.354245	0.302441	0.640331	0.0472644	0.127125	0.127326	0.377435	2.7	0.304461	1.80821	0.186642	0.251362	3.96423	0.157207	0.0830615	2.25878	0.211076	0.095464	0.0537499	0.0843146	0.440153
J1798_P5	C2D1	DNT	4.50097	0.168265	0.0644582	0.64264	0.916367	1.74561	0.220196	1.96428	0.0491506	0.149812	0.0305699	0.0316834	1.49036	0.0323469	0.139519	3.30387	0.399228	0.273744	0.111349	0.122382	0.0742406	0.307485	0.0392656	1.06999	0.424951	0.0474666	0.234414	0.384305	0.0183817	0.0624005	0.902087	0.134739	0.316777	0.0733358	0.218072	0.407065
J1798_P5	C2D1	Early Myelocyte	3.0325	0.104865	0.0918715	1.12796	0.949509	2.0297	0.217841	2.15351	0.052836	0.121954	0.0260148	0.032976	0.431166	0.0195117	0.626336	0.941569	0.323377	2.10092	0.618942	0.0863313	0.125153	1.04652	0.105294	0.96232	0.36375	0.0619099	0.926268	0.878886	0.0567474	0.0259338	0.48994	0.32028	0.180974	0.0614154	0.827636	0.478638
J1798_P5	C2D1	Granulocytes	3.82724	0.186476	0.167492	1.18649	2.4838	2.57165	1.08327	2.21321	0.279225	0.551071	0.0827603	5.01603	0.810141	0.888651	0.283167	1.0141	0.493578	0.532736	0.221832	0.369275	0.44042	0.7961	0.102971	0.720607	1.26359	0.495724	0.518401	0.549482	0.125377	0.402326	1.05336	0.338446	0.430579	0.296323	1.07238	0.546817
J1798_P5	C2D1	Non-Classical Mono	3.10659	0.115553	0.0538315	1.53474	1.09914	3.23856	0.205902	2.30409	0.0253139	0.147812	0.0173039	0.0363639	0.39656	0.0161999	0.107517	0.663644	0.0273031	1.50624	0.107071	0.0374472	0.207442	0.419867	0.0329185	0.0794301	0.136334	0.0188018	0.328088	0.258722	0.00504	0.0138178	0.2172	0.0842497	0.146992	0.0302848	4.42231	0.397112
J1798_P5	C2D1	Tc	4.0402	0.240451	0.121274	0.759191	1.18385	4.97183	0.324472	2.16317	0.0478357	0.197402	0.136489	0.0396044	0.522064	0.0250918	0.0748236	1.72977	0.149189	0.250255	0.0765501	0.072253	0.785354	0.326417	0.0332815	0.479448	1.11369	0.0877295	0.217137	0.530613	0.0146288	0.0387194	1.1798	0.131149	0.234535	0.0548464	0.186708	0.392018
J1798_P5	C2D1	Th	4.18083	0.171896	0.0796565	0.72011	3.62872	1.93695	0.184247	2.14177	0.0360893	0.155541	0.0372971	0.037455	0.684613	0.0235022	0.0939141	0.834245	0.11868	0.241746	0.0716026	0.230264	0.0659943	0.371247	0.0366245	0.464865	2.10141	0.132705	0.247869	0.291395	0.0168926	0.0400669	1.60056	0.156034	0.356982	0.055813	0.082873	0.449385
J1798_P5	C2D1	cDC1	2.92963	0.198105	0.0942218	2.60877	1.43548	1.49405	0.406851	3.8162	0.257147	0.282076	0.0959153	0.073132	3.3151	0.0824093	0.570416	0.935856	1.02676	3.71538	1.84456	0.317718	0.620321	4.0441	0.266125	3.42446	0.643695	0.214914	3.4172	2.45611	0.231674	0.055451	0.904504	2.49506	0.372069	0.191475	0.724584	1.22698
J1798_P5	C2D1	cDC2	3.56835	0.274098	0.191979	1.82344	2.3698	2.21995	0.301561	3.86633	3.04982	3.76033	0.254237	0.143785	4.28326	1.03776	1.19394	3.25009	0.251662	4.71958	3.50991	0.239366	0.652266	4.66193	0.208589	0.479716	0.250838	0.772054	4.64202	4.76002	0.142365	0.0886521	0.841265	3.35512	0.189912	0.446193	0.0910696	1.32139
J1798_P5	C2D1	pDC	3.32082	0.206983	0.163163	1.5446	1.79859	1.96184	0.21567	2.81202	0.0457265	2.84584	0.126782	0.0661156	3.2453	0.0588193	4.87982	2.1475	0.112427	1.21662	2.01894	0.112365	0.203846	3.36494	0.0999318	0.334924	0.196618	0.161591	2.02783	2.2321	0.220789	0.0431162	0.994425	1.8952	0.172904	0.19074	0.278731	0.751566
J1798_P5	C2D1	preDC/Classical Mono	3.52027	0.661415	0.373702	3.95154	1.99326	2.34708	0.35416	5.84494	0.485196	0.884057	0.140977	0.115584	3.86562	0.276932	0.673233	0.789352	0.0969788	4.58672	2.49876	0.291377	1.23146	5.41663	0.289984	0.272677	0.164586	0.107458	4.52558	2.4118	0.0571224	0.0408435	1.39043	3.4104	0.214683	0.0800958	0.202086	2.24263
J1798_P1	Baseline	B	3.06921	3.52487	0.127509	0.677732	1.02205	1.60952	0.179796	2.22886	1.43729	0.191265	0.0190562	0.0578908	0.428755	0.0240326	0.229568	0.275888	0.264501	0.436454	0.059289	0.0767852	0.107075	0.326739	2.55386	0.390219	1.2151	0.156978	0.303981	3.88069	0.0897274	0.0545882	1.69069	0.141333	0.0626729	0.0466514	0.113501	0.507434
J1798_P1	Baseline	DNT	3.80371	0.116368	0.0387203	0.529993	0.832884	1.6031	0.215208	1.87178	0.0441064	0.136873	0.0735919	0.028884	0.968499	0.0265681	0.194215	3.6409	0.462674	0.486616	0.110052	0.102363	0.0640111	0.335689	0.0363725	1.06501	0.348118	0.0546475	0.256776	0.799583	0.019982	0.0748674	0.7766	0.132708	0.293625	0.0758063	0.235143	0.400197
J1798_P1	Baseline	Early Myelocyte	2.98835	0.104608	0.0510019	0.846708	0.931808	1.90713	0.177294	1.97513	0.0388513	0.124909	0.0219362	0.0345894	0.334065	0.0178638	0.137725	1.04068	0.237838	2.76713	0.358021	0.0781704	0.0891786	0.702149	0.0537967	0.810369	0.22275	0.0378028	0.731995	0.98151	0.0275828	0.0192591	0.237775	0.13937	0.206654	0.0611648	1.13383	0.449615
J1798_P1	Baseline	Granulocytes	3.71753	0.419771	0.0730509	1.44759	2.47145	2.27628	0.71094	2.56571	0.36497	0.585475	0.213111	5.38189	1.09935	1.09444	0.134496	1.23592	0.381729	1.2769	0.218016	0.218207	0.13007	1.00693	0.182479	0.92247	1.03491	0.405282	0.687786	0.923447	0.0189553	0.993618	0.973712	0.158077	0.266969	0.18771	1.66372	0.727812
J1798_P1	Baseline	Non-Classical Mono	3.0974	0.0966358	0.0398153	1.15654	1.055	2.32084	0.157109	2.29875	0.0288609	0.144633	0.0199406	0.0332409	0.388021	0.016112	0.0773394	1.09689	0.0488641	2.98828	0.159373	0.0391967	0.0980717	0.570474	0.0334609	0.211194	0.130469	0.0169441	0.480468	0.796557	0.0091427	0.0144799	0.157684	0.0849079	0.193934	0.0342102	4.73444	0.417717
J1798_P1	Baseline	Tc	4.01094	0.234658	0.121288	0.954101	1.17136	4.93626	0.327631	2.1717	0.0485844	0.199584	0.0649365	0.037784	0.36844	0.0246169	0.0838881	2.45337	0.180531	0.626987	0.0898538	0.0705911	0.7713	0.311584	0.0301588	0.48155	0.36936	0.0393208	0.235484	0.796363	0.0130706	0.0373391	0.599992	0.0971988	0.244087	0.0514253	0.399069	0.380935
J1798_P1	Baseline	Th	4.14275	0.175214	0.0788872	0.779051	3.66917	1.96026	0.181479	2.17667	0.0378066	0.161447	0.0675146	0.0382894	0.617494	0.0247094	0.0753865	1.41452	0.161074	0.247314	0.0800265	0.232724	0.0618977	0.332388	0.0357361	0.487858	1.83376	0.152736	0.314298	0.635654	0.0165675	0.0437368	1.19609	0.136347	0.308494	0.0530751	0.101241	0.460993
J1798_P1	Baseline	cDC1	2.90126	0.180085	0.0908055	2.44881	1.4467	1.46537	0.420078	3.83019	0.179299	0.31998	0.10856	0.0684606	3.39622	0.0763732	0.434277	0.778744	1.05082	3.5765	1.26492	0.31162	0.536626	3.99455	0.172624	3.43102	0.719774	0.181751	3.70739	2.71524	0.271716	0.0549221	0.795253	2.23493	0.334898	0.172035	0.701581	1.19917
J1798_P1	Baseline	cDC2	3.49228	0.249448	0.207151	1.44382	2.06592	2.1286	0.243957	3.48563	2.32913	4.19855	0.24483	0.129502	4.0641	0.383669	1.45918	3.07296	0.207441	4.96739	2.7257	0.202906	0.471657	4.14838	0.127229	0.46184	0.188097	0.213871	4.3721	4.40674	0.113152	0.0670112	0.549412	2.9122	0.194105	0.458227	0.0777567	1.08497
J1798_P1	Baseline	pDC	3.36519	0.257373	0.14978	1.26477	2.05396	1.9545	0.233983	2.7083	0.0457646	3.34809	0.154829	0.0703034	3.31632	0.0489197	4.51166	2.8921	0.149714	0.834968	2.18405	0.0916958	0.114756	2.6134	0.0644671	0.36463	0.310492	0.0578623	2.54427	2.39028	0.165242	0.0550349	1.48536	1.68555	0.127106	0.194862	0.486804	0.712753
J1798_P1	Baseline	preDC/Classical Mono	3.49453	0.584715	0.329221	3.64987	2.02313	2.29355	0.320083	5.59169	0.367046	0.812284	0.143253	0.0746907	3.85227	0.214934	0.443437	0.570909	0.0796569	4.41588	1.85702	0.268841	1.08213	5.17913	0.190301	0.217477	0.146406	0.0565337	4.62492	2.96194	0.0646687	0.0390182	1.29807	2.96748	0.176626	0.078559	0.190757	2.067
J1798_P1	C1D1	B	3.07073	3.59783	0.124844	0.687811	1.00333	1.58942	0.162371	2.23264	1.9898	0.215094	0.0232916	0.0625929	0.38143	0.0228824	0.154626	0.289452	0.260977	0.498764	0.0603027	0.0760684	0.0930984	0.330411	2.51386	0.399864	1.44523	0.155869	0.297682	3.84686	0.0892674	0.0868259	2.45874	0.240278	0.0883932	0.0493811	0.0924616	0.46136
J1798_P1	C1D1	DNT	3.95133	0.132173	0.0471061	0.577159	0.918121	1.7236	0.183135	1.94319	0.0384049	0.12093	0.0894543	0.0466396	0.940267	0.027973	0.171863	3.66959	0.355216	0.586919	0.0957883	0.076742	0.0603986	0.42229	0.0339239	0.811224	0.3522	0.0349412	0.244498	1.08407	0.0153678	0.0849783	1.0636	0.150296	0.282786	0.0605236	0.313891	0.433836
J1798_P1	C1D1	Early Myelocyte	3.04466	0.0952794	0.0564126	0.858307	0.946329	1.98345	0.169466	2.02076	0.0361825	0.124706	0.023974	0.0316623	0.336803	0.0189567	0.179151	1.32717	0.226279	3.00112	0.246456	0.0751963	0.0983475	0.769113	0.0719979	0.783612	0.234819	0.0384428	0.745561	1.20268	0.0389891	0.0254493	0.376389	0.166591	0.22903	0.0567462	1.25656	0.428823
J1798_P1	C1D1	Granulocytes	4.0853	0.29857	0.196401	1.63169	2.57706	2.78715	0.83976	2.73909	0.484188	0.791361	0.572704	5.41751	1.34895	1.2889	0.265852	2.0086	0.270076	1.03451	0.158789	0.176533	0.278683	1.21391	0.0704121	0.606794	1.06554	0.504767	0.848074	0.875953	0.0725433	0.869736	0.98307	0.255196	0.374761	0.190589	0.993697	0.66703
J1798_P1	C1D1	Non-Classical Mono	3.09308	0.0911417	0.0404716	1.13038	1.04911	2.44861	0.15758	2.28733	0.0276549	0.140194	0.019674	0.0310483	0.393529	0.0154918	0.0786877	1.44144	0.0506329	3.17796	0.122356	0.038129	0.103634	0.601486	0.0384619	0.220218	0.133987	0.0173664	0.460722	1.0492	0.00908894	0.0156791	0.237188	0.0894324	0.225432	0.031848	4.88278	0.37505
J1798_P1	C1D1	Tc	4.09288	0.260757	0.13742	0.969636	1.22798	5.13096	0.345978	2.22018	0.0493528	0.211383	0.0651684	0.0376104	0.408726	0.0249965	0.101561	2.88245	0.173047	0.751996	0.0938938	0.0631248	0.888328	0.348635	0.0281999	0.428624	0.381351	0.0411667	0.242686	1.12367	0.014052	0.0471506	0.777386	0.106296	0.263888	0.0491468	0.51959	0.35841
J1798_P1	C1D1	Th	4.19791	0.176559	0.0823443	0.786074	3.70009	1.99272	0.175829	2.18867	0.0335808	0.159925	0.0769056	0.0388819	0.693137	0.0258012	0.085985	1.64133	0.137498	0.251321	0.0816511	0.225987	0.0571703	0.358285	0.0342858	0.481581	1.81713	0.14291	0.332725	0.864465	0.0189094	0.0568125	1.45261	0.155801	0.336306	0.0522705	0.0856415	0.444677
J1798_P1	C1D1	cDC1	2.93503	0.215775	0.0809121	2.53648	1.44746	1.50059	0.432481	3.98019	0.224073	0.402521	0.112951	0.0673308	3.44387	0.0827	0.482657	1.07586	1.13658	3.72817	1.48263	0.296178	0.592287	4.05669	0.293312	3.66379	0.740264	0.223807	3.66033	3.00178	0.307602	0.0615769	1.0666	2.29513	0.365471	0.181731	0.804765	1.25349
J1798_P1	C1D1	cDC2	3.53849	0.333688	0.208541	1.72823	2.08169	2.1864	0.272644	4.00263	2.1646	4.22687	0.330536	0.124044	4.49916	0.622642	1.27012	3.07148	0.218912	5.09484	2.78364	0.219375	0.605221	4.7014	0.16436	0.480375	0.203034	0.311553	4.67812	4.34162	0.092225	0.0691034	0.763948	3.09311	0.215731	0.443398	0.0867528	1.30852
J1798_P1	C1D1	pDC	3.43388	0.206406	0.119957	1.16719	2.03588	1.98872	0.190056	2.78533	0.0469012	2.67735	0.125643	0.0485052	3.53147	0.0589278	4.75362	3.19574	0.15703	0.668425	2.6829	0.113603	0.173214	3.12384	0.0888361	0.24303	0.322979	0.0773347	2.68992	2.70319	0.177654	0.0662332	1.45178	1.7682	0.0787597	0.2201	0.238378	0.716199
J1798_P1	C1D1	preDC/Classical Mono	3.53067	0.653379	0.377183	3.80214	2.04385	2.35403	0.342605	5.77966	0.429618	0.909305	0.167591	0.085927	4.07512	0.319974	0.518396	0.881966	0.0815906	4.52124	2.00115	0.281777	1.15001	5.31768	0.273074	0.283346	0.137857	0.0799691	4.65343	3.15033	0.066662	0.0434707	1.42868	3.11664	0.225273	0.0880124	0.261861	2.15762
J1798_P38	Baseline	B	3.01518	3.57204	0.122847	0.604104	0.984827	1.53978	0.14204	2.10128	1.38276	0.173363	0.0204802	0.0520467	0.299117	0.0190053	0.630614	0.257977	0.271967	0.338781	0.0564535	0.046416	0.0862839	0.244079	2.86489	0.467251	1.88142	0.317829	0.237127	4.63028	0.230254	0.0996203	2.01597	0.182285	0.0602329	0.0458662	0.0914869	0.446873
J1798_P38	Baseline	DNT	3.80685	0.141872	0.0587237	0.74027	0.983909	1.73238	0.202593	2.11306	0.023561	0.157308	0.0855796	0.0220822	1.22321	0.0182061	0.2285	3.87883	0.351936	0.223725	0.116254	0.0651003	0.0416212	0.259148	0.0351734	0.607666	0.512388	0.034661	0.22216	0.938602	0.0132902	0.109757	0.554282	0.073004	0.219051	0.0334919	0.203133	0.398315
J1798_P38	Baseline	Early Myelocyte	3.08579	0.107934	0.161309	1.40724	1.0893	1.82622	0.199187	2.23009	0.0412825	0.136905	0.0348115	0.0454453	0.494128	0.0219743	0.463099	1.13807	0.252421	2.7836	0.639401	0.0822412	0.0888469	0.73148	0.0549573	0.674345	0.403711	0.0493302	0.8447	1.2411	0.042804	0.021167	0.253948	0.202547	0.172517	0.0578012	0.92685	0.498248
J1798_P38	Baseline	Granulocytes	4.21731	0.220424	0.118144	1.94374	2.89501	2.4655	0.508475	2.58919	0.219843	0.482432	0.173746	5.1513	0.862386	0.745959	0.233132	1.06906	0.418868	0.950135	0.168659	0.157951	0.144866	1.11435	0.0297022	0.310704	2.33314	0.487352	0.830803	0.53506	0.0125901	1.11775	1.28239	0.16997	0.21914	0.0586954	1.32004	0.693038
J1798_P38	Baseline	Non-Classical Mono	3.20156	0.112334	0.0783415	1.7355	1.17135	2.13216	0.167685	2.41801	0.0257826	0.161156	0.0261769	0.0321294	0.481445	0.0156093	0.288883	0.913648	0.0655143	2.60746	0.404895	0.0476583	0.0878796	0.603525	0.0399193	0.116612	0.167527	0.0204549	0.526489	0.753537	0.0129709	0.0155705	0.157043	0.114576	0.14562	0.0395504	4.74304	0.443351
J1798_P38	Baseline	Tc	4.17653	0.275532	0.144192	0.798311	1.33387	5.24069	0.345734	2.25469	0.0459218	0.211057	0.13125	0.0397095	0.43046	0.025793	0.0673753	1.19561	0.102728	0.205665	0.068221	0.0592137	0.933958	0.255326	0.0264673	0.3381	2.53319	0.224851	0.199413	0.524508	0.0139997	0.0479352	1.61608	0.132361	0.182253	0.0458518	0.0963403	0.403315
J1798_P38	Baseline	Th	4.41159	0.191596	0.0841306	0.713635	3.69911	1.92544	0.171108	2.13233	0.0307103	0.153151	0.0321837	0.0371674	0.451422	0.0237455	0.0464986	0.532184	0.0772658	0.217543	0.0628422	0.216641	0.0510306	0.281016	0.0326091	0.391136	3.12439	0.32842	0.223609	0.296442	0.0141482	0.0376554	1.70232	0.138333	0.241014	0.0444073	0.0667543	0.437485
J1798_P38	Baseline	cDC1	2.95914	0.216611	0.098239	2.65481	1.45205	1.52025	0.431438	4.01979	0.239301	0.311338	0.113561	0.0727164	3.43287	0.089609	0.397747	1.10783	1.00842	3.9398	1.36562	0.310697	0.428007	2.84807	0.13488	3.67329	0.744849	0.233731	3.55849	3.25647	0.227969	0.0673054	0.668075	2.33778	0.417097	0.240095	0.760286	1.03441
J1798_P38	Baseline	cDC2	3.6321	0.249894	0.148266	1.7388	2.3153	2.21321	0.324768	3.68671	3.02715	3.30541	0.229742	0.116741	4.10699	0.692822	1.47833	3.82745	0.298784	5.1508	2.59908	0.121902	0.25869	2.56863	0.100936	0.446903	0.443634	0.470969	4.60045	5.04372	0.180264	0.113744	0.317164	3.36389	0.239256	0.477774	0.0773982	0.791927
J1798_P38	Baseline	pDC	3.33493	0.187402	0.158418	1.88821	1.69665	1.97123	0.225838	2.82448	0.0448423	3.06585	0.109513	0.0458964	3.51743	0.0593609	4.48175	2.7775	0.104047	1.66526	1.21179	0.0679049	0.0972354	1.70044	0.0580535	0.45073	0.322342	0.0672097	1.94309	2.0027	0.183181	0.0572793	1.1607	1.36613	0.323984	0.172391	0.610816	0.531035
J1798_P38	Baseline	preDC/Classical Mono	3.52541	0.694852	0.404136	3.84556	2.07816	2.36625	0.347571	5.78602	0.470037	0.913929	0.142279	0.0724184	3.75224	0.327513	0.497491	1.03536	0.0914829	4.77095	1.98825	0.139544	0.656706	3.97418	0.128355	0.329687	0.184622	0.0803084	4.44398	3.44627	0.0732741	0.0418881	1.06283	3.05721	0.230857	0.0892348	0.314241	1.73081
J1798_P38	C1D1	B	3.0212	3.64746	0.122074	0.618535	0.986721	1.54858	0.161972	2.08932	1.42795	0.171484	0.0207873	0.0492588	0.3127	0.0185965	0.414493	0.275943	0.254144	0.413602	0.0620336	0.0548767	0.0947439	0.246328	2.56693	0.441463	1.90011	0.330496	0.247079	4.6662	0.296599	0.180191	3.08486	0.402081	0.0784388	0.0671224	0.102597	0.424901
J1798_P38	C1D1	DNT	3.60099	0.0954719	0.0876913	0.736747	0.87927	1.64405	0.168208	1.83757	0.0267306	0.0953987	0.0388679	0.0294414	1.26523	0.0162888	0.193129	3.60462	0.352983	0.4209	0.0803607	0.0666296	0.0478835	0.227381	0.0349354	0.902599	0.447706	0.0441934	0.211179	1.28249	0.017635	0.0561947	0.811367	0.114535	0.202465	0.0455388	0.25904	0.438407
J1798_P38	C1D1	Early Myelocyte	3.02317	0.0934266	0.221955	1.42053	0.98518	1.88247	0.164642	2.0944	0.0375554	0.119414	0.0368276	0.0490063	0.598791	0.017839	0.275498	1.48199	0.175639	2.81237	0.161988	0.0587985	0.0747168	0.479666	0.0466604	0.511322	0.379276	0.0430069	0.673705	1.26256	0.0347808	0.0306991	0.359298	0.144604	0.16206	0.04521	0.92511	0.442432
J1798_P38	C1D1	Granulocytes	4.25142	0.239714	0.0812659	1.54041	2.97726	2.55661	0.237863	2.51797	0.204203	0.57281	0.0719275	5.28579	0.727472	0.890837	0.0670314	0.555418	0.149899	0.62624	0.189681	0.20019	0.241727	1.00108	0.044374	0.242792	2.45086	0.400607	0.440528	0.467036	0.0416347	0.91756	1.91014	0.287514	0.19005	0.0164292	1.14071	0.564775
J1798_P38	C1D1	Non-Classical Mono	3.14438	0.104852	0.0832783	1.74442	1.11153	2.20332	0.186644	2.3278	0.0258515	0.143521	0.0294821	0.0382419	0.506582	0.0181611	0.133001	1.20417	0.0463836	2.95233	0.127677	0.0333111	0.0756482	0.372712	0.0359653	0.106619	0.181721	0.020851	0.34296	0.895038	0.00922681	0.018607	0.22315	0.0702282	0.151218	0.0332728	4.8629	0.420842
J1798_P38	C1D1	Tc	4.09386	0.261646	0.138858	0.769524	1.28397	5.24477	0.360277	2.19237	0.0437633	0.203517	0.115261	0.0404007	0.39741	0.0246711	0.0566397	0.972836	0.088111	0.207987	0.064522	0.0557982	0.927043	0.245282	0.0269569	0.345533	2.54009	0.190786	0.200172	0.511684	0.0163385	0.0556573	2.09581	0.173461	0.189676	0.0483489	0.0990961	0.39504
J1798_P38	C1D1	Th	4.37367	0.186014	0.082184	0.692754	3.65574	1.88275	0.167025	2.09341	0.0302159	0.147137	0.0282823	0.0372346	0.425907	0.0236586	0.0444766	0.509226	0.0659529	0.216026	0.0608015	0.210607	0.0484573	0.280374	0.0330236	0.381794	2.92205	0.241475	0.22291	0.304608	0.0164291	0.04922	2.0859	0.170618	0.266794	0.0488756	0.0637446	0.427478
J1798_P38	C1D1	cDC1	2.96545	0.210895	0.0891464	2.65178	1.53266	1.54505	0.431605	3.96938	0.312669	0.307891	0.110556	0.0342783	3.2267	0.0743926	0.44702	1.76101	1.06853	4.13335	1.16692	0.260046	0.386938	2.87568	0.241597	3.69356	0.784336	0.263391	3.43285	3.64187	0.262094	0.0685668	0.841633	2.27669	0.397784	0.223142	0.863864	1.01837
J1798_P38	C1D1	cDC2	3.63867	0.247531	0.176921	1.74556	2.39017	2.22466	0.29212	3.74728	3.18067	3.36307	0.25873	0.146371	4.18323	0.717349	1.34552	3.87048	0.358035	5.50588	2.57734	0.191044	0.283047	2.58515	0.140725	0.522515	0.351732	0.470171	4.59867	5.23569	0.20353	0.113093	0.743687	3.275	0.28474	0.382156	0.0836027	0.803672
J1798_P38	C1D1	pDC	3.2918	0.201482	0.16225	1.94145	1.59039	1.95066	0.220635	2.81557	0.042569	3.06867	0.144685	0.0622096	3.62024	0.0635663	4.59173	2.68679	0.110265	1.86088	1.12255	0.0561029	0.0926073	1.88995	0.0656255	0.454998	0.250201	0.103814	2.28022	1.89274	0.173988	0.0557612	1.42716	1.27059	0.435376	0.116282	0.614221	0.53082
J1798_P38	C1D1	preDC/Classical Mono	3.5233	0.672572	0.393727	3.95543	2.11337	2.34496	0.336729	5.75202	0.471638	0.877358	0.130692	0.0745997	3.64509	0.328564	0.507339	1.84307	0.110788	4.97756	1.85048	0.14744	0.693717	4.07573	0.203132	0.385369	0.182479	0.145105	4.40583	3.9399	0.10116	0.0566825	1.34387	3.04335	0.309075	0.0773223	0.356594	1.70083
J1798_P27	Baseline	B	2.47621	3.17629	0.0907252	0.646405	0.671963	1.06023	0.147151	2.24491	0.736256	0.101783	0.0192874	0.0480296	0.389604	0.02146	0.403322	0.225445	0.187345	0.356529	0.067024	0.0645406	0.0852162	0.334072	2.13605	0.341425	1.60147	0.216935	0.213181	4.18473	0.133143	0.0662657	1.62791	0.140964	0.0816364	0.0497063	0.0997157	0.46869
J1798_P27	Baseline	DNT	3.65002	0.141261	0.0494816	0.690915	0.604481	1.56589	0.176378	1.95129	0.037821	0.0867701	0.0605713	0.0318774	1.71675	0.0443227	0.178036	3.80125	0.659147	0.1986	0.151574	0.114794	0.0636361	0.305024	0.0511412	1.51568	0.450991	0.0816166	0.203053	0.468998	0.0257427	0.0875601	0.851434	0.197318	0.28664	0.086779	0.308464	0.417104
J1798_P27	Baseline	Early Myelocyte	2.50637	0.126439	0.0944039	1.21135	0.689792	1.62234	0.169031	2.28638	0.038264	0.0921666	0.0241754	0.0449229	0.393063	0.0229093	0.287241	0.885244	0.255829	1.91938	0.222064	0.0670075	0.0903693	0.711631	0.0564594	0.690202	0.268268	0.0464201	0.592197	0.808385	0.0449059	0.019821	0.311718	0.161836	0.180264	0.058811	0.929466	0.43773
J1798_P27	Baseline	Granulocytes	3.87968	0.373904	0.109352	1.87785	3.40373	1.82783	0.35677	2.55181	0.159852	0.351925	0.165055	5.02532	1.14087	0.894899	0.200212	1.15415	0.265353	0.890158	0.252967	0.432462	0.131517	1.72786	0.0541219	0.665922	1.71168	0.287206	0.611355	0.503475	0.0148814	1.04999	1.00042	0.269091	0.415746	0.189939	1.52757	0.884224
J1798_P27	Baseline	Non-Classical Mono	2.57932	0.0908674	0.0476639	1.51015	0.734343	2.21648	0.189624	2.54818	0.0281265	0.106094	0.0176812	0.03652	0.373967	0.0194577	0.0729932	0.556279	0.0276021	1.63894	0.118003	0.0266134	0.121316	0.494359	0.0316139	0.0790038	0.113099	0.0157803	0.295203	0.400264	0.0102801	0.0110545	0.184959	0.075055	0.158439	0.0373081	4.24325	0.408891
J1798_P27	Baseline	Tc	3.96533	0.254955	0.129179	0.97303	0.970793	5.05127	0.357219	2.47321	0.0542113	0.16704	0.150306	0.0417663	0.615312	0.0289196	0.105426	2.01858	0.187998	0.281786	0.106932	0.0705973	0.854316	0.429637	0.0307251	0.48899	1.39919	0.12036	0.202193	0.65194	0.0168612	0.0467295	1.10903	0.127669	0.28128	0.0615206	0.174423	0.443192
J1798_P27	Baseline	Th	4.13483	0.17873	0.0810774	0.823221	3.71674	1.53548	0.189171	2.38662	0.038545	0.1162	0.06205	0.0417228	0.677225	0.0294294	0.0731782	0.908308	0.131996	0.266582	0.0980602	0.254825	0.0613082	0.440157	0.0357717	0.457019	2.32226	0.170794	0.242295	0.362779	0.0183325	0.0385485	1.43542	0.147767	0.377163	0.0632032	0.10532	0.48802
J1798_P27	Baseline	cDC1	2.47596	0.178029	0.09023	2.52286	1.30698	1.0767	0.370105	3.8211	0.205178	0.231377	0.0986438	0.0887141	3.2013	0.0786528	0.85798	0.889369	0.918602	3.7053	0.985048	0.28715	0.554674	4.1671	0.131055	3.52896	0.611283	0.20097	3.4434	3.30707	0.231014	0.0549133	0.918925	2.34259	0.347065	0.179032	0.907298	1.20691
J1798_P27	Baseline	cDC2	3.00555	0.211506	0.148715	1.73947	2.18124	1.58576	0.32518	3.6665	2.23379	3.10451	0.200348	0.1116	3.85388	0.92186	1.62309	3.58991	0.245498	5.2097	2.43058	0.245881	0.550734	4.54371	0.109577	0.468715	0.274503	0.399821	4.6243	5.36191	0.263059	0.110053	0.487402	3.2089	0.223198	0.571463	0.0889346	1.21784
J1798_P27	Baseline	pDC	2.71743	0.242159	0.168418	1.76336	1.26888	1.34185	0.191829	2.90854	0.0425144	3.40664	0.128872	0.0640386	3.38414	0.0657047	5.02016	1.89541	0.0746466	1.43967	0.755612	0.0621683	0.107786	2.608	0.031579	0.373286	0.206578	0.0570869	2.18265	1.47798	0.260993	0.0464452	1.33463	0.849355	0.518846	0.166816	0.645371	0.497719
J1798_P27	Baseline	preDC/Classical Mono	2.91103	0.575239	0.334267	3.8309	1.87254	1.79978	0.337117	5.67536	0.399221	0.721457	0.125866	0.0971957	3.68494	0.522574	1.00669	0.783369	0.0785855	4.62305	1.58133	0.308958	1.13255	5.44071	0.147073	0.213755	0.133052	0.0726835	4.50473	3.56923	0.087283	0.0432809	1.33763	3.17572	0.228994	0.105009	0.181849	2.16958
J1798_P24	C1D1	B	2.72091	3.99973	0.212169	0.943326	0.80501	1.29159	0.207576	2.64513	1.42427	0.185113	0.0233486	0.0728786	0.839917	0.027347	0.0826991	0.413245	0.438616	1.58037	0.13067	0.214923	0.156094	0.568339	2.04292	0.43437	1.45981	0.239079	0.286384	4.1823	0.136511	0.0629664	1.36031	0.140057	0.139809	0.0619818	0.117076	0.596631
J1798_P24	C1D1	DNT	4.06585	0.13913	0.0394872	0.594342	0.626836	1.39691	0.103683	2.13036	0.028044	0.0782124	0.0227397	0.0593286	0.95322	0.0249776	0.128289	3.32576	0.287687	0.463181	0.104808	0.05012	0.038093	0.39041	0.0312225	0.717249	0.257383	0.0317875	0.160658	0.95884	0.0173346	0.0504871	0.837567	0.121945	0.283795	0.050989	0.379458	0.339806
J1798_P24	C1D1	Early Myelocyte	2.93107	0.0993189	0.0442145	0.94054	0.642749	1.72717	0.158323	2.12576	0.0403244	0.0852375	0.0193251	0.0441793	0.332686	0.0217549	0.100728	1.09957	0.238831	2.19511	0.207248	0.0669741	0.0921566	0.647045	0.0559874	0.767479	0.233266	0.0477681	0.372017	1.0822	0.0374876	0.0249965	0.330922	0.132459	0.271676	0.0582997	1.13834	0.397916
J1798_P24	C1D1	Granulocytes	4.02502	0.227742	0.137545	2.43532	2.76313	2.47608	0.502069	2.64246	0.071247	0.197261	0.0817782	4.38468	0.691994	0.429899	0.0976564	1.78003	0.181283	1.60629	0.298834	0.0959964	0.250779	2.0962	0.0649073	0.39234	1.89399	0.323174	0.687523	0.632389	0.0929501	1.91039	1.58033	0.417777	0.467273	0.0576932	2.36152	0.944269
J1798_P24	C1D1	Non-Classical Mono	2.82917	0.099868	0.0440761	1.26296	0.733215	2.36167	0.180125	2.45147	0.0279469	0.0959369	0.0179779	0.0396294	0.425484	0.0196509	0.0601697	1.06921	0.0408423	2.40159	0.123267	0.0349896	0.116512	0.59135	0.0311118	0.208976	0.121683	0.020157	0.292358	0.837477	0.00916109	0.0170172	0.195376	0.0805852	0.29618	0.0393375	4.62625	0.396781
J1798_P24	C1D1	Tc	4.07492	0.235036	0.119043	0.865559	0.903377	4.94318	0.304487	2.37158	0.0427594	0.14672	0.0320949	0.0438904	0.379699	0.0284704	0.0656304	1.65963	0.129951	0.582726	0.0912479	0.0553278	0.782715	0.402546	0.0289919	0.414481	1.29303	0.136181	0.197263	1.10725	0.0184499	0.044347	1.14716	0.126238	0.239117	0.0529207	0.379677	0.391496
J1798_P24	C1D1	Th	4.25785	0.182521	0.0788964	0.834045	3.65357	1.60446	0.170381	2.33369	0.0362976	0.110403	0.0216879	0.0386803	0.495586	0.0256917	0.05916	1.21865	0.113101	0.300569	0.0975725	0.225019	0.0562384	0.469641	0.0349469	0.42592	2.41892	0.272715	0.23491	0.618926	0.020968	0.0540542	1.75638	0.18498	0.31476	0.0578372	0.105052	0.42978
J1798_P24	C1D1	cDC1	2.56608	0.186948	0.0821376	2.72468	1.24554	1.16872	0.351236	3.69907	0.15788	0.215491	0.112924	0.0852676	3.41187	0.0891802	0.304526	0.784634	0.961469	3.67377	1.70603	0.288682	0.809215	4.24595	0.172421	3.64839	0.627211	0.205639	3.07207	2.99348	0.242722	0.0491154	0.848564	1.95063	0.430998	0.183206	0.930886	1.27879
J1798_P24	C1D1	cDC2	2.93239	0.165947	0.119404	2.20125	1.93629	1.52625	0.247012	3.87175	2.54796	2.16967	0.306991	0.0638685	4.48739	0.878749	1.39988	3.85049	0.361392	5.06246	2.9649	0.326188	0.795432	4.68648	0.234875	0.766272	0.238861	0.69077	4.19194	5.01577	0.149835	0.138043	0.68526	2.83785	0.201303	1.00671	0.118408	1.26836
J1798_P24	C1D1	pDC	2.85354	0.204015	0.0654625	1.42995	1.80045	1.38692	0.142386	2.92165	0.0494014	1.95237	0.088284	0.0634117	2.91804	0.0420986	4.51227	2.50658	0.119892	0.877542	2.08978	0.175448	0.214337	3.57695	0.0984857	0.306847	0.430191	0.172352	1.62643	3.04189	0.197251	0.0463998	1.33677	1.24503	0.221093	0.406909	0.242477	0.86334
J1798_P24	C1D1	preDC/Classical Mono	2.92125	0.517383	0.293644	4.02025	1.6531	1.78111	0.305052	5.57525	0.314918	0.640173	0.147534	0.0916146	4.0136	0.311335	0.292853	0.669851	0.090189	4.46999	2.40423	0.320449	1.49539	5.54506	0.188094	0.313134	0.147433	0.0705353	4.13103	2.96608	0.0583614	0.0342013	1.14984	2.7551	0.394442	0.158934	0.143786	2.17725
J1798_P27	C1D1	B	2.42788	3.34864	0.101789	0.646097	0.630783	0.96142	0.13451	2.18964	0.955391	0.109361	0.0197834	0.0507466	0.320046	0.0168422	0.384064	0.231394	0.212303	0.383105	0.0749096	0.0635651	0.0860811	0.350034	1.94073	0.326931	1.58612	0.20585	0.201478	4.0783	0.127362	0.0722637	1.74388	0.142755	0.0792094	0.0463369	0.106591	0.41183
J1798_P27	C1D1	DNT	3.72064	0.11331	0.0503884	0.692208	0.572257	1.58762	0.0856796	2.01497	0.0551232	0.104584	0.145695	0.0384067	1.59	0.0374112	0.205792	3.73973	0.630363	0.294264	0.172241	0.133088	0.0899249	0.387161	0.046751	1.22872	0.575728	0.0612691	0.226641	0.81296	0.0342092	0.0752015	0.725501	0.165204	0.34966	0.0802115	0.289068	0.373485
J1798_P27	C1D1	Early Myelocyte	2.44546	0.090379	0.0666451	1.22182	0.678601	1.63062	0.177123	2.2733	0.0467825	0.0845739	0.0256702	0.0427105	0.378904	0.0230606	0.720071	0.951629	0.22203	2.47101	0.20077	0.0805163	0.113691	1.04023	0.0651596	0.684906	0.257201	0.0500664	0.71368	1.09785	0.0482805	0.0192434	0.252367	0.199817	0.188487	0.0663232	1.05747	0.477041
J1798_P27	C1D1	Granulocytes	3.98519	0.396904	0.13394	2.00289	3.10412	2.00463	0.47878	2.44739	0.21949	0.367499	0.0630594	4.52944	0.845237	0.547768	0.199898	1.12147	0.248673	1.17395	0.412984	0.393969	0.230575	1.61464	0.108999	0.797918	2.04649	0.372917	0.696853	0.493632	0.13036	1.03181	1.17666	0.366432	0.497231	0.281162	1.91633	0.814585
J1798_P27	C1D1	Non-Classical Mono	2.55984	0.0882382	0.0438856	1.51347	0.752	2.23619	0.230249	2.45735	0.0322883	0.0912348	0.0174909	0.0358755	0.38399	0.0175599	0.146077	0.683532	0.0335699	2.13701	0.122951	0.0291982	0.119074	0.600343	0.0377865	0.0977972	0.119901	0.0177777	0.310914	0.52734	0.011604	0.0142605	0.158417	0.0926977	0.179622	0.0332965	4.3594	0.392523
J1798_P27	C1D1	Tc	3.91401	0.25086	0.134621	0.933616	0.9541	5.11677	0.354061	2.42805	0.0517683	0.16597	0.123975	0.045155	0.582451	0.0321359	0.0978318	1.9554	0.170099	0.292798	0.0995466	0.0593623	0.902004	0.412582	0.0302765	0.467246	1.54244	0.118967	0.204165	0.749941	0.0175795	0.0523648	1.10154	0.121767	0.239152	0.0589975	0.165831	0.416648
J1798_P27	C1D1	Th	4.16044	0.176995	0.0813275	0.799025	3.72314	1.51989	0.181485	2.34054	0.0357845	0.109516	0.0563337	0.0409504	0.654987	0.0287618	0.0628018	0.841311	0.11001	0.26596	0.0869711	0.244847	0.0574728	0.433961	0.0343044	0.433739	2.33602	0.154758	0.229629	0.370543	0.0162942	0.0335803	1.39056	0.132131	0.303731	0.0569211	0.0962055	0.463831
J1798_P27	C1D1	cDC1	2.44874	0.186546	0.097585	2.81834	1.25649	1.06185	0.34729	3.71593	0.190028	0.215375	0.107648	0.0976085	3.20375	0.0992338	1.16592	1.48949	0.913585	3.89211	0.974971	0.308151	0.612748	4.27667	0.154213	3.4002	0.611149	0.23552	3.41336	3.50406	0.322861	0.053677	0.810383	2.36687	0.340646	0.172913	0.934204	1.2078
J1798_P27	C1D1	cDC2	3.02828	0.203151	0.142074	1.86025	2.18767	1.56733	0.304163	3.83384	2.42445	3.10495	0.177452	0.160416	4.02067	0.890438	1.43094	3.63782	0.276853	5.335	2.43331	0.26592	0.637363	4.71775	0.163508	0.461309	0.235567	0.484928	4.60343	5.2396	0.233197	0.0749365	0.445874	3.03618	0.235479	0.40033	0.068138	1.34347
J1798_P27	C1D1	pDC	2.68655	0.266108	0.187679	1.87823	0.999169	1.29596	0.205179	2.83975	0.0525752	3.92957	0.165038	0.0718295	3.35723	0.0687089	5.18793	1.90867	0.0613502	1.61267	0.532084	0.058537	0.117047	2.70884	0.0292874	0.425198	0.128073	0.0471976	2.47232	0.957736	0.280887	0.0351731	1.51166	0.613344	0.459056	0.0810063	0.67364	0.443486
J1798_P27	C1D1	preDC/Classical Mono	2.91689	0.641029	0.380289	4.04311	1.84394	1.84617	0.357457	5.7976	0.427011	0.79734	0.131805	0.129712	3.60092	0.346923	1.5404	1.51672	0.0815605	4.82409	1.53116	0.311997	1.14261	5.53509	0.189071	0.242672	0.131274	0.117811	4.49129	3.81615	0.094884	0.0456307	1.18663	3.13098	0.251935	0.0790425	0.27635	2.22822
J1798_P9	Baseline	B	2.43965	3.49562	0.106711	0.625545	0.634076	0.982241	0.14594	2.17315	1.34888	0.122029	0.018043	0.0515251	0.291571	0.0235543	0.119499	0.180519	0.260128	0.476245	0.0697197	0.0559249	0.0905942	0.320373	2.29802	0.317955	1.84752	0.25292	0.209287	4.37095	0.144194	0.0815717	2.07373	0.171326	0.0765591	0.0473826	0.0868509	0.423735
J1798_P9	Baseline	DNT	4.52293	0.169345	0.0692881	1.15011	0.704553	1.50407	0.175572	2.51127	0.0357541	0.114856	0.0257034	0.019941	1.0923	0.0334015	0.12562	3.53422	0.295326	0.284053	0.142929	0.0749549	0.0508867	0.397445	0.041474	0.533044	0.267953	0.0408751	0.232795	0.749455	0.014617	0.0691055	0.657878	0.0877888	0.258164	0.0784142	0.479398	0.429008
J1798_P9	Baseline	Early Myelocyte	2.50515	0.116484	0.0734557	1.43327	0.812324	1.60583	0.200184	2.45411	0.067409	0.0988077	0.0277332	0.0529534	0.462952	0.0283588	0.456828	0.857447	0.438301	2.61685	0.687108	0.0913032	0.133617	1.05845	0.0957697	1.20625	0.38402	0.102331	0.705672	1.44148	0.104678	0.0234548	0.309132	0.353596	0.193665	0.0813127	1.1419	0.532043
J1798_P9	Baseline	Granulocytes	3.94231	0.286157	0.0983915	1.94657	3.2374	1.94173	0.383448	2.91069	0.0729604	0.218873	0.0650811	4.40754	0.923343	0.587933	0.149781	1.29087	0.263645	1.14123	0.395031	0.213962	0.222691	1.63431	0.0233133	0.55346	1.7342	0.141212	0.77219	0.889452	0.019718	1.17635	0.993257	0.161991	0.246555	0.0464739	1.58921	0.976217
J1798_P9	Baseline	Non-Classical Mono	2.61395	0.107261	0.0547967	1.5302	0.804688	2.58246	0.208906	2.56471	0.0389256	0.102467	0.021255	0.0424726	0.415231	0.0227874	0.191022	0.331294	0.0472657	1.92598	0.26534	0.0446962	0.181134	0.594793	0.0439743	0.141882	0.140995	0.0230676	0.384465	0.52125	0.0137605	0.0133135	0.186561	0.130038	0.148471	0.0462694	5.23461	0.477734
J1798_P9	Baseline	Tc	4.0139	0.2621	0.131785	0.982542	1.06082	4.9604	0.347505	2.5687	0.0583708	0.185737	0.0924078	0.0418558	0.703066	0.0344635	0.0976115	2.16469	0.186162	0.319526	0.110988	0.0856904	0.804548	0.448076	0.0332433	0.467691	1.1258	0.0815615	0.230737	0.932045	0.0181143	0.0440778	0.80255	0.128503	0.244184	0.0606968	0.303251	0.474918
J1798_P9	Baseline	Th	4.20252	0.202852	0.0873924	0.957079	3.77036	1.62206	0.23873	2.57569	0.0491466	0.138928	0.0523297	0.059437	0.790097	0.0299515	0.0822128	1.34427	0.17643	0.3312	0.115639	0.306496	0.0715778	0.504011	0.0443019	0.57809	2.15028	0.15281	0.252007	0.653147	0.0234881	0.0439408	1.19924	0.15284	0.350714	0.0733938	0.12816	0.598628
J1798_P9	Baseline	cDC1	2.59866	0.242806	0.10028	2.78796	1.32673	1.16191	0.347069	4.04045	0.248373	0.316834	0.102015	0.0828598	3.21754	0.107332	0.473936	1.10012	1.00645	3.63279	1.6651	0.277675	0.576624	3.70747	0.167672	3.84287	0.670133	0.232027	2.59256	2.74269	0.262701	0.0531247	0.699666	2.35608	0.397456	0.211459	1.08604	1.17263
J1798_P9	Baseline	cDC2	2.99787	0.276424	0.170524	2.32462	2.20184	1.66535	0.286488	4.27337	2.35397	3.37459	0.2438	0.129029	4.18047	1.28313	1.40039	3.76549	0.265613	4.91534	2.94851	0.224584	0.742865	4.52463	0.143741	0.450046	0.220652	1.02154	3.66297	4.54963	0.102439	0.0820907	0.38813	3.32231	0.225061	0.474023	0.149198	1.305
J1798_P9	Baseline	pDC	2.81471	0.302663	0.25191	1.88484	1.71723	1.48902	0.23968	3.06732	0.0812451	3.22919	0.181674	0.0877209	3.14118	0.0561788	4.70763	2.56084	0.102956	1.37476	1.29904	0.0817897	0.104839	2.60724	0.0611802	0.48677	0.284166	0.128874	1.42404	2.21033	0.209587	0.0445621	1.33193	1.52215	0.234876	0.18836	0.565674	0.599123
J1798_P9	Baseline	preDC/Classical Mono	2.94423	0.664588	0.377196	3.9158	1.8211	1.88429	0.35792	5.84713	0.462495	0.876676	0.133891	0.09566	3.79303	0.618452	0.50078	1.15567	0.0917144	4.42309	2.34877	0.197915	0.956727	4.89661	0.161095	0.252148	0.134043	0.0992456	3.49489	2.81036	0.0586028	0.0416932	1.21588	3.05028	0.2858	0.0985241	0.698551	2.02296
J1798_P9	C1D1	B	2.4534	3.55459	0.109145	0.642793	0.633424	1.00243	0.148575	2.17061	1.51034	0.127375	0.0189419	0.0583903	0.293468	0.0251436	0.108138	0.226114	0.268287	0.58733	0.0767475	0.0748812	0.0944824	0.335149	2.03551	0.316242	1.79594	0.224679	0.204832	4.07997	0.114368	0.0790201	2.13037	0.195843	0.0963498	0.049559	0.0962773	0.419153
J1798_P9	C1D1	DNT	4.56909	0.210919	0.0672787	1.10729	0.711978	1.53658	0.141778	2.4396	0.0308833	0.102383	0.0390724	0.0409559	1.15937	0.0330299	0.167276	3.71725	0.295829	0.448962	0.102814	0.0530945	0.0687373	0.436201	0.0387381	0.53553	0.375123	0.0387617	0.197735	0.987077	0.013959	0.0720632	0.681775	0.11501	0.247434	0.0518291	0.563093	0.455624
J1798_P9	C1D1	Early Myelocyte	2.45342	0.111363	0.0848064	1.38164	0.738634	1.70764	0.195558	2.33132	0.0587523	0.0901285	0.0303799	0.0429457	0.47628	0.0223774	0.450958	1.08613	0.377905	2.68033	0.396171	0.0891833	0.116209	0.896916	0.112246	1.06003	0.428572	0.0837304	0.621714	1.21596	0.0846644	0.0270715	0.285419	0.273286	0.180284	0.0642691	1.203	0.502206
J1798_P9	C1D1	Granulocytes	3.90748	0.56584	0.134783	1.7507	2.79813	1.97407	0.545589	2.63508	0.258598	0.320111	0.129112	4.76706	1.03294	0.624669	0.265035	1.57346	0.288065	1.12559	0.357297	0.299827	0.0821518	1.37408	0.118601	0.657624	1.73261	0.386693	0.62081	0.740036	0.0749833	1.01073	1.23651	0.279901	0.43022	0.240665	1.69444	0.963183
J1798_P9	C1D1	Non-Classical Mono	2.57506	0.101288	0.0540898	1.5552	0.757364	2.697	0.179702	2.46545	0.0327831	0.100971	0.0233844	0.0374427	0.418619	0.0212221	0.0979202	0.402415	0.0419412	2.23994	0.127186	0.038887	0.169312	0.45969	0.0338875	0.148166	0.161961	0.0206667	0.30126	0.400556	0.0105384	0.013197	0.207096	0.087452	0.158298	0.0412402	5.3528	0.415811
J1798_P9	C1D1	Tc	4.0131	0.27828	0.138761	1.00102	1.03199	5.06677	0.410515	2.54614	0.0561594	0.168763	0.0981444	0.0530935	0.759339	0.0296092	0.12098	2.61177	0.196097	0.340877	0.111477	0.0738363	0.865062	0.437395	0.0304619	0.425686	1.28544	0.0828389	0.201402	1.05192	0.0169144	0.0529613	0.963279	0.126069	0.248819	0.054535	0.27623	0.455105
J1798_P9	C1D1	Th	4.18044	0.194973	0.0914978	0.958188	3.79841	1.62979	0.237288	2.55173	0.0485796	0.129827	0.0548302	0.056835	0.879522	0.0319545	0.0915246	1.57944	0.190574	0.345626	0.124283	0.323851	0.0735639	0.526698	0.0416279	0.632352	2.3684	0.166579	0.257312	0.602181	0.0213819	0.0479823	1.47478	0.170914	0.38756	0.0742864	0.127278	0.587116
J1798_P9	C1D1	cDC1	2.58865	0.210631	0.0977134	2.7842	1.31327	1.13993	0.380385	4.03594	0.23322	0.322093	0.0960466	0.0996425	3.21955	0.0851377	0.460264	1.28087	1.01437	3.61929	1.6595	0.263419	0.543958	3.65922	0.1871	3.81388	0.644092	0.281528	2.4289	3.03214	0.291323	0.057749	0.694165	2.32768	0.436011	0.214308	1.02742	1.16204
J1798_P9	C1D1	cDC2	2.98739	0.330064	0.170035	2.49018	2.14868	1.66218	0.299298	4.44037	2.20792	3.4903	0.260247	0.127441	4.36242	1.19064	1.23053	3.69815	0.260879	4.87698	2.85946	0.206202	0.831795	4.54785	0.169781	0.608269	0.23559	1.43452	3.60146	4.46223	0.0991085	0.090131	0.566599	3.3527	0.25361	0.55966	0.163684	1.33069
J1798_P9	C1D1	pDC	2.70697	0.389414	0.309491	2.19775	1.40206	1.46635	0.201239	3.04593	0.0675698	4.11913	0.24085	0.0968297	3.11573	0.056271	4.74145	2.22046	0.0994856	1.81892	1.03936	0.0586587	0.098348	2.74253	0.0427573	0.667797	0.238361	0.0989566	1.78941	1.67987	0.164322	0.0693531	1.71313	1.13065	0.312043	0.190282	0.541275	0.540499
J1798_P9	C1D1	preDC/Classical Mono	2.93596	0.63697	0.362119	3.91366	1.80213	1.85343	0.322659	5.77026	0.449921	0.838152	0.126385	0.0912642	3.77912	0.450844	0.537331	1.50266	0.10091	4.45233	2.37372	0.185813	0.914701	4.72845	0.206077	0.304051	0.142744	0.147847	3.2727	3.293	0.0652495	0.042297	1.12374	2.98484	0.374012	0.104963	0.483209	1.90985
J1798_P40	Baseline	B	2.48923	3.57239	0.119008	0.67834	0.67174	1.04793	0.168471	2.24499	0.921689	0.109492	0.0163898	0.0456005	0.347506	0.0223631	0.0800297	0.164204	0.236344	0.489035	0.0818971	0.0712065	0.11027	0.321194	2.58181	0.314275	2.36186	0.256347	0.239241	4.06664	0.132679	0.089901	2.37336	0.234067	0.0948408	0.0598331	0.0913444	0.442473
J1798_P40	Baseline	DNT	4.1339	0.143249	0.0494628	0.682336	0.646394	1.23803	0.181007	2.02464	0.0307579	0.0804408	0.0532734	0.0538285	1.50035	0.0286413	0.112639	3.01273	0.409402	0.347785	0.107274	0.0860724	0.0431032	0.273551	0.0342182	0.956407	0.407717	0.0424957	0.172224	0.642834	0.0193888	0.0611782	0.907141	0.121	0.328342	0.0542172	0.178535	0.411457
J1798_P40	Baseline	Early Myelocyte	2.62212	0.101218	0.0782619	1.33199	0.782135	1.44423	0.213098	2.38029	0.0527185	0.0951107	0.0242914	0.0475889	0.470825	0.0246544	0.470211	0.71202	0.377154	2.58132	0.9426	0.099017	0.135843	1.03042	0.0712449	0.949851	0.380847	0.0609972	0.591273	1.0576	0.0991028	0.0212971	0.398083	0.251	0.226517	0.0771785	0.908356	0.503161
J1798_P40	Baseline	Granulocytes	4.00452	0.315846	0.0827789	2.00935	2.91981	1.94713	0.443293	2.64649	0.142589	0.320331	0.0666851	4.76344	0.88277	0.641238	0.0609868	0.465899	0.331514	1.32505	0.344295	0.168716	0.171781	1.57081	0.0785991	0.726986	2.68299	0.517812	0.660858	0.396348	0.0383882	1.18055	1.77557	0.308645	0.2808	0.112685	1.53888	0.985589
J1798_P40	Baseline	Non-Classical Mono	2.61965	0.0872134	0.0467544	1.69323	0.838371	1.86583	0.183971	2.53859	0.0269873	0.095024	0.0217889	0.041322	0.418691	0.0260553	0.277414	0.301515	0.0410755	2.10513	0.433866	0.0456068	0.103029	0.718031	0.0458423	0.116754	0.134326	0.0179142	0.399804	0.487335	0.0158859	0.014535	0.21299	0.117962	0.179412	0.0372626	4.33601	0.461084
J1798_P40	Baseline	Tc	3.99174	0.225566	0.111406	0.819077	0.898991	4.93614	0.291461	2.4244	0.0460953	0.149266	0.0825335	0.0473341	0.368083	0.0282975	0.0428753	0.766845	0.114454	0.279231	0.0839706	0.0560713	0.746926	0.353198	0.0313786	0.404695	2.6246	0.285719	0.205138	0.48323	0.0194041	0.0509731	1.88554	0.184017	0.21573	0.0613608	0.107796	0.446883
J1798_P40	Baseline	Th	4.2372	0.176755	0.0777495	0.785235	3.5716	1.4896	0.182442	2.36509	0.0387961	0.110927	0.033782	0.0426656	0.437492	0.0284249	0.0399655	0.32033	0.119571	0.261821	0.0911029	0.220152	0.0552072	0.370667	0.0335674	0.450246	3.32341	0.400516	0.226913	0.264098	0.0200195	0.049117	2.04903	0.195263	0.275523	0.0660171	0.0953652	0.474494
J1798_P40	Baseline	cDC1	2.60081	0.208377	0.086427	2.41992	1.25401	1.1691	0.392499	3.84996	0.205864	0.31112	0.102649	0.0963258	3.41638	0.149377	0.258436	0.67926	1.06685	3.20837	2.19607	0.263003	0.687796	3.14045	0.146612	3.72182	0.63482	0.213134	2.55382	1.93549	0.167768	0.0480925	0.653475	1.79948	0.453247	0.24608	0.979097	1.05494
J1798_P40	Baseline	cDC2	3.05116	0.269354	0.135604	2.40837	1.95914	1.68762	0.260412	4.21201	1.86865	2.91946	0.224267	0.126939	4.21367	1.46004	0.814043	2.79529	0.262786	4.5241	3.2626	0.143723	0.847046	2.94455	0.0773931	0.544465	0.280582	0.973641	3.53027	4.12019	0.0789263	0.061459	0.60738	2.50684	0.203896	0.719564	0.12753	1.04705
J1798_P40	Baseline	pDC	2.79659	0.277122	0.195064	2.08432	1.5215	1.48787	0.236812	3.03863	0.0545849	3.42673	0.155039	0.0731135	2.72712	0.0511143	4.76433	1.61405	0.0695521	1.65125	1.17829	0.0721706	0.10374	1.87533	0.0474556	0.450318	0.279197	0.104137	1.5057	1.76119	0.196903	0.0518742	1.74509	0.995177	0.273129	0.285954	0.589663	0.580198
J1798_P40	Baseline	preDC/Classical Mono	2.99472	0.535696	0.288086	3.61497	1.66089	1.83117	0.322869	5.57398	0.347744	0.7406	0.143296	0.095045	3.95205	0.723564	0.252986	0.608999	0.122093	3.99518	2.89908	0.146793	1.0741	4.22831	0.145835	0.289101	0.217429	0.0542847	3.4716	1.82568	0.0348979	0.0323751	1.19767	2.47815	0.459568	0.162144	0.244572	1.80621
J1798_P40	C1D1	B	2.57197	3.65492	0.145888	0.774151	0.738713	1.1515	0.186615	2.34229	1.08242	0.120584	0.0189733	0.0751249	0.45995	0.0248759	0.108781	0.185515	0.283223	0.706943	0.0906233	0.114393	0.134372	0.394696	2.26585	0.385047	2.27954	0.289894	0.25706	4.13639	0.180802	0.0925122	1.97806	0.202884	0.122353	0.0654042	0.113113	0.534042
J1798_P40	C1D1	DNT	4.01716	0.129077	0.0602195	0.598092	0.675701	1.41447	0.180967	2.06851	0.0700852	0.0845108	0.0475106	0.0343285	1.39998	0.0355457	0.0750612	3.12896	0.371333	0.390169	0.127807	0.0982715	0.0440333	0.412779	0.0417587	0.923222	0.53649	0.0321255	0.239807	0.919593	0.0192631	0.0454861	0.928337	0.10705	0.314905	0.0745858	0.19392	0.460117
J1798_P40	C1D1	Early Myelocyte	2.605	0.129176	0.10118	1.33657	0.685796	1.58641	0.176867	2.25735	0.0516182	0.0962526	0.028598	0.0444534	0.54011	0.0268679	0.23445	0.997494	0.294013	2.51618	0.412213	0.075019	0.120778	0.794267	0.0669753	0.88134	0.469362	0.0640829	0.481845	1.03317	0.0745847	0.0281574	0.327383	0.195894	0.214399	0.0782545	0.970393	0.473602
J1798_P40	C1D1	Granulocytes	3.97741	0.321687	0.173137	1.64713	2.99304	1.84875	0.622266	2.5661	0.314888	0.419981	0.27488	4.44332	1.1809	0.687161	0.0172665	0.945393	0.170757	1.07499	0.241739	0.258427	0.0830975	1.5446	0.0861982	0.940722	2.51798	0.495733	0.463469	0.524307	0.0107568	0.841176	1.76564	0.376265	0.465497	0.117704	1.46893	0.729347
J1798_P40	C1D1	Non-Classical Mono	2.56626	0.0991541	0.0491526	1.76896	0.724469	2.06301	0.175344	2.48088	0.0376193	0.100098	0.0191765	0.0472202	0.425373	0.0233296	0.175136	0.503486	0.032587	2.53504	0.167984	0.0304801	0.0941191	0.560998	0.0414111	0.0973528	0.162661	0.0239896	0.300312	0.480634	0.0104511	0.0143589	0.193963	0.0990228	0.208462	0.0431427	4.38595	0.410767
J1798_P40	C1D1	Tc	3.96189	0.228616	0.111669	0.831244	0.884371	4.93393	0.316073	2.37124	0.0460655	0.144612	0.0925051	0.04573	0.399429	0.0272497	0.0532328	1.26734	0.137387	0.339999	0.0880724	0.0590306	0.749823	0.377614	0.0311525	0.493077	2.40093	0.27166	0.206804	0.77336	0.0210899	0.0591943	1.77853	0.194923	0.242693	0.0617219	0.126156	0.421075
J1798_P40	C1D1	Th	4.22304	0.175379	0.0786953	0.79074	3.57349	1.47992	0.188933	2.35236	0.0394531	0.110238	0.0370665	0.0467481	0.502113	0.0292822	0.0484408	0.52064	0.134561	0.278451	0.0924591	0.226129	0.0548272	0.391418	0.0368858	0.540017	3.28623	0.398484	0.230942	0.330408	0.0225477	0.0542989	2.04634	0.203801	0.319332	0.0652746	0.10517	0.470878
J1798_P40	C1D1	cDC1	2.59637	0.18523	0.0726142	2.39332	1.20443	1.14339	0.414944	3.72518	0.220729	0.297097	0.0997961	0.103224	3.1124	0.101293	0.294325	0.975146	1.04436	3.36961	1.84403	0.249682	0.701424	3.23439	0.162164	3.76788	0.714851	0.218817	2.4142	2.06239	0.288717	0.0528524	0.670594	1.75112	0.525831	0.235002	1.09094	1.05089
J1798_P40	C1D1	cDC2	3.04243	0.252706	0.199599	2.23003	1.88986	1.61384	0.312769	4.26207	2.16282	2.94323	0.238537	0.0961059	4.22273	1.2385	1.05654	3.07695	0.311154	4.89062	3.24968	0.156675	0.858968	2.93927	0.106406	0.649068	0.3144	1.17604	3.50386	4.03281	0.0944296	0.0511152	0.499933	2.56694	0.268894	0.816512	0.133689	1.00726
J1798_P40	C1D1	pDC	2.7574	0.32063	0.238456	2.30685	1.28599	1.50277	0.264226	2.92909	0.0652916	4.2339	0.181429	0.0755386	2.55022	0.0510345	4.97455	1.55674	0.0775863	2.21489	0.820595	0.0588602	0.112662	1.68012	0.0633674	0.618618	0.206092	0.0657441	1.81817	1.14313	0.243624	0.0471123	2.06683	0.700931	0.402345	0.294693	0.704189	0.553145
J1798_P40	C1D1	preDC/Classical Mono	2.97818	0.508514	0.270538	3.69201	1.60906	1.79134	0.306002	5.47927	0.314003	0.670508	0.107789	0.136575	3.5247	0.342063	0.259146	0.83748	0.117253	4.20529	2.39962	0.147085	1.10082	4.2695	0.172936	0.309318	0.200985	0.0705895	3.29841	1.87715	0.0406259	0.0313956	1.01641	2.40825	0.554676	0.111705	0.189917	1.80116
J1798_P30	Baseline	B	2.59646	3.36743	0.115612	0.710051	0.704477	1.12695	0.175035	2.30102	0.895455	0.109704	0.0275803	0.0733715	0.390304	0.0300751	0.0917355	0.31356	0.225132	0.977209	0.087378	0.121967	0.0944723	0.426692	2.51923	0.402588	1.40595	0.270792	0.247791	4.6971	0.1844	0.098881	1.83458	0.16597	0.114821	0.0606904	0.0738399	0.467393
J1798_P30	Baseline	DNT	4.34064	0.155405	0.0704803	0.857171	0.728803	1.36706	0.185639	2.32827	0.0337328	0.0985038	0.0373712	0.0507899	0.699428	0.0263891	0.14006	3.58945	0.273392	0.890573	0.128464	0.0625071	0.0484819	0.371135	0.0276938	0.492987	0.260747	0.0341487	0.19679	0.656452	0.0154221	0.0702404	0.793306	0.105898	0.236399	0.0530959	0.267884	0.403259
J1798_P30	Baseline	Early Myelocyte	2.81844	0.0980667	0.0835333	1.33964	0.720115	1.71441	0.173305	2.29465	0.039418	0.0975625	0.0295274	0.0446266	0.363969	0.0237912	0.151853	1.03308	0.176525	2.55371	0.350271	0.0677607	0.0879397	0.534752	0.0467248	0.538841	0.237137	0.0490965	0.554594	0.87395	0.0351656	0.0253848	0.388403	0.139589	0.200397	0.0704557	1.05594	0.422062
J1798_P30	Baseline	Granulocytes	4.2473	0.221615	0.185407	2.04632	2.83391	2.50661	0.541102	2.51065	0.0997194	0.270557	0.0347903	4.60877	0.752689	0.519377	0.155409	1.49595	0.15319	1.15107	0.269608	0.11273	0.368606	1.64349	0.0414247	0.406596	1.59335	0.255731	0.64724	0.382538	0.0148109	1.33521	1.31247	0.276659	0.384072	0.0987558	1.80679	0.862671
J1798_P30	Baseline	Non-Classical Mono	2.58991	0.0814506	0.0425867	1.66784	0.758257	2.09429	0.173589	2.51008	0.0288838	0.0964592	0.0160787	0.0388877	0.380185	0.0172624	0.0673746	0.476546	0.0276639	2.4393	0.167911	0.0297868	0.10355	0.463888	0.030543	0.0921526	0.110263	0.0207246	0.313373	0.430561	0.00828378	0.0150502	0.259427	0.0789697	0.160554	0.0347772	4.33135	0.407904
J1798_P30	Baseline	Tc	4.21552	0.279398	0.148143	1.05439	0.947958	5.22819	0.362457	2.44691	0.0518434	0.169549	0.0505659	0.0449935	0.406336	0.0301426	0.0832625	2.27244	0.131374	0.437037	0.102643	0.0560684	0.952332	0.400253	0.0279871	0.33963	0.92156	0.0911405	0.209877	0.69169	0.0165778	0.0459703	1.03973	0.126035	0.227659	0.0512718	0.155265	0.367375
J1798_P30	Baseline	Th	4.37486	0.192194	0.0889209	0.839267	3.66815	1.52761	0.181907	2.37381	0.0369711	0.116119	0.0420963	0.0457617	0.678202	0.0297383	0.0509514	0.94879	0.100561	0.292807	0.0959156	0.229622	0.0512464	0.454068	0.0349132	0.365652	2.17114	0.172687	0.243831	0.385483	0.0178811	0.041064	1.50008	0.153446	0.270535	0.0575358	0.0868814	0.453175
J1798_P30	Baseline	cDC1	2.67607	0.252325	0.0915245	2.75803	1.36982	1.30418	0.397369	4.1798	0.324702	0.310503	0.11132	0.0739196	3.35778	0.106299	0.461139	0.984378	0.97033	4.02059	1.65439	0.304247	0.572747	3.4908	0.122472	3.45801	0.576836	0.253659	3.59673	3.51496	0.22857	0.0666368	0.655623	2.13543	0.388918	0.223741	0.843253	1.14711
J1798_P30	Baseline	cDC2	3.01584	0.196124	0.155	1.92033	2.04777	1.625	0.29615	3.80614	3.28128	3.23133	0.21056	0.163093	3.90375	0.683926	1.65398	3.82218	0.2884	5.18547	2.8309	0.193334	0.539599	4.38074	0.13825	0.48927	0.317463	0.701203	4.50501	5.35532	0.262128	0.115929	0.372142	2.91095	0.18568	0.540209	0.0651253	1.12304
J1798_P30	Baseline	pDC	2.70004	0.28302	0.27553	2.12697	1.33858	1.36986	0.230618	2.84927	0.0627315	4.16368	0.194282	0.083632	3.09932	0.0509692	4.45462	2.30799	0.0756395	1.77525	1.0745	0.0740363	0.097674	2.21257	0.0436511	0.514735	0.222318	0.0870502	2.43078	1.68283	0.168805	0.053484	1.20595	0.716085	0.209391	0.173345	0.492476	0.476405
J1798_P30	Baseline	preDC/Classical Mono	2.9295	0.616141	0.35635	3.71003	1.74271	1.85001	0.303953	5.72105	0.502227	0.766898	0.139407	0.0718826	3.86527	0.324165	0.459871	1.10204	0.0906115	4.67882	2.27335	0.177392	0.889438	4.54933	0.115591	0.345975	0.161243	0.125654	4.42193	3.72538	0.0957489	0.047365	0.962473	2.62239	0.215202	0.106955	0.150069	1.82532
J1798_P30	C1D1	B	2.60274	3.37845	0.106521	0.677541	0.712012	1.14047	0.161811	2.19657	0.879818	0.110645	0.0257303	0.0449483	0.405768	0.0228005	0.0634902	0.311649	0.251789	0.91007	0.0805061	0.104451	0.085043	0.406051	2.21275	0.419499	1.59346	0.246218	0.236113	4.36636	0.148613	0.077663	1.89257	0.166471	0.120776	0.0510993	0.0839743	0.489556
J1798_P30	C1D1	DNT	4.23967	0.160631	0.0786988	0.739295	0.696238	1.39043	0.2327	2.29808	0.0403354	0.11732	0.0356818	0.0407722	0.682059	0.0306881	0.150728	3.54792	0.230196	0.764577	0.11936	0.0741895	0.0464171	0.363948	0.0274139	0.455802	0.376584	0.0373004	0.19113	0.895334	0.0142463	0.0694073	0.977417	0.110976	0.271134	0.0629464	0.207796	0.433741
J1798_P30	C1D1	Early Myelocyte	2.72567	0.0897173	0.0942498	1.32418	0.724539	1.71704	0.165007	2.34288	0.0444895	0.0972256	0.028106	0.0371523	0.38551	0.0211756	0.225822	1.02803	0.202869	2.55928	0.462884	0.0747493	0.0952316	0.687671	0.0468682	0.540543	0.288934	0.0527576	0.669774	1.05367	0.0421849	0.0299299	0.559788	0.155286	0.196416	0.077975	1.20477	0.435803
J1798_P30	C1D1	Granulocytes	3.92804	0.27444	0.104821	2.58818	2.78944	2.29381	0.586064	2.69575	0.0940583	0.190062	0.0618277	4.39553	0.752136	0.390497	0.0575042	1.42049	0.281044	1.58737	0.36713	0.205137	0.269093	1.91585	0.0416495	0.494064	1.7382	0.18302	0.980483	0.695938	0.0481426	1.70655	1.60689	0.381671	0.294094	0.138325	2.14399	1.05637
J1798_P30	C1D1	Non-Classical Mono	2.59637	0.0931318	0.0491878	1.6647	0.78089	2.08005	0.172485	2.55558	0.026278	0.0962135	0.0194364	0.0425253	0.387215	0.0227956	0.142523	0.542247	0.0337323	2.52496	0.301651	0.0327652	0.116591	0.612371	0.0442664	0.101648	0.134732	0.0188946	0.444718	0.57446	0.0114175	0.0184943	0.447641	0.117202	0.170198	0.0410197	4.32954	0.425438
J1798_P30	C1D1	Tc	4.19394	0.279307	0.149905	0.964097	0.948836	5.24232	0.361377	2.43451	0.0503975	0.171455	0.0540701	0.0444738	0.396756	0.0302918	0.0835216	2.19284	0.133345	0.388303	0.10318	0.0549893	0.956353	0.410573	0.0288929	0.334554	1.3987	0.160845	0.214779	0.8329	0.0203481	0.062762	1.5195	0.165676	0.222166	0.0540453	0.143444	0.39018
J1798_P30	C1D1	Th	4.41785	0.197723	0.0888607	0.81976	3.67594	1.51905	0.180947	2.36785	0.0353555	0.116058	0.0341488	0.0430248	0.644065	0.0279786	0.046468	0.808927	0.0923629	0.296145	0.0927987	0.229267	0.0499682	0.466292	0.0348934	0.378658	2.87414	0.302651	0.249765	0.365729	0.0206426	0.0609254	2.14171	0.218598	0.252198	0.0619913	0.0833533	0.465576
J1798_P30	C1D1	cDC1	2.64363	0.209365	0.107571	2.77487	1.31158	1.24898	0.327885	4.04851	0.280773	0.279778	0.1116	0.100594	3.44474	0.12999	0.341517	0.932159	0.95394	3.83121	1.86023	0.304232	0.625822	3.58548	0.141535	3.34366	0.523491	0.211323	3.48079	2.92297	0.23421	0.0610373	0.676418	1.9876	0.415635	0.229715	0.828258	1.13093
J1798_P30	C1D1	cDC2	3.03108	0.236921	0.176564	2.04448	2.09203	1.64423	0.276382	3.99593	3.2384	2.97866	0.287661	0.141742	4.18764	1.16986	1.36394	3.8033	0.300903	4.99174	2.973	0.223805	0.630731	4.48622	0.130947	0.54033	0.30971	0.720377	4.40963	5.11453	0.200313	0.110885	0.70694	2.93361	0.212419	0.901043	0.0869592	1.20106
J1798_P30	C1D1	pDC	2.69277	0.312159	0.251738	1.98935	1.38041	1.40537	0.152805	2.80256	0.0447879	4.13866	0.241541	0.0789933	2.96641	0.0564183	4.44889	2.28644	0.0822745	1.51733	1.1009	0.0698177	0.100063	2.41919	0.0375635	0.597222	0.315123	0.112115	2.30609	1.84036	0.174828	0.0656956	1.7235	0.685978	0.236442	0.343308	0.279528	0.489919
J1798_P30	C1D1	preDC/Classical Mono	2.94742	0.656735	0.375276	3.85014	1.74269	1.88778	0.318026	5.87308	0.494403	0.818663	0.155002	0.0831022	4.04966	0.576556	0.348127	0.934331	0.0892784	4.52074	2.40377	0.189566	1.02779	4.84421	0.121935	0.307536	0.160946	0.0952536	4.41547	2.95729	0.0672693	0.041233	1.02128	2.59877	0.247252	0.196837	0.236975	1.98158
J1798_P24	Baseline	B	2.81503	3.84406	0.187517	1.01187	0.896529	1.40921	0.214419	2.78594	1.87168	0.218976	0.0275931	0.0931047	0.889277	0.0389137	0.15534	0.496896	0.398713	1.50128	0.127263	0.275253	0.157031	0.524741	2.35887	0.460708	1.4166	0.272729	0.304886	4.56507	0.190626	0.0687796	1.19317	0.1527	0.12679	0.0590309	0.132487	0.712381
J1798_P24	Baseline	DNT	3.96974	0.141041	0.0466274	0.539627	0.613015	1.45202	0.158156	1.98442	0.040508	0.0833495	0.0288739	0.0372292	1.25594	0.0283631	0.163308	3.65052	0.44837	0.370881	0.123621	0.0732999	0.0592233	0.303182	0.0417347	0.905196	0.287455	0.032717	0.187587	0.67792	0.0190643	0.0746204	0.707913	0.124214	0.284565	0.0733933	0.325421	0.405519
J1798_P24	Baseline	Early Myelocyte	2.99615	0.0954805	0.0612981	0.903748	0.642343	1.78092	0.162551	2.16183	0.0423849	0.0850455	0.0197367	0.0404595	0.348663	0.0225328	0.0899237	0.906855	0.184934	1.94778	0.194024	0.0663819	0.0868499	0.527716	0.0400456	0.633089	0.244047	0.0382478	0.352856	0.927557	0.0229717	0.0177942	0.224704	0.117879	0.234614	0.0590416	1.14523	0.411275
J1798_P24	Baseline	Granulocytes	4.0131	0.227341	0.123156	2.16521	2.60248	2.65243	0.580057	2.71891	0.133974	0.238991	0.0407785	4.69677	0.856845	0.573578	0.115778	1.53709	0.271087	1.50072	0.287258	0.237002	0.295346	1.78966	0.0470432	0.716787	1.75372	0.35739	0.846624	0.89886	0.0348784	1.49689	1.19935	0.290163	0.383845	0.139889	2.15149	0.822719
J1798_P24	Baseline	Non-Classical Mono	2.73316	0.0914015	0.0415886	1.1243	0.728519	2.20527	0.181071	2.43909	0.0306598	0.0922338	0.0187201	0.0388681	0.374221	0.0185913	0.0717634	0.82861	0.0405598	2.02472	0.161477	0.0340258	0.117708	0.54459	0.0320669	0.184237	0.119229	0.021792	0.305662	0.68801	0.0102651	0.0123926	0.137838	0.0894219	0.233002	0.0445602	4.63344	0.397427
J1798_P24	Baseline	Tc	4.05185	0.23479	0.115514	0.841007	0.891274	4.96921	0.303668	2.37852	0.047292	0.147193	0.0317827	0.0426814	0.377233	0.0289318	0.0627358	1.5573	0.118863	0.507488	0.0891006	0.0516851	0.77927	0.358158	0.0277406	0.351024	1.04625	0.090563	0.191976	1.21006	0.0182815	0.0365985	0.799048	0.101643	0.196869	0.0512013	0.294034	0.407015
J1798_P24	Baseline	Th	4.21595	0.174707	0.0790386	0.812555	3.65521	1.58547	0.181036	2.32818	0.0378257	0.107275	0.0241537	0.0428873	0.539269	0.0284766	0.0589527	1.26746	0.115411	0.276763	0.0922796	0.231795	0.0532114	0.41835	0.033334	0.401571	2.03441	0.199639	0.223444	0.523936	0.0177576	0.045134	1.40656	0.148815	0.279707	0.0543199	0.101584	0.452712
J1798_P24	Baseline	cDC1	2.59702	0.170645	0.0781278	2.41609	1.31065	1.13842	0.341248	3.6665	0.172867	0.215875	0.120586	0.0905848	3.4914	0.0899795	0.402368	0.665167	0.841926	3.82857	1.34676	0.293562	0.688125	4.24724	0.121352	3.57585	0.61835	0.218976	3.31103	3.32753	0.197793	0.0495175	0.8193	2.15438	0.322335	0.180914	0.889837	1.17705
J1798_P24	Baseline	cDC2	2.97008	0.164822	0.116133	1.76169	1.93636	1.59597	0.280453	3.71581	2.5363	2.67027	0.278504	0.0919191	4.22001	0.810186	1.7212	3.42066	0.254609	5.13578	2.70674	0.247084	0.605593	4.64019	0.105932	0.394752	0.243875	0.400317	4.45998	5.11348	0.159469	0.103996	0.733604	3.18488	0.237942	0.656173	0.0843604	1.22749
J1798_P24	Baseline	pDC	2.765	0.179192	0.0965123	1.51712	1.87243	1.36878	0.1955	2.96957	0.048024	2.15559	0.079244	0.0558856	3.1328	0.0657684	4.52017	2.60485	0.137085	1.16637	2.05203	0.119986	0.198134	3.29962	0.040008	0.24646	0.333697	0.0915381	1.63809	2.96708	0.175451	0.0598668	1.42496	1.47114	0.193112	0.325689	0.369127	0.794921
J1798_P24	Baseline	preDC/Classical Mono	2.92693	0.550179	0.312091	3.76817	1.77825	1.83128	0.316077	5.68325	0.37152	0.700764	0.17626	0.0801631	4.21329	0.421151	0.485591	0.584087	0.0753693	4.65144	2.03956	0.334202	1.38661	5.61633	0.152168	0.24721	0.142664	0.0825772	4.43305	3.46915	0.0698334	0.0426181	1.44416	3.07678	0.247597	0.142965	0.180194	2.24854
J1798_P34	Baseline	B	2.13827	3.28756	0.0924713	0.417169	0.555897	0.834446	0.239795	1.85302	1.033	0.257865	0.0201192	0.1413	0.213848	0.0245995	0.229924	0.245771	0.255819	0.340946	0.0754216	0.0766091	0.0806267	0.231255	1.98563	0.414799	1.93663	0.308148	0.225581	4.61103	0.193165	0.144383	2.32258	0.226565	0.0700234	0.0466938	0.129823	0.272536
J1798_P34	Baseline	DNT	3.78057	0.118702	0.0525201	0.493429	0.57804	1.30125	0.167124	1.74607	0.0399218	0.285391	0.0434849	0.0986746	1.04273	0.038414	0.197415	3.65599	0.45406	0.217051	0.111201	0.0697888	0.0696985	0.257097	0.00663194	0.870992	0.208319	0.042683	0.241837	0.953496	0.023646	0.130883	0.863667	0.148884	0.183229	0.0219679	0.282019	0.206057
J1798_P34	Baseline	Early Myelocyte	2.11426	0.0790117	0.0507781	1.26658	0.631307	1.59762	0.25158	1.95366	0.0605621	0.241773	0.0190385	0.125241	0.356647	0.0187754	0.299697	1.01102	0.377047	2.39518	0.425845	0.106278	0.103841	0.547883	0.046281	1.04053	0.287525	0.0483054	0.514171	1.00252	0.0518202	0.042176	0.362637	0.222891	0.176736	0.080889	1.19726	0.27469
J1798_P34	Baseline	Granulocytes	2.96283	0.276904	0.120152	2.47319	1.53719	1.47786	0.894158	2.51769	0.168614	0.574396	0.0873871	4.28434	0.790285	0.481949	0.41769	1.16753	0.560224	1.57268	0.455622	0.411866	0.293981	2.36453	0.0946563	1.31868	1.26808	0.300494	1.40115	0.71494	0.119221	2.59737	1.46603	0.806254	0.46014	0.3549	3.21277	0.941173
J1798_P34	Baseline	Non-Classical Mono	2.23159	0.097252	0.0351716	1.48924	0.615183	2.15346	0.273504	2.08612	0.0397935	0.243375	0.0201691	0.111091	0.230748	0.0138399	0.107172	0.483335	0.0629237	2.04327	0.150159	0.0615479	0.115123	0.344718	0.0337466	0.209405	0.101541	0.0133584	0.319083	0.377434	0.0172459	0.0283007	0.202327	0.0816032	0.121674	0.0450852	4.52301	0.273879
J1798_P34	Baseline	Tc	3.81766	0.181268	0.0830076	0.574339	0.720782	4.51374	0.344691	1.93904	0.0478697	0.2557	0.0840799	0.124059	0.301111	0.0281368	0.0829869	1.767	0.230894	0.253044	0.100695	0.0756588	0.558679	0.235423	0.0477659	0.643729	1.59499	0.162901	0.153094	0.875763	0.0271482	0.051504	1.32529	0.14717	0.196992	0.0632998	0.305566	0.233045
J1798_P34	Baseline	Th	4.05318	0.162134	0.0742586	0.521672	3.48825	1.23479	0.246962	1.85143	0.0537775	0.232139	0.0465316	0.109976	0.329879	0.0265087	0.0707558	0.747448	0.274147	0.195735	0.11569	0.259824	0.0688471	0.272538	0.0358676	0.801183	2.64599	0.228117	0.202396	0.452102	0.0256376	0.0697744	1.63844	0.179561	0.2762	0.0721932	0.168325	0.233182
J1798_P34	Baseline	cDC1	2.24436	0.169434	0.0718099	2.40659	1.23745	1.07684	0.384036	3.80745	0.188432	0.442938	0.0860971	0.176947	3.06154	0.0790897	0.460547	0.682946	1.0861	3.12077	1.37867	0.258039	0.636018	3.44473	0.099185	3.39375	0.486657	0.147322	2.95723	2.45728	0.155783	0.079624	0.575619	2.10201	0.335565	0.169	0.906851	0.866088
J1798_P34	Baseline	cDC2	2.65149	0.204048	0.14494	1.54747	1.89863	1.40004	0.347152	3.6949	1.64052	3.28936	0.242766	0.240011	3.92258	0.861045	1.63749	3.59907	0.295844	4.57277	2.71584	0.209816	0.7816	4.31761	0.0896837	0.49666	0.1858	0.403739	3.8685	4.67262	0.108283	0.132196	0.895655	2.8615	0.146279	0.355258	0.185313	1.09544
J1798_P34	Baseline	pDC	2.39237	0.202366	0.176078	1.96373	1.07596	1.24134	0.238012	2.28701	0.0563404	4.10469	0.153492	0.202994	2.41121	0.0411371	4.57844	1.71948	0.110948	1.29644	0.719467	0.0609174	0.100995	2.1189	0.0414916	0.458502	0.198926	0.0712757	1.67373	1.15461	0.19203	0.11123	1.41149	0.747217	0.264048	0.112811	0.423428	0.361337
J1798_P34	Baseline	preDC/Classical Mono	2.53792	0.525467	0.298192	3.67835	1.80114	1.64729	0.396116	5.60716	0.340419	0.949335	0.121635	0.22601	3.66255	0.324191	0.522773	0.569285	0.114888	4.07926	2.15005	0.209523	1.18903	4.85719	0.0909924	0.25569	0.115319	0.0498266	4.01432	2.66673	0.0492122	0.0652832	0.831314	2.96131	0.160397	0.0826757	0.279988	1.80187
J1798_P6	C1D1	B	2.19654	3.3489	0.0971991	0.487483	0.599276	0.904317	0.241497	1.91532	1.17772	0.265703	0.021253	0.129346	0.253883	0.0213884	0.13212	0.204115	0.244256	0.323559	0.0832209	0.0666125	0.076692	0.347705	1.52399	0.384723	1.60673	0.228808	0.225642	4.23906	0.13547	0.101738	1.87868	0.172121	0.0906123	0.051866	0.126302	0.270076
J1798_P6	C1D1	DNT	4.70906	0.219989	0.0632443	0.771471	0.563955	1.39108	0.231837	1.93436	0.0480446	0.224154	0.0507288	0.0910707	1.41017	0.0303082	0.111635	3.16441	0.287532	0.301163	0.129866	0.102799	0.0591787	0.32761	0.0255874	0.923174	0.485075	0.0454162	0.224685	0.751934	0.0200888	0.0539659	0.671144	0.109127	0.271333	0.0609725	0.699589	0.24015
J1798_P6	C1D1	Early Myelocyte	2.26765	0.122138	0.0480312	1.21564	0.697577	1.49974	0.241243	2.14896	0.071127	0.254769	0.0483786	0.11104	0.301543	0.0244942	0.296445	0.732457	0.341025	2.74301	0.326008	0.120395	0.147565	1.46659	0.0683397	0.979879	0.282553	0.0665086	0.963967	1.46032	0.0476729	0.0367716	0.290226	0.298395	0.199432	0.058687	1.16209	0.357198
J1798_P6	C1D1	Granulocytes	3.97184	0.403518	0.096562	2.13865	2.8297	1.88138	0.438657	2.44272	0.149631	0.472688	0.0922701	3.95981	0.627371	0.268494	0.137973	1.05416	0.238393	1.01363	0.305124	0.340153	0.1539	1.58195	0.139114	0.717061	2.07349	0.263939	0.727627	0.813592	0.0670678	2.6695	1.65393	0.492258	0.356169	0.115054	2.85959	0.643488
J1798_P6	C1D1	Non-Classical Mono	2.34746	0.0929488	0.0405581	1.59697	0.67761	2.31635	0.292215	2.18422	0.040121	0.268696	0.0275849	0.120441	0.2825	0.0237502	0.156093	0.462869	0.0693467	2.09663	0.168415	0.0585858	0.142959	0.668338	0.0359516	0.254355	0.113419	0.0244187	0.440406	0.484475	0.0136363	0.0319738	0.182856	0.120609	0.176422	0.0464497	4.86491	0.29914
J1798_P6	C1D1	Tc	4.06932	0.215876	0.106144	0.59328	0.896778	4.79307	0.364929	1.98748	0.0566348	0.282814	0.0952482	0.112498	0.40506	0.0235836	0.0552187	0.736003	0.125492	0.229082	0.0845519	0.0648721	0.68406	0.267933	0.0274171	0.489243	2.16579	0.157209	0.201005	0.523983	0.0215637	0.0543156	1.46847	0.132425	0.260103	0.0481553	0.262229	0.234125
J1798_P6	C1D1	Th	4.24608	0.178879	0.0791025	0.561816	3.55386	1.30322	0.261854	1.92153	0.0483763	0.259451	0.057946	0.10396	0.532534	0.0260993	0.0565992	0.706868	0.1761	0.234491	0.10073	0.25921	0.0577161	0.349554	0.0335707	0.679192	2.33165	0.16915	0.237654	0.542806	0.0246529	0.0530238	1.39956	0.151271	0.36692	0.0607237	0.133515	0.266443
J1798_P6	C1D1	cDC1	2.40543	0.222776	0.102317	2.69328	1.24813	1.20566	0.370188	4.05325	0.254281	0.587589	0.11573	0.198292	3.03551	0.0910341	0.264164	0.786151	1.02997	3.61206	1.19579	0.309373	0.652703	4.08164	0.139882	3.60913	0.565446	0.23344	3.14811	3.04478	0.185765	0.086602	0.851488	2.23184	0.403425	0.159698	1.0352	1.06679
J1798_P6	C1D1	cDC2	2.65723	0.325155	0.170966	2.01469	1.88467	1.47765	0.393991	4.18482	1.90702	3.58194	0.29202	0.187314	4.34289	0.957795	1.03841	2.51574	0.151566	4.99764	2.56173	0.261735	0.759754	4.7846	0.16552	0.59082	0.201774	0.424575	4.35061	4.83378	0.13676	0.0852952	0.608421	3.18577	0.256222	0.341786	0.10284	1.20763
J1798_P6	C1D1	pDC	2.45322	0.259632	0.178396	1.52253	1.29291	1.21499	0.409258	2.55585	0.0755682	3.37858	0.188082	0.141902	3.23029	0.0664139	4.2826	1.80141	0.0983739	1.37317	1.4328	0.0889748	0.147803	2.7732	0.103929	0.524323	0.244169	0.0959606	2.01657	2.28353	0.198151	0.0593107	1.27107	1.18743	0.190588	0.147292	0.382939	0.448058
J1798_P6	C1D1	preDC/Classical Mono	2.58363	0.631029	0.370263	3.82304	1.74939	1.7306	0.46079	5.77856	0.442693	1.09628	0.155847	0.228769	3.81871	0.348592	0.271943	0.781255	0.0812205	4.56789	1.83913	0.278598	1.15255	5.34511	0.144423	0.265149	0.118217	0.122052	4.14905	3.41741	0.0629844	0.0627121	1.15672	2.97488	0.213862	0.0639692	0.317052	2.06556
J1798_P34	C1D1	B	2.17961	3.53974	0.107952	0.476455	0.558534	0.865759	0.242449	1.92759	1.33722	0.271684	0.0158312	0.113751	0.238506	0.0249566	0.236314	0.222602	0.249528	0.425341	0.0808539	0.0756219	0.102726	0.287978	2.0193	0.337418	1.71212	0.255708	0.225773	4.44425	0.16544	0.124076	2.28273	0.219161	0.068355	0.0540613	0.127946	0.258438
J1798_P34	C1D1	DNT	4.26285	0.16025	0.0628141	0.342267	0.568478	1.21339	0.232092	1.85222	0.0612822	0.215734	0.0311814	0.0660266	0.784969	0.0354753	0.165751	3.59326	0.338262	0.264944	0.157924	0.12965	0.118539	0.277423	0.0173218	0.589659	0.321795	0.0459174	0.18482	1.45432	0.0133421	0.0693758	0.711378	0.128944	0.242467	0.0559859	0.206889	0.188043
J1798_P34	C1D1	Early Myelocyte	2.24432	0.0987436	0.0715278	1.08843	0.667899	1.61926	0.245292	2.06642	0.0417538	0.234592	0.0311238	0.100753	0.396132	0.0220352	0.484606	1.01677	0.275992	2.46411	0.483184	0.0917204	0.108688	0.779855	0.0517745	0.732624	0.336419	0.0426711	0.607144	1.1361	0.0466969	0.0374739	0.270721	0.227546	0.168624	0.068101	1.25869	0.281959
J1798_P34	C1D1	Granulocytes	3.83518	0.28679	0.132243	2.39251	2.68743	2.02345	0.583815	2.53576	0.217721	0.50701	0.119097	4.27142	0.688757	0.452078	0.173785	1.07033	0.23229	1.22752	0.413462	0.248245	0.231353	1.83927	0.0688774	0.713297	1.9151	0.349386	0.990627	0.761234	0.0844602	2.97676	1.54113	0.60182	0.31552	0.114183	3.10363	0.667131
J1798_P34	C1D1	Non-Classical Mono	2.28937	0.0868928	0.0415399	1.31852	0.690375	2.20125	0.26858	2.14571	0.0300717	0.259084	0.0214625	0.103119	0.279744	0.0176229	0.261414	0.452667	0.0586784	2.20665	0.261194	0.0527932	0.134318	0.519765	0.0379931	0.183111	0.11108	0.0187463	0.382307	0.60907	0.0114902	0.0309102	0.157676	0.130319	0.135383	0.0378239	4.83965	0.267622
J1798_P34	C1D1	Tc	3.97186	0.231055	0.107728	0.600536	0.797566	4.89811	0.400105	2.04022	0.0488935	0.29824	0.136843	0.111195	0.383776	0.0264108	0.0924217	1.74442	0.150932	0.234058	0.0904221	0.0639761	0.752364	0.26929	0.0222936	0.421626	1.72306	0.128395	0.190767	1.07763	0.0220718	0.0614306	1.21414	0.133024	0.173817	0.0547715	0.201602	0.234368
J1798_P34	C1D1	Th	4.2016	0.170555	0.0742851	0.567801	3.65303	1.3344	0.249165	1.93592	0.0450816	0.258452	0.0609536	0.100678	0.414875	0.0253321	0.0625794	0.875591	0.168291	0.216011	0.103709	0.263699	0.0639094	0.322957	0.0349175	0.591411	2.40595	0.170972	0.215474	0.537778	0.0196543	0.0512513	1.32926	0.144481	0.271003	0.0531533	0.128726	0.248659
J1798_P34	C1D1	cDC1	2.33957	0.200349	0.0965208	2.55818	1.27822	1.16715	0.430421	3.93908	0.175428	0.488481	0.0994324	0.186942	3.2829	0.113452	0.441585	0.728426	1.07131	3.34719	1.60158	0.300283	0.747331	3.65603	0.101115	3.306	0.463645	0.150186	2.962	2.51953	0.189626	0.0836159	0.636038	2.24869	0.352574	0.172632	0.894125	0.927081
J1798_P34	C1D1	cDC2	2.66987	0.273145	0.174521	1.71391	1.91725	1.48176	0.420279	3.9768	1.80257	3.37371	0.303268	0.204879	4.27673	0.998363	1.55078	3.70498	0.30521	4.70949	2.8662	0.225182	0.944217	4.60708	0.0967346	0.456132	0.199166	0.389096	3.89801	4.49109	0.114357	0.101882	0.489427	3.01287	0.171812	0.616595	0.129389	1.11441
J1798_P34	C1D1	pDC	2.30832	0.307838	0.218218	1.91081	1.06766	1.19107	0.278948	2.40009	0.0501725	4.44153	0.183416	0.178994	2.54123	0.0631491	4.781	1.63715	0.0879508	1.16669	0.683168	0.0489309	0.115191	2.41927	0.0256286	0.607421	0.167005	0.0756336	1.74489	1.00714	0.182934	0.0619113	1.2698	0.680495	0.231924	0.122177	0.315665	0.29915
J1798_P34	C1D1	preDC/Classical Mono	2.57556	0.609998	0.34108	3.73919	1.77096	1.72036	0.425815	5.7844	0.394702	1.02923	0.147895	0.171629	3.99713	0.399147	0.497917	0.68296	0.0981425	4.19048	2.35047	0.213332	1.26467	5.00496	0.0992389	0.237053	0.122396	0.0503946	3.95808	2.68492	0.0439538	0.0519084	1.08149	3.05994	0.191695	0.100921	0.18984	1.91186
J1798_P3	Baseline	B	2.21475	3.2756	0.0881217	0.494986	0.588563	0.963222	0.244638	1.98482	0.783625	0.268617	0.0234965	0.129073	0.298749	0.0213019	0.223628	0.311188	0.203559	0.448008	0.0810777	0.0989136	0.0920626	0.296688	2.51659	0.384923	1.78797	0.312717	0.227278	4.63565	0.200835	0.121281	2.04319	0.184505	0.0902039	0.0472317	0.125312	0.300349
J1798_P3	Baseline	DNT	4.62649	0.189601	0.0682967	0.725655	0.551433	1.26975	0.242984	1.89944	0.042143	0.263732	0.0265843	0.106175	0.912928	0.0380288	0.242254	3.98281	0.461941	0.226714	0.139954	0.0795031	0.0591578	0.266563	0.0279684	0.900513	0.219949	0.0364838	0.217333	0.481944	0.0176053	0.108231	0.708471	0.118057	0.300648	0.0527196	0.237877	0.225275
J1798_P3	Baseline	Early Myelocyte	2.29038	0.0898402	0.0764631	1.37398	0.675408	2.03642	0.269622	2.10683	0.0483149	0.260618	0.0248897	0.112459	0.292482	0.0211996	0.298474	0.624157	0.224823	2.47283	0.372887	0.0828656	0.128277	0.492748	0.0451084	0.591031	0.228242	0.0453544	0.450792	0.795473	0.0299078	0.0369796	0.222746	0.20932	0.194914	0.0578725	0.912213	0.278329
J1798_P3	Baseline	Granulocytes	3.9044	0.273517	0.0941498	2.05278	2.05477	3.20065	0.520977	2.45597	0.128492	0.481353	0.0804158	3.95544	0.609915	0.247208	0.297341	1.06808	0.28091	0.901751	0.297164	0.244955	0.400685	1.47966	0.071538	0.783983	1.59086	0.161038	0.787133	0.517748	0.0708807	2.67959	1.33501	0.407083	0.498694	0.115689	2.59589	0.629655
J1798_P3	Baseline	Non-Classical Mono	2.31597	0.103516	0.0492316	1.57183	0.723645	2.74843	0.324748	2.22187	0.0339603	0.284729	0.0204995	0.118433	0.236595	0.0170809	0.206844	0.262011	0.0469168	2.18496	0.276974	0.0434321	0.207736	0.412254	0.0353921	0.127807	0.0915172	0.0166541	0.351812	0.439582	0.0127856	0.0271511	0.134607	0.139747	0.146511	0.033233	4.09078	0.268061
J1798_P3	Baseline	Tc	3.91108	0.213357	0.105823	0.636614	0.918516	4.89597	0.408913	2.1085	0.058199	0.330278	0.105325	0.11227	0.512349	0.0282889	0.266024	0.826337	0.188516	0.206352	0.0984966	0.0851406	0.730305	0.2524	0.030122	0.512866	1.3413	0.0761215	0.195559	0.362901	0.0192356	0.0434598	0.774412	0.114484	0.419154	0.0565107	0.145262	0.26589
J1798_P3	Baseline	Th	4.14266	0.165637	0.0751946	0.569368	3.59372	1.39569	0.261844	1.93835	0.0492381	0.27149	0.0441912	0.0998192	0.448583	0.0256383	0.124085	0.838171	0.204265	0.212175	0.104935	0.268522	0.0635462	0.271458	0.0354167	0.628585	1.97988	0.142132	0.211647	0.458015	0.0225679	0.0494051	1.17415	0.14394	0.435776	0.0614082	0.13833	0.25362
J1798_P3	Baseline	cDC1	2.33345	0.198092	0.0964483	2.62222	1.30057	1.21303	0.412674	3.96979	0.237481	0.611058	0.103535	0.172991	3.18598	0.0921774	0.426836	0.876091	1.1736	3.63023	1.18649	0.317275	0.648649	3.52777	0.110054	3.45689	0.501234	0.191324	2.78847	3.05897	0.186645	0.08052	0.773274	2.45088	0.407691	0.197152	0.895405	0.933763
J1798_P3	Baseline	cDC2	2.63499	0.287601	0.192233	1.77209	1.8259	1.51486	0.362038	3.73933	1.96197	4.11287	0.269871	0.183982	3.92781	0.670287	1.42279	3.34337	0.239472	4.75923	2.48665	0.212089	0.625606	4.3796	0.0716626	0.578855	0.210485	0.462411	3.60271	4.96115	0.160975	0.105089	0.519261	3.25427	0.197791	0.421453	0.111413	1.0337
J1798_P3	Baseline	pDC	2.42298	0.466564	0.32286	2.71468	1.09177	1.43938	0.390641	2.6306	0.0687222	5.27247	0.32448	0.200101	2.7437	0.0543641	4.48273	1.79556	0.0790549	2.48622	0.534259	0.0580997	0.118237	2.46406	0.0318105	0.982762	0.126436	0.0344285	1.76247	0.880077	0.172161	0.0690346	1.45946	0.814799	0.337484	0.0686215	0.448984	0.332643
J1798_P3	Baseline	preDC/Classical Mono	2.58593	0.562571	0.321321	3.69552	1.7715	1.72274	0.457915	5.64747	0.389731	1.03358	0.140705	0.193949	3.71251	0.247982	0.512887	1.07506	0.0982198	4.61407	1.89736	0.201196	1.03347	4.74608	0.114266	0.256371	0.149338	0.0907329	3.71807	3.50063	0.0716788	0.0643481	1.21904	3.19667	0.221344	0.0856272	0.300023	1.77012
J1798_P3	C1D1	B	2.38214	3.2675	0.0988834	0.591067	0.739628	1.17558	0.296341	2.13585	0.554911	0.31242	0.0351189	0.121082	0.406859	0.020387	0.212771	0.317051	0.24193	0.566866	0.102145	0.158976	0.115034	0.30174	1.6071	0.401194	1.29832	0.21033	0.243353	4.04959	0.127206	0.0994484	1.56285	0.177293	0.130149	0.0638645	0.145464	0.436679
J1798_P3	C1D1	DNT	4.65808	0.194343	0.0749277	0.598621	0.539299	1.24653	0.250976	1.92311	0.0458643	0.25427	0.02421	0.105169	0.993307	0.0304291	0.21952	3.79286	0.41178	0.252103	0.141557	0.0812575	0.0555987	0.287822	0.0296785	0.909507	0.298881	0.0418337	0.214014	0.760761	0.0203142	0.10091	0.93318	0.122968	0.372709	0.050446	0.236629	0.216391
J1798_P3	C1D1	Early Myelocyte	2.28233	0.174143	0.0841764	1.31088	0.675422	1.93786	0.266537	2.14964	0.0520381	0.247622	0.0249043	0.112495	0.336307	0.0210456	0.339682	0.756431	0.283528	2.60763	0.331721	0.0883678	0.134621	0.570728	0.0622941	0.750324	0.286709	0.0543831	0.493222	1.07676	0.0440462	0.033762	0.298449	0.244572	0.222086	0.0647958	0.915005	0.30606
J1798_P3	C1D1	Granulocytes	3.83003	0.35621	0.139583	2.24264	1.90938	3.41294	0.562344	2.55577	0.128693	0.465663	0.0772321	4.07577	0.750758	0.281056	0.303493	1.28223	0.291733	1.01953	0.298166	0.222268	0.516945	1.61998	0.104267	0.875953	1.60549	0.179225	0.945349	0.735155	0.0757219	2.76054	1.55149	0.498908	0.575196	0.13027	2.74504	0.631185
J1798_P3	C1D1	Non-Classical Mono	2.29189	0.0942443	0.0547962	1.61529	0.674704	2.78929	0.305728	2.16303	0.0311551	0.284978	0.0213384	0.108722	0.249441	0.0188464	0.174911	0.29752	0.0319554	2.32466	0.155472	0.0351231	0.197833	0.350882	0.0312772	0.110905	0.0887014	0.0159529	0.287831	0.384769	0.0104762	0.0261547	0.173438	0.0884605	0.174536	0.0298272	4.09396	0.243019
J1798_P3	C1D1	Tc	3.94209	0.226776	0.112444	0.633607	0.924332	4.95938	0.412489	2.1124	0.0587229	0.330831	0.0943481	0.108546	0.597284	0.0282191	0.280196	0.931838	0.196683	0.209403	0.0984507	0.0897184	0.78335	0.25894	0.0301841	0.545992	1.44828	0.0833755	0.192047	0.491	0.0216529	0.0474021	0.95085	0.123038	0.482895	0.0576325	0.140179	0.262698
J1798_P3	C1D1	Th	4.1597	0.1833	0.0803635	0.598459	3.66257	1.42811	0.269897	1.95006	0.0527535	0.269408	0.047412	0.103222	0.570216	0.0287868	0.149039	1.0905	0.218958	0.231209	0.112647	0.294552	0.0679639	0.287964	0.0344388	0.704425	1.9714	0.143688	0.220504	0.676346	0.0254971	0.056638	1.32184	0.166376	0.538276	0.0626846	0.13829	0.269743
J1798_P3	C1D1	cDC1	2.3268	0.209373	0.0967097	2.68421	1.16751	1.18461	0.380033	3.90037	0.203179	0.519514	0.0856973	0.180523	3.16066	0.0896519	0.33153	1.06143	1.21968	3.55652	1.29722	0.298332	0.675558	3.39353	0.124591	3.61133	0.531731	0.201532	2.5569	2.99765	0.200452	0.0743464	0.753843	2.29858	0.410795	0.195051	0.95872	0.856105
J1798_P3	C1D1	cDC2	2.63166	0.301801	0.225636	2.21336	1.78037	1.53912	0.398544	4.2379	1.66094	3.90843	0.313115	0.226912	4.27972	0.80499	1.17184	3.23821	0.266297	4.85575	2.66491	0.208538	0.828589	4.53695	0.129767	0.626992	0.168153	0.553555	3.57539	4.73899	0.154611	0.10316	0.488293	3.15852	0.225051	0.478556	0.155412	1.20336
J1798_P3	C1D1	pDC	2.40925	0.469288	0.32613	2.58373	1.09216	1.41851	0.368809	2.6255	0.0690658	5.22731	0.344599	0.21974	2.63683	0.0550876	4.48108	1.6798	0.0717113	2.24062	0.489089	0.0547386	0.111802	2.56509	0.0347817	1.01451	0.119806	0.0621274	1.66158	0.896997	0.166441	0.0760435	1.70848	0.775299	0.331598	0.0806768	0.431003	0.32658
J1798_P3	C1D1	preDC/Classical Mono	2.57329	0.570971	0.324027	3.82473	1.64916	1.71244	0.432085	5.70058	0.386545	1.00491	0.139122	0.2093	3.81533	0.213854	0.380154	1.18215	0.104525	4.5551	1.98387	0.191581	1.1541	4.76368	0.146824	0.281279	0.134734	0.087442	3.56035	3.37458	0.0624247	0.0619941	1.1012	3.11138	0.321515	0.0957665	0.21125	1.79348
J1798_P18	Baseline	B	2.26311	3.59701	0.117891	0.542086	0.626369	1.01638	0.245034	2.01131	0.969259	0.287443	0.0245916	0.126552	0.28549	0.0218439	0.375563	0.374072	0.28733	0.683965	0.0856725	0.127768	0.110163	0.238685	2.01281	0.363723	1.67151	0.176524	0.233343	3.75131	0.0926401	0.0797694	1.59401	0.152882	0.0875884	0.0407217	0.136255	0.289802
J1798_P18	Baseline	DNT	4.74534	0.216269	0.0801915	0.592755	0.605298	1.13837	0.246728	1.96325	0.0438011	0.266556	0.0295997	0.106316	0.862499	0.0381673	0.179242	3.81206	0.376781	0.242267	0.132747	0.0733902	0.0538785	0.250546	0.0307767	0.696977	0.198484	0.0306073	0.220877	0.367623	0.0157136	0.0877466	0.488197	0.102235	0.23107	0.0530634	0.730323	0.22337
J1798_P18	Baseline	Early Myelocyte	2.28455	0.11047	0.0494516	1.08477	0.664313	1.51403	0.255944	2.11074	0.04915	0.258791	0.0264932	0.101963	0.400381	0.0211613	0.344438	1.00156	0.259044	1.76773	0.413406	0.0784537	0.0884983	0.643453	0.0427008	0.659288	0.242213	0.040313	0.62551	0.729657	0.0382419	0.0370623	0.202003	0.190856	0.172521	0.0567149	1.00627	0.292893
J1798_P18	Baseline	Granulocytes	3.83005	0.296993	0.0956032	2.08456	2.58319	2.26491	0.46582	2.40484	0.106025	0.444031	0.0720043	4.02698	0.651262	0.294688	0.177131	1.3737	0.279832	0.863145	0.259767	0.247347	0.221842	1.57559	0.0840734	0.785157	1.94553	0.2534	0.856291	0.523609	0.0552491	2.66694	1.44659	0.42936	0.404842	0.10911	2.73864	0.629741
J1798_P18	Baseline	Non-Classical Mono	2.35466	0.0893867	0.0389926	1.28695	0.706683	1.91203	0.281071	2.1958	0.0352252	0.283374	0.0195929	0.111678	0.278768	0.0216354	0.237284	0.474836	0.0557297	1.43457	0.29848	0.049439	0.105507	0.494511	0.0342034	0.169312	0.109266	0.0209776	0.441241	0.439341	0.013245	0.0282017	0.125347	0.122029	0.137036	0.0365211	4.47288	0.28803
J1798_P18	Baseline	Tc	3.80594	0.201628	0.09634	0.594904	0.800649	4.74269	0.367853	2.03976	0.052269	0.325655	0.0803215	0.104694	0.507396	0.0281655	0.14021	2.25776	0.217949	0.245652	0.107563	0.0731816	0.653065	0.245613	0.0301108	0.507978	0.900431	0.0646761	0.207191	0.464277	0.0161705	0.0583717	0.653167	0.107495	0.263765	0.0490198	0.190474	0.225857
J1798_P18	Baseline	Th	3.99213	0.158462	0.0698832	0.549105	3.55844	1.34564	0.252947	1.905	0.0494492	0.276394	0.0487955	0.100508	0.510097	0.0265915	0.0887803	0.910936	0.20404	0.221257	0.106419	0.255892	0.0598472	0.263185	0.0350874	0.64905	2.28629	0.173184	0.228847	0.373711	0.020703	0.0481229	1.10833	0.135358	0.361758	0.0578043	0.140643	0.245208
J1798_P18	Baseline	cDC1	2.38184	0.241825	0.119114	2.75116	1.18026	1.28403	0.404793	4.31899	0.279809	0.975112	0.0927818	0.183994	2.95022	0.115639	0.366758	0.840916	1.00488	3.57513	1.67123	0.316255	0.531905	3.4353	0.106124	3.52097	0.500182	0.182015	3.33723	2.40919	0.193034	0.0859063	0.672682	2.1178	0.40109	0.177026	0.952555	0.97714
J1798_P18	Baseline	cDC2	2.6695	0.423284	0.249092	2.29599	1.73026	1.60169	0.408326	4.31342	1.72977	4.44715	0.281644	0.205488	4.06178	1.05104	1.11477	3.18711	0.224411	4.67827	2.95253	0.144176	0.488606	3.20526	0.0776979	0.652827	0.184865	0.3497	4.32945	4.02134	0.0933322	0.0843886	0.495137	2.86805	0.199273	0.24618	0.152645	0.929166
J1798_P18	Baseline	pDC	2.37127	0.384473	0.242546	1.9791	1.12206	1.32733	0.329064	2.47418	0.0662239	4.85238	0.249508	0.169925	2.55453	0.0548831	4.16367	1.46013	0.0838089	1.68087	0.64959	0.0541438	0.0729297	1.05358	0.0301492	0.821797	0.127627	0.0230862	2.252	0.757442	0.116923	0.0474183	0.788071	0.60712	0.21531	0.080647	0.538372	0.272608
J1798_P18	Baseline	preDC/Classical Mono	2.6053	0.615603	0.353032	3.82497	1.60406	1.75651	0.456783	5.74448	0.442635	1.44605	0.12028	0.178616	3.5144	0.454237	0.425694	0.885405	0.0992189	4.42206	2.3323	0.162583	0.805181	4.48879	0.0852607	0.227672	0.148021	0.0563292	4.27199	2.57975	0.0513237	0.0586069	0.90525	2.79395	0.183391	0.0708805	0.309863	1.7354
J1798_P18	C1D1	B	2.22984	3.64036	0.128922	0.549396	0.60922	1.01067	0.243463	1.99115	1.02143	0.280358	0.026447	0.121477	0.280152	0.0184722	0.376864	0.410727	0.285371	0.729401	0.0843236	0.146026	0.10981	0.238074	1.83296	0.349531	1.56746	0.17375	0.239005	3.65848	0.0904064	0.0802879	1.53721	0.153449	0.0897252	0.048359	0.138684	0.272275
J1798_P18	C1D1	DNT	4.65388	0.208592	0.0683223	0.532171	0.565515	1.18857	0.244164	1.90541	0.0403544	0.260588	0.0385225	0.109651	1.05875	0.0341381	0.228045	4.11754	0.424891	0.262023	0.149227	0.0687128	0.0571882	0.226262	0.0283582	0.82812	0.271846	0.0386523	0.212326	0.50727	0.0176078	0.113478	0.547735	0.102845	0.256476	0.0547594	0.859699	0.205791
J1798_P18	C1D1	Early Myelocyte	2.21775	0.114935	0.0601876	1.01195	0.613369	1.55371	0.245244	2.07673	0.0535639	0.241117	0.0312796	0.113346	0.423591	0.0232702	0.326184	1.30728	0.27509	1.86893	0.265647	0.0841349	0.0906072	0.609706	0.0471705	0.747767	0.269669	0.0408707	0.582835	0.761242	0.0396273	0.0435558	0.194454	0.186627	0.173854	0.0552978	1.25333	0.270605
J1798_P18	C1D1	Granulocytes	3.79785	0.199503	0.100318	1.96125	2.51694	2.36053	0.468597	2.31341	0.116662	0.39968	0.0735157	3.953	0.706796	0.261778	0.117464	1.51779	0.333857	0.885326	0.232571	0.220116	0.246755	1.43405	0.0646123	0.978503	1.76568	0.21482	0.730705	0.454638	0.050309	2.57469	1.45111	0.417622	0.388419	0.0985909	2.5724	0.537008
J1798_P18	C1D1	Non-Classical Mono	2.32055	0.0861326	0.0349071	1.22403	0.64274	1.9542	0.28645	2.10291	0.0345176	0.260747	0.0178001	0.115757	0.263807	0.0181966	0.140862	0.69919	0.0537088	1.64089	0.125591	0.043396	0.0884273	0.33581	0.030894	0.158017	0.105592	0.016934	0.313453	0.3539	0.0099298	0.0291181	0.122786	0.0813737	0.149893	0.0348128	4.5946	0.253162
J1798_P18	C1D1	Tc	3.79347	0.206003	0.0999883	0.596021	0.799428	4.80719	0.38166	2.0225	0.0516363	0.309684	0.0875523	0.103582	0.589728	0.0283674	0.177957	2.79956	0.248084	0.251453	0.11786	0.074225	0.690964	0.251136	0.028967	0.525893	0.845456	0.0602474	0.199931	0.703322	0.0168283	0.0731775	0.658897	0.102639	0.268263	0.0500014	0.188084	0.215565
J1798_P18	C1D1	Th	3.97198	0.156383	0.067066	0.53661	3.51874	1.35291	0.253832	1.89386	0.0475623	0.261754	0.0496144	0.0989073	0.606475	0.0261518	0.100516	1.2373	0.205658	0.211551	0.10677	0.248747	0.056891	0.257747	0.0323835	0.678388	2.13176	0.149561	0.217917	0.444862	0.0201002	0.0534785	1.07118	0.128054	0.384674	0.0567861	0.13855	0.242121
J1798_P18	C1D1	cDC1	2.34743	0.245926	0.110417	2.67259	1.10157	1.24281	0.399441	4.26794	0.227027	0.845628	0.0864777	0.186183	2.89549	0.0982447	0.290651	1.00555	1.05456	3.45214	1.39885	0.28403	0.493973	3.32551	0.0953736	3.79981	0.565539	0.198867	3.08905	2.16344	0.224069	0.0814921	0.497878	1.94896	0.351855	0.175222	1.00793	0.943131
J1798_P18	C1D1	cDC2	2.65538	0.453193	0.263793	2.56005	1.63572	1.64357	0.385314	4.64617	1.48242	4.26378	0.298469	0.225577	4.25601	0.875409	1.00904	3.41708	0.244679	4.80973	2.92975	0.146478	0.552984	3.47873	0.103548	0.63483	0.152105	0.432265	4.33452	3.81661	0.0720715	0.0770667	0.408828	2.85412	0.204196	0.229398	0.151834	1.03548
J1798_P18	C1D1	pDC	2.40612	0.418567	0.265158	2.01781	1.06506	1.38633	0.327012	2.52982	0.0606121	5.02942	0.316956	0.193662	2.707	0.0714874	4.31756	1.82072	0.0865538	1.70796	0.555431	0.0510921	0.0681534	1.12998	0.0292162	0.954004	0.115305	0.0294981	2.36744	0.623685	0.147295	0.0554315	0.752661	0.487276	0.253843	0.0605978	0.491781	0.277543
J1798_P18	C1D1	preDC/Classical Mono	2.58633	0.627127	0.366276	3.87812	1.49489	1.73837	0.442826	5.78744	0.429431	1.32918	0.124675	0.175352	3.54497	0.309498	0.333542	1.14	0.0945055	4.42677	2.17758	0.149519	0.815118	4.45961	0.0923952	0.2419	0.123259	0.0689334	4.16	2.40642	0.04788	0.0481412	0.693511	2.70431	0.188315	0.0647846	0.258751	1.73368
J1798_P33	Baseline	B	2.14362	3.30644	0.101073	0.445532	0.539515	0.869421	0.241024	1.88848	1.51248	0.276864	0.0177247	0.128773	0.204669	0.0275175	0.176764	0.205079	0.229662	0.301988	0.0699971	0.0501597	0.0678773	0.211993	2.25066	0.38597	1.7747	0.231104	0.221392	4.219	0.125406	0.0838951	1.60853	0.123575	0.0771073	0.0458157	0.128161	0.241628
J1798_P33	Baseline	DNT	4.25046	0.138403	0.0564391	0.516719	0.519165	1.17982	0.242333	1.79394	0.0465023	0.242825	0.0558425	0.106441	1.48842	0.040874	0.242368	3.85629	0.478448	0.257895	0.180339	0.103571	0.0631703	0.23672	0.0304724	1.04001	0.340921	0.0458302	0.213632	0.740039	0.0249281	0.0863184	0.454335	0.131507	0.320173	0.0527504	0.259275	0.199362
J1798_P33	Baseline	Early Myelocyte	2.61304	0.0939026	0.0572402	1.02432	0.591689	1.45128	0.23071	2.07104	0.0639706	0.246042	0.0367562	0.103764	0.281813	0.025424	0.226126	0.815915	0.270767	2.33439	0.261241	0.0952879	0.0858312	0.635937	0.0539179	0.734187	0.404669	0.0620716	0.59499	1.10359	0.0480649	0.0362927	0.248972	0.257179	0.204788	0.0678747	0.956604	0.271769
J1798_P33	Baseline	Granulocytes	4.09562	0.355563	0.0985014	2.06939	2.58114	2.65259	0.510506	2.38483	0.197224	0.44924	0.0671607	3.99213	0.716164	0.278826	0.113052	1.51293	0.252002	0.733547	0.247923	0.246345	0.26566	1.55339	0.172202	0.722235	1.87809	0.25834	0.818089	0.791925	0.0519816	2.55651	1.51658	0.457408	0.364131	0.0917505	2.60588	0.678341
J1798_P33	Baseline	Non-Classical Mono	2.30105	0.0655056	0.0356986	1.46531	0.624057	1.54568	0.275707	2.09682	0.0344865	0.24456	0.0177907	0.10098	0.265106	0.0174397	0.121167	0.384283	0.059268	2.7679	0.159896	0.0459607	0.0695968	0.359836	0.033974	0.210486	0.0930537	0.0182376	0.346663	0.492369	0.0147349	0.0244008	0.0988155	0.095797	0.172678	0.0324117	4.57005	0.232457
J1798_P33	Baseline	Tc	4.00658	0.211119	0.101682	0.613648	0.807144	4.8713	0.375302	1.98917	0.0541907	0.296959	0.0649425	0.104472	0.396917	0.0271001	0.0928561	1.7864	0.172372	0.229163	0.115402	0.0713264	0.720899	0.254408	0.0294445	0.486275	1.33113	0.106342	0.204392	0.842872	0.0179913	0.0573086	0.841126	0.112969	0.226997	0.048944	0.166476	0.203039
J1798_P33	Baseline	Th	4.14616	0.161553	0.0727182	0.550521	3.55331	1.35752	0.250111	1.90805	0.0512571	0.253057	0.0355815	0.102571	0.597453	0.0280551	0.0778815	1.17571	0.19782	0.220632	0.113018	0.257953	0.0575189	0.269572	0.0329065	0.71863	2.0579	0.150092	0.224119	0.642931	0.0209461	0.0507716	0.998338	0.13146	0.355002	0.0557993	0.135261	0.242437
J1798_P33	Baseline	cDC1	2.37381	0.207887	0.0931776	2.67218	1.24151	1.24779	0.431563	4.00803	0.236099	0.560407	0.0935664	0.1903	3.03467	0.0851202	0.50213	0.969619	1.11942	4.06788	1.18405	0.288375	0.452243	3.0883	0.140549	3.3541	0.477665	0.185837	3.43905	3.18268	0.202992	0.0947562	0.630491	2.55346	0.414025	0.178867	0.887921	0.823379
J1798_P33	Baseline	cDC2	2.6155	0.20412	0.133157	1.7407	1.83054	1.45525	0.365136	3.72778	1.96797	2.97754	0.177006	0.183785	3.72911	0.69387	1.49638	3.32427	0.252551	5.19836	2.44405	0.139447	0.339632	2.62907	0.119844	0.390715	0.178603	0.33372	4.42836	4.69623	0.135378	0.101267	0.324638	3.3665	0.250104	0.361223	0.117708	0.647953
J1798_P33	Baseline	pDC	2.4678	0.235474	0.153853	2.15337	1.0891	1.3365	0.378038	2.73671	0.0693969	3.66677	0.148569	0.147578	3.10482	0.0632161	4.48608	2.4643	0.102561	2.17694	0.714647	0.0744248	0.0965164	1.31227	0.0608056	0.438019	0.178262	0.103885	2.28315	1.2188	0.159999	0.0810451	1.19352	0.89685	0.309803	0.0791372	0.525333	0.326584
J1798_P33	Baseline	preDC/Classical Mono	2.55222	0.504515	0.288343	3.82306	1.68305	1.65609	0.4126	5.5705	0.359485	0.978642	0.112842	0.181264	3.57099	0.271296	0.533573	0.968149	0.10202	4.90669	1.79659	0.141086	0.634317	4.13321	0.125557	0.254072	0.126471	0.10444	4.40359	3.5594	0.0716006	0.0643521	0.892775	3.30752	0.251807	0.0732569	0.204796	1.49244
J1798_P33	C1D1	B	2.13105	3.27423	0.08863	0.432948	0.550981	0.871346	0.214292	1.84855	1.42334	0.269246	0.015709	0.109575	0.193968	0.023421	0.125096	0.187122	0.224482	0.408181	0.0850603	0.0579051	0.0744379	0.205148	2.12711	0.360827	1.96931	0.237186	0.220059	4.12986	0.127083	0.101009	2.29166	0.185349	0.0896969	0.047721	0.104953	0.203873
J1798_P33	C1D1	DNT	4.32125	0.154452	0.055649	0.534848	0.538088	1.25866	0.230306	1.83838	0.0456077	0.215508	0.0543782	0.102988	1.54376	0.0380993	0.226084	3.81914	0.480757	0.264562	0.157534	0.09202	0.0595642	0.268449	0.0358769	0.990612	0.485407	0.0550646	0.211787	0.775345	0.0243658	0.108739	0.651078	0.120527	0.307857	0.05358	0.255522	0.216091
J1798_P33	C1D1	Early Myelocyte	2.42138	0.0771764	0.053433	1.07736	0.608344	1.41351	0.246328	1.9537	0.0561569	0.234379	0.0301019	0.104894	0.311359	0.0216969	0.26492	0.903453	0.277233	2.5011	0.22637	0.0909513	0.0819161	0.55432	0.066242	0.792934	0.347046	0.0575559	0.527885	1.15099	0.0387527	0.0350099	0.250809	0.204303	0.214194	0.0494825	1.10842	0.227062
J1798_P33	C1D1	Granulocytes	3.97817	0.230341	0.0825369	2.21776	2.40072	2.45558	0.509697	2.40668	0.0970951	0.457765	0.0559543	4.0718	0.689297	0.292995	0.13119	1.50281	0.317166	1.09675	0.286354	0.257932	0.288774	1.68567	0.0619887	0.865143	2.00276	0.258225	0.953254	0.667557	0.0686868	2.79071	1.66488	0.470528	0.320811	0.0870817	2.90371	0.649623
J1798_P33	C1D1	Non-Classical Mono	2.26718	0.0916452	0.0332401	1.54175	0.649753	1.59712	0.235343	2.04432	0.0398165	0.254855	0.0205224	0.108294	0.259018	0.0163679	0.0902098	0.473352	0.0601144	2.96428	0.1356	0.0511956	0.0732043	0.326971	0.0336777	0.198323	0.111847	0.0146287	0.27877	0.572316	0.0127465	0.0331101	0.0949569	0.0877664	0.194001	0.037899	4.64483	0.208267
J1798_P33	C1D1	Tc	3.99489	0.214458	0.103346	0.6032	0.798427	4.82479	0.37221	1.96048	0.0495649	0.283148	0.0923137	0.106666	0.438045	0.0287992	0.0857008	1.77163	0.168011	0.257538	0.10668	0.070333	0.709581	0.252888	0.028517	0.524979	1.49668	0.127697	0.203094	0.901894	0.0191586	0.0623808	1.12299	0.126872	0.216206	0.0486117	0.167467	0.19605
J1798_P33	C1D1	Th	4.17214	0.168082	0.0716707	0.556158	3.59122	1.37607	0.255919	1.89639	0.045358	0.251964	0.0358456	0.105074	0.623447	0.0276718	0.0758962	1.14898	0.164199	0.226488	0.103316	0.251891	0.0525952	0.275867	0.0313281	0.670131	2.33968	0.1851	0.219234	0.66697	0.0242959	0.0586627	1.38699	0.148998	0.336619	0.0537288	0.129781	0.228619
J1798_P33	C1D1	cDC1	2.37667	0.210149	0.0919764	2.46424	1.19626	1.23595	0.472508	3.86873	0.259568	0.500197	0.0971168	0.204461	3.14091	0.0842006	0.549429	1.27871	1.24184	3.9518	1.32873	0.274753	0.3983	2.77897	0.189264	3.74625	0.654342	0.249746	3.16827	3.43924	0.294771	0.102319	0.822697	2.32724	0.440291	0.170947	1.0671	0.763271
J1798_P33	C1D1	cDC2	2.65485	0.184046	0.108698	1.51994	1.69517	1.41636	0.41127	3.38371	2.37421	2.95303	0.157058	0.219066	3.74573	0.372627	1.34244	3.37634	0.23826	5.34064	2.56661	0.141968	0.283124	2.19105	0.122286	0.444316	0.224563	0.429883	4.24241	4.7764	0.139205	0.115274	0.360949	3.26362	0.294438	0.378891	0.128726	0.51483
J1798_P33	C1D1	pDC	2.39982	0.191813	0.130993	2.00327	1.15536	1.25791	0.333191	2.52866	0.0683462	3.34592	0.115666	0.133375	2.87192	0.0512386	4.33408	2.2728	0.101585	1.95905	0.929538	0.0506654	0.102082	1.3114	0.0677361	0.382081	0.231641	0.0943338	2.04136	1.33301	0.124549	0.0676445	1.36929	1.00299	0.309074	0.0958479	0.376395	0.296157
J1798_P33	C1D1	preDC/Classical Mono	2.5607	0.471157	0.265986	3.67309	1.55983	1.62739	0.397643	5.39818	0.359087	0.912763	0.119086	0.163945	3.59183	0.150791	0.648463	1.27046	0.123473	4.91611	1.91907	0.135084	0.598491	3.84729	0.208274	0.322327	0.137945	0.172476	4.14165	3.88094	0.101763	0.0651296	0.870402	3.11727	0.319728	0.0757447	0.216559	1.33767
J1798_P6	Baseline	B	2.15297	3.35555	0.0951913	0.460564	0.551824	0.86498	0.230197	1.90263	1.03858	0.243746	0.0182469	0.115122	0.219599	0.020302	0.167845	0.183083	0.23523	0.324976	0.0743646	0.0568696	0.077186	0.362663	2.04609	0.376921	1.569	0.287133	0.231202	4.60474	0.190811	0.120942	2.10772	0.189209	0.0678603	0.0464035	0.125149	0.254977
J1798_P6	Baseline	DNT	4.7797	0.233288	0.0961439	0.835709	0.562435	1.23446	0.235579	1.94005	0.0512074	0.268036	0.0390382	0.0644013	1.31237	0.029152	0.095018	3.06329	0.373258	0.258352	0.153723	0.0776311	0.0656605	0.25014	0.0431617	1.13454	0.393613	0.0519964	0.210644	0.554202	0.0225035	0.049458	0.724377	0.1122	0.217827	0.0529424	0.656835	0.239947
J1798_P6	Baseline	Early Myelocyte	2.30848	0.100765	0.0572023	1.17013	0.777041	1.48046	0.254721	2.18905	0.0565152	0.264952	0.0249494	0.11818	0.284437	0.021871	0.342602	0.457945	0.330381	2.53848	0.644896	0.117041	0.143775	1.4787	0.0604592	0.842081	0.239486	0.0627961	0.936778	1.3786	0.0492248	0.0357824	0.27253	0.276035	0.193301	0.0726492	1.04104	0.378841
J1798_P6	Baseline	Granulocytes	4.00802	0.471459	0.126418	2.00996	2.83186	1.96284	0.562064	2.37658	0.122565	0.477912	0.126751	4.09015	0.653416	0.366675	0.10286	0.79038	0.262766	0.832	0.280667	0.271861	0.145644	1.42507	0.190774	0.746739	1.93717	0.322985	0.799971	0.750656	0.0638377	2.49167	1.52646	0.400492	0.369365	0.0726968	2.68423	0.618926
J1798_P6	Baseline	Non-Classical Mono	2.37453	0.0967613	0.0435353	1.50253	0.793854	2.16129	0.304278	2.29479	0.0428371	0.292672	0.020854	0.126769	0.283057	0.0302426	0.277206	0.33482	0.0896824	1.89147	0.463062	0.0824743	0.180083	1.00813	0.0448359	0.272564	0.100485	0.0306662	0.656236	0.776005	0.0196929	0.0335866	0.161779	0.192299	0.155671	0.0478378	4.90281	0.380928
J1798_P6	Baseline	Tc	4.1	0.217432	0.108914	0.594338	0.97461	4.81732	0.381042	2.00063	0.0511067	0.300989	0.0800624	0.110364	0.334863	0.024939	0.0496946	0.480569	0.11401	0.184823	0.0877368	0.0754623	0.679483	0.265025	0.0285793	0.400068	2.18407	0.142482	0.194797	0.4411	0.0188085	0.0434487	1.33313	0.116699	0.225977	0.0447542	0.239201	0.249602
J1798_P6	Baseline	Th	4.28197	0.17445	0.07689	0.557589	3.5563	1.30152	0.249883	1.92428	0.0498237	0.263241	0.0385736	0.103531	0.402344	0.0276151	0.054524	0.465035	0.172878	0.210832	0.104952	0.263324	0.0541261	0.311584	0.0338998	0.621065	2.26274	0.159143	0.230331	0.459951	0.0228245	0.0426084	1.1413	0.131614	0.327019	0.0571335	0.131954	0.267654
J1798_P6	Baseline	cDC1	2.41621	0.250794	0.0985718	2.58954	1.3467	1.24225	0.393204	4.06728	0.289237	0.690324	0.0967677	0.214148	3.04732	0.124841	0.336833	0.644538	0.972615	3.55358	1.27623	0.359245	0.625848	4.19188	0.135241	3.46661	0.525751	0.209621	3.33058	3.18444	0.190761	0.0993693	0.709199	2.31342	0.352126	0.165716	0.903145	1.10217
J1798_P6	Baseline	cDC2	2.68111	0.249467	0.167092	1.71061	2.00245	1.42168	0.351954	3.71665	2.36194	3.52407	0.229103	0.223165	3.93571	0.893254	1.18581	2.33549	0.167239	4.91552	2.56811	0.230298	0.598549	4.6284	0.125651	0.48477	0.217994	0.444799	4.36752	5.06521	0.186099	0.0952803	0.519606	3.18164	0.199141	0.331717	0.11205	1.12031
J1798_P6	Baseline	pDC	2.50701	0.217008	0.126781	1.4358	1.3774	1.20287	0.2902	2.45216	0.0691769	3.01841	0.156597	0.147883	3.27433	0.0767154	4.28337	1.92044	0.115042	1.02548	1.7054	0.0944196	0.11642	2.5389	0.0386688	0.421696	0.246757	0.111282	1.57754	2.69286	0.192887	0.0790292	1.0943	1.34675	0.196293	0.160038	0.377524	0.432569
J1798_P6	Baseline	preDC/Classical Mono	2.59628	0.612276	0.35452	3.70017	1.84391	1.71831	0.461192	5.74721	0.455538	1.15086	0.143422	0.191277	3.76615	0.434982	0.355884	0.544018	0.0794379	4.41717	1.87934	0.295761	1.12467	5.40641	0.130223	0.232556	0.122441	0.0803957	4.30258	3.41246	0.0687887	0.058555	1.23584	3.02727	0.161318	0.0659258	0.346246	2.09888
J1798_P44	Baseline	B	0.797757	3.45228	0.0925854	0.255909	0.210363	0.251746	0.0778699	0.876966	0.888457	0.0666798	0.0164501	0.0338717	0.144875	0.0164849	0.170095	0.110779	0.25705	0.41564	0.0490802	0.0756594	0.0918856	0.487515	2.79718	0.364038	2.14849	0.244726	0.181173	3.97614	0.124504	0.118579	2.45363	0.262697	0.0627506	0.0540633	0.0915502	0.419581
J1798_P44	Baseline	DNT	4.19895	0.138654	0.0596074	0.300687	0.217173	0.87235	0.145162	0.925415	0.0467978	0.0738029	0.0525321	0.0357647	2.03381	0.0427596	0.16395	3.60498	0.513552	0.168365	0.111229	0.11475	0.0705167	0.320477	0.0400605	1.27445	0.399943	0.0534402	0.171092	0.304811	0.0260909	0.0789437	0.86125	0.147091	0.315349	0.0814378	0.244726	0.460976
J1798_P44	Baseline	Early Myelocyte	0.956952	0.0803388	0.0572862	0.981637	0.658156	0.631528	0.195359	1.65392	0.0657805	0.0796784	0.0345775	0.0390649	0.257852	0.0269405	0.687692	0.417473	0.52396	3.50732	1.5786	0.151854	0.158304	1.97112	0.0738556	1.31394	0.332235	0.0804678	1.43001	1.68188	0.109649	0.0273968	0.410505	0.55972	0.225958	0.0961563	1.0757	0.697476
J1798_P44	Baseline	Granulocytes	2.94866	0.610232	0.138873	2.06151	2.27025	1.1333	0.373394	1.24943	0.165165	0.31845	0.0403007	4.69425	0.601303	0.65445	0.197537	1.06426	0.28311	1.40649	0.330271	0.352696	0.523927	1.73987	0.423241	0.741516	1.41362	0.361247	0.891667	0.998156	0.0871149	1.9162	1.50973	0.577658	0.254828	0.259378	2.70189	1.29815
J1798_P44	Baseline	Non-Classical Mono	0.910919	0.0730596	0.0341496	1.23016	0.694257	1.36902	0.116739	1.57521	0.0330745	0.0716307	0.0194621	0.0375776	0.213954	0.0313035	0.757224	0.159003	0.102545	3.09514	1.52251	0.10731	0.230591	1.91175	0.0631548	0.255223	0.0821922	0.0308356	1.29852	1.30169	0.0289668	0.016597	0.354139	0.512037	0.197183	0.0615419	4.90672	0.611305
J1798_P44	Baseline	Tc	4.01099	0.272555	0.151972	0.48091	0.583325	5.29085	0.301391	1.11751	0.0433837	0.129677	0.119098	0.0326179	0.482954	0.0252958	0.0532117	0.958688	0.126567	0.156331	0.0632994	0.0647319	1.09908	0.310371	0.0275195	0.402838	1.62219	0.103931	0.149872	0.180039	0.0138982	0.0322088	1.12329	0.0981938	0.217136	0.0456333	0.166771	0.384315
J1798_P44	Baseline	Th	4.25806	0.173803	0.0823898	0.382615	3.83277	0.915747	0.0927867	0.921762	0.0300031	0.0688651	0.051396	0.0304717	0.591676	0.0237658	0.0475475	0.751759	0.13435	0.172809	0.0657512	0.331065	0.0507435	0.378208	0.0309387	0.488116	1.92331	0.127347	0.17873	0.263624	0.0169535	0.0312362	1.09946	0.109519	0.292856	0.0501894	0.103097	0.430896
J1798_P44	Baseline	cDC1	1.19758	0.190214	0.101837	2.65054	1.17618	0.565791	0.265614	3.91965	0.27666	0.497534	0.123904	0.0780801	3.38254	0.0944883	0.465352	0.625056	1.07295	3.87879	1.37601	0.335004	0.637627	4.1862	0.123507	3.88608	0.683143	0.231104	3.38437	2.56734	0.199167	0.0498565	0.936147	2.46006	0.331164	0.187264	1.04068	1.44664
J1798_P44	Baseline	cDC2	1.26542	0.20182	0.190115	1.31989	2.04672	0.664632	0.161398	2.81972	2.63029	3.95751	0.229576	0.128843	3.83274	0.782517	1.52805	2.80728	0.206955	4.96966	2.85627	0.295173	0.797767	5.02951	0.123243	0.452363	0.138112	0.259463	4.2097	4.65973	0.128691	0.0688918	0.620289	3.34284	0.192883	0.436489	0.0912547	1.42332
J1798_P44	Baseline	pDC	0.981699	0.182165	0.164527	1.37515	1.18567	0.467865	0.125108	1.47631	0.0335132	3.37104	0.161578	0.0519389	3.23115	0.0525451	4.55643	1.8698	0.101985	1.1385	1.68483	0.0799606	0.0685898	2.13994	0.0463689	0.434864	0.120103	0.0660821	1.82402	1.95627	0.22511	0.0515456	1.3421	1.46359	0.211332	0.218665	0.196216	0.487288
J1798_P44	Baseline	preDC/Classical Mono	1.06099	0.584408	0.347659	3.7866	1.65472	1.11317	0.247569	5.69266	0.41456	0.925095	0.117716	0.118835	3.57612	0.299668	0.400312	0.369996	0.068472	4.49906	1.72643	0.266079	1.05535	5.28255	0.114272	0.195256	0.0920303	0.0474075	4.23658	2.38281	0.0480899	0.0353947	1.3574	3.17938	0.188478	0.0753005	0.249983	2.14718
J1798_P22	C2D1	B	0.870378	3.66881	0.117325	0.311946	0.24207	0.278563	0.078685	0.947755	1.36634	0.0810016	0.015542	0.0441891	0.285302	0.0210182	0.233912	0.220507	0.341659	0.696974	0.058652	0.101911	0.0875829	0.427084	2.28065	0.464126	1.52809	0.219713	0.179134	4.20523	0.162797	0.119115	2.33316	0.229885	0.117852	0.0518332	0.119678	0.440722
J1798_P22	C2D1	DNT	4.22777	0.146232	0.0578884	0.291803	0.235455	0.719164	0.179821	0.903239	0.0481976	0.0878452	0.0940654	0.032354	1.35654	0.0364609	0.249129	4.13701	0.680342	0.20328	0.159106	0.0901834	0.0609465	0.310212	0.0294127	1.71798	0.463217	0.0642502	0.165021	0.889241	0.0231017	0.1578	1.11507	0.144457	0.374735	0.0733054	0.235968	0.445593
J1798_P22	C2D1	Early Myelocyte	0.933945	0.071386	0.0585344	1.01776	0.327457	0.828257	0.125053	1.32646	0.0421056	0.0692154	0.0256673	0.0335896	0.284296	0.0207651	0.34503	1.00785	0.353171	2.20969	0.332437	0.0916899	0.121129	1.07582	0.111167	1.12716	0.305948	0.0630928	0.645107	1.31163	0.0621495	0.0310288	0.304522	0.253685	0.215545	0.0662359	0.728638	0.544294
J1798_P22	C2D1	Granulocytes	4.12996	0.195419	0.218303	2.20637	3.67754	1.33216	0.220507	1.80132	0.0615445	0.206886	0.132503	4.70325	0.650086	0.565791	0.0812961	1.35719	0.0732911	1.0017	0.0758842	0.351269	0.114404	2.34225	0.00326965	1.2305	1.84765	0.119348	0.968371	0.435203	0.0732722	2.58194	1.85283	0.296473	0.610755	0.0989796	2.06941	0.854965
J1798_P22	C2D1	Non-Classical Mono	0.912439	0.0904871	0.0476735	1.53705	0.392826	1.34589	0.0941	1.38097	0.0194806	0.0812077	0.0208208	0.0218382	0.176244	0.0234729	0.346651	0.499421	0.0444656	2.56156	0.340308	0.0468826	0.171317	1.15719	0.0833213	0.142198	0.0643848	0.0173452	0.638609	0.978515	0.017556	0.012559	0.162499	0.233486	0.226737	0.0376622	3.7491	0.441837
J1798_P22	C2D1	Tc	4.0224	0.217776	0.113076	0.40578	0.551255	4.88411	0.244986	1.05455	0.0441974	0.114355	0.230398	0.0335815	0.388121	0.0252459	0.0823056	1.74586	0.207789	0.195807	0.0735418	0.0798429	0.830458	0.375239	0.0323437	0.802106	1.05651	0.0728633	0.173999	0.813491	0.0188599	0.0507347	1.05972	0.109997	0.279939	0.0559734	0.151972	0.382702
J1798_P22	C2D1	Th	4.26355	0.163123	0.0782421	0.361553	3.69865	0.824913	0.0965667	0.919243	0.0273955	0.0680674	0.0400061	0.0287237	0.461075	0.0220023	0.0532922	0.762602	0.133034	0.189072	0.0632033	0.292118	0.0403632	0.412966	0.0327157	0.598524	2.0759	0.132486	0.182406	0.330753	0.0188499	0.0427812	1.58552	0.137876	0.319628	0.0508606	0.110214	0.383625
J1798_P22	C2D1	cDC1	1.29837	0.222405	0.12167	2.82401	0.979764	0.57455	0.248604	4.07248	0.226746	0.559324	0.149122	0.0724674	3.60883	0.103478	0.531639	0.921437	1.10461	3.88742	1.31192	0.307296	0.657708	4.15705	0.221431	3.87307	0.672277	0.222919	3.01104	2.95868	0.288097	0.057484	1.00411	2.38824	0.362308	0.187609	1.02003	1.47609
J1798_P22	C2D1	cDC2	1.25764	0.19938	0.16785	1.17607	1.42939	0.561429	0.131378	2.76968	2.38206	3.82251	0.331599	0.125815	4.32751	0.496121	1.55016	3.34953	0.283864	4.88204	2.56781	0.213314	0.574298	4.61049	0.119364	0.569795	0.122364	0.23725	3.72029	4.33957	0.0939253	0.0920117	0.529966	3.03776	0.182222	0.420647	0.107666	1.21879
J1798_P22	C2D1	pDC	0.995267	0.236739	0.18824	1.06159	1.22901	0.503384	0.128661	1.4225	0.0424156	3.49501	0.172499	0.0762122	3.12744	0.0545042	4.56696	2.58168	0.143292	0.956361	1.74231	0.067786	0.0846143	2.41645	0.0374991	0.53336	0.152819	0.0838262	1.48523	1.83196	0.20299	0.0735823	1.3525	1.25506	0.151041	0.185895	0.122497	0.464701
J1798_P22	C2D1	preDC/Classical Mono	1.09905	0.587226	0.351067	3.91699	1.36816	1.08812	0.177479	5.73487	0.364324	0.959724	0.133237	0.0771865	3.83118	0.220808	0.437596	0.561467	0.0666024	4.48928	1.63142	0.222465	1.02837	5.18799	0.223427	0.26179	0.0868421	0.0548613	3.79886	2.88701	0.0532915	0.030815	1.06132	3.02063	0.229182	0.0687816	0.125114	2.13724
J1798_P44	C1D1	B	0.784488	3.46446	0.103276	0.267749	0.195135	0.248751	0.0815546	0.860661	0.983025	0.0712936	0.019956	0.0342885	0.14753	0.0150148	0.139218	0.127823	0.252627	0.476441	0.0515188	0.0794894	0.0886938	0.464287	2.57993	0.324008	2.03137	0.217527	0.159561	3.7931	0.114991	0.110234	2.41477	0.22809	0.0691037	0.0544433	0.0775437	0.386549
J1798_P44	C1D1	DNT	4.31642	0.143805	0.0655115	0.272035	0.215401	0.964955	0.117512	0.922008	0.0440823	0.059589	0.0450876	0.0277867	1.87021	0.0418776	0.14627	3.50199	0.45991	0.194074	0.146552	0.103956	0.0426707	0.272403	0.0267544	1.11232	0.433526	0.056948	0.159138	0.382842	0.0193897	0.0822125	1.05724	0.131438	0.304351	0.0991938	0.231334	0.433837
J1798_P44	C1D1	Early Myelocyte	0.948608	0.0642166	0.0551631	0.973851	0.435919	0.898474	0.123349	1.43719	0.0483991	0.0676148	0.0378797	0.0298189	0.245108	0.0198186	0.508999	0.446276	0.379606	3.10577	0.633609	0.112785	0.134357	1.55376	0.0800334	0.977883	0.319537	0.0627529	1.14243	1.31456	0.0775593	0.0240885	0.380451	0.49962	0.198612	0.0715023	1.06773	0.598051
J1798_P44	C1D1	Granulocytes	4.38209	0.302996	0.301946	2.67133	3.36102	1.39812	0.202528	1.15273	0.0110342	0.257056	0.0471606	4.56719	0.68601	0.483869	0.00172637	1.40084	0.0963212	0.634611	0.256108	0.174004	0.370663	2.2802	0.0166992	0.441495	1.36764	0.0700341	0.749676	0.439663	0.000891173	2.81546	1.31485	0.383303	0.318918	0	2.92299	1.17689
J1798_P44	C1D1	Non-Classical Mono	0.863727	0.0697329	0.0316591	1.22354	0.399025	1.79855	0.100578	1.3608	0.0257164	0.0628147	0.0186197	0.0300334	0.196523	0.0200714	0.449147	0.222388	0.0631739	2.75022	0.516137	0.0635744	0.21254	1.24865	0.0661892	0.159008	0.0768267	0.0238038	0.860542	0.798485	0.0203501	0.0146068	0.294116	0.387955	0.187879	0.0372912	4.83945	0.471059
J1798_P44	C1D1	Tc	4.02511	0.264628	0.156653	0.457473	0.578766	5.34711	0.302766	1.09109	0.0406612	0.123239	0.146567	0.0332624	0.501677	0.0229712	0.0494516	0.882826	0.106205	0.145482	0.061157	0.0507241	1.13359	0.266655	0.024043	0.357127	1.71186	0.105407	0.143357	0.178713	0.0148762	0.0330668	1.2715	0.0973118	0.23115	0.0409276	0.138684	0.341196
J1798_P44	C1D1	Th	4.25641	0.166191	0.0789192	0.371483	3.81324	0.879201	0.0901197	0.90631	0.0270528	0.0654532	0.0563492	0.0298913	0.595108	0.0238676	0.0465034	0.747297	0.112632	0.163088	0.0598342	0.308302	0.0495277	0.349771	0.02929	0.474156	1.93192	0.115772	0.172806	0.287693	0.0153818	0.0310156	1.19068	0.107359	0.311557	0.0450162	0.09355	0.392419
J1798_P44	C1D1	cDC1	1.19961	0.181962	0.100777	2.78439	1.06466	0.56403	0.216095	3.95887	0.260705	0.51496	0.131032	0.0883998	3.42762	0.0981412	0.466108	0.735747	1.01558	3.94724	1.27315	0.319295	0.653018	4.23031	0.120363	3.83421	0.659597	0.254618	3.42972	2.55079	0.219862	0.069862	1.05919	2.61168	0.363307	0.168322	1.02051	1.44135
J1798_P44	C1D1	cDC2	1.18927	0.213005	0.168225	1.29162	1.87078	0.627046	0.154118	2.95225	2.62533	3.90436	0.22339	0.120344	3.85341	0.620575	1.45476	2.73911	0.218571	5.15536	2.77072	0.30461	0.800981	5.07189	0.122176	0.437406	0.120844	0.20928	4.27677	4.65369	0.115974	0.0653136	0.777671	3.3627	0.227219	0.330823	0.0830521	1.40107
J1798_P44	C1D1	pDC	0.957977	0.228191	0.185237	1.51335	0.988906	0.485454	0.128133	1.45315	0.0313824	3.50398	0.155818	0.0678145	3.10014	0.0554833	4.59038	1.64288	0.115768	1.356	1.52865	0.0717703	0.0745669	2.32135	0.0569261	0.49961	0.082239	0.104342	2.07916	1.61053	0.219928	0.0555825	1.28937	1.28741	0.243228	0.154378	0.168927	0.49877
J1798_P44	C1D1	preDC/Classical Mono	1.05439	0.640094	0.386009	3.9856	1.60196	1.17147	0.216833	5.85963	0.432928	1.03706	0.126339	0.158494	3.74684	0.254063	0.493508	0.634529	0.159563	4.66355	1.86558	0.2847	1.17961	5.5173	0.138026	0.186669	0.0809858	0.0883829	4.39996	2.58112	0.0481504	0.0367931	1.4691	3.44935	0.248623	0.0726843	0.236888	2.27012
J1798_P44	C2D1	B	0.784457	3.49726	0.102697	0.273902	0.197018	0.265822	0.0871271	0.856751	0.888599	0.0588455	0.0168859	0.0357453	0.166405	0.013711	0.160621	0.126893	0.254773	0.424231	0.0364289	0.0681155	0.103112	0.488222	2.57205	0.286542	2.20077	0.221778	0.175943	3.78975	0.114724	0.0991199	2.38462	0.229913	0.0727198	0.0485022	0.0672869	0.396018
J1798_P44	C2D1	DNT	4.3632	0.160008	0.0697147	0.322773	0.22794	0.880895	0.120895	0.942155	0.0335359	0.0623111	0.0416632	0.0167668	1.46012	0.0305779	0.119611	3.39692	0.367689	0.21752	0.109766	0.0730522	0.0672179	0.329099	0.0428913	0.793489	0.759631	0.0476886	0.148559	0.859281	0.0180396	0.0667278	0.90318	0.114462	0.280844	0.085001	0.171066	0.371615
J1798_P44	C2D1	Early Myelocyte	0.932437	0.0672051	0.055398	1.07578	0.440983	0.835117	0.139601	1.59247	0.0503933	0.0672828	0.0409965	0.0298753	0.273904	0.0224968	0.696072	0.608753	0.375228	3.39783	0.75822	0.115342	0.15899	1.72464	0.127716	1.0109	0.305479	0.0681595	1.2007	1.62874	0.0966747	0.0275019	0.396172	0.483345	0.226757	0.0770798	1.00044	0.607634
J1798_P44	C2D1	Granulocytes	4.5805	0.487518	0.00203881	1.67623	3.85998	1.07913	0.967398	0.695566	0.0437415	0.0742336	0	4.19641	0.788621	0.206566	0	0.792477	0.0706384	0.778902	0.183635	0.136917	0.155315	1.67706	0.0278204	0.454278	3.09516	0.0738773	0.428662	0.690606	0	1.91631	1.84811	0.17187	0.417143	0	1.37586	0.459403
J1798_P44	C2D1	Non-Classical Mono	0.837217	0.0663753	0.0295744	1.4061	0.387762	1.88515	0.106122	1.38109	0.0285238	0.0626048	0.0246543	0.0316316	0.222272	0.0195468	0.526896	0.260927	0.0497435	3.06431	0.502001	0.0709945	0.210394	1.27046	0.0857779	0.182547	0.0827592	0.0255311	0.78921	0.831104	0.0245092	0.016676	0.306226	0.323833	0.220071	0.0397114	4.8698	0.465101
J1798_P44	C2D1	Tc	4.09779	0.268734	0.149953	0.4657	0.570345	5.3343	0.300297	1.13919	0.0416897	0.129893	0.130052	0.0335703	0.52866	0.024634	0.0534351	1.0172	0.0991035	0.177365	0.0580724	0.0530013	1.10658	0.344134	0.0262176	0.384191	1.8813	0.138222	0.149082	0.371869	0.0142489	0.0377211	1.34135	0.10742	0.269727	0.042535	0.148993	0.359881
J1798_P44	C2D1	Th	4.33005	0.17842	0.0848579	0.394186	3.82817	0.916867	0.0888181	0.929125	0.026903	0.0669911	0.0515517	0.0278343	0.645911	0.0239266	0.0538372	0.893361	0.118492	0.181394	0.0631618	0.32318	0.0522124	0.432556	0.0291597	0.526962	2.12536	0.149438	0.187152	0.473378	0.0178723	0.0344088	1.28624	0.119614	0.34799	0.0455901	0.0965594	0.403177
J1798_P44	C2D1	cDC1	1.19027	0.170837	0.100541	2.8613	1.02015	0.557032	0.215355	3.91056	0.237789	0.373832	0.127595	0.0877809	3.47219	0.0987993	0.413688	0.895185	1.09774	3.98137	1.67551	0.318832	0.684858	4.25862	0.191851	3.92744	0.648636	0.214394	3.29146	2.56012	0.266111	0.0462972	0.943354	2.40447	0.433962	0.170887	1.03255	1.4323
J1798_P44	C2D1	cDC2	1.24472	0.221764	0.193726	1.66707	1.84696	0.680392	0.148715	3.32485	2.27824	3.66494	0.258387	0.104403	4.19394	0.808243	1.45801	3.00731	0.231097	5.16546	3.1426	0.308619	1.02601	5.13013	0.135643	0.474294	0.122686	0.310933	4.21099	4.44591	0.102191	0.0589844	0.399467	3.19364	0.249201	0.464727	0.0847922	1.44502
J1798_P44	C2D1	pDC	0.9733	0.292856	0.223888	1.92358	0.759135	0.581252	0.12919	1.74341	0.037862	4.35709	0.248364	0.076896	3.31026	0.0541799	4.52935	1.47362	0.0697806	1.66606	0.928466	0.0498993	0.0971075	2.82343	0.0653598	0.751149	0.119762	0.0751748	2.24193	1.13469	0.168209	0.0403857	1.48126	0.976788	0.362288	0.1006	0.151778	0.432308
J1798_P44	C2D1	preDC/Classical Mono	1.04754	0.627367	0.380009	4.08528	1.46385	1.15056	0.224751	5.84993	0.403424	0.853616	0.122451	0.23718	3.74876	0.292952	0.32002	0.638163	0.0722043	4.6629	2.10027	0.273751	1.2181	5.4663	0.157924	0.207111	0.0992661	0.0553908	4.22849	2.28139	0.0428881	0.0308788	1.19666	3.20156	0.300145	0.0679278	0.241563	2.24119
J1798_P14	Baseline	B	0.835895	3.52939	0.106522	0.279085	0.225778	0.30657	0.0645879	0.875211	0.834841	0.0649126	0.0201282	0.0308023	0.137394	0.0195032	0.11545	0.131569	0.334153	0.319784	0.0480161	0.0863799	0.0873643	0.192834	2.90512	0.514319	2.09555	0.332218	0.1785	4.6037	0.209777	0.143999	2.74525	0.287698	0.0688031	0.0543729	0.0929034	0.4198
J1798_P14	Baseline	DNT	4.69193	0.178649	0.0724453	0.478278	0.205964	0.706853	0.158174	0.905645	0.0422668	0.0656513	0.0310175	0.0331743	1.44469	0.0373767	0.138679	3.41642	0.433603	0.240026	0.0985137	0.096968	0.0528304	0.243488	0.0328787	1.1715	0.439408	0.0565158	0.175228	0.423258	0.0328614	0.109233	2.24212	0.227629	0.270046	0.0871373	0.244944	0.418669
J1798_P14	Baseline	Early Myelocyte	0.993794	0.0648059	0.0662421	1.09477	0.296047	1.26295	0.113103	1.06888	0.0382638	0.0535485	0.023124	0.0293106	0.229617	0.0195532	0.187327	0.431164	0.237517	1.75595	0.434635	0.0819424	0.0983582	0.489725	0.0581299	0.759662	0.245064	0.0441386	0.564354	0.683111	0.052649	0.0452357	1.38634	0.239208	0.177556	0.0742144	1.00305	0.471699
J1798_P14	Baseline	Granulocytes	3.64256	0.229572	0.083578	2.31404	2.17309	2.3836	0.323039	1.18449	0.245816	0.338701	0.123902	5.39803	1.01569	0.987945	0.186297	0.906649	0.212617	0.979726	0.484996	0.0712037	0.32514	1.71128	0.0614601	0.211731	1.92633	0.326403	0.687981	0.332725	0.140953	2.2866	2.25419	0.490115	0.139182	0.0333736	2.54168	0.801381
J1798_P14	Baseline	Non-Classical Mono	0.850287	0.0615548	0.0305539	1.30095	0.307393	1.95264	0.105692	1.03089	0.0174065	0.0472315	0.0151807	0.0282341	0.128415	0.0160273	0.191228	0.144927	0.0294096	1.47884	0.353511	0.0335102	0.152207	0.452908	0.0447708	0.0669813	0.0740124	0.0149994	0.412243	0.445958	0.015102	0.0290504	1.2653	0.168956	0.1349	0.0352692	3.98303	0.378203
J1798_P14	Baseline	Tc	4.03206	0.243527	0.135774	0.398574	0.423941	5.20142	0.277385	1.03275	0.0364738	0.108698	0.0455389	0.0307537	0.199307	0.0227968	0.0362727	0.516918	0.0773555	0.124785	0.0489985	0.0427144	1.01282	0.206407	0.0243548	0.290719	2.77127	0.223403	0.140706	0.165352	0.0167778	0.0532837	2.34307	0.16266	0.133383	0.0436654	0.0992484	0.355906
J1798_P14	Baseline	Th	4.20594	0.153753	0.0719456	0.345533	3.65603	0.842554	0.0894679	0.881194	0.0267043	0.0617827	0.0319463	0.0279882	0.264359	0.0216466	0.0383866	0.428801	0.107284	0.152533	0.0567082	0.284743	0.0460132	0.273857	0.0300725	0.43586	2.69162	0.233571	0.177859	0.226792	0.0194891	0.0502049	2.01703	0.16462	0.244096	0.0530901	0.0949836	0.401664
J1798_P14	Baseline	cDC1	1.24834	0.168948	0.0939601	2.61248	1.06436	0.557677	0.287211	3.76952	0.252905	0.274578	0.120028	0.0717853	3.38512	0.0882127	0.354096	0.595701	0.897942	3.81494	1.56942	0.268226	0.431906	2.62383	0.133006	3.82074	0.683801	0.242073	3.55352	3.13604	0.279144	0.0630847	0.92165	2.23746	0.313012	0.200761	1.03895	1.15969
J1798_P14	Baseline	cDC2	1.35081	0.179857	0.131932	1.35715	1.83576	0.66539	0.126658	2.97576	2.35271	3.72366	0.222877	0.101787	3.87577	0.716899	1.23994	2.81713	0.192835	5.04149	2.9801	0.137455	0.318118	2.66458	0.0846875	0.440262	0.192205	0.402361	4.57376	4.93197	0.159566	0.0998691	1.48072	3.23375	0.211057	0.413312	0.0751346	0.73433
J1798_P14	Baseline	pDC	1.01551	0.202126	0.150343	1.1563	1.29338	0.521135	0.121454	1.47851	0.0326957	3.35664	0.177268	0.0620705	3.34302	0.0526524	4.49668	2.04492	0.0929274	0.948152	1.70333	0.076484	0.0703936	1.98352	0.0432656	0.479237	0.273536	0.0736794	1.6718	2.38989	0.209152	0.074854	2.00555	1.52597	0.170045	0.202471	0.143711	0.564756
J1798_P14	Baseline	preDC/Classical Mono	1.18012	0.543369	0.328555	3.89395	1.5855	1.10673	0.166365	5.65779	0.387325	0.687077	0.123396	0.0622312	3.72161	0.246852	0.327533	0.399386	0.0813619	4.62694	2.26286	0.124347	0.674753	3.84211	0.127121	0.201477	0.13864	0.0702226	4.55983	3.34647	0.0682558	0.0413386	1.25464	3.06574	0.174359	0.0884176	0.139524	1.69631
J1798_P14	C1D1	B	0.842103	3.63843	0.121951	0.305395	0.215793	0.307725	0.0954737	0.894887	0.983709	0.0801992	0.0327607	0.0457884	0.166645	0.0180763	0.134802	0.134263	0.336009	0.385051	0.0474722	0.0913799	0.112289	0.23338	2.66665	0.489772	2.14266	0.327851	0.204663	4.39155	0.162719	0.112747	2.27649	0.204303	0.0778329	0.0486399	0.115965	0.430317
J1798_P14	C1D1	DNT	4.83171	0.204732	0.0849085	0.492175	0.18617	0.87	0.119001	0.933372	0.036778	0.0711227	0.0452302	0.0208239	1.20811	0.0361444	0.121255	3.42417	0.342066	0.443897	0.105448	0.0816407	0.0551325	0.311057	0.0304422	0.887652	0.568602	0.0482329	0.158851	0.780844	0.0212366	0.070916	1.4361	0.153062	0.292755	0.065748	0.259385	0.401331
J1798_P14	C1D1	Early Myelocyte	1.0169	0.0668567	0.0684743	1.22944	0.285036	1.35603	0.107548	1.14573	0.0402031	0.063759	0.0264576	0.030294	0.274688	0.0200869	0.195002	0.524309	0.196902	2.22383	0.392512	0.0720057	0.104964	0.514085	0.0763511	0.639135	0.335639	0.0488653	0.594447	0.881546	0.0530504	0.0382435	0.88025	0.201719	0.186843	0.0589468	1.07018	0.448447
J1798_P14	C1D1	Granulocytes	3.39946	0.0661847	0.0403619	2.18013	2.81903	0.505789	0.0866336	1.03326	0.0051135	0.0694261	0.01864	4.58736	0.557695	0.255131	0.100837	1.02554	0.208052	1.42724	0.0919472	0.374324	0.136575	1.78875	0.130656	0.712727	1.84306	0.165792	0.934921	0.344819	0.133284	1.58202	2.04293	0.680817	0.314169	0.216629	2.50119	1.44399
J1798_P14	C1D1	Non-Classical Mono	0.841817	0.0675758	0.0310391	1.49648	0.250859	2.11646	0.0907229	0.972281	0.0134102	0.0414113	0.0126815	0.0310427	0.143714	0.0136932	0.145546	0.215056	0.0189467	2.01687	0.153489	0.0243465	0.168002	0.343056	0.0429212	0.0610872	0.0791698	0.0143357	0.251484	0.457631	0.0109026	0.0202651	0.910793	0.101489	0.15266	0.0347131	4.10087	0.341598
J1798_P14	C1D1	Tc	4.03294	0.243067	0.135348	0.397636	0.41907	5.21804	0.283933	1.04926	0.0359903	0.111356	0.056431	0.0294162	0.205076	0.0228377	0.0336601	0.446609	0.0782986	0.143972	0.0483886	0.0422134	1.01895	0.222663	0.0239898	0.33933	3.19071	0.331269	0.153771	0.189499	0.0161244	0.0432172	2.08513	0.13995	0.161432	0.0419627	0.0953964	0.349605
J1798_P14	C1D1	Th	4.19281	0.153706	0.0745044	0.358413	3.66858	0.83198	0.0931454	0.896986	0.025455	0.0616259	0.0367553	0.0282723	0.337168	0.0218681	0.0407366	0.502999	0.113588	0.168067	0.0575016	0.281524	0.0457695	0.300534	0.0314621	0.507073	2.94552	0.284999	0.186217	0.266878	0.0189681	0.0434043	1.81506	0.149122	0.291121	0.0512181	0.103358	0.392193
J1798_P14	C1D1	cDC1	1.19909	0.178152	0.0959796	2.75868	0.96917	0.544227	0.220371	3.81752	0.206985	0.247107	0.112917	0.0640174	3.3442	0.0870902	0.283282	0.684407	0.949591	3.88361	1.62505	0.248043	0.45508	2.62449	0.183194	3.8446	0.678392	0.260468	3.46076	2.98802	0.31392	0.0575705	0.721044	2.2092	0.326418	0.185647	1.04835	1.14872
J1798_P14	C1D1	cDC2	1.1849	0.17511	0.160916	1.28037	1.68251	0.608543	0.122779	2.82466	2.42984	3.71376	0.220398	0.110193	3.89913	0.521123	1.07862	3.01618	0.212271	5.09693	2.82757	0.125082	0.373138	2.35611	0.113456	0.525695	0.192618	0.434121	4.3688	4.73799	0.129225	0.0738376	0.459995	3.00043	0.211141	0.431027	0.106921	0.678163
J1798_P14	C1D1	pDC	1.01908	0.318479	0.207325	1.66248	1.07122	0.648857	0.0993944	1.68643	0.0534216	4.00884	0.23654	0.0720147	3.22982	0.0508532	4.58484	1.79964	0.0876573	1.44841	1.2991	0.0608161	0.0729183	1.783	0.043743	0.729838	0.264914	0.0508908	2.22829	1.65081	0.192989	0.0497586	1.54831	1.20342	0.196599	0.13778	0.161389	0.470698
J1798_P14	C1D1	preDC/Classical Mono	1.13213	0.540653	0.328509	3.98351	1.4108	1.0788	0.161199	5.64156	0.347331	0.66644	0.11365	0.0921998	3.66926	0.189576	0.245058	0.482049	0.0744654	4.60094	2.14733	0.11374	0.703749	3.76111	0.166305	0.213336	0.126607	0.0959075	4.39923	3.03325	0.0643416	0.0344079	0.917559	2.9712	0.205272	0.076393	0.110888	1.69083
J1798_P26	Baseline	B	0.974922	3.79711	0.143338	0.367583	0.256891	0.366047	0.0878726	1.04109	1.49649	0.108202	0.0229582	0.0521707	0.244385	0.0256191	0.205625	0.249569	0.359786	0.585245	0.0578777	0.156785	0.113383	0.558021	2.68962	0.466824	1.76282	0.383414	0.199033	4.7923	0.271061	0.119391	1.92199	0.190869	0.082664	0.0584655	0.0913339	0.536981
J1798_P26	Baseline	DNT	4.39181	0.150688	0.0652697	0.310368	0.215525	0.780288	0.19788	0.869661	0.0501074	0.0667608	0.0452176	0.0294815	2.18911	0.0483978	0.29075	4.32939	0.763398	0.156301	0.146832	0.110842	0.0578339	0.228775	0.0396858	1.67689	0.410647	0.0543848	0.160199	0.219356	0.0213409	0.155752	0.942115	0.122007	0.28939	0.0889879	0.418634	0.441244
J1798_P26	Baseline	Early Myelocyte	1.00284	0.0836202	0.0761983	1.13292	0.391227	0.953623	0.155663	1.31522	0.0449705	0.0707213	0.0283072	0.0350548	0.256325	0.0229138	0.460983	0.873625	0.401263	2.48734	0.8427	0.110559	0.157338	1.36089	0.0928776	1.15719	0.365248	0.0695636	0.63894	1.08199	0.0842211	0.0320028	0.302431	0.283049	0.211763	0.0705955	0.92049	0.592997
J1798_P26	Baseline	Granulocytes	4.22885	0.262848	0.118311	1.52826	1.87074	3.30645	0.223493	1.49503	0.123277	0.0544698	0.228551	5.26346	0.350746	1.07604	0.0344404	0.334302	0.156435	0.15699	0.00520194	0.284353	0.448817	1.02492	0.00056828	0.575867	3.26177	0.562338	0.328891	0.106637	0.0302699	1.52161	1.92009	0.0355144	0.171739	0.0217434	1.36378	0.615033
J1798_P26	Baseline	Non-Classical Mono	0.905534	0.0749548	0.0416327	1.55994	0.339142	2.08654	0.105524	1.10511	0.0239529	0.0556335	0.0193839	0.0322592	0.172925	0.0160294	0.24587	0.338732	0.05075	2.10643	0.396853	0.05552	0.218868	0.829487	0.0617396	0.132966	0.081001	0.0179899	0.379579	0.418668	0.0139544	0.0133028	0.151418	0.137592	0.194879	0.0351192	5.11752	0.42909
J1798_P26	Baseline	Tc	4.32431	0.298497	0.159591	0.439431	0.484219	5.36292	0.299431	1.11625	0.039044	0.122954	0.174849	0.032895	0.228576	0.0245772	0.0463213	0.618114	0.083584	0.120863	0.0475978	0.0467802	1.12866	0.244076	0.0245922	0.246286	2.76103	0.213577	0.126305	0.150373	0.0163646	0.0501161	1.89169	0.126328	0.149777	0.0443413	0.117044	0.368107
J1798_P26	Baseline	Th	4.5739	0.200362	0.0901326	0.355835	3.82976	0.849457	0.0913141	0.906502	0.0249853	0.063453	0.0407455	0.0281768	0.281757	0.0228164	0.0397554	0.47702	0.090892	0.139638	0.0544536	0.31101	0.0409956	0.31746	0.028998	0.347015	2.74581	0.227672	0.161003	0.217933	0.0166111	0.037081	1.56943	0.118527	0.255081	0.0472647	0.0866495	0.413479
J1798_P26	Baseline	cDC1	1.24247	0.183535	0.0946243	2.72162	0.889217	0.544715	0.232895	3.92975	0.202195	0.278103	0.129214	0.0672885	3.4152	0.103999	0.404436	0.960104	1.10939	3.65261	1.91069	0.287708	0.698115	4.12124	0.181976	3.9162	0.710963	0.208136	2.80034	2.38038	0.205	0.0574643	0.797745	2.20489	0.343188	0.190534	1.07008	1.42981
J1798_P26	Baseline	cDC2	1.38465	0.205061	0.140082	1.61	1.80011	0.680741	0.160638	2.94279	2.5116	3.88883	0.280983	0.113138	3.88573	1.03806	1.28885	4.18639	0.404006	4.87682	3.43404	0.25813	0.788948	4.71113	0.123302	0.604936	0.207065	0.527395	3.86647	4.88629	0.120604	0.126845	0.394975	2.95419	0.197166	0.417608	0.0874501	1.17823
J1798_P26	Baseline	pDC	1.06725	0.427913	0.249495	1.8946	1.04171	0.703522	0.130916	1.70368	0.0458959	4.66853	0.25862	0.0758724	2.67283	0.0549229	4.63499	2.29277	0.113358	1.79765	0.998681	0.0849612	0.143173	3.05429	0.0371016	0.892698	0.206334	0.0622565	1.74096	1.45083	0.203367	0.0582759	1.59405	1.01925	0.175724	0.129854	0.229239	0.578549
J1798_P26	Baseline	preDC/Classical Mono	1.11731	0.589372	0.350495	3.94951	1.31303	1.10048	0.187608	5.74508	0.373648	0.742115	0.1265	0.0949517	3.724	0.387194	0.346148	0.718448	0.0856662	4.42086	2.49149	0.263149	1.1917	5.363	0.16857	0.185753	0.100122	0.0441895	3.78671	2.04184	0.0394139	0.0308817	1.11064	3.05331	0.224262	0.0707921	0.195541	2.22865
J1798_P26	C1D1	B	0.974632	3.71742	0.129736	0.348688	0.281286	0.361181	0.0862662	1.05489	1.44014	0.104393	0.0177855	0.0515016	0.346374	0.0243685	0.1673	0.26948	0.324706	0.58142	0.0603886	0.153535	0.0999431	0.505323	1.93246	0.416469	1.69346	0.250102	0.201057	4.18418	0.169124	0.141197	2.52489	0.315513	0.085786	0.0681547	0.0998932	0.513669
J1798_P26	C1D1	DNT	4.38298	0.161569	0.0670454	0.320074	0.223644	0.73529	0.17089	0.838388	0.0321749	0.0547721	0.0475719	0.025434	1.96834	0.0434768	0.231613	4.09763	0.61894	0.243471	0.134462	0.0711568	0.0480957	0.286941	0.035096	1.6546	0.76937	0.079201	0.163101	0.436611	0.0333596	0.161988	1.98047	0.196935	0.313278	0.0959277	0.436204	0.426747
J1798_P26	C1D1	Early Myelocyte	0.934167	0.186682	0.0808889	1.09495	0.320927	1.08361	0.126866	1.33866	0.0451947	0.0677381	0.0447881	0.0325825	0.430759	0.0232924	0.350713	0.919833	0.28219	2.28062	0.3912	0.0796519	0.133165	1.09513	0.0872868	0.81627	0.366469	0.0519038	0.521144	0.802883	0.0796203	0.0460952	0.969695	0.266745	0.183575	0.0558346	0.943941	0.490646
J1798_P26	C1D1	Granulocytes	4.48825	0.268807	0.143815	2.56922	3.50553	1.17924	0.185386	1.78895	0.11058	0.185974	0.0295193	4.00008	0.466816	0.313831	0.187773	0.368153	0.109089	1.52215	0.253196	0.397335	0.218003	2.24026	0.163983	0.596399	3.29754	0.336781	0.919225	0.384184	0.195233	3.18662	2.84797	0.867532	0.239111	0.499361	2.93114	1.16192
J1798_P26	C1D1	Non-Classical Mono	0.889966	0.0576551	0.0528553	1.49454	0.290374	2.25273	0.125338	1.08168	0.0190913	0.058446	0.0182556	0.0187645	0.208022	0.0120176	0.168674	0.546525	0.0300683	2.60087	0.182673	0.0355863	0.180116	0.803928	0.0385793	0.0901639	0.0969566	0.0103916	0.326478	0.30025	0.0128456	0.0174129	0.750883	0.122924	0.185894	0.0391335	4.99952	0.355561
J1798_P26	C1D1	Tc	4.2459	0.265436	0.150408	0.398222	0.496144	5.32304	0.288932	1.04959	0.0346095	0.113492	0.081926	0.0347986	0.152084	0.0225694	0.0323391	0.312369	0.0563077	0.122595	0.0402561	0.0466621	1.07614	0.228014	0.0240719	0.215424	3.3087	0.30586	0.136423	0.177117	0.0236534	0.0773128	2.79815	0.224396	0.155079	0.047725	0.085261	0.325856
J1798_P26	C1D1	Th	4.5334	0.189397	0.0829032	0.337856	3.73548	0.80324	0.0898727	0.859016	0.0220725	0.0604783	0.0349876	0.0287662	0.309347	0.0227631	0.0393796	0.502937	0.0740125	0.145525	0.0530193	0.279727	0.0348831	0.324897	0.0280942	0.324947	3.08068	0.286321	0.166443	0.255085	0.023232	0.0757317	2.58172	0.223219	0.252065	0.0525526	0.0776932	0.361244
J1798_P26	C1D1	cDC1	1.22898	0.182348	0.102668	2.96724	0.920217	0.521636	0.236064	3.88957	0.180144	0.267134	0.13006	0.075666	3.5881	0.114667	0.368801	1.339	1.15804	3.98247	1.77653	0.309787	0.668781	4.31866	0.204104	3.81746	0.619441	0.213966	2.67168	2.66921	0.264738	0.0726169	1.2684	2.35399	0.422014	0.189545	1.01977	1.50247
J1798_P26	C1D1	cDC2	1.21178	0.225051	0.219659	1.49469	1.59518	0.640871	0.144273	3.84927	2.27108	3.63545	0.42376	0.0906923	4.83027	1.14079	1.25361	3.93241	0.275314	5.25169	2.86694	0.223346	0.710806	4.92136	0.183195	0.59243	0.117611	0.829673	3.85515	4.70001	0.113353	0.123577	1.64373	3.31019	0.221824	1.00206	0.101089	1.24349
J1798_P26	C1D1	pDC	0.888808	0.14172	0.11199	0.536919	1.6034	0.486826	0.0700394	1.29763	0.026722	2.19041	0.123438	0.0391961	2.99876	0.0596602	4.70576	3.15127	0.110937	0.626332	1.72915	0.133657	0.195915	3.73808	0.0731783	0.300207	0.63316	0.18976	1.33296	3.2701	0.282474	0.11889	1.98436	1.46922	0.15257	0.350113	0.095833	0.810128
J1798_P26	C1D1	preDC/Classical Mono	1.06699	0.615805	0.366515	4.12904	1.25656	1.11347	0.193715	5.82307	0.373069	0.749414	0.129529	0.124693	3.84096	0.449567	0.296786	1.0369	0.0723823	4.58827	2.12606	0.25712	1.20119	5.4314	0.183876	0.195555	0.0850124	0.0733994	3.58603	2.25349	0.0366797	0.0372344	1.49047	3.09734	0.318988	0.171271	0.215963	2.27154
J1798_P22	Baseline	B	0.882165	3.63142	0.119802	0.288814	0.230878	0.282235	0.090018	0.995905	1.40838	0.0876699	0.0218825	0.0504435	0.277144	0.0200193	0.255874	0.246194	0.31357	0.62587	0.0621538	0.125284	0.0904671	0.455159	2.58942	0.450537	1.60188	0.234813	0.188307	4.28566	0.177142	0.116704	2.40366	0.240171	0.0915582	0.0565475	0.126941	0.465145
J1798_P22	Baseline	DNT	4.3094	0.141931	0.0580876	0.26998	0.198842	0.749568	0.181175	0.867485	0.0456492	0.0809857	0.0896561	0.0297332	1.44528	0.0395677	0.27083	4.11094	0.648237	0.155817	0.142334	0.100009	0.0568255	0.273067	0.0322536	1.56606	0.340725	0.0530226	0.156689	0.553052	0.0271205	0.145269	1.20061	0.145359	0.272812	0.0634603	0.25534	0.42442
J1798_P22	Baseline	Early Myelocyte	0.974823	0.0766983	0.0717975	1.00857	0.35597	0.903601	0.119116	1.2372	0.0398702	0.059161	0.0235909	0.0323988	0.235766	0.0176598	0.286552	0.686778	0.231759	1.80746	0.469724	0.0846093	0.0991824	0.908548	0.056507	0.73113	0.20185	0.041231	0.575139	0.848247	0.0414871	0.0272485	0.376867	0.193934	0.186047	0.0674463	0.842904	0.530224
J1798_P22	Baseline	Granulocytes	3.6432	0.507729	0.104331	2.62965	3.01828	0.723438	0.258903	1.93281	0.128497	0.229338	0.130301	4.81568	0.786105	0.443557	0.179792	0.306504	0.275733	1.32923	0.300875	0.246836	0.0615922	2.61637	0.0476051	0.666845	1.65371	0.290404	1.1636	0.374191	0.122998	3.10343	1.89975	0.559269	0.35245	0.131305	3.10485	1.30679
J1798_P22	Baseline	Non-Classical Mono	0.933909	0.0653431	0.0266478	1.27461	0.430747	1.32467	0.0959086	1.44719	0.0249405	0.0608911	0.0173885	0.0382996	0.170103	0.0215646	0.342769	0.203508	0.0470355	1.90648	0.619714	0.0564724	0.169719	1.12314	0.060969	0.124987	0.0710396	0.0180915	0.647222	0.723186	0.015651	0.012845	0.292899	0.214892	0.153388	0.0385104	4.05728	0.516506
J1798_P22	Baseline	Tc	4.08379	0.235911	0.12746	0.402046	0.543947	4.87571	0.242252	1.04004	0.0445725	0.118669	0.176151	0.0382372	0.312932	0.025747	0.0760525	1.6946	0.209756	0.152586	0.0738597	0.0976168	0.827187	0.284351	0.0287024	0.761088	0.941621	0.0708464	0.152934	0.69326	0.0195044	0.0488978	1.07909	0.114614	0.238292	0.0602265	0.15077	0.387386
J1798_P22	Baseline	Th	4.36831	0.178392	0.0808805	0.360782	3.77028	0.843047	0.0960267	0.906772	0.0273985	0.0730516	0.0364407	0.0291232	0.341716	0.0227826	0.0484122	0.564614	0.120465	0.160048	0.0593762	0.307335	0.0397892	0.331451	0.0304681	0.50455	2.07938	0.133167	0.171715	0.246804	0.0173383	0.0405265	1.61606	0.134019	0.270696	0.0505991	0.105365	0.399137
J1798_P22	Baseline	cDC1	1.25934	0.204006	0.11313	2.77317	1.05471	0.60231	0.270408	4.14622	0.234887	0.63762	0.161821	0.0806896	3.78592	0.113591	0.556947	0.710774	1.10385	3.61368	1.29301	0.348858	0.656435	4.32611	0.145176	3.72241	0.616899	0.204063	3.22167	2.69339	0.188785	0.0564834	1.02569	2.47262	0.32118	0.186887	0.971384	1.53533
J1798_P22	Baseline	cDC2	1.38756	0.196444	0.212893	1.06886	1.70717	0.58594	0.137846	2.84536	2.49577	3.8936	0.301733	0.122372	4.23326	0.823499	1.63325	3.23185	0.265165	4.59217	2.74058	0.258376	0.644141	4.89427	0.117086	0.459299	0.136354	0.237824	3.96464	4.45497	0.102019	0.0842785	0.972852	3.21964	0.142835	0.542793	0.0831179	1.38273
J1798_P22	Baseline	pDC	1.0176	0.290445	0.33955	1.66844	0.888959	0.554058	0.106614	1.56312	0.0332906	4.56793	0.264974	0.0783617	3.29649	0.0529204	4.39975	2.05085	0.0896984	1.38425	0.900472	0.0607661	0.0805024	2.4038	0.0256739	0.816538	0.112444	0.0295969	2.03327	1.04823	0.170246	0.0503155	1.63819	0.848865	0.237312	0.119216	0.160001	0.414667
J1798_P22	Baseline	preDC/Classical Mono	1.16117	0.654072	0.391892	3.8449	1.5009	1.19191	0.201617	5.8824	0.430157	1.1709	0.141811	0.0661203	3.97147	0.346285	0.453389	0.390885	0.06353	4.1781	1.66272	0.253803	1.051	5.37577	0.150933	0.209789	0.0862285	0.0387166	3.95268	2.49217	0.0420558	0.0335259	1.38884	3.10614	0.146746	0.082118	0.139954	2.32088
J1798_P22	C1D1	B	0.934331	3.74329	0.125921	0.314037	0.22953	0.352727	0.108384	1.02407	1.49276	0.0984636	0.0193762	0.0467649	0.272104	0.0228147	0.323303	0.241015	0.360679	0.830328	0.0579738	0.165047	0.0882571	0.481907	2.40619	0.468818	1.42955	0.233493	0.205342	4.23629	0.174821	0.128788	2.32492	0.252726	0.124253	0.0537154	0.107689	0.467835
J1798_P22	C1D1	DNT	4.4115	0.153164	0.0649915	0.352795	0.215319	0.823868	0.14899	0.956534	0.0461745	0.0725305	0.0795312	0.0247234	1.2062	0.0501007	0.255804	4.11984	0.596538	0.233091	0.132383	0.103753	0.0529152	0.367118	0.0288381	1.34783	0.262296	0.0526527	0.178204	1.06142	0.0320111	0.134615	0.898671	0.138198	0.350499	0.0660161	0.224525	0.415814
J1798_P22	C1D1	Early Myelocyte	0.937642	0.0729961	0.0665502	1.1544	0.340633	0.974385	0.119804	1.4206	0.0434857	0.0630876	0.0270685	0.0308025	0.307728	0.02007	0.420894	0.945887	0.266367	2.29893	0.27149	0.087886	0.13486	1.09389	0.132949	0.810123	0.237111	0.0532022	0.670006	1.19996	0.055568	0.0321599	0.256651	0.237968	0.225335	0.0635465	1.00043	0.573235
J1798_P22	C1D1	Granulocytes	4.10401	0.306044	0.0352198	1.87626	3.17501	0.853863	0.264498	1.46028	0.0277194	0.160338	0.0465163	4.46321	0.957569	0.576833	0.113826	0.733614	0.164597	0.773057	0.205137	0.343782	0.0705077	2.36834	0.086744	0.833946	2.0009	0.206201	0.877042	0.252686	0.297278	2.82324	2.29422	0.385588	0.406217	0.109372	2.05774	1.20786
J1798_P22	C1D1	Non-Classical Mono	0.899902	0.0723054	0.0313689	1.40217	0.383833	1.32353	0.10713	1.59751	0.0243597	0.0649645	0.023361	0.0368325	0.198223	0.0233249	0.495786	0.439208	0.0273846	2.52889	0.30933	0.0562538	0.180083	1.29218	0.11363	0.154482	0.0710959	0.0243195	0.712151	1.04051	0.0141628	0.0113535	0.156122	0.210427	0.212874	0.031714	3.96202	0.519904
J1798_P22	C1D1	Tc	4.0988	0.229001	0.117633	0.423795	0.498588	4.94922	0.250172	1.09601	0.0434285	0.116703	0.194174	0.0340841	0.387531	0.0242505	0.101542	2.18991	0.20512	0.188756	0.0753351	0.0768424	0.869488	0.373025	0.0303571	0.720238	0.86258	0.0641648	0.164975	1.01891	0.0218409	0.0619303	1.0215	0.112503	0.284081	0.0551476	0.14738	0.379724
J1798_P22	C1D1	Th	4.35703	0.176638	0.0814995	0.376666	3.77563	0.866986	0.095737	0.943925	0.0289267	0.0688021	0.0430434	0.0311916	0.452409	0.0233021	0.0640727	0.858254	0.116493	0.183072	0.0615547	0.311185	0.0399152	0.423193	0.0332848	0.572846	2.04711	0.131214	0.183571	0.385914	0.0189399	0.047172	1.65035	0.146037	0.357602	0.051923	0.0937111	0.42114
J1798_P22	C1D1	cDC1	1.22332	0.22333	0.127392	2.91745	0.981966	0.584673	0.252059	4.27792	0.216482	0.429572	0.15295	0.0830582	3.62995	0.120162	0.657749	1.15649	1.14782	3.80667	1.37352	0.335647	0.724315	4.19712	0.358766	3.83861	0.624175	0.247015	3.04788	2.84521	0.362432	0.0563946	0.764161	2.282	0.399025	0.18829	1.00179	1.52246
J1798_P22	C1D1	cDC2	1.30529	0.274294	0.171364	1.65446	1.55295	0.729772	0.17657	3.92741	1.77878	3.60165	0.408985	0.106469	4.74835	1.27611	1.55889	3.37112	0.267054	4.80073	3.10132	0.252941	0.852166	5.07689	0.200814	0.537519	0.123926	0.414715	3.96459	4.25407	0.0799251	0.0695503	0.506534	2.98703	0.179186	0.415532	0.0916244	1.54835
J1798_P22	C1D1	pDC	0.96566	0.326764	0.309492	1.70033	0.93133	0.584945	0.112057	1.65852	0.0329037	4.323	0.242759	0.0742236	3.07161	0.0535457	4.57482	2.16138	0.0786324	1.5606	0.961672	0.068219	0.0961268	2.56368	0.0381501	0.853419	0.0934505	0.0809775	2.11119	1.05477	0.188939	0.061387	1.78127	0.923608	0.277742	0.135885	0.166819	0.416526
J1798_P22	C1D1	preDC/Classical Mono	1.1006	0.754245	0.454589	4.08141	1.45495	1.29493	0.212944	6.09619	0.458681	1.01557	0.167315	0.107388	4.13423	0.444589	0.602717	0.897876	0.0702374	4.51192	1.8043	0.239344	1.14966	5.43364	0.336884	0.319608	0.0874375	0.0742188	3.97827	2.67725	0.0474876	0.0321391	0.846983	3.03268	0.215313	0.0707659	0.174232	2.40525
J1798_P15	Baseline	B	1.49531	3.37059	0.109606	0.449816	0.319905	0.703209	0.358716	1.33515	1.08672	1.78018	0.038384	0.0351298	0.191953	0.0251735	0.156378	0.202768	0.399631	0.59372	0.0722692	0.0978437	0.0869902	0.193473	2.33969	0.390389	1.45364	0.271536	0.207648	4.41524	0.221887	0.13866	2.58257	0.296188	0.0854467	0.0681633	0.143479	0.299439
J1798_P15	Baseline	DNT	4.02617	0.156389	0.0726119	0.4389	0.275096	1.12035	0.287356	1.23032	0.0711864	1.7298	0.061367	0.00465003	1.0622	0.0287455	0.160027	3.11654	0.440789	0.13877	0.101183	0.0359983	0.0566087	0.117028	0.039526	1.28357	0.375053	0.0621076	0.168791	0.21932	0.0541238	0.116345	2.77928	0.329092	0.214339	0.0799533	0.258025	0.243417
J1798_P15	Baseline	Early Myelocyte	1.98532	0.141694	0.116044	1.26631	0.472512	1.38042	0.31369	1.51045	0.0582461	1.71357	0.0447943	0.026516	0.267358	0.0155783	0.158547	0.385732	0.181115	2.29156	0.501937	0.0481749	0.0896525	0.650044	0.0704074	0.602724	0.332435	0.0559296	0.470383	0.813084	0.034307	0.0408132	1.17664	0.222776	0.169061	0.0516436	0.580615	0.308714
J1798_P15	Baseline	Granulocytes	4.16981	0.193957	0.0388575	1.95078	3.39497	1.17548	0.299678	2.29821	0	2.28681	0.310521	3.03505	0.424277	0.0674125	0	0.0380476	0.879771	0.443345	0.193439	0.235923	0.243394	0.854457	0	1.88489	1.86263	0.139728	0	1.03356	0	1.18852	1.63484	0.33985	0.631144	0	2.46852	0.432242
J1798_P15	Baseline	Non-Classical Mono	1.96028	0.140168	0.0741823	1.72045	0.408085	2.15608	0.387651	1.4696	0.0614167	2.01768	0.0381427	0.0201406	0.148998	0.0234848	0.128233	0.27893	0.0462289	2.26324	0.194681	0.0406827	0.160089	0.30774	0.0469024	0.173493	0.0787563	0.0382747	0.241087	0.310305	0.012752	0.0407836	1.29858	0.115547	0.14037	0.0707424	3.73474	0.278605
J1798_P15	Baseline	Tc	3.92556	0.255098	0.131905	0.629178	0.670821	5.04141	0.500593	1.47374	0.0636361	1.76714	0.120994	0.0241692	0.293183	0.0252756	0.040214	0.674161	0.125841	0.212641	0.0693765	0.0419995	0.889884	0.193826	0.0327799	0.485968	1.43141	0.102069	0.175088	0.249421	0.0195218	0.0592064	2.0908	0.169764	0.201567	0.0528088	0.176401	0.250582
J1798_P15	Baseline	Th	4.16511	0.214393	0.10218	0.541924	3.73803	1.20478	0.33355	1.36168	0.0531881	1.81613	0.078456	0.0244035	0.320564	0.0265084	0.0366977	0.340079	0.110049	0.198252	0.068502	0.269394	0.0488252	0.203211	0.0368169	0.469479	2.07255	0.139388	0.192485	0.217867	0.0182377	0.0501158	1.94447	0.163083	0.241706	0.047462	0.135808	0.26613
J1798_P15	Baseline	cDC1	1.66567	0.216392	0.103346	2.62714	1.04909	0.908967	0.496882	3.82883	0.342585	2.16002	0.115793	0.0338109	3.36486	0.104754	0.36009	0.606753	0.859004	3.56533	1.86768	0.193255	0.567175	3.30486	0.16323	3.5572	0.645893	0.230099	2.89872	2.98458	0.218325	0.0689265	1.43316	2.39515	0.331357	0.163876	0.987486	0.873474
J1798_P15	Baseline	cDC2	2.1293	0.204185	0.182062	1.62114	1.64993	1.09833	0.506283	2.93018	2.33343	3.60136	0.228564	0.0977244	3.94623	0.404059	1.0743	2.29899	0.277302	4.7757	3.23021	0.151745	0.360038	2.85081	0.111663	0.488243	0.227311	0.494771	3.57551	5.17488	0.249467	0.127209	2.00709	2.89306	0.206483	0.141774	0.127034	0.624492
J1798_P15	Baseline	pDC	1.78239	0.180913	0.152147	1.32146	1.31057	0.968216	0.490791	1.85213	0.0640148	3.33003	0.118315	0.0348181	3.25078	0.0894764	4.21164	1.75894	0.127176	1.1093	1.8834	0.0867312	0.115648	2.12468	0.0575777	0.361002	0.173427	0.115162	0.929801	2.45295	0.227637	0.0724892	2.25161	1.27243	0.175928	0.10484	0.145516	0.516521
J1798_P15	Baseline	preDC/Classical Mono	2.04117	0.463317	0.260603	3.70008	1.37816	1.37476	0.475822	5.15858	0.349345	2.57848	0.149833	0.057418	3.54205	0.103663	0.250658	0.3493	0.112592	4.18138	2.28455	0.149947	0.824096	4.25145	0.162209	0.272584	0.111365	0.0892287	3.49801	2.81292	0.0682302	0.043679	1.46245	2.9772	0.168701	0.0722206	0.153548	1.5107
J1798_P39	C2D1	B	1.46692	3.47099	0.119393	0.469991	0.313883	0.641323	0.333261	1.4023	1.71773	1.79269	0.0379129	0.0438891	0.165055	0.0316283	0.107063	0.207684	0.27571	0.466623	0.0684333	0.0580832	0.0737026	0.166653	2.27455	0.298362	1.39029	0.224038	0.208882	4.24149	0.188687	0.153433	2.82085	0.324649	0.0750357	0.0586991	0.138644	0.284389
J1798_P39	C2D1	DNT	4.62763	0.194719	0.0682894	0.593346	0.30911	0.895796	0.284148	1.34934	0.0455964	1.6778	0.0373818	0.0162686	0.459606	0.035362	0.13584	3.56078	0.234063	0.295827	0.112707	0.0317952	0.0372669	0.195235	0.0319184	0.396202	0.225351	0.0415456	0.204053	0.381219	0.0135537	0.0916423	1.39766	0.130896	0.168992	0.0517953	0.337731	0.251543
J1798_P39	C2D1	Early Myelocyte	1.8695	0.13176	0.074297	0.859446	0.490092	1.24048	0.340289	1.56132	0.0649648	1.78865	0.0395968	0.0168657	0.228875	0.024746	0.507328	0.696269	0.237708	2.28007	0.869347	0.0642248	0.104644	1.02062	0.0828081	0.669349	0.2087	0.0584044	0.366356	1.25126	0.0589666	0.0283554	0.60101	0.2688	0.156413	0.0460175	1.02133	0.337981
J1798_P39	C2D1	Granulocytes	1.48166	0.404965	0.400776	3.40713	0.322955	0.526266	1.26377	2.76436	0.891439	2.92023	0	4.21839	0.137057	0.500273	0.759522	2.39798	1.10528	1.15096	1.12949	0.987979	0.338507	3.27113	0.525549	1.70986	1.37682	1.19215	0.292875	0.611307	0.706485	1.88528	0.642477	0.93166	1.45377	0.849941	4.49909	1.57774
J1798_P39	C2D1	Non-Classical Mono	1.60195	0.118588	0.057906	1.21756	0.598901	1.9899	0.363409	1.66889	0.0562025	1.9827	0.0365263	0.0205632	0.207683	0.0272135	0.606007	0.339733	0.0537488	2.50379	0.946367	0.0554343	0.20495	1.10195	0.0920278	0.180048	0.0805183	0.0407117	0.429797	1.03105	0.0218292	0.0188061	0.503769	0.278594	0.148337	0.0448403	4.70147	0.324711
J1798_P39	C2D1	Tc	3.9451	0.309847	0.163	0.664774	0.631937	5.31769	0.56406	1.56346	0.0642487	1.81076	0.211423	0.027033	0.361842	0.032617	0.0757999	1.87638	0.0995062	0.215053	0.0790825	0.0369072	1.11472	0.193001	0.0308146	0.256054	1.03214	0.0734245	0.171289	0.632175	0.0149769	0.054327	1.27552	0.10804	0.147387	0.0398619	0.205523	0.247369
J1798_P39	C2D1	Th	4.22133	0.242685	0.11739	0.62432	3.87671	1.33245	0.364947	1.5017	0.0612713	1.9307	0.104178	0.0268145	0.450188	0.0299599	0.055705	0.847013	0.0820378	0.23064	0.0747618	0.314406	0.0456738	0.218258	0.0354503	0.389878	1.81252	0.120602	0.189294	0.43137	0.0153996	0.040303	1.30578	0.121385	0.253613	0.0430464	0.135951	0.303272
J1798_P39	C2D1	cDC1	1.45088	0.203783	0.105738	2.65117	0.998123	0.744899	0.486825	3.73223	0.257341	2.03983	0.131192	0.0395276	3.37647	0.0994517	0.501951	0.978675	1.00464	3.59669	1.62501	0.202336	0.457063	3.48283	0.156787	3.39519	0.495534	0.217073	1.85459	2.77929	0.19407	0.0612584	0.815888	2.21882	0.336244	0.0914249	0.81408	0.856387
J1798_P39	C2D1	cDC2	2.00875	0.300939	0.207532	1.78657	1.75656	1.2359	0.551571	3.74753	2.23131	3.49368	0.211647	0.0846675	3.75454	0.916895	1.29352	3.23141	0.223085	4.70024	2.88168	0.126367	0.302242	2.88273	0.12986	0.407251	0.145849	0.263431	2.59213	4.68409	0.133788	0.0843762	0.75134	2.97042	0.186812	0.156056	0.145743	0.826519
J1798_P39	C2D1	pDC	1.73735	0.138459	0.124979	1.3246	1.41579	0.894882	0.442913	1.87741	0.0703466	2.94322	0.0994648	0.0335491	2.61488	0.0531679	4.41362	2.57971	0.132255	1.08206	1.90194	0.0917039	0.0883634	2.0253	0.0263524	0.2359	0.15046	0.0848908	0.574629	1.98137	0.189449	0.0566452	1.42372	1.30881	0.149843	0.122032	0.158344	0.411859
J1798_P39	C2D1	preDC/Classical Mono	1.87599	0.630286	0.370753	4.043	1.59852	1.52617	0.534983	5.76205	0.44283	2.50441	0.152762	0.0571753	3.81123	0.332948	0.399123	0.610961	0.0812123	4.38457	2.28888	0.148794	0.736147	4.58098	0.135757	0.226011	0.0862587	0.0634121	2.5397	2.72239	0.0436601	0.0313008	1.01858	3.03428	0.159287	0.0659837	0.195682	1.89583
J1798_P15	C1D1	B	1.53477	3.69516	0.148521	0.488756	0.340654	0.712056	0.335586	1.43001	1.50145	1.80591	0.0402492	0.0304115	0.193251	0.0327627	0.149062	0.180987	0.317852	0.500623	0.0600643	0.0740095	0.102928	0.235786	2.23276	0.295929	1.34811	0.216988	0.199856	4.09486	0.19069	0.100708	2.22674	0.212456	0.0885932	0.0658354	0.138311	0.30117
J1798_P15	C1D1	DNT	4.22583	0.156737	0.0864864	0.510381	0.335178	1.29439	0.395152	1.42458	0.0456487	1.82545	0.0692484	0.00954524	0.633221	0.0326579	0.0991824	3.18452	0.168522	0.29006	0.0937	0.0404828	0.0492657	0.243567	0.0355139	0.332778	0.391263	0.0410812	0.168817	0.521361	0.0172945	0.0833015	0.99553	0.119855	0.193236	0.0411163	0.212352	0.289291
J1798_P15	C1D1	Early Myelocyte	1.89283	0.125448	0.130352	1.17953	0.483187	1.42778	0.342358	1.78222	0.0696127	1.77952	0.0515175	0.0161857	0.303005	0.0224609	0.231265	0.682869	0.163155	2.83166	0.444043	0.0548532	0.141939	1.21026	0.119002	0.5717	0.320034	0.0706186	0.774418	1.28257	0.0627545	0.0306577	0.470427	0.288544	0.178348	0.0473909	0.825991	0.377461
J1798_P15	C1D1	Granulocytes	3.90622	0.215385	0.122216	1.88251	2.86736	1.95069	0.73828	1.5822	0.110275	2.21395	0.0309398	3.45707	0.579607	0.166735	0.0304033	1.049	0.33422	0.449653	0.132679	0.30575	0.212607	1.58455	0.0292003	0.821502	0.893499	0.145028	0.516979	0.242064	0	1.79828	1.50625	0.40929	0.352342	0.0775772	2.5896	0.581017
J1798_P15	C1D1	Non-Classical Mono	1.8391	0.125674	0.0636788	1.58294	0.388448	2.29175	0.380071	1.48079	0.0407795	1.88237	0.0412142	0.0163256	0.212732	0.024011	0.0761203	0.313551	0.0320351	2.74469	0.136008	0.0256296	0.148728	0.322813	0.0517112	0.138404	0.0857572	0.0286272	0.259701	0.284813	0.00802265	0.00854278	0.233719	0.0816761	0.177642	0.0378713	4.39177	0.269097
J1798_P15	C1D1	Tc	3.97297	0.310133	0.171476	0.757863	0.724493	5.40711	0.580767	1.55679	0.0619219	1.78595	0.0974111	0.0274198	0.304089	0.0302167	0.0463558	1.04979	0.0610121	0.30159	0.0704186	0.0365416	1.15743	0.209425	0.0321024	0.265599	1.1992	0.0765955	0.171352	0.291106	0.0122782	0.0365266	1.29513	0.120304	0.197315	0.0454083	0.213395	0.238778
J1798_P15	C1D1	Th	4.15258	0.215026	0.103267	0.554512	3.79023	1.24209	0.334714	1.39253	0.0528862	1.82253	0.0759147	0.0228396	0.314218	0.0260715	0.0360952	0.435804	0.0506783	0.208088	0.0623819	0.277914	0.0438029	0.211803	0.0359866	0.354354	1.92237	0.118742	0.189616	0.278512	0.0140643	0.0359805	1.45093	0.124533	0.256424	0.0445035	0.117317	0.274075
J1798_P15	C1D1	cDC1	1.57067	0.267891	0.126777	2.70328	0.97363	0.866703	0.475178	3.96104	0.273634	2.12921	0.155383	0.0581997	3.26998	0.0822378	0.287169	0.820812	0.98976	3.79078	1.45274	0.210227	0.529909	3.49664	0.285074	3.57739	0.592214	0.381939	2.77537	3.02986	0.217853	0.0538054	0.866647	2.31136	0.373257	0.0914883	0.845388	0.873484
J1798_P15	C1D1	cDC2	2.09004	0.291069	0.198156	1.97425	1.7435	1.2487	0.542405	3.64709	1.93527	3.61449	0.306175	0.0729007	4.14759	0.701951	1.01302	2.50597	0.223957	5.01797	3.09443	0.159879	0.541067	3.37973	0.242971	0.439683	0.16922	0.466356	3.73688	4.7259	0.139186	0.0672008	0.538726	2.98438	0.222208	0.195704	0.121583	0.864759
J1798_P15	C1D1	pDC	1.7217	0.214607	0.175147	1.53402	1.15591	0.925254	0.49449	1.85798	0.0676039	3.529	0.150373	0.0351077	2.96161	0.0589604	4.27045	1.65156	0.106598	1.32437	1.66057	0.0930324	0.130995	2.29649	0.0698027	0.355958	0.134542	0.101273	1.12958	1.76876	0.19542	0.0542787	1.57668	1.19983	0.188463	0.124736	0.15432	0.457291
J1798_P15	C1D1	preDC/Classical Mono	2.01274	0.654938	0.384531	4.08503	1.60057	1.589	0.556643	5.73477	0.459323	2.63283	0.17257	0.0950355	3.80218	0.270467	0.283623	0.580169	0.0818219	4.6097	2.02826	0.177018	0.973101	4.80059	0.275135	0.236099	0.105277	0.184189	3.74769	3.07785	0.0526567	0.0368783	1.20329	3.19057	0.210925	0.0643152	0.159182	1.9177
J1798_P15	C2D1	B	1.56492	3.57412	0.143918	0.459141	0.353215	0.735792	0.375615	1.37554	1.48044	1.86621	0.040028	0.0369338	0.226421	0.0253868	0.125053	0.177729	0.314976	0.629865	0.0806734	0.079141	0.098675	0.247016	2.38587	0.368047	1.47157	0.253702	0.197422	4.30206	0.232724	0.158934	2.7671	0.297037	0.110154	0.056622	0.114737	0.285979
J1798_P15	C2D1	DNT	4.14053	0.121143	0.0381246	0.368309	0.337172	1.14138	0.389068	1.29132	0.0585058	1.69121	0.0666216	0.0123909	0.772665	0.0565207	0.182027	3.35676	0.277463	0.261786	0.123173	0.0530243	0.0121973	0.181364	0.0648442	0.879548	0.743314	0.077818	0.154324	1.01924	0.0444964	0.106627	1.79865	0.160957	0.311013	0.104942	0.254055	0.284461
J1798_P15	C2D1	Early Myelocyte	1.66507	0.110794	0.0963135	1.1498	0.522784	1.24243	0.311466	1.83432	0.0753671	1.82284	0.0401769	0.0164107	0.301222	0.0280364	0.440986	0.822247	0.336668	2.98414	0.480141	0.0661203	0.175462	1.37234	0.286485	1.06657	0.330224	0.100295	0.773983	1.55444	0.108901	0.0366031	0.620549	0.342379	0.241089	0.0461924	0.82291	0.361666
J1798_P15	C2D1	Granulocytes	4.48811	0.41435	0	3.18071	3.64048	1.28177	0.536921	1.85994	0	2.74818	0	4.45365	0.524093	0.316178	0.659795	0.450464	0.265127	0.847143	0.173529	1.00731	0.478661	2.4205	0	0.636702	2.63523	0.237064	0.792754	0.230571	0.312546	3.5818	2.01188	0.550577	0.123646	0.263364	3.32898	0.932671
J1798_P15	C2D1	Non-Classical Mono	1.64361	0.0983357	0.0697563	1.53219	0.407056	2.0193	0.338017	1.44244	0.0435838	2.02333	0.0339542	0.0272924	0.208787	0.020433	0.1047	0.439236	0.0281515	3.02868	0.160246	0.0305106	0.140191	0.367359	0.0697207	0.179919	0.0703976	0.0313861	0.291788	0.445712	0.0147402	0.0135002	0.48516	0.101312	0.240193	0.0677841	4.13154	0.28085
J1798_P15	C2D1	Tc	4.05928	0.297448	0.152988	0.690044	0.719482	5.26727	0.561074	1.58206	0.065282	1.78369	0.125488	0.0266437	0.371451	0.0287766	0.0465288	0.857447	0.076443	0.306545	0.0714543	0.0400604	1.05899	0.222419	0.0363619	0.366834	1.64435	0.11735	0.182024	0.398506	0.0187924	0.0587667	2.10743	0.195456	0.264367	0.0414365	0.187475	0.265364
J1798_P15	C2D1	Th	4.33513	0.231497	0.107431	0.561532	3.7468	1.21172	0.340647	1.40427	0.053412	1.81764	0.0688436	0.024022	0.333893	0.0274534	0.0406777	0.433539	0.0652569	0.221989	0.0694747	0.266095	0.0455768	0.22939	0.0397188	0.418826	2.37288	0.170805	0.199595	0.314778	0.0214989	0.0662391	2.32544	0.215561	0.296006	0.0507218	0.123031	0.273664
J1798_P15	C2D1	cDC1	1.54791	0.277037	0.107056	2.6871	0.946081	0.862862	0.408423	4.14691	0.249852	2.0791	0.107061	0.0356246	3.04908	0.0943247	0.408714	0.832672	0.995936	3.56755	1.74521	0.173539	0.60671	3.48014	0.439164	3.75371	0.679436	0.329876	2.7117	3.11127	0.318123	0.0525642	0.843625	2.22106	0.357819	0.0888626	0.987348	0.902905
J1798_P15	C2D1	cDC2	2.10104	0.366044	0.242047	2.30151	1.7038	1.36583	0.552527	4.19219	1.78236	3.6732	0.293687	0.0878845	4.20865	0.747497	1.21161	2.42623	0.232376	4.88349	3.2878	0.164925	0.71167	3.6705	0.490302	0.63073	0.172271	0.605033	3.65976	4.68885	0.124794	0.0724713	0.799726	2.96256	0.297015	0.159026	0.130072	1.02936
J1798_P15	C2D1	pDC	1.84544	0.333551	0.24377	2.11546	0.964025	1.13287	0.49757	2.04736	0.0752119	4.52017	0.23637	0.0719709	3.03208	0.0603353	4.22118	1.37003	0.0867985	1.8846	0.928205	0.0669109	0.111332	1.90979	0.115861	0.694435	0.145016	0.0918298	1.49447	1.14584	0.155236	0.0712595	1.89539	0.774383	0.337766	0.0722202	0.175622	0.421613
J1798_P15	C2D1	preDC/Classical Mono	2.00962	0.693026	0.400936	4.13695	1.49573	1.61912	0.529545	5.85086	0.474043	2.63868	0.146805	0.0994086	3.53957	0.205256	0.348008	0.491138	0.0916084	4.49664	2.19109	0.169552	1.06465	4.79729	0.449757	0.33331	0.111223	0.179071	3.6503	3.17856	0.0603123	0.0351009	0.9044	3.0904	0.255034	0.0614254	0.195452	1.97609
J1798_P12	Baseline	B	1.51767	3.83164	0.175425	0.541116	0.309842	0.73954	0.378289	1.41811	1.12163	1.81536	0.0380348	0.0280103	0.190682	0.0289523	0.291497	0.265474	0.381583	0.801417	0.0771156	0.07995	0.116217	0.199584	2.42511	0.298603	1.15268	0.170888	0.215508	3.91154	0.11133	0.136129	2.80191	0.353284	0.100574	0.0570884	0.140019	0.284179
J1798_P12	Baseline	DNT	3.90569	0.158253	0.0530739	0.459978	0.36752	1.22133	0.301629	1.35652	0.0607148	1.51197	0.0578332	0.0134489	0.825127	0.0539017	0.13706	3.25843	0.304894	0.246508	0.111622	0.0525782	0.0278675	0.237977	0.0472158	0.700482	0.329644	0.0550223	0.136554	0.878685	0.0120013	0.06358	1.22806	0.104577	0.236314	0.0386303	0.222312	0.273449
J1798_P12	Baseline	Early Myelocyte	1.56778	0.101837	0.0802854	1.22337	0.462469	1.19562	0.31592	1.52355	0.053704	1.71281	0.0324808	0.0194174	0.240396	0.0212677	0.50972	0.639276	0.167154	2.52546	0.377628	0.0454134	0.0777534	0.534648	0.0629822	0.610617	0.159089	0.0431618	0.555418	0.764165	0.0282993	0.0182313	0.265406	0.171101	0.174161	0.0415618	1.07932	0.29627
J1798_P12	Baseline	Granulocytes	4.41534	0.217162	0.722156	1.95648	0.421094	5.60246	1.20688	1.93587	0	2.66476	0	4.00535	0	0	0.0273808	2.02973	0	0.614496	0.218476	0	0.866684	2.5851	0.129234	0.300327	0	0	0.428679	1.19331	0	1.56475	2.58578	0.0821317	1.00192	0	1.27259	0.430575
J1798_P12	Baseline	Non-Classical Mono	1.51103	0.0981671	0.0488733	1.73895	0.354213	1.57303	0.339408	1.46594	0.0446172	1.88155	0.0388479	0.0183989	0.196091	0.0214332	0.119863	0.381438	0.0402543	2.57512	0.162943	0.0270473	0.08544	0.270696	0.0403025	0.266423	0.0709995	0.0288491	0.266209	0.369724	0.00899555	0.013878	0.138077	0.0845418	0.1657	0.0370014	4.98126	0.250191
J1798_P12	Baseline	Tc	4.18027	0.311086	0.157512	1.13109	0.556713	5.30442	0.53468	1.59913	0.0628654	1.76728	0.0567682	0.0261162	0.243631	0.0289424	0.0768055	2.28143	0.100115	0.370766	0.0943823	0.029696	1.04782	0.209685	0.0297802	0.314095	0.182657	0.0382056	0.180187	0.808453	0.0119061	0.0399492	0.631103	0.0878937	0.195159	0.0306486	0.399584	0.222112
J1798_P12	Baseline	Th	4.30543	0.26291	0.126199	0.861784	3.91517	1.48849	0.345369	1.50147	0.0583107	1.91962	0.086716	0.0293379	0.408561	0.0303397	0.0834146	1.56719	0.103412	0.267537	0.0871536	0.317012	0.0564632	0.213878	0.0365805	0.43357	1.18193	0.0882805	0.20119	0.580665	0.016825	0.0458162	1.14215	0.121501	0.290999	0.0421512	0.145916	0.278643
J1798_P12	Baseline	cDC1	1.5381	0.22559	0.10153	2.53749	1.11302	0.926149	0.476918	3.8952	0.290246	2.05375	0.142977	0.0285238	3.40108	0.090927	0.559787	0.821096	0.965838	3.7308	1.38133	0.166885	0.535275	2.94785	0.207708	3.66483	0.582361	0.206662	3.21943	2.1909	0.201012	0.0508638	1.18095	2.22702	0.353609	0.0808121	0.937437	0.717783
J1798_P12	Baseline	cDC2	2.06535	0.311425	0.20191	1.78193	2.01403	1.38634	0.538243	3.35713	2.1825	3.97539	0.309981	0.0969962	4.01117	0.584107	1.31501	3.06977	0.249985	4.95559	2.68094	0.124799	0.426251	2.30935	0.236853	0.473583	0.120333	0.294052	4.20723	4.20869	0.104225	0.0914144	1.08084	3.04519	0.23516	0.20201	0.132906	0.674673
J1798_P12	Baseline	pDC	1.79032	0.199976	0.189171	1.50001	1.29551	1.04225	0.453357	1.95481	0.0600694	4.09033	0.171948	0.051735	3.05084	0.0718723	4.85037	2.1325	0.120708	1.17458	1.13133	0.0671997	0.0606526	0.93411	0.0481557	0.485373	0.137444	0.043681	1.44654	1.14729	0.245222	0.0445212	1.33528	1.07906	0.11005	0.098712	0.172342	0.317357
J1798_P12	Baseline	preDC/Classical Mono	1.98158	0.603775	0.355135	3.80851	1.69636	1.5656	0.514021	5.61152	0.438277	2.53243	0.185741	0.0608505	3.95867	0.240724	0.669616	0.574203	0.106883	4.55766	1.89808	0.129444	0.837104	4.07465	0.192543	0.316826	0.0939277	0.0760387	4.1884	2.33102	0.0645296	0.0393096	1.14064	3.07579	0.199925	0.0634579	0.239558	1.60675
J1798_P12	C1D1	B	1.47589	3.88721	0.178323	0.543691	0.298531	0.743923	0.321898	1.38241	1.34993	1.79655	0.0353034	0.0295329	0.197538	0.027671	0.240925	0.239559	0.376589	0.937278	0.0729547	0.0836949	0.114246	0.188599	2.32373	0.285323	1.18393	0.156539	0.205498	3.84871	0.103162	0.125785	2.63019	0.310664	0.102397	0.0617229	0.16655	0.26665
J1798_P12	C1D1	DNT	3.81709	0.147137	0.0508963	0.406684	0.412705	1.39925	0.317277	1.38164	0.0572251	1.71944	0.0456254	0.0137193	0.578822	0.020118	0.157251	3.42473	0.259827	0.218333	0.10903	0.0423941	0.0463622	0.151908	0.0527924	0.600195	0.980035	0.0934685	0.14811	1.17304	0.020555	0.0766301	1.07645	0.0832288	0.210865	0.0591393	0.175585	0.294821
J1798_P12	C1D1	Early Myelocyte	1.46997	0.0941111	0.0755752	1.26085	0.319671	1.33433	0.282808	1.34426	0.0530516	1.60281	0.0277353	0.0142519	0.218879	0.0220597	0.222412	0.835163	0.124466	2.56253	0.146855	0.0398944	0.0641986	0.302814	0.0526219	0.578951	0.164635	0.0386903	0.358755	0.593508	0.0199076	0.0186133	0.24375	0.111582	0.185642	0.0351999	1.18987	0.247087
J1798_P12	C1D1	Non-Classical Mono	1.49282	0.103484	0.0510739	1.71674	0.329531	1.66998	0.334818	1.43928	0.045987	1.84119	0.0378972	0.0193399	0.215687	0.0206057	0.0701604	0.534063	0.0384901	2.99612	0.119804	0.0272487	0.0850267	0.243823	0.0361795	0.27452	0.0744952	0.0294763	0.232599	0.410042	0.00795505	0.0151646	0.142194	0.0779225	0.190386	0.0397003	4.82326	0.228473
J1798_P12	C1D1	Tc	4.01767	0.298917	0.151886	1.069	0.540334	5.22465	0.523443	1.58982	0.0632876	1.72909	0.057972	0.0273511	0.275482	0.0302494	0.0888295	2.66167	0.125959	0.458105	0.102765	0.0320208	1.01815	0.237027	0.0330871	0.352443	0.233297	0.042129	0.198669	1.03962	0.0132274	0.0452505	0.611345	0.0968071	0.211645	0.033776	0.439336	0.213852
J1798_P12	C1D1	Th	4.18207	0.250554	0.123805	0.826557	3.90477	1.49656	0.342831	1.50124	0.0568063	1.89059	0.0794864	0.028326	0.430386	0.0298933	0.0917563	1.72337	0.111994	0.29347	0.0911324	0.311041	0.0540171	0.238097	0.0374983	0.440085	1.3233	0.0975415	0.202723	0.69093	0.0152719	0.0526514	1.17271	0.122661	0.287129	0.0379596	0.151778	0.264588
J1798_P12	C1D1	cDC1	1.5091	0.183858	0.094313	2.75664	1.05586	0.826443	0.425231	3.79337	0.217448	1.94834	0.140352	0.0280206	3.42236	0.0887152	0.5699	0.916508	0.949976	3.70241	1.43123	0.140628	0.562698	3.06816	0.212377	3.5173	0.537796	0.182883	3.19794	1.94736	0.201272	0.0575952	1.09711	2.18348	0.359011	0.100814	0.964039	0.750522
J1798_P12	C1D1	cDC2	2.01574	0.292944	0.242898	1.83183	1.84847	1.35187	0.592697	3.29139	2.43497	3.91797	0.26791	0.0983412	3.885	0.617328	1.1295	3.29548	0.239423	4.9107	2.74865	0.13487	0.40674	2.29474	0.218705	0.42819	0.104704	0.310441	4.03372	3.99918	0.0889951	0.0716345	0.655933	2.84477	0.203073	0.193325	0.146946	0.635807
J1798_P12	C1D1	pDC	1.77706	0.253205	0.238362	1.3979	1.2135	1.01644	0.462987	2.04168	0.0769889	3.97995	0.197519	0.0606776	2.92129	0.0749054	4.77529	2.34999	0.153763	1.21377	1.52294	0.0817828	0.0752921	1.35852	0.0780013	0.467574	0.150939	0.0819078	1.47862	1.27334	0.244529	0.0698297	1.32286	1.20492	0.114485	0.1166	0.140757	0.345284
J1798_P12	C1D1	preDC/Classical Mono	2.01599	0.646201	0.36738	3.94967	1.63407	1.60753	0.532928	5.70258	0.433574	2.56375	0.181007	0.0585225	4.03836	0.276661	0.525976	0.681705	0.0995016	4.46534	2.00439	0.127816	0.897177	4.14203	0.182968	0.266631	0.0883721	0.0782631	4.13846	2.01134	0.0549784	0.0387196	1.37244	2.99946	0.2496	0.0622959	0.173115	1.66098
J1798_P12	C2D1	B	1.50761	3.89353	0.174606	0.551429	0.332037	0.794163	0.33774	1.42234	1.40581	1.79089	0.0358161	0.0360777	0.213872	0.0279317	0.179816	0.253769	0.378091	1.04908	0.0833528	0.0969311	0.11442	0.206671	2.15793	0.294762	1.1709	0.150216	0.225053	3.77265	0.0985576	0.0920684	2.20677	0.228566	0.127223	0.0585732	0.159149	0.263266
J1798_P12	C2D1	DNT	3.87299	0.134097	0.0398939	0.463092	0.397551	1.26914	0.303939	1.40582	0.070073	1.69016	0.086921	0.0275614	0.704186	0.0305089	0.159366	3.63234	0.312221	0.313306	0.114152	0.0636866	0.0576745	0.193518	0.0276815	0.674651	0.648302	0.0739685	0.172607	1.43423	0.0217537	0.110675	0.809075	0.116366	0.256374	0.0232051	0.178462	0.303309
J1798_P12	C2D1	Early Myelocyte	1.53653	0.0953224	0.065783	1.3542	0.337464	1.42147	0.287965	1.36157	0.0502449	1.57132	0.0323985	0.0142205	0.257395	0.0211433	0.187719	0.954787	0.113872	2.72264	0.136935	0.0367302	0.0693215	0.311272	0.0675921	0.519997	0.150838	0.0364333	0.334298	0.65976	0.0182093	0.020676	0.200785	0.111283	0.207418	0.0352526	1.33551	0.244246
J1798_P12	C2D1	Granulocytes	3.2518	0.489836	0.322755	2.74434	1.23895	3.71493	0.650639	1.71614	0.223688	2.7495	0.0911476	4.22499	0.386348	0.201499	0.170954	1.18556	0.0662078	2.87632	0.271898	0.0966382	0.467574	2.47529	0.106913	0.632286	0.636664	0.283125	0.65885	0.603667	0	3.0393	1.59379	0.445343	0.382169	0.0791386	3.12343	0.945835
J1798_P12	C2D1	Non-Classical Mono	1.51283	0.10673	0.0517423	1.81655	0.353272	1.81763	0.34916	1.47666	0.0448532	1.84581	0.0383337	0.0184746	0.255529	0.022281	0.0713117	0.649501	0.037221	3.2345	0.132454	0.0280682	0.094061	0.269541	0.0416857	0.290228	0.0818842	0.0292655	0.248974	0.51417	0.00823301	0.0146253	0.129652	0.0817322	0.217575	0.0357	4.85841	0.222809
J1798_P12	C2D1	Tc	4.05884	0.303204	0.153436	1.06741	0.573899	5.29435	0.539238	1.62187	0.0623253	1.75683	0.0697047	0.026891	0.309758	0.0312738	0.0903137	2.79004	0.116046	0.519699	0.100072	0.0319622	1.0743	0.25003	0.0305062	0.323084	0.224792	0.0405786	0.20163	1.18991	0.0133105	0.0474089	0.438178	0.0923404	0.231393	0.0340089	0.496925	0.213467
J1798_P12	C2D1	Th	4.21035	0.252144	0.121211	0.815796	3.86421	1.51162	0.339438	1.51367	0.0586696	1.89315	0.0871161	0.0273348	0.497004	0.0303789	0.100828	1.86637	0.114167	0.32752	0.093833	0.306573	0.0570069	0.255262	0.037386	0.451818	1.17896	0.092243	0.230375	0.877083	0.0170189	0.05455	1.05585	0.125131	0.308158	0.0406923	0.160176	0.273784
J1798_P12	C2D1	cDC1	1.61938	0.249098	0.120493	2.88348	1.05165	1.0047	0.454414	3.87518	0.243695	1.9349	0.153242	0.0286901	3.48749	0.115376	0.605098	1.03001	0.993918	3.76158	1.44642	0.203498	0.643272	3.25474	0.247996	3.44925	0.511557	0.190949	3.29715	2.25015	0.205574	0.0584604	1.01252	2.25931	0.415087	0.111722	0.87087	0.756487
J1798_P12	C2D1	cDC2	2.03076	0.348396	0.220571	2.14783	1.82884	1.38954	0.564616	3.90835	1.89947	3.60651	0.323486	0.0997769	4.18922	0.768341	1.21929	3.09615	0.248736	4.89847	2.74007	0.131146	0.548465	2.80426	0.279676	0.395862	0.109519	0.282245	4.13606	3.80291	0.092613	0.0736153	0.589872	2.882	0.238664	0.145665	0.175525	0.821994
J1798_P12	C2D1	pDC	1.82001	0.172898	0.18307	1.50138	1.19692	1.10532	0.486717	2.07448	0.0588865	3.55241	0.149722	0.0383907	2.98821	0.0641768	4.90776	2.43528	0.114105	1.36468	1.41357	0.0686235	0.0692373	1.61427	0.0815707	0.302432	0.131848	0.0917913	1.50145	1.27771	0.30828	0.0496938	1.33476	1.31449	0.12168	0.0806697	0.176691	0.320013
J1798_P12	C2D1	preDC/Classical Mono	2.02399	0.696724	0.407945	4.09612	1.63348	1.68875	0.538743	5.8639	0.46375	2.57179	0.192687	0.0858996	4.05264	0.34795	0.580363	0.756513	0.0842032	4.50871	1.90498	0.130142	0.906354	4.32775	0.217941	0.24831	0.0873878	0.0672497	4.19267	2.08202	0.0447657	0.0366252	1.2067	3.01677	0.197287	0.0557716	0.216568	1.79727
J1798_P39	Baseline	B	1.48594	3.32637	0.111889	0.45044	0.31646	0.650361	0.323635	1.38901	1.67421	1.81932	0.0345416	0.0387825	0.165635	0.0281948	0.197023	0.193618	0.233824	0.43271	0.0609749	0.0499444	0.0606673	0.165415	2.34493	0.321067	1.24266	0.204962	0.201405	4.12004	0.147308	0.0885982	2.17808	0.18809	0.0683476	0.055288	0.144448	0.293719
J1798_P39	Baseline	DNT	4.60588	0.21799	0.0636563	0.728265	0.321321	0.899506	0.312268	1.36538	0.0479788	1.68629	0.0360658	0.0197104	0.481837	0.0315879	0.139227	3.53143	0.249125	0.362332	0.10392	0.0405592	0.037345	0.179248	0.0328796	0.403148	0.28686	0.0442941	0.186457	0.376238	0.0137488	0.0807508	0.968845	0.113192	0.178537	0.0612517	0.284143	0.233168
J1798_P39	Baseline	Early Myelocyte	1.88477	0.161724	0.0814214	1.03088	0.479843	1.36072	0.338349	1.55257	0.0664239	1.77283	0.0391159	0.0154947	0.211058	0.0260509	0.412064	0.55368	0.202819	2.30265	0.792859	0.0610172	0.107592	0.853599	0.0689252	0.644991	0.209079	0.0517878	0.364357	1.02856	0.039678	0.0224364	0.499394	0.232448	0.160809	0.0499973	0.959927	0.316876
J1798_P39	Baseline	Granulocytes	3.78897	0.467146	0.0295953	2.21646	2.95352	1.76561	0.730967	1.81847	0.12681	2.1374	0.0574041	3.63514	0.0836408	0.377919	0.139802	0.770061	0.423539	0.850538	0.329637	0.299562	0.366779	2.01253	0	0.573181	1.66777	0.233163	0.501695	0.0628017	0.0259881	1.82124	1.52519	0.615959	0.0906606	0.0372831	2.61027	0.610537
J1798_P39	Baseline	Non-Classical Mono	1.59656	0.117081	0.0513055	1.4305	0.52746	1.95017	0.361346	1.61683	0.0530564	1.97466	0.0358682	0.0212918	0.188126	0.0237771	0.431726	0.239559	0.0512839	2.4496	0.7285	0.0441971	0.165103	0.796554	0.0591294	0.152286	0.0835751	0.0363392	0.375282	0.758913	0.0163088	0.0181023	0.392927	0.214276	0.151757	0.0428175	4.38487	0.304188
J1798_P39	Baseline	Tc	3.95851	0.308271	0.154357	0.688342	0.598919	5.25042	0.542185	1.57389	0.0665596	1.81872	0.242425	0.0275317	0.317667	0.0300718	0.0766359	1.75744	0.114777	0.232887	0.077814	0.0344072	1.06241	0.180006	0.034893	0.294576	1.10215	0.0742781	0.17291	0.539398	0.0136374	0.048927	0.954157	0.0973292	0.148173	0.0310874	0.188721	0.251545
J1798_P39	Baseline	Th	4.25457	0.252313	0.116688	0.621249	3.82687	1.31795	0.3622	1.4975	0.064454	1.93956	0.115957	0.0261086	0.469288	0.0302791	0.0569974	0.892153	0.0912645	0.242109	0.0794449	0.30699	0.048538	0.213747	0.0407603	0.422156	1.77329	0.112872	0.19732	0.378742	0.015338	0.0374275	1.06269	0.116104	0.266841	0.0450335	0.138116	0.310723
J1798_P39	Baseline	cDC1	1.56575	0.244984	0.112921	2.68898	0.994847	0.843225	0.486325	3.94366	0.294081	2.0422	0.127364	0.037727	3.33469	0.0953745	0.495911	1.02611	1.0645	3.73598	1.65745	0.22179	0.453621	3.39541	0.171464	3.51924	0.547009	0.217817	1.94624	2.79617	0.185884	0.0587859	0.915552	2.28004	0.343329	0.103225	0.877797	0.881
J1798_P39	Baseline	cDC2	1.99921	0.270866	0.21358	1.61752	1.78905	1.19198	0.494372	3.45923	2.22368	3.57913	0.216559	0.0874276	3.61379	0.67553	1.34994	3.43629	0.308439	4.85318	2.87052	0.125285	0.253341	2.52445	0.114721	0.419887	0.150688	0.30272	2.601	4.68312	0.145143	0.101689	0.513165	2.99304	0.21736	0.222197	0.133253	0.73654
J1798_P39	Baseline	pDC	1.75284	0.156996	0.136705	1.27472	1.62802	0.99841	0.49459	1.90904	0.0812606	2.94259	0.124802	0.0477637	2.70307	0.0676393	4.38756	2.69415	0.21091	1.03322	1.97734	0.0995084	0.0842223	1.8077	0.061864	0.276722	0.162889	0.0704024	0.576761	2.06024	0.158815	0.07513	1.54167	1.31689	0.124788	0.12358	0.177996	0.408137
J1798_P39	Baseline	preDC/Classical Mono	1.90548	0.57522	0.332807	3.89541	1.47855	1.46338	0.48107	5.54934	0.396938	2.45447	0.147329	0.0593669	3.59431	0.217358	0.42771	0.68173	0.0910546	4.44885	2.17372	0.138221	0.659801	4.32095	0.127729	0.252841	0.0912675	0.0643885	2.52795	2.67703	0.0472849	0.0322538	0.89089	2.93862	0.163725	0.0666893	0.215722	1.71153
J1798_P39	C1D1	B	1.44899	3.49728	0.125913	0.471282	0.311594	0.644525	0.313249	1.38268	1.75315	1.76065	0.0335438	0.0385206	0.168585	0.0271124	0.126722	0.180775	0.254472	0.475093	0.0622	0.0495054	0.075789	0.165593	2.06119	0.302498	1.19289	0.194799	0.19932	4.1234	0.159336	0.0912054	2.13686	0.191022	0.0794219	0.0506206	0.152566	0.27656
J1798_P39	C1D1	DNT	4.61188	0.196202	0.0808129	0.695187	0.341794	0.894458	0.302185	1.41206	0.0466115	1.71062	0.0417196	0.0176129	0.512541	0.03344	0.137524	3.45457	0.21501	0.470235	0.120775	0.0404324	0.0377589	0.214955	0.0368293	0.422664	0.155133	0.0389765	0.174956	0.491682	0.0139117	0.0769026	0.729261	0.0992305	0.206455	0.0340188	0.402749	0.213811
J1798_P39	C1D1	Early Myelocyte	1.882	0.126528	0.0736439	1.05766	0.468086	1.27633	0.340883	1.66499	0.0669126	1.78117	0.0358124	0.0181284	0.219248	0.0279945	0.555158	0.793051	0.197276	2.70498	0.63959	0.0618916	0.111271	1.15334	0.0922544	0.586674	0.178188	0.054814	0.420712	1.35408	0.0442661	0.024925	0.367572	0.299475	0.166793	0.0416296	0.916872	0.335625
J1798_P39	C1D1	Granulocytes	4.23675	0.306743	0.136978	2.0054	3.46277	2.14763	0.538616	2.13435	0	2.50682	0.389378	3.53449	0.421958	0.159977	0.142516	1.37321	0.236502	0.903321	0.146322	0.465226	0.336739	1.63274	0.00749844	0.479384	2.06568	0.0510228	0.587369	0.198109	0.0189587	1.97319	1.34276	0.458662	0.541827	0.0344836	2.17381	0.986577
J1798_P39	C1D1	Non-Classical Mono	1.54797	0.119353	0.056897	1.41926	0.438893	2.13325	0.395118	1.57879	0.0482051	1.92962	0.0406801	0.019842	0.199216	0.0261782	0.357718	0.36677	0.0333431	2.58969	0.378621	0.0389213	0.179299	0.653696	0.0673621	0.156648	0.0768756	0.037221	0.334367	0.629612	0.0148175	0.0152046	0.255482	0.200132	0.161361	0.0423043	4.53591	0.276863
J1798_P39	C1D1	Tc	3.8398	0.279089	0.148582	0.664181	0.581555	5.18879	0.533281	1.54744	0.0587341	1.79128	0.233789	0.0272928	0.340686	0.030402	0.0701774	1.76001	0.0976404	0.27297	0.0768076	0.0317867	1.0208	0.194356	0.0290743	0.266497	1.04341	0.0718606	0.170017	0.532688	0.0129277	0.0469033	0.869632	0.0925405	0.170423	0.0411074	0.225545	0.241332
J1798_P39	C1D1	Th	4.15453	0.240188	0.113965	0.617545	3.83068	1.3054	0.358042	1.47736	0.0604703	1.89865	0.108071	0.0274102	0.4863	0.0300736	0.0561123	0.855084	0.0800486	0.241289	0.0739075	0.293608	0.0473657	0.222051	0.0397341	0.412756	1.69766	0.103447	0.195459	0.402675	0.013934	0.0340258	1.03256	0.111808	0.262657	0.0392327	0.133178	0.294286
J1798_P39	C1D1	cDC1	1.5111	0.212839	0.103717	2.7965	1.05343	0.761618	0.42891	3.80662	0.230862	2.0022	0.121714	0.0338915	3.37915	0.106547	0.507561	1.20933	1.09594	3.84607	1.48494	0.19459	0.491878	3.62826	0.194148	3.34902	0.492246	0.221335	1.90113	2.88148	0.23452	0.0565073	0.917545	2.37695	0.367328	0.0960471	0.825722	0.894349
J1798_P39	C1D1	cDC2	1.98098	0.314499	0.219923	1.83997	1.75762	1.24542	0.552638	3.72571	1.9744	3.59826	0.227117	0.0860677	3.70791	0.73265	1.25508	3.30717	0.219028	4.88299	2.67372	0.123459	0.370813	2.93618	0.144451	0.434666	0.139957	0.295309	2.61892	4.50165	0.117055	0.0856532	0.507998	2.99035	0.212992	0.150691	0.155538	0.843766
J1798_P39	C1D1	pDC	1.74678	0.178348	0.179734	1.42876	1.37735	0.9703	0.445695	1.92095	0.0680509	3.14012	0.131469	0.032911	2.70356	0.0522775	4.5658	2.56549	0.156868	1.32089	1.84255	0.0958143	0.11231	2.17213	0.0510949	0.319382	0.142781	0.0888632	0.660218	1.83215	0.235012	0.0587486	1.31842	1.2407	0.148556	0.10238	0.164766	0.417326
J1798_P39	C1D1	preDC/Classical Mono	1.8891	0.627551	0.372784	4.06701	1.60561	1.50995	0.542246	5.7047	0.421887	2.49388	0.147464	0.0826927	3.67928	0.269896	0.441396	0.938544	0.0854239	4.56096	2.09401	0.157952	0.770507	4.62849	0.163111	0.220982	0.0910196	0.10145	2.5979	2.84385	0.0466645	0.0357093	1.18402	3.11711	0.19842	0.0644415	0.200437	1.88331
J1798_P21	Baseline	B	1.75624	2.94514	0.0718271	0.367476	0.499241	0.54437	0.440771	1.36562	1.2993	0.0817494	0.0164439	0.0744452	0.134779	0.0216194	0.154515	0.170035	0.241983	0.39085	0.0461841	0.0873468	0.0723841	0.214832	2.2716	0.363804	1.41407	0.196674	0.20871	4.15423	0.126696	0.0825152	2.01195	0.170221	0.0738265	0.054868	0.107254	0.503042
J1798_P21	Baseline	DNT	4.91712	0.22295	0.0861446	0.74274	0.520182	0.776346	0.448602	1.42615	0.052722	0.0584417	0.0258586	0.0541286	0.657234	0.0322348	0.110406	2.91658	0.27894	0.82936	0.096746	0.106304	0.0666602	0.179088	0.0347833	0.664159	0.302779	0.0456505	0.265194	0.843854	0.0237883	0.052561	0.57752	0.117664	0.283167	0.0802765	0.605373	0.522384
J1798_P21	Baseline	Early Myelocyte	2.36797	0.125305	0.0832339	1.15007	0.754963	1.01471	0.531012	1.86904	0.0603701	0.0693032	0.0293554	0.070181	0.225913	0.0268274	0.275279	0.731367	0.309252	2.97979	0.638832	0.113758	0.115429	1.06041	0.0568749	0.772644	0.295587	0.0553812	1.09431	1.36912	0.0744459	0.0273392	0.390751	0.360432	0.224554	0.083709	0.797463	0.682039
J1798_P21	Baseline	Granulocytes	3.96591	0.326452	0.178517	1.8332	2.53613	1.87486	0.754244	2.28138	0.277445	0.38934	0.195463	4.79877	0.743316	0.782218	0.164509	0.849815	0.326596	1.12051	0.263747	0.550679	0.318131	1.25034	0.038629	0.666714	1.05598	0.396329	1.20148	0.567895	0.0557314	1.50527	1.03335	0.345852	0.406687	0.24155	1.52232	1.18772
J1798_P21	Baseline	Non-Classical Mono	3.29056	0.168035	0.0677845	1.34118	0.704287	1.44715	0.483302	1.77701	0.0360871	0.0637673	0.0159171	0.0658209	0.187944	0.0330629	0.213646	1.13422	0.0709851	2.5677	0.454185	0.0601629	0.132432	0.746685	0.0398257	0.237169	0.0754125	0.0243392	0.674199	0.973132	0.0183193	0.0234145	0.28332	0.239161	0.217773	0.0482735	4.7844	0.504348
J1798_P21	Baseline	Tc	4.21206	0.277187	0.142445	0.681572	0.876962	5.20065	0.659343	1.57462	0.051047	0.121922	0.0746573	0.0629737	0.326582	0.0259234	0.0631784	1.33936	0.123856	0.233291	0.0631257	0.0722811	1.04687	0.180663	0.0295673	0.361246	1.30807	0.0830053	0.188582	0.525871	0.0155645	0.0373127	0.856591	0.0937988	0.22754	0.0531125	0.308903	0.458761
J1798_P21	Baseline	Th	4.46495	0.215214	0.0902438	0.549656	3.8139	1.19059	0.460773	1.44758	0.0423071	0.0747167	0.0524912	0.062635	0.510534	0.0254131	0.0630525	1.03046	0.124115	0.195243	0.0625202	0.37327	0.0649251	0.215756	0.0367138	0.418643	1.81178	0.109736	0.216364	0.475236	0.0179305	0.0375336	0.992182	0.10954	0.283017	0.0583871	0.11607	0.527832
J1798_P21	Baseline	cDC1	2.14854	0.237932	0.121484	2.98609	1.41704	0.998086	0.732588	4.04036	0.252137	0.314008	0.10726	0.116399	3.17168	0.126993	0.432928	1.05013	1.13603	3.90727	1.25061	0.364668	0.602085	3.68689	0.161192	3.54182	0.666577	0.215738	3.63047	2.5581	0.281489	0.0633735	0.866226	2.61003	0.422487	0.223684	0.735236	1.51322
J1798_P21	Baseline	cDC2	2.21521	0.248931	0.188397	1.395	2.087	1.02756	0.611985	2.83386	2.46803	4.00861	0.271958	0.15116	3.8336	0.838073	1.56329	3.37537	0.259123	4.96482	2.54095	0.212761	0.444725	3.98035	0.103172	0.593733	0.17474	0.254405	4.16113	4.63096	0.141995	0.0915502	0.372472	3.19143	0.226775	0.41709	0.0983687	1.06503
J1798_P21	Baseline	pDC	2.06124	0.217118	0.130115	0.901478	2.24131	0.95181	0.5439	1.92936	0.0449592	3.45334	0.148899	0.109184	3.15371	0.0568475	4.81957	2.56766	0.124125	0.773352	2.43398	0.143159	0.0933965	2.10786	0.0544126	0.417204	0.219759	0.0759708	1.37593	2.82769	0.303242	0.0632055	1.14161	2.30443	0.102207	0.327721	0.122572	0.69212
J1798_P21	Baseline	preDC/Classical Mono	2.11227	0.682592	0.412416	4.09988	1.80245	1.46826	0.639	5.7859	0.418029	0.775897	0.101755	0.118927	3.25774	0.384403	0.313161	0.730266	0.0773518	4.65129	1.59009	0.190806	0.836392	4.73235	0.104354	0.25307	0.102556	0.0502775	4.37221	2.31997	0.0501553	0.0396048	1.19636	3.23232	0.212684	0.0794541	0.276626	2.11894
J1798_P21	C1D1	B	1.73881	3.00065	0.0710919	0.364125	0.481762	0.555356	0.421652	1.33677	1.38478	0.078594	0.016614	0.0721046	0.143024	0.0194909	0.128872	0.17617	0.247503	0.462777	0.0474544	0.0865769	0.071484	0.213687	2.04297	0.447405	1.49304	0.191734	0.214962	4.00288	0.127518	0.089714	2.2479	0.200436	0.0938449	0.0571606	0.108801	0.477095
J1798_P21	C1D1	DNT	4.73781	0.209312	0.0708734	0.57545	0.50854	0.862648	0.46733	1.36285	0.0545414	0.0736221	0.0520909	0.0645952	0.726631	0.0280892	0.117121	3.00062	0.319147	1.1039	0.0982137	0.102591	0.0529762	0.174225	0.0354143	0.858926	0.392725	0.0419142	0.278389	1.12291	0.0263409	0.0722552	1.46011	0.154989	0.307797	0.0750872	0.550411	0.465487
J1798_P21	C1D1	Early Myelocyte	2.43756	0.109212	0.0827583	1.21661	0.61309	1.18354	0.472985	1.6831	0.0528664	0.0636298	0.0272301	0.06665	0.241623	0.0235232	0.183547	1.10801	0.238638	2.91498	0.185334	0.091889	0.106952	0.706066	0.057106	0.735973	0.252171	0.0485848	0.845357	1.24678	0.0441211	0.0348906	0.712547	0.253247	0.242308	0.0680818	0.824092	0.614944
J1798_P21	C1D1	Granulocytes	4.00698	0.368542	0.158864	1.40241	2.0746	2.00091	0.770335	1.83408	0.294602	0.34022	0.176438	4.96327	0.5615	0.85726	0.187081	1.37273	0.349102	1.14552	0.253167	0.305725	0.305345	0.84455	0.06555	0.800484	0.866598	0.359344	0.717141	0.946019	0.0460746	0.68074	1.2211	0.176277	0.345364	0.240984	1.82826	0.719838
J1798_P21	C1D1	Non-Classical Mono	3.85164	0.197576	0.0784032	1.26005	0.587777	1.80024	0.460125	1.57524	0.0332188	0.0598111	0.0156401	0.0554839	0.219929	0.0236298	0.102183	1.60389	0.0722706	3.10796	0.124779	0.0478835	0.128493	0.39698	0.0336381	0.310875	0.0774284	0.0220845	0.351646	1.13447	0.0146833	0.0312092	0.722233	0.128464	0.262365	0.0412269	4.63965	0.404694
J1798_P21	C1D1	Tc	4.2029	0.271651	0.133411	0.74165	0.811815	5.13508	0.638216	1.55449	0.0515477	0.11659	0.062013	0.0600039	0.342473	0.0266083	0.0740799	1.81534	0.135053	0.380163	0.0669706	0.069442	1.01153	0.196554	0.029324	0.437897	1.02791	0.0752921	0.210199	0.857852	0.0187058	0.0532829	1.38276	0.12151	0.257629	0.0546205	0.420006	0.431004
J1798_P21	C1D1	Th	4.43333	0.204659	0.0847181	0.567718	3.71416	1.17311	0.44859	1.42168	0.0403261	0.0701696	0.0471161	0.0605933	0.540504	0.0244647	0.0690862	1.26134	0.126834	0.219608	0.064452	0.340891	0.061847	0.224277	0.0352323	0.469295	1.66356	0.102252	0.224429	0.619373	0.0192388	0.0477413	1.47679	0.136463	0.317959	0.0569465	0.142711	0.47809
J1798_P21	C1D1	cDC1	2.16637	0.238173	0.11769	3.03666	1.41388	1.02742	0.691785	3.92074	0.257347	0.295348	0.100251	0.142786	2.88719	0.108331	0.518698	1.65495	1.19185	4.12606	1.2423	0.370064	0.603225	3.6914	0.201726	3.52262	0.671435	0.300133	3.60626	2.99503	0.402066	0.0812116	0.970388	2.58532	0.465742	0.214464	0.786644	1.50857
J1798_P21	C1D1	cDC2	2.23309	0.20906	0.184933	1.28022	1.94989	1.01778	0.527614	2.86524	2.36914	3.74933	0.264583	0.139856	4.06494	0.702188	1.58607	3.36717	0.303486	5.17288	2.5322	0.216781	0.531364	3.94325	0.138054	0.675664	0.180646	0.302288	4.22937	4.74271	0.13775	0.0852608	0.558469	3.23062	0.242204	0.376891	0.0980785	1.05178
J1798_P21	C1D1	pDC	1.99179	0.152691	0.103911	0.68002	2.10604	0.853412	0.58472	1.86311	0.0413116	2.40408	0.114754	0.0901667	3.24216	0.0559602	4.9912	2.66654	0.120554	0.62474	2.55809	0.138824	0.0860286	2.3854	0.0727577	0.309452	0.187897	0.127022	1.74223	3.04207	0.331276	0.0623758	1.31697	2.34853	0.112829	0.253107	0.11303	0.663877
J1798_P21	C1D1	preDC/Classical Mono	2.11283	0.616175	0.367166	4.10085	1.72054	1.41155	0.621116	5.61144	0.375837	0.690688	0.0971568	0.120274	3.17857	0.312396	0.494044	1.56775	0.101764	4.81905	1.68511	0.208776	0.896316	4.7719	0.15766	0.375537	0.111689	0.127995	4.41312	3.0897	0.0732514	0.048936	1.14728	3.27967	0.285292	0.0795279	0.328675	2.00233
J1798_P25	Baseline	B	1.80668	3.47748	0.112066	0.468004	0.504464	0.585947	0.44719	1.44012	1.7304	0.114135	0.0180939	0.0906867	0.173666	0.0251978	0.409412	0.227488	0.380889	0.358948	0.0489156	0.0800524	0.101687	0.178986	2.76427	0.528756	1.246	0.402735	0.265507	5.0643	0.294438	0.109733	1.56752	0.128952	0.067277	0.0528783	0.108349	0.5392
J1798_P25	Baseline	DNT	4.56712	0.194919	0.0810117	0.43186	0.489946	0.973476	0.528063	1.45676	0.0725041	0.0877035	0.0570266	0.0742709	1.72599	0.0465588	0.248291	3.9269	0.613101	0.148003	0.140195	0.156511	0.0762083	0.194107	0.0451853	1.36843	0.387669	0.0648354	0.32262	0.771015	0.0347856	0.12979	0.501542	0.158594	0.335655	0.104012	0.397639	0.604568
J1798_P25	Baseline	Early Myelocyte	1.90584	0.096331	0.0534842	1.0928	0.667013	1.56711	0.500194	1.67607	0.0595314	0.0656437	0.0450244	0.0658102	0.189066	0.0222902	0.402828	0.467268	0.335201	2.27387	0.431572	0.112946	0.146671	0.991461	0.0819346	0.87372	0.272209	0.0619267	0.957739	1.23306	0.0602747	0.0246056	0.188197	0.257145	0.178793	0.0812425	0.971408	0.645616
J1798_P25	Baseline	Granulocytes	4.25732	0.36201	0.150041	1.4725	3.31901	2.09476	0.693758	1.87977	0.23548	0.402933	0.043268	4.96583	0.980533	0.866393	0.154146	0.863964	0.302564	0.651736	0.377707	0.434358	0.297467	1.05847	0.0593816	0.674246	2.14939	0.510791	0.665541	0.628448	0.166179	0.856811	0.958426	0.263161	0.303703	0.233604	1.2669	0.984546
J1798_P25	Baseline	Non-Classical Mono	1.84705	0.0874858	0.0373638	1.28641	0.661042	2.51615	0.498642	1.58578	0.0318961	0.0564372	0.0165188	0.0676915	0.151284	0.0180301	0.333607	0.202307	0.0433258	1.89213	0.346103	0.0537223	0.273254	0.724948	0.0627692	0.126192	0.0783358	0.0246226	0.544106	0.745254	0.0200984	0.0137378	0.110989	0.18202	0.126125	0.0442963	4.92124	0.510071
J1798_P25	Baseline	Tc	4.17541	0.28294	0.148458	0.55193	0.753565	5.18539	0.647324	1.53185	0.0520835	0.121002	0.132833	0.0637868	0.335389	0.0273111	0.074013	1.16597	0.149743	0.146376	0.060378	0.0774729	1.04877	0.168827	0.0305577	0.416057	1.93223	0.133231	0.179347	0.676228	0.0187822	0.042957	1.09178	0.10019	0.182328	0.0556867	0.151635	0.461582
J1798_P25	Baseline	Th	4.54927	0.211413	0.0910216	0.473078	3.80272	1.11331	0.445898	1.39068	0.0362023	0.0662165	0.046156	0.061051	0.342355	0.024664	0.0605774	0.68278	0.109816	0.166738	0.0543279	0.360097	0.051778	0.185968	0.0351022	0.406339	2.52348	0.201913	0.198418	0.494926	0.0184821	0.0349653	1.19224	0.105653	0.252808	0.052322	0.0852856	0.481873
J1798_P25	Baseline	cDC1	2.11418	0.2402	0.123205	3.05685	1.44643	1.01437	0.700229	4.11414	0.301185	0.49423	0.128906	0.109142	3.57025	0.120268	0.437795	0.955339	1.10999	3.88004	1.20666	0.393129	0.572987	4.0502	0.238328	3.50634	0.659924	0.256094	3.65688	3.66682	0.290964	0.0698352	0.876993	2.5893	0.350984	0.213079	0.671943	1.59294
J1798_P25	Baseline	cDC2	2.29486	0.211492	0.175101	1.65039	2.13095	1.01503	0.584521	2.88796	2.86821	3.52423	0.218006	0.169327	3.80441	0.603401	1.36833	3.47113	0.281656	5.0682	2.51619	0.193678	0.304398	3.16678	0.168347	0.597878	0.290383	0.537771	4.41551	5.44486	0.29968	0.139024	0.475753	3.31009	0.228943	0.327199	0.0885645	0.893687
J1798_P25	Baseline	pDC	2.01506	0.148327	0.110329	1.26114	1.45946	0.803353	0.522702	1.7634	0.0386795	2.50112	0.114042	0.0862057	3.34602	0.0476568	4.51174	2.30492	0.124795	1.10236	1.8716	0.0918163	0.0739141	1.51266	0.0568431	0.364775	0.180925	0.0945741	1.67067	2.47379	0.265763	0.0637037	1.02977	1.41874	0.175555	0.186417	0.190277	0.631989
J1798_P25	Baseline	preDC/Classical Mono	2.14302	0.671083	0.397915	3.96783	1.88965	1.47003	0.636139	5.76978	0.470002	1.01972	0.143381	0.123117	3.89635	0.35403	0.442727	0.789204	0.0826273	4.50286	1.65896	0.221654	0.842449	5.00904	0.225781	0.269223	0.123337	0.0941329	4.3352	3.90411	0.097628	0.0514185	1.34735	3.22632	0.162482	0.072905	0.251497	2.18332
J1798_P25	C1D1	B	1.81221	3.59851	0.122472	0.482449	0.521085	0.600999	0.467315	1.46919	2.05808	0.129334	0.0182333	0.0960534	0.198541	0.0274253	0.25658	0.246848	0.423761	0.364443	0.0521836	0.0806486	0.111629	0.190394	2.50621	0.572116	1.44271	0.394518	0.284161	5.01344	0.283592	0.111203	1.90343	0.163503	0.0957609	0.0576757	0.12267	0.564192
J1798_P25	C1D1	DNT	4.46951	0.205277	0.0810852	0.485564	0.51959	1.09293	0.506424	1.48201	0.0721921	0.0820978	0.0720463	0.0602926	1.84668	0.04098	0.275924	4.17051	0.676054	0.224637	0.160448	0.140771	0.0818371	0.227854	0.0458098	1.5051	0.567502	0.0764342	0.386904	0.919045	0.0408765	0.151359	0.744725	0.157394	0.345115	0.0920295	0.318446	0.577806
J1798_P25	C1D1	Early Myelocyte	1.83473	0.088185	0.0553927	1.17654	0.591935	1.67039	0.486582	1.6538	0.0589886	0.0630686	0.0403277	0.0667584	0.208168	0.0212151	0.319133	0.728846	0.339451	2.46268	0.205876	0.103473	0.151265	0.809049	0.0924036	0.991152	0.301942	0.0621253	0.886078	1.08398	0.0593775	0.0284501	0.196503	0.225602	0.194849	0.0711702	1.06489	0.61813
J1798_P25	C1D1	Granulocytes	4.35459	0.20668	0.104263	1.54186	3.30156	1.86745	0.738503	1.92734	0.150391	0.238383	0.109349	4.89092	0.724388	0.658968	0.207033	1.26472	0.362264	1.02599	0.154383	0.375084	0.232991	1.1131	0.0548683	0.680143	2.01651	0.347428	0.874519	0.715183	0.0974981	1.20767	1.41002	0.211352	0.38401	0.105828	1.59947	0.820811
J1798_P25	C1D1	Non-Classical Mono	1.83595	0.0866456	0.0406781	1.46661	0.571031	2.73909	0.499084	1.45417	0.0308216	0.0538218	0.0161357	0.0591601	0.158132	0.0145915	0.099075	0.31987	0.034525	2.24013	0.0937818	0.0367319	0.233391	0.299996	0.0393888	0.099952	0.0904829	0.0147492	0.275165	0.440425	0.0103558	0.0119234	0.103224	0.0710419	0.134438	0.0304526	4.89836	0.403622
J1798_P25	C1D1	Tc	4.0548	0.261218	0.135897	0.549167	0.74624	5.04716	0.632346	1.51279	0.0540182	0.113304	0.138547	0.0647146	0.470408	0.0272245	0.0926922	1.57074	0.20312	0.17631	0.070293	0.0838097	0.971639	0.182617	0.0329359	0.540075	1.90897	0.140879	0.208462	0.7836	0.0197297	0.0592858	1.23208	0.120364	0.215927	0.0589799	0.176311	0.456449
J1798_P25	C1D1	Th	4.44377	0.203761	0.0877567	0.486346	3.79138	1.12513	0.450682	1.38677	0.0401133	0.0674567	0.0586117	0.0619544	0.425759	0.0252363	0.0694962	0.905919	0.144254	0.185586	0.0596686	0.36962	0.0561216	0.208135	0.0383905	0.529417	2.48381	0.200914	0.216575	0.626253	0.0225966	0.0468574	1.41619	0.129973	0.297612	0.0565877	0.0961957	0.481103
J1798_P25	C1D1	cDC1	2.10484	0.246566	0.117096	3.15964	1.37854	1.00234	0.655007	4.04797	0.250438	0.328388	0.129536	0.12973	3.495	0.110363	0.388784	1.48989	1.1824	3.94259	1.16688	0.341684	0.583846	3.98868	0.319965	3.66324	0.735021	0.284086	3.48642	3.64461	0.335032	0.0727719	0.784354	2.44574	0.333568	0.185512	0.760866	1.56341
J1798_P25	C1D1	cDC2	2.21455	0.21359	0.175115	1.71644	2.06602	0.988411	0.589399	2.9932	2.94277	3.30502	0.227598	0.187732	3.85677	0.494869	1.12614	3.55357	0.36398	5.31967	2.43593	0.202133	0.36084	3.0774	0.277619	0.728276	0.282228	0.63804	4.13062	5.40682	0.290394	0.137262	0.448484	3.12868	0.267023	0.296742	0.11202	0.908426
J1798_P25	C1D1	pDC	2.03692	0.186903	0.126276	1.40753	1.29762	0.804809	0.560536	1.887	0.0509222	2.77111	0.155192	0.0914727	3.27575	0.0605425	4.53627	2.34749	0.161543	1.39436	1.62877	0.100044	0.105115	2.14864	0.0683038	0.501726	0.155331	0.0925309	1.95396	2.17941	0.230471	0.0664119	1.19571	1.22513	0.212676	0.139088	0.226757	0.659944
J1798_P25	C1D1	preDC/Classical Mono	2.12093	0.721484	0.436487	4.18953	1.83247	1.50308	0.610768	5.85036	0.455587	0.894258	0.129003	0.188874	3.80429	0.235663	0.352958	1.47044	0.0903957	4.65752	1.64006	0.215531	0.891618	5.02519	0.320586	0.324301	0.131172	0.123036	4.25628	3.87707	0.0902813	0.0512146	1.01361	3.14701	0.18671	0.0633627	0.181429	2.18837
J1798_P25	C2D1	B	1.77812	3.51589	0.108024	0.45958	0.512152	0.571061	0.448296	1.44102	2.04003	0.130155	0.0182943	0.0897552	0.163349	0.0274834	0.16137	0.202952	0.436647	0.489185	0.0561549	0.0728606	0.106502	0.203622	2.61116	0.642636	1.83942	0.390437	0.282243	4.91211	0.265141	0.136772	2.46942	0.237731	0.0966822	0.0617168	0.12769	0.523866
J1798_P25	C2D1	DNT	4.33549	0.175038	0.0706403	0.498149	0.488041	1.12045	0.50147	1.45814	0.0697724	0.0737935	0.0445278	0.0874204	1.44083	0.0411188	0.220895	3.68722	0.597807	0.236281	0.127938	0.145056	0.0942747	0.247776	0.0424265	1.52381	0.546199	0.0816136	0.444494	1.27804	0.0394598	0.15481	1.19169	0.183767	0.308232	0.108533	0.514465	0.584774
J1798_P25	C2D1	Early Myelocyte	1.80391	0.0850434	0.0388514	1.08437	0.608613	1.70114	0.49755	1.6775	0.064998	0.0690491	0.0294575	0.0666796	0.213731	0.0218437	0.408965	0.767883	0.489636	2.31582	0.204146	0.109406	0.167061	0.802172	0.187006	1.29917	0.33346	0.0817611	0.844371	1.27539	0.1053	0.0329907	0.445314	0.242959	0.209467	0.0784664	1.21891	0.639274
J1798_P25	C2D1	Granulocytes	2.97615	0.28325	0.265844	1.99321	1.91365	2.36687	1.47414	2.64608	0.781778	0.818061	0.150887	4.74505	1.00254	1.21169	0.380339	1.68547	0.531086	1.08221	0.399037	0.430199	0.167048	1.48884	0.0635153	0.796073	1.21059	0.432688	0.917697	0.88115	0.107068	0.560046	1.48061	0.451007	0.518741	0.474563	3.01657	0.787173
J1798_P25	C2D1	Non-Classical Mono	1.83037	0.0882118	0.0369913	1.49092	0.566218	2.89407	0.483083	1.48305	0.032098	0.0557659	0.015832	0.0607761	0.166484	0.0153388	0.101338	0.392768	0.0350788	2.19392	0.0902422	0.0342886	0.258336	0.259713	0.0480427	0.102577	0.0743356	0.0167989	0.245879	0.594558	0.011425	0.0146024	0.270361	0.0703507	0.157505	0.0369696	4.88436	0.416075
J1798_P25	C2D1	Tc	4.12492	0.278837	0.144879	0.557725	0.734642	5.03872	0.637909	1.5221	0.0522811	0.118648	0.154875	0.0603383	0.443578	0.0256652	0.0799758	1.22877	0.187686	0.183861	0.0624476	0.0837023	0.968291	0.17363	0.0326074	0.560071	2.21985	0.197577	0.216714	0.748861	0.0285677	0.064701	1.85326	0.157933	0.223487	0.0663496	0.241977	0.467091
J1798_P25	C2D1	Th	4.49263	0.205275	0.0881147	0.475026	3.75897	1.09844	0.45223	1.37089	0.0397907	0.0692134	0.0760204	0.0612974	0.399802	0.0259384	0.074476	0.850206	0.151068	0.189748	0.0593618	0.365323	0.055267	0.197852	0.0398793	0.560674	2.74482	0.262269	0.222935	0.753579	0.0290006	0.0622272	1.93455	0.172819	0.285538	0.0595322	0.112444	0.465335
J1798_P25	C2D1	cDC1	2.0662	0.238782	0.115263	2.9633	1.28947	0.977585	0.682923	3.99409	0.316394	0.317266	0.120864	0.118855	3.33341	0.102914	0.564543	1.39577	1.52467	3.92739	1.2296	0.319588	0.633573	3.72002	0.635955	4.03475	1.00775	0.364963	3.37971	4.29764	0.441939	0.0880027	0.984066	2.28624	0.37141	0.187576	0.8692	1.50658
J1798_P25	C2D1	cDC2	2.15809	0.171105	0.148072	1.51583	1.98804	0.924726	0.598608	2.62192	3.55492	3.33421	0.190804	0.205287	3.73302	0.359189	1.30323	3.52034	0.316359	5.47544	2.39275	0.20581	0.308809	2.7459	0.398653	0.813649	0.260929	0.716549	4.16374	5.32166	0.253807	0.125721	0.513809	3.06479	0.335273	0.282844	0.152365	0.797948
J1798_P25	C2D1	pDC	2.01061	0.199695	0.153482	1.66446	1.14198	0.851209	0.537202	1.96067	0.0500819	3.29227	0.175243	0.092492	3.57449	0.0595699	4.52926	2.13199	0.109869	1.49655	1.223	0.069751	0.0716868	2.01407	0.0872915	0.572258	0.203635	0.066265	1.94938	1.96002	0.228798	0.0612194	1.3186	0.999122	0.329605	0.101611	0.21721	0.564147
J1798_P25	C2D1	preDC/Classical Mono	2.1019	0.720028	0.427916	4.07488	1.77299	1.50241	0.625206	5.86663	0.506185	0.86089	0.120689	0.135045	3.72208	0.220359	0.581783	0.998306	0.108638	4.67357	1.68012	0.20776	1.00122	4.87748	0.79549	0.573919	0.168391	0.145813	4.23806	4.57327	0.167709	0.0586647	1.04679	3.07387	0.285483	0.0730042	0.305951	2.14595
