# Supplementary material for: Entinostat in combination with nivolumab in metastatic pancreatic ductal adenocarcinoma: a phase 2 clinical trial
Source: Nat Commun. 2024 Nov 12;15:9801. doi: 10.1038/s41467-024-52528-7 (PMC11557583; doi:10.1038/s41467-024-52528-7)
Supplement: Supplementary file 13 — Supplementary Data 10 [file 41467_2024_52528_MOESM13_ESM.xlsx]

## Sheet: in
Supplementary Data 10. Paired two-sided Wilcoxon test was applied to the marker expression in clusters derived from CyTOF myeloid panel to test changes between time points. Unadjusted p-values and mean of expression differences between time points are shown
marker	cluster	pValue_BvsC1D1	mean(C1D1-B)	pValue_C1D1vsC2D2	mean(C2D2-C1D1)	pValue_BvsC2D2	mean(C2D1-B)
CD3	B	0.646	0.006	0.641	-0.005	0.641	0.001
CD19	B	0	0.093	0.109	-0.054	0.008	0.078
CD117	B	0	0.009	0.109	-0.005	0.313	0.007
CD11B	B	0.002	0.019	0.844	0.004	0.016	0.024
CD4	B	0.662	0.006	0.148	0.011	0.078	0.016
CD8	B	0.109	0.012	0.547	0.009	0.148	0.025
CXCR2	B	0.937	0	0.945	0.001	0.945	0
CD14	B	0.711	0.005	0.742	-0.006	0.383	0.009
CD1C	B	0.001	0.12	0.078	-0.054	0.148	0.118
FCERI	B	0.053	0.005	1	0.006	0.641	0.004
CD103	B	0.451	0.001	0.461	0.001	0.547	0
CD66B	B	0.662	-0.002	0.109	0.004	0.109	0.004
CCR2	B	0.018	0.019	0.383	0.011	0.055	0.022
CD163	B	0.884	0	1	0	0.383	0.001
CD123	B	0	-0.045	0.023	-0.08	0.008	-0.147
CCR5	B	0.126	0.006	0.945	0	0.844	0.006
CLEC9A	B	0.016	0.013	0.742	0.003	0.383	0.01
CD11C	B	0	0.081	0.547	0.075	0.008	0.149
CD141	B	0.007	0.004	0.547	0.002	0.313	0.003
CD80	B	0.018	0.008	0.945	-0.004	0.641	0.004
TLR4	B	0.011	0.007	0.641	-0.002	0.055	0.007
CD172AB	B	0.019	0.014	0.742	0.001	0.148	0.012
CD40	B	0	-0.263	1	0.011	0.023	-0.188
PDL2	B	0.12	-0.01	0.461	0.018	0.844	0.001
CCR7	B	0.35	-0.038	0.195	0.1	0.844	0.057
CD206	B	0	-0.027	0.945	0.001	0.055	-0.015
CD33	B	0.284	0.004	0.313	0.006	0.25	0.01
HLADR	B	0	-0.164	0.742	0.005	0.078	-0.075
CD68	B	0.012	-0.015	0.945	0.003	0.641	0.006
CD15	B	0.937	0	0.945	0.005	0.313	0.011
CXCR4	B	0.762	0.049	0.641	0.101	0.25	0.188
CD116	B	0.479	0.015	0.844	0.007	0.547	0.023
PDL1	B	0	0.015	0.148	0.012	0.008	0.028
CD135	B	0.095	0.003	0.945	-0.001	0.641	0.002
CD16	B	0.374	0.002	0.25	-0.006	0.742	-0.002
Arg1	B	0.15	-0.005	0.844	-0.003	0.25	-0.009
CD3	cDC1	0.013	-0.015	0.742	0.005	0.313	-0.029
CD19	cDC1	0.973	-0.001	0.945	0.007	0.742	0.006
CD117	cDC1	0.745	0.001	0.742	0.002	0.844	0.002
CD11B	cDC1	0	0.092	0.742	-0.015	0.148	0.092
CD4	cDC1	0.006	-0.035	0.016	-0.039	0.016	-0.079
CD8	cDC1	0.032	-0.016	0.547	0.013	0.547	-0.017
CXCR2	cDC1	0.032	-0.016	0.641	0.009	0.148	-0.021
CD14	cDC1	0.115	-0.024	1	-0.007	0.383	-0.019
CD1C	cDC1	0.01	-0.016	0.742	-0.003	0.039	-0.032
FCERI	cDC1	0.001	-0.04	0.641	-0.008	0.023	-0.088
CD103	cDC1	0.374	0	0.383	-0.008	0.195	-0.007
CD66B	cDC1	0.295	0.002	0.945	0	0.547	0.001
CCR2	cDC1	0.362	-0.024	0.25	-0.051	0.109	-0.115
CD163	cDC1	0.582	-0.002	0.844	0.001	0.461	-0.003
CD123	cDC1	0.884	0.01	0.945	0.006	0.461	0.02
CCR5	cDC1	0	0.265	0.742	-0.033	0.016	0.259
CLEC9A	cDC1	0	0.039	0.313	0.049	0.078	0.087
CD11C	cDC1	0.028	0.066	0.383	-0.062	0.383	0.047
CD141	cDC1	1	0.001	0.023	0.157	0.641	0.038
CD80	cDC1	0.21	-0.007	0.547	-0.006	0.078	-0.026
TLR4	cDC1	0.01	0.028	0.383	0.019	0.055	0.032
CD172AB	cDC1	0.066	0.047	0.195	-0.07	1	-0.008
CD40	cDC1	0	0.044	0.313	0.054	0.016	0.126
PDL2	cDC1	0.374	0.029	0.055	0.095	0.313	0.092
CCR7	cDC1	0.695	-0.003	0.25	0.049	0.844	0.041
CD206	cDC1	0	0.03	0.547	-0.008	0.313	0.029
CD33	cDC1	0	-0.116	0.078	-0.059	0.016	-0.144
HLADR	cDC1	0.144	0.063	0.383	0.088	0.055	0.136
CD68	cDC1	0	0.049	0.461	0.02	0.008	0.065
CD15	cDC1	0.399	0.001	0.945	-0.001	0.844	0
CXCR4	cDC1	0.63	-0.019	0.844	0.012	0.547	-0.079
CD116	cDC1	0.026	-0.049	0.055	-0.084	0.016	-0.115
PDL1	cDC1	0.001	0.024	0.641	0.01	0.109	0.028
CD135	cDC1	0.03	-0.007	0.945	-0.002	0.148	-0.018
CD16	cDC1	0.164	0.02	0.25	0.024	0.742	0.026
Arg1	cDC1	0.762	0.003	0.383	-0.015	0.461	-0.018
CD3	cDC2	0.178	-0.02	0.547	-0.008	0.039	-0.047
CD19	cDC2	0.053	0.018	0.641	-0.008	0.461	0.023
CD117	cDC2	0.02	0.013	0.547	-0.004	1	0.002
CD11B	cDC2	0.001	0.14	0.742	0.049	0.039	0.227
CD4	cDC2	0.005	-0.051	0.109	-0.055	0.078	-0.111
CD8	cDC2	0.399	0.012	0.945	-0.002	0.547	0.032
CXCR2	cDC2	0.081	0.011	0.547	-0.009	0.383	0.012
CD14	cDC2	0	0.249	0.742	-0.003	0.109	0.314
CD1C	cDC2	0.598	-0.043	0.547	0.083	0.742	-0.014
FCERI	cDC2	0.012	-0.092	0.195	-0.106	0.039	-0.177
CD103	cDC2	0	0.036	0.461	-0.01	0.109	0.018
CD66B	cDC2	0.831	0	0.641	0.002	0.547	0.004
CCR2	cDC2	0	0.224	0.547	0.038	0.016	0.168
CD163	cDC2	0.479	0.038	0.945	-0.048	0.742	0.041
CD123	cDC2	0.001	-0.091	0.313	0.043	0.148	-0.059
CCR5	cDC2	0.003	0.089	0.844	0.023	0.148	0.091
CLEC9A	cDC2	0.104	0.008	0.742	-0.009	0.742	-0.008
CD11C	cDC2	0	0.131	0.383	-0.055	0.148	0.123
CD141	cDC2	0.614	0.009	0.383	0.091	0.25	0.089
CD80	cDC2	0.095	0.009	0.461	-0.009	0.25	0.006
TLR4	cDC2	0	0.094	0.742	0.024	0.055	0.103
CD172AB	cDC2	0.001	0.136	0.945	-0.005	0.313	0.151
CD40	cDC2	0	0.036	0.313	0.044	0.008	0.1
PDL2	cDC2	0.001	0.056	0.383	0.029	0.195	0.061
CCR7	cDC2	0.032	-0.016	0.844	-0.006	0.008	-0.035
CD206	cDC2	0	0.132	0.641	0.016	0.313	0.075
CD33	cDC2	0.425	-0.016	0.25	-0.052	0.25	-0.066
HLADR	cDC2	0	-0.118	0.313	-0.048	0.109	-0.149
CD68	cDC2	0.002	-0.021	0.25	-0.009	0.078	-0.027
CD15	cDC2	0.007	-0.01	0.844	0.002	0.078	-0.013
CXCR4	cDC2	0.762	-0.063	0.742	0.021	0.547	-0.195
CD116	cDC2	0.451	-0.028	0.148	-0.051	0.055	-0.114
PDL1	cDC2	0	0.02	0.461	0.017	0.039	0.039
CD135	cDC2	0.646	0.042	0.742	0.015	0.195	-0.032
CD16	cDC2	0.032	0.006	0.313	0.009	0.25	0.015
Arg1	cDC2	0.001	0.06	1	-0.011	0.461	0.063
CD3	DNT	0.493	0.024	0.313	-0.055	0.383	-0.045
CD19	DNT	0.902	0	0.25	-0.01	0.078	-0.016
CD117	DNT	0.126	0.003	0.016	-0.016	0.148	-0.007
CD11B	DNT	0.202	-0.023	0.547	-0.021	0.945	-0.009
CD4	DNT	0.479	0.005	0.742	-0.002	0.742	0.005
CD8	DNT	0.001	0.059	0.195	-0.055	0.547	0.021
CXCR2	DNT	0.05	-0.009	0.844	0.002	0.844	0.001
CD14	DNT	0.194	0.018	0.461	-0.028	0.945	-0.009
CD1C	DNT	0.164	0	0.25	0.004	0.945	0
FCERI	DNT	0.305	0.003	0.313	-0.022	0.313	0.008
CD103	DNT	0.425	0.003	0.742	0.006	1	0
CD66B	DNT	0.991	-0.001	0.641	0.003	0.742	0.002
CCR2	DNT	0.063	-0.086	0.945	-0.026	0.148	-0.134
CD163	DNT	0.043	-0.003	0.383	0.005	0.945	0.001
CD123	DNT	0.131	-0.009	0.945	0.003	0.641	-0.006
CCR5	DNT	0.849	-0.011	0.547	0.019	0.641	0.024
CLEC9A	DNT	0.001	-0.055	0.547	0.019	0.383	-0.035
CD11C	DNT	0	0.07	0.383	-0.019	0.055	0.062
CD141	DNT	0.537	-0.002	0.945	0.002	0.461	0.004
CD80	DNT	0.305	-0.003	0.844	0.004	1	0
TLR4	DNT	0.849	0.001	0.25	0.006	0.383	0.005
CD172AB	DNT	0.006	0.03	0.945	-0.002	0.313	0.015
CD40	DNT	0.316	-0.001	0.945	0.002	1	0.001
PDL2	DNT	0.017	-0.123	0.383	0.098	0.742	-0.036
CCR7	DNT	0.001	0.085	0.313	0.076	0.078	0.154
CD206	DNT	0.902	0	0.742	0.003	0.109	0.008
CD33	DNT	0.831	0	0.313	0.01	0.742	0.015
HLADR	DNT	0	0.247	0.25	0.143	0.008	0.378
CD68	DNT	0.779	-0.002	0.742	0.002	1	0
CD15	DNT	0.305	-0.007	0.039	0.017	0.461	0.008
CXCR4	DNT	0.522	0.003	0.148	0.242	0.844	0.001
CD116	DNT	0.711	-0.007	0.109	0.015	0.844	-0.014
PDL1	DNT	0.017	0.016	0.383	0.02	0.461	0.029
CD135	DNT	0.316	-0.003	0.313	0.01	0.313	0.006
CD16	DNT	0.522	0.012	0.547	0.026	0.547	0.022
Arg1	DNT	0.662	-0.003	0.844	-0.006	1	-0.004
CD3	Early Myelocyte	0.028	-0.032	0.078	-0.065	0.008	-0.12
CD19	Early Myelocyte	0.236	0.002	0.547	-0.002	0.008	-0.016
CD117	Early Myelocyte	0.479	0.002	0.055	-0.022	0.008	-0.02
CD11B	Early Myelocyte	0.92	0.001	0.461	-0.038	0.641	-0.018
CD4	Early Myelocyte	0.002	-0.04	0.383	0.005	0.078	-0.069
CD8	Early Myelocyte	0.001	0.062	0.078	-0.076	0.844	0.004
CXCR2	Early Myelocyte	0.008	-0.012	0.313	0.006	0.461	-0.009
CD14	Early Myelocyte	0.567	-0.012	0.844	0.007	0.844	0.011
CD1C	Early Myelocyte	0.374	0.001	0.383	0.001	0.742	0.002
FCERI	Early Myelocyte	0.056	-0.005	0.383	0.004	1	-0.004
CD103	Early Myelocyte	0.077	0.003	0.844	0	0.547	0.001
CD66B	Early Myelocyte	0.038	-0.003	0.461	-0.002	0.313	-0.003
CCR2	Early Myelocyte	0.001	0.026	0.547	0.006	0.008	0.033
CD163	Early Myelocyte	0.937	0	0.641	0.001	0.945	0.001
CD123	Early Myelocyte	0.955	0	0.547	0.044	0.641	0.014
CCR5	Early Myelocyte	0	0.18	0.039	0.105	0.008	0.323
CLEC9A	Early Myelocyte	0.164	-0.021	0.039	0.079	0.25	0.051
CD11C	Early Myelocyte	0	0.153	0.742	-0.001	0.078	0.186
CD141	Early Myelocyte	0	-0.186	0.039	0.083	0.078	-0.22
CD80	Early Myelocyte	0.255	-0.004	0.055	0.007	0.742	0
TLR4	Early Myelocyte	0.245	0.004	0.25	0.009	0.25	0.017
CD172AB	Early Myelocyte	0.973	0.004	0.461	0.033	0.742	0.045
CD40	Early Myelocyte	0	0.012	0.055	0.044	0.008	0.064
PDL2	Early Myelocyte	0.614	-0.027	0.023	0.224	0.109	0.183
CCR7	Early Myelocyte	0.245	0.011	0.195	0.021	0.742	0.019
CD206	Early Myelocyte	0.614	0.001	0.016	0.011	0.148	0.012
CD33	Early Myelocyte	0.508	-0.018	0.547	-0.011	0.641	-0.041
HLADR	Early Myelocyte	0.06	0.077	0.078	0.115	0.25	0.185
CD68	Early Myelocyte	0.92	0	0.016	0.019	0.109	0.02
CD15	Early Myelocyte	0.063	0.002	0.016	0.003	0.055	0.004
CXCR4	Early Myelocyte	0.955	-0.003	0.039	0.095	0.844	-0.023
CD116	Early Myelocyte	0.762	-0.007	0.313	0.014	0.641	0.019
PDL1	Early Myelocyte	0.012	0.01	0.078	0.019	0.023	0.028
CD135	Early Myelocyte	0.009	-0.006	0.078	0.004	0.25	-0.004
CD16	Early Myelocyte	0	0.109	0.547	0.055	0.078	0.148
Arg1	Early Myelocyte	0.056	-0.015	0.742	-0.004	0.742	-0.015
CD3	Granulocytes	0.53	0.096	0.375	-0.549	0.547	-0.373
CD19	Granulocytes	0.301	-0.034	0.219	0.066	0.641	-0.032
CD117	Granulocytes	0.111	0.023	0.688	0.034	0.844	0.011
CD11B	Granulocytes	0.804	-0.002	0.469	0.315	0.313	0.32
CD4	Granulocytes	0.611	0.118	0.813	-0.477	1	-0.161
CD8	Granulocytes	0.546	-0.056	0.469	-0.268	1	-0.265
CXCR2	Granulocytes	0.562	-0.03	0.109	0.379	0.25	0.242
CD14	Granulocytes	0.515	-0.067	0.578	0.128	0.742	0.002
CD1C	Granulocytes	0.804	0.004	0.156	0.226	0.353	0.168
FCERI	Granulocytes	0.75	0.011	0.109	0.222	0.109	0.204
CD103	Granulocytes	0.822	0.011	1	-0.042	0.313	-0.058
CD66B	Granulocytes	0.185	-0.086	0.469	0.192	0.945	0.144
CCR2	Granulocytes	0.336	0.051	0.813	-0.012	0.383	0.071
CD163	Granulocytes	0.611	-0.035	0.375	0.126	0.25	0.083
CD123	Granulocytes	0.562	-0.016	0.078	0.229	0.195	0.181
CCR5	Granulocytes	0.004	0.2	0.578	0.153	0.25	0.351
CLEC9A	Granulocytes	0.22	-0.046	0.375	0.173	0.844	0.01
CD11C	Granulocytes	0.123	0.095	0.297	0.11	0.641	0.29
CD141	Granulocytes	0.258	-0.025	0.578	0.152	0.945	0.06
CD80	Granulocytes	0.229	0.025	0.375	0.169	0.195	0.202
TLR4	Granulocytes	0.129	-0.036	0.813	0.026	0.844	-0.045
CD172AB	Granulocytes	0.696	0.044	0.688	0.27	0.742	0.311
CD40	Granulocytes	0.841	-0.009	0.938	0.066	0.554	0.005
PDL2	Granulocytes	0.53	0.007	0.109	0.289	0.461	0.111
CCR7	Granulocytes	1	-0.02	1	0.256	0.641	0.225
CD206	Granulocytes	0.135	-0.033	0.109	0.21	0.742	0.119
CD33	Granulocytes	0.696	0.029	1	-0.005	0.844	0.032
HLADR	Granulocytes	0.324	0.018	0.031	0.173	0.742	-0.082
CD68	Granulocytes	0.243	0.019	0.469	0.124	0.447	0.115
CD15	Granulocytes	0.22	0.123	0.578	-0.07	0.742	0.332
CXCR4	Granulocytes	0.014	0.143	0.938	0	1	-0.013
CD116	Granulocytes	0.546	0.033	0.375	0.098	0.547	0.079
PDL1	Granulocytes	0.058	0.045	0.219	0.204	0.547	0.15
CD135	Granulocytes	0.786	0.014	0.059	0.225	0.25	0.146
CD16	Granulocytes	0.095	0.093	0.469	0.416	0.25	0.543
Arg1	Granulocytes	0.915	0.015	0.813	-0.03	0.742	0.065
CD3	Non-Classical Mono	0.339	0.011	0.742	-0.021	0.195	-0.06
CD19	Non-Classical Mono	0.991	0.001	1	-0.001	1	-0.003
CD117	Non-Classical Mono	0.06	0.002	0.844	-0.003	1	-0.001
CD11B	Non-Classical Mono	0.274	0.02	0.547	0.027	0.461	0.048
CD4	Non-Classical Mono	0.003	-0.039	0.383	0.023	0.195	-0.055
CD8	Non-Classical Mono	0	0.108	0.945	-0.013	0.195	0.138
CXCR2	Non-Classical Mono	0.479	-0.002	0.109	-0.014	0.148	-0.009
CD14	Non-Classical Mono	0.009	-0.041	0.945	-0.016	0.195	-0.061
CD1C	Non-Classical Mono	0.019	-0.002	0.742	0.001	0.461	-0.003
FCERI	Non-Classical Mono	0.034	-0.011	0.109	0.026	0.742	-0.004
CD103	Non-Classical Mono	0.157	0.001	0.25	-0.002	0.844	0
CD66B	Non-Classical Mono	0.362	-0.001	0.844	0	0.461	-0.002
CCR2	Non-Classical Mono	0	0.019	0.383	0.01	0.039	0.03
CD163	Non-Classical Mono	0.066	-0.001	0.742	0	0.945	-0.001
CD123	Non-Classical Mono	0.01	-0.042	0.742	0.021	0.109	-0.072
CCR5	Non-Classical Mono	0	0.15	0.016	0.116	0.008	0.249
CLEC9A	Non-Classical Mono	0.045	-0.006	0.461	0.005	0.039	-0.011
CD11C	Non-Classical Mono	0	0.332	0.383	0.085	0.016	0.38
CD141	Non-Classical Mono	0	-0.145	0.313	0.076	0.055	-0.22
CD80	Non-Classical Mono	0.001	-0.007	0.195	0.004	0.25	-0.008
TLR4	Non-Classical Mono	0.274	-0.004	0.461	0.005	0.742	-0.002
CD172AB	Non-Classical Mono	0.126	-0.073	0.547	0.048	0.547	-0.12
CD40	Non-Classical Mono	0.493	0	0.313	0.006	0.25	0.01
PDL2	Non-Classical Mono	0.508	-0.003	0.039	0.016	0.641	0
CCR7	Non-Classical Mono	0.001	0.007	0.461	-0.004	0.641	-0.001
CD206	Non-Classical Mono	0.264	-0.001	0.461	0.001	0.313	-0.002
CD33	Non-Classical Mono	0.003	-0.07	0.742	-0.006	0.25	-0.121
HLADR	Non-Classical Mono	0.227	0.021	0.078	0.103	0.547	0.042
CD68	Non-Classical Mono	0	-0.002	0.148	0.002	0.461	-0.001
CD15	Non-Classical Mono	0.115	0	0.016	0.002	0.313	-0.002
CXCR4	Non-Classical Mono	0.745	-0.005	0.039	0.096	0.945	-0.074
CD116	Non-Classical Mono	0.005	-0.024	0.195	0.009	0.313	-0.035
PDL1	Non-Classical Mono	0	0.024	0.016	0.025	0.016	0.042
CD135	Non-Classical Mono	0.026	-0.004	0.313	0.005	0.148	-0.005
CD16	Non-Classical Mono	0.026	0.069	1	-0.02	0.547	0.067
Arg1	Non-Classical Mono	0	-0.035	1	-0.006	0.109	-0.048
CD3	pDC	0.06	-0.019	0.055	0.029	0.742	0.006
CD19	pDC	0.036	0.013	0.844	-0.009	0.844	0.02
CD117	pDC	0.202	0.007	0.547	-0.014	0.844	0.001
CD11B	pDC	0.814	-0.016	0.461	0.141	0.25	0.217
CD4	pDC	0.011	-0.049	0.547	-0.033	0.148	-0.151
CD8	pDC	0.867	-0.002	0.313	0.035	0.547	0.024
CXCR2	pDC	0.779	0.002	0.461	0.005	0.195	0.013
CD14	pDC	0.745	-0.001	0.25	0.055	0.109	0.093
CD1C	pDC	0.814	0	0.641	0	0.383	0.002
FCERI	pDC	0.711	-0.098	0.844	0.035	0.844	0.04
CD103	pDC	0.053	0.012	0.844	-0.002	0.945	0.008
CD66B	pDC	0.386	0.002	0.383	0.006	0.195	0.012
CCR2	pDC	0.034	-0.066	0.547	0.044	0.383	-0.055
CD163	pDC	0.762	-0.001	0.461	-0.002	0.461	-0.005
CD123	pDC	0	0.1	0.383	-0.017	0.078	0.049
CCR5	pDC	0.92	0.036	1	0.006	0.945	-0.011
CLEC9A	pDC	0.508	0.004	0.25	-0.015	0.383	-0.013
CD11C	pDC	0.295	0.032	0.383	0.119	0.109	0.295
CD141	pDC	0.92	0.047	0.547	-0.125	0.547	-0.143
CD80	pDC	0.138	0.009	0.109	-0.011	0.25	-0.008
TLR4	pDC	0	0.018	0.461	-0.007	0.383	0.011
CD172AB	pDC	0	0.277	0.742	-0.03	0.078	0.275
CD40	pDC	0.003	0.011	0.148	0.011	0.109	0.022
PDL2	pDC	0.099	0.021	0.844	-0.002	0.844	0.025
CCR7	pDC	0.21	0.001	0.195	0.018	0.461	-0.011
CD206	pDC	0.002	0.027	0.547	-0.004	0.25	0.023
CD33	pDC	0.009	0.131	0.844	0.02	0.148	0.194
HLADR	pDC	0.255	-0.028	0.742	-0.071	0.383	-0.256
CD68	pDC	0.126	0.011	0.547	-0.009	0.547	-0.009
CD15	pDC	0.797	0	0.844	0	0.742	-0.001
CXCR4	pDC	0.131	0.08	0.195	0.058	1	0.002
CD116	pDC	0.227	-0.043	0.641	-0.055	0.383	-0.088
PDL1	pDC	0.425	0.01	0.148	0.043	0.078	0.072
CD135	pDC	0.678	0.01	0.383	-0.014	0.195	-0.03
CD16	pDC	0.008	-0.054	0.945	0.006	0.742	-0.008
Arg1	pDC	0.92	0.01	0.383	-0.019	0.742	-0.006
CD3	preDC/Classical Mono	0.728	-0.001	0.195	-0.005	0.25	-0.017
CD19	preDC/Classical Mono	0.008	0.037	0.844	-0.007	0.109	0.056
CD117	preDC/Classical Mono	0.01	0.024	1	-0.006	0.109	0.036
CD11B	preDC/Classical Mono	0	0.139	0.641	0.025	0.008	0.218
CD4	preDC/Classical Mono	0.227	-0.015	0.008	-0.067	0.383	-0.045
CD8	preDC/Classical Mono	0.056	0.029	0.742	-0.011	0.148	0.05
CXCR2	preDC/Classical Mono	0.339	0.009	0.742	-0.006	0.461	0.01
CD14	preDC/Classical Mono	0.02	0.09	0.25	0.015	0.055	0.181
CD1C	preDC/Classical Mono	0.264	0.015	0.844	-0.004	0.313	0.022
FCERI	preDC/Classical Mono	0.991	0.002	0.313	-0.033	0.461	-0.042
CD103	preDC/Classical Mono	0.35	0.003	0.383	-0.007	0.641	-0.004
CD66B	preDC/Classical Mono	0	0.02	0.945	0.003	0.016	0.033
CCR2	preDC/Classical Mono	0.126	0.049	0.461	-0.065	0.945	0.004
CD163	preDC/Classical Mono	0.745	-0.009	0.461	-0.036	0.742	-0.003
CD123	preDC/Classical Mono	0.614	0.026	0.547	-0.032	0.945	-0.003
CCR5	preDC/Classical Mono	0	0.323	0.055	-0.162	0.016	0.222
CLEC9A	preDC/Classical Mono	0.218	0.005	0.641	-0.011	1	-0.001
CD11C	preDC/Classical Mono	0.006	0.094	0.195	-0.05	0.109	0.125
CD141	preDC/Classical Mono	0.236	0.029	0.195	0.073	0.547	0.053
CD80	preDC/Classical Mono	0.157	0.008	0.016	-0.01	0.945	-0.002
TLR4	preDC/Classical Mono	0	0.081	0.844	0.006	0.039	0.094
CD172AB	preDC/Classical Mono	0.014	0.106	0.109	-0.08	0.313	0.106
CD40	preDC/Classical Mono	0	0.049	0.313	0.073	0.008	0.146
PDL2	preDC/Classical Mono	0.005	0.029	0.148	0.049	0.195	0.063
CCR7	preDC/Classical Mono	0.274	-0.003	0.313	0.009	0.547	0.006
CD206	preDC/Classical Mono	0	0.039	0.078	-0.018	0.055	0.03
CD33	preDC/Classical Mono	0.12	-0.053	0.039	-0.07	0.383	-0.026
HLADR	preDC/Classical Mono	0.095	0.087	0.742	0.016	0.313	0.154
CD68	preDC/Classical Mono	0.614	0.002	0.945	0.006	1	0.006
CD15	preDC/Classical Mono	0.797	0	0.148	-0.002	0.641	-0.001
CXCR4	preDC/Classical Mono	0.264	-0.056	0.109	-0.14	0.109	-0.16
CD116	preDC/Classical Mono	0.937	-0.004	0.023	-0.079	0.844	-0.016
PDL1	preDC/Classical Mono	0	0.055	0.383	0.016	0.039	0.063
CD135	preDC/Classical Mono	0.493	0.003	0.641	-0.001	0.055	-0.007
CD16	preDC/Classical Mono	0.814	-0.007	0.945	0	1	-0.001
Arg1	preDC/Classical Mono	0.045	0.063	0.742	-0.019	0.195	0.096
CD3	Tc	0.425	-0.01	0.383	0.033	0.641	-0.016
CD19	Tc	0.849	0.004	0.313	0.006	0.383	0.001
CD117	Tc	0.236	0.004	0.945	0	0.742	0.001
CD11B	Tc	0.598	0.005	0.742	-0.006	0.742	-0.004
CD4	Tc	0.646	-0.001	0.313	0.016	0.844	0.005
CD8	Tc	0.12	0.048	0.945	-0.003	0.547	0.026
CXCR2	Tc	0.171	0.009	0.641	0.003	0.109	0.013
CD14	Tc	0.479	0.001	0.148	0.018	0.25	0.02
CD1C	Tc	0.028	-0.001	0.313	0.002	0.547	0
FCERI	Tc	0.194	-0.003	0.039	0.008	0.25	-0.002
CD103	Tc	0.255	0.002	0.195	0.019	0.109	0.019
CD66B	Tc	0.973	0	0.742	0	0.742	0
CCR2	Tc	0.001	0.031	0.039	0.035	0.008	0.067
CD163	Tc	0.728	0	0.461	0	0.742	0.001
CD123	Tc	0.013	0.007	0.547	0.001	0.023	0.006
CCR5	Tc	0.001	0.191	0.945	-0.007	0.008	0.178
CLEC9A	Tc	0.695	-0.004	0.547	0.007	0.945	0.001
CD11C	Tc	0	0.043	0.25	0.011	0.023	0.048
CD141	Tc	0.451	0.001	0.945	0	0.25	0.002
CD80	Tc	0.008	-0.004	0.109	0.004	0.945	-0.001
TLR4	Tc	0.07	0.031	1	0	0.313	0.024
CD172AB	Tc	0.003	0.015	0.055	0.019	0.008	0.032
CD40	Tc	0.711	-0.001	0.148	0.002	0.25	0.002
PDL2	Tc	0.937	-0.009	0.195	0.043	0.641	0.022
CCR7	Tc	0.646	0.032	0.383	0.097	0.641	0.051
CD206	Tc	1	0.006	0.25	0.015	0.547	0.006
CD33	Tc	0.032	0.005	0.008	0.008	0.039	0.014
HLADR	Tc	0	0.135	0.25	0.074	0.008	0.169
CD68	Tc	0.043	0.001	0.195	0.002	0.078	0.002
CD15	Tc	0.001	0.007	0.148	0.006	0.016	0.008
CXCR4	Tc	0.12	0.091	0.109	0.224	0.25	0.194
CD116	Tc	0.099	0.009	0.078	0.02	0.023	0.021
PDL1	Tc	0	0.017	0.078	0.022	0.016	0.041
CD135	Tc	0.92	0	0.461	0.002	0.547	0.002
CD16	Tc	0.056	0.018	0.383	0.014	0.078	0.03
Arg1	Tc	0	-0.013	0.016	0.012	0.945	-0.001
CD3	Th	0.305	-0.01	0.195	0.04	0.641	-0.008
CD19	Th	0.284	-0.001	0.148	0.004	0.383	-0.003
CD117	Th	0.425	0	0.25	0.001	0.844	0
CD11B	Th	0.508	0.003	0.844	0.004	0.641	0
CD4	Th	0.849	0.001	0.313	-0.019	0.313	-0.02
CD8	Th	0.522	0.005	0.945	-0.001	0.945	-0.002
CXCR2	Th	0.412	-0.001	0.148	0.004	0.383	0.002
CD14	Th	0.479	-0.001	0.461	0.01	0.461	0.011
CD1C	Th	0.002	-0.002	0.461	0.001	1	0
FCERI	Th	0.017	-0.004	0.25	0.005	0.25	-0.005
CD103	Th	0.493	0.002	0.945	0.001	0.547	0.002
CD66B	Th	0.386	-0.001	0.461	0	0.313	-0.001
CCR2	Th	0	0.048	0.25	0.02	0.023	0.052
CD163	Th	0.412	0	0.195	0	0.313	0
CD123	Th	0.012	0.004	0.25	0.003	0.016	0.009
CCR5	Th	0	0.121	0.461	0.036	0.016	0.136
CLEC9A	Th	0.077	-0.009	0.008	0.01	0.945	0.001
CD11C	Th	0	0.012	0.039	0.013	0.023	0.021
CD141	Th	0.493	-0.001	0.016	0.003	0.25	0.002
CD80	Th	0.104	-0.004	0.945	0.001	0.547	-0.002
TLR4	Th	0.05	-0.001	0.078	0.002	0.461	0
CD172AB	Th	0	0.019	0.195	0.017	0.008	0.033
CD40	Th	0.305	0	0.547	0.001	0.313	0.001
PDL2	Th	0.274	0.007	0.023	0.028	0.25	0.035
CCR7	Th	0.867	0.03	0.195	0.111	0.641	0.052
CD206	Th	0.614	0.001	0.148	0.02	0.547	0.002
CD33	Th	0.004	0.005	0.039	0.01	0.039	0.013
HLADR	Th	0	0.076	0.109	0.067	0.008	0.136
CD68	Th	0.138	0.001	0.016	0.003	0.008	0.003
CD15	Th	0.006	0.006	0.039	0.009	0.008	0.011
CXCR4	Th	0.045	0.141	0.055	0.247	0.039	0.282
CD116	Th	0.036	0.015	0.023	0.027	0.008	0.03
PDL1	Th	0	0.024	0.313	0.01	0.016	0.036
CD135	Th	0.552	-0.001	0.023	0.003	0.313	0.002
CD16	Th	0.327	-0.002	0.008	0.008	0.742	0.003
Arg1	Th	0.048	-0.008	0.945	0	0.383	-0.006
