# Supplementary material for: Entinostat in combination with nivolumab in metastatic pancreatic ductal adenocarcinoma: a phase 2 clinical trial
Source: Nat Commun. 2024 Nov 12;15:9801. doi: 10.1038/s41467-024-52528-7 (PMC11557583; doi:10.1038/s41467-024-52528-7)
Supplement: Supplementary file 14 — Supplementary Data 11 [file 41467_2024_52528_MOESM14_ESM.xlsx]

## Sheet: in
cytokine	unit	lower_limit	upper_limit
sCD40L	pg/ml	60.216	201739
EGF	pg/ml	16.002	45670.1
Eoxtaxin	pg/ml	2.73	10139.9
FGF2	pg/ml	27.795	75634
FLT-3L	pg/ml	0.951	3002.55
Fractalkine	pg/ml	160.459	362633
GCSF	pg/ml	23.622	75219.5
GMCSF	pg/ml	9.365	41534.2
GROa	pg/ml	0.973	4243.88
IFNa2	pg/ml	50.43	24997.3
IFNg	pg/ml	1.52	19957.2
IL-1a	pg/ml	154.916	16030.7
IL-1b	pg/ml	1.595	25090.4
IL-1Ra	pg/ml	1.563	25023.1
IL-2	pg/ml	0.653	9935.88
IL-3	pg/ml	1.267	20209.4
IL-4	pg/ml	0.611	9996.47
IL-5	pg/ml	0.624	10028.4
IL-6	pg/ml	0.612	9982.26
IL-7	pg/ml	0.609	10061.8
IL-8	pg/ml	0.668	9563.32
IL-9	pg/ml	2.994	1999.24
IL-10	pg/ml	2.499	39691.9
Il-12(p40)	pg/ml	6.146	99981.7
IL-12(p70)	pg/ml	3.084	50151.8
IL-13	pg/ml	30.443	107903
IL-15	pg/ml	3.142	49500.3
Il-17A	pg/ml	1.071	20316.5
IL-17E/IL-25	pg/ml	182.335	626054
IL-17F	pg/ml	32.382	435118
IL-18	pg/ml	0.652	9919.17
IL-22	pg/ml	66.098	7972.85
IL-27	pg/ml	81.167	202032
IP-10	pg/ml	13.448	8352.5
MCP-1	pg/ml	2.366	10155.9
MCP-3	pg/ml	7.849	92926.5
MCSF	pg/ml	40.472	516969
MDC	pg/ml	0.543	9706.18
MIG	pg/ml	6.783	99999.6
MIP-1a	pg/ml	2.666	10002.3
MIP-1b	pg/ml	2.031	1206.85
PDGF-AA	pg/ml	12.407	201245
PDGF-AB/BB	pg/ml	267.566	152375
RANTES	pg/ml	6.307	3995.98
TGFa	pg/ml	1.171	4432.56
TNFa	pg/ml	6.294	104433
TNFb	pg/ml	1.472	24959.8
VEGF-A	pg/ml	2.566	39842.5
