# Supplementary material for: Entinostat in combination with nivolumab in metastatic pancreatic ductal adenocarcinoma: a phase 2 clinical trial
Source: Nat Commun. 2024 Nov 12;15:9801. doi: 10.1038/s41467-024-52528-7 (PMC11557583; doi:10.1038/s41467-024-52528-7)
Supplement: Supplementary file 15 — Supplementary Data 12 [file 41467_2024_52528_MOESM15_ESM.csv]

Publication ID	timePoint	sCD40L	EGF	Eoxtaxin	FGF2	FLT-3L	Fractalkine	GCSF	GMCSF	GROa	IFNa2	IFNg	IL-1a	IL-1b	IL-1Ra	IL-2	IL-3	IL-4	IL-5	IL-6	IL-7	IL-8	IL-9	IL-10	Il-12(p40)	IL-12(p70)	IL-13	IL-15	Il-17A	IL-17E/IL-25	IL-17F	IL-18	IL-22	IL-27	IP-10	MCP-1	MCP-3	MCSF	MDC	MIG	MIP-1a	MIP-1b	PDGF-AA	PDGF-AB/BB	RANTES	TGFa	TNFa	TNFb	VEGF-A
J1798_P28	Baseline	152.84	16.002	57.05	116.28	17.76	208.08	66.8	9.365	1.24	55.63	64.48	154.916	5.18	9.99	1.45	2.47	2.62	2.17	2.35	1.15	1.83	19.72	8.49	68.45	4.8	30.443	5.73	3.38	2903.95	79.37	42.08	66.098	1610.8	257.21	251.18	66.61	43.45	727.16	3773.72	35.37	15.09	506.7	3301.41	1643.95	55.42	38.54	1.472	35.8
J1798_P28	C1D1	93.91	16.002	53.12	98.21	16.72	189.35	64.71	9.365	0.973	50.43	51.29	154.916	2.93	7.98	1.39	1.91	2.11	2.92	3.27	0.99	2.62	17.38	8.49	40.43	4.8	30.443	6.99	1.88	2592.37	58.72	48.73	66.098	1887.43	209.05	216.02	68.59	47.93	740.53	3059.25	27.36	12.66	283.79	2286.81	1565.48	45.3	34.03	1.472	35.13
J1798_P41	Baseline	149.85	16.002	57.6	27.795	10.56	160.459	33.57	9.365	8.1	50.43	7.73	154.916	1.595	9.99	0.653	1.59	0.77	5.37	18.98	1.26	18.89	12.85	11.68	81.45	3.084	30.443	3.55	1.071	377.32	32.382	50.51	66.098	3915.79	158.94	421.5	13.03	106.35	522.69	4663.96	2.666	20.21	209.55	3268.31	2562.73	2.82	25.65	1.472	14.31
J1798_P41	C1D1	90.65	16.002	45.71	27.795	10.66	160.459	23.622	9.365	12.75	50.43	6.66	154.916	1.595	10.8	0.653	1.267	0.77	4.8	65.09	0.93	31.24	2.994	27.56	37.09	3.084	30.443	7.45	1.071	182.34	32.382	70.6	66.098	5880.26	87.93	462.34	10.3	173.22	417.25	2476.01	2.666	14.16	122.43	2217.52	1849.94	1.78	24.12	1.472	20.68
J1798_P23	Baseline	1183.86	31.29	161.76	675.42	29.77	264.05	49.67	9.365	19.92	220.31	210.03	437.74	152.79	42.87	28.02	1.267	2.4	3.29	44.38	4.78	24.88	59.5	30.54	302.35	4.23	384.99	13.51	79.79	4179.95	624.54	127.26	412.1	3629.6	319.47	387.56	152.94	137.96	540.88	11043.57	84.25	21.95	668.73	4258.33	2589.11	109.64	144.77	99.31	66.97
J1798_P19	Baseline	797.82	16.002	59.49	78.16	13.39	160.459	56.22	9.365	4.1	50.43	29.42	154.916	2.93	19	1.87	2.55	5.67	3.86	6.85	5.34	5.09	17.38	9.29	65.18	5.37	30.443	3.142	1.35	892.12	32.382	64.59	66.098	2145.68	330.33	367.57	47.62	170	1144.93	4117.84	40.65	28.1	2576.07	19057.67	2082.91	2.17	48.97	1.472	98.5
J1798_P19	C1D1	804.49	16.002	69.62	70.84	10.98	160.459	54.05	9.365	0.973	50.43	26.59	154.916	2.6	26.84	0.84	2.88	2.33	5.18	14.75	1.58	7.75	23.59	10.88	60.27	5.37	30.443	3.142	1.88	679.48	32.382	87.26	66.098	3657.7	306.62	293.54	30.44	256.48	1115.88	6198.54	27.36	26.3	716.71	7709.17	2195.5	2.56	60.38	1.472	31.09
J1798_P42	Baseline	60.216	16.002	48.98	82.83	9.41	160.459	31.15	9.365	24.41	50.43	5.56	154.916	2.6	5.16	0.653	2.55	4.37	2.64	8.05	313.31	3.31	14.56	10.09	116.8	4.52	38.88	4.35	2.4	429.77	32.382	49.52	77.92	1818.61	158.54	286.36	31.78	40.472	467.13	2295.28	28.8	25.26	1358.13	8259.63	2225.99	3.07	27.95	1.472	86.8
J1798_P42	C1D1	63.71	16.002	69.13	104.42	13.29	208.08	62.61	9.365	24.08	62.32	18.9	154.916	7.38	7.17	0.653	4.58	11.84	3.67	12.91	193.18	5.99	29.28	12.07	105.61	8.22	112.28	4.47	7.5	915.23	32.382	55.64	144.69	2090.72	125.6	428.08	48.61	40.472	428.53	1981.03	36.59	24.78	4118.06	20202	2007.56	5.78	43.03	11.76	342.66
J1798_P8	Baseline	480.17	66.6	61.33	91.79	9.25	497.66	247.71	9.365	4.46	71.91	177.92	154.916	11.97	21.74	15.74	1.75	1.97	51.44	26.51	0.93	5.89	17.38	49.85	265.45	20.05	30.443	4.7	1.071	1052.06	60.09	111.21	278.14	3566.46	476.36	503.94	81.86	118.94	355.35	7528.58	25.87	38.78	882.27	6888.81	1944.39	4.81	95.4	1.472	38.5
J1798_P8	C1D1	216.33	49.64	52.25	155.36	10.98	204.44	77.04	9.365	9.95	50.43	20.84	154.916	14.38	33.8	4.43	1.59	1.53	7.87	66.35	1.04	12.75	19.72	77.88	99.19	3.084	30.443	9.74	1.071	961.17	72.47	343.68	66.098	4769.47	619.43	469.25	40.24	213.8	326.37	5280.4	24.33	31.12	610.57	4422.67	2012.78	6.97	41.54	1.472	39.85
J1798_P5	Baseline	134.75	16.002	125.2	437.8	11.09	235.66	27.44	9.365	13.01	50.43	13.43	154.916	4.22	10.09	9.57	1.267	1.38	2.36	2.43	0.609	2.23	43.37	4.7	162.73	16.4	33.33	3.55	8.36	1490.57	116.2	41.98	121.53	3870.85	245.16	360.85	43.51	93.85	744.92	1652.66	17.3	13.68	412.85	3111.83	2777.26	39.77	41.54	8.52	41.87
J1798_P5	C1D1	128.63	16.002	131.58	388.92	11.52	238.94	33.57	9.365	14.41	50.43	12.41	154.916	6.13	11.81	7.71	1.59	1.53	3.29	4.71	0.72	2.23	46.54	8.3	123.17	12.74	30.443	3.78	5.49	1404.67	85.59	51.29	91.12	4279.89	247.01	345.85	39.68	122.1	809.72	1899.8	19.22	14.24	538.99	3784.45	3148.08	34.08	35.53	3.56	42.55
J1798_P1	Baseline	122.45	16.002	138.85	70.84	16.32	204.44	54.05	9.365	10.77	50.43	16.93	154.916	2.6	6.37	0.653	1.27	1.23	6.62	5.48	1.69	12.45	41.46	8.49	197.2	3.084	30.443	3.66	3.86	630.88	77.98	59.71	66.098	2958.21	256.08	393.63	46.62	40.472	466.43	2540.54	22.71	17.08	230.92	1934.87	1922.39	6.14	25.65	1.472	11.63
J1798_P1	C1D1	134.75	16.002	109.35	68.31	15.58	245.39	72.98	9.365	12.69	50.43	20.36	154.916	4.54	6.77	0.653	1.267	1.82	12.76	6.59	1.37	12.9	44.99	9.69	169.02	5.66	30.443	6.3	4.34	703.57	75.23	61.4	66.1	3484.71	242.24	320.28	40.24	44.94	410.81	2064.33	28.8	14.48	276.63	2804.93	1864.65	6.61	27.95	1.472	15.65
J1798_P27	Baseline	158.78	22.23	58.14	155.36	12.46	160.459	95.76	9.365	14.53	50.43	6.66	154.916	2.93	5.16	4.9	2.88	2.4	2.36	0.612	4.56	5.34	14.56	7.7	66.82	3.08	30.443	5.39	1.071	1052.06	32.382	18.73	98.43	1010.26	264	234.4	35.58	40.472	393.02	2082.32	22.71	23.84	1932.34	9262.84	1833.95	2.82	30.24	2.83	142.25
J1798_P27	C1D1	90.65	25.28	54.55	136.55	11.94	160.459	76.03	9.365	5.14	50.43	13.93	154.916	3.25	6.37	7.24	2.72	1.15	4.61	2.35	1.48	4.3	14.56	13.27	70.08	5.94	30.443	3.78	1.071	1141.74	32.382	15.2	155.37	1173.92	141.67	261.1	49.59	40.472	456.34	1791.2	21.87	32.54	518.53	3326.59	2081.88	2.82	73.12	4.52	54.05
J1798_P9	Baseline	2059.98	74.78	113.73	1157.64	31.87	518.63	266.56	351.12	30.09	484.15	183.44	533.75	178.4	75.56	30.76	6.54	24.91	18.94	107.01	22.35	24.93	107.38	62.24	384.76	80.84	224.92	37.16	144.99	14939.84	1376.28	58.32	261.08	4848.97	435.79	308.15	132.09	380.05	404.77	3856.37	177.96	40.35	1007.54	4866.43	2021.48	765.79	106.08	40.08	242.47
J1798_P40	Baseline	831.09	20.76	60.02	635.49	8.64	1005.76	241.37	461.19	12.23	164.6	256.2	154.916	26.72	19.4	11.19	1.35	8.02	1.9	211.1	1.37	20.43	38.49	24.39	76.59	26.77	335.12	3.142	5.26	1426.22	32.382	125.7	404.86	7308.34	157.84	422.32	196.74	47.93	305.14	1702.7	31.54	45.1	908.68	5667.64	1844.69	19.58	205.21	130.52	97.12
J1798_P30	Baseline	176.38	20.76	40.2	27.795	8.69	160.459	58.37	212.43	11.31	50.43	2.13	154.916	5.81	10.6	0.653	2.39	1.82	1.99	42.88	3.61	7.5	34.95	20.22	78.21	3.66	30.443	7.45	1.071	182.335	32.382	59.81	66.098	3365.34	230.31	398.26	17.5	81.44	622.45	1709.51	10.38	33.23	813.81	8436.6	2710.18	2.43	26.8	1.472	36.48
J1798_P24	Baseline	122.45	16.002	69.37	120.1	9.03	160.459	26.18	9.365	6.9	50.43	16.93	154.916	9.23	10.09	0.71	1.267	2.26	1.99	11.86	8.94	1.3	8.13	20.02	92.76	3.66	30.443	5.85	1.071	1317.95	32.382	128.82	70.69	2003.47	88.64	329.24	40.24	40.472	449.83	2482.69	12.96	22.49	360.12	2337.86	1682.4	3.32	40.41	4.04	27.73
J1798_P24	C1D1	155.82	23.6	61.86	174.64	8.92	245.39	54.05	9.365	5.55	50.43	29.89	154.916	15.57	25.72	2.17	1.43	3.95	1.62	65.28	5.34	1.54	20.77	36.7	53.69	5.37	40.22	9.51	5.26	2513.62	39.56	162.27	107.64	3516.88	91.96	246.19	48.61	109.49	355.91	1449.37	21.01	21.01	646.36	4083.93	1896.93	6.02	40.04	8.52	52.02
J1798_P34	Baseline	1382.49	37.5	104.01	65.73	12.93	181.46	33.57	9.365	44.99	59.01	20.84	154.916	6.13	7.98	0.653	5.88	5.47	3.76	13.96	24.32	22.29	26.81	12.27	137.47	5.37	56.69	5.39	2.9	679.48	32.382	149.52	66.098	3159.99	216.74	674.8	37.96	179.68	393.47	2437.03	37.18	31.4	3593.81	20622.18	1612.09	6.61	36.29	2.58	120.99
J1798_P34	C1D1	167.62	49.26	60.28	301.03	7.9	441.35	23.622	21.62	20.61	50.43	90.15	154.916	18.54	11.4	1.08	2.47	1.97	3.29	43.07	26.06	21.16	10.81	12.87	78.21	40.45	144.16	4.35	1.071	211.7	32.382	169.68	181.71	4445.52	149.67	336.62	88.33	218.7	349.24	2095.8	19.22	26.25	1511.37	9000.68	1840.32	6.25	83.22	28.19	72.43
J1798_P3	Baseline	227.49	16.002	33.87	104.42	9.36	181.46	68.87	9.365	4.46	50.43	30.36	154.916	8.61	11.5	1.33	3.36	4.09	9.03	13.69	5.45	17.25	32.12	16.84	154.85	4.23	30.443	4.35	3.38	1274.26	32.382	70.5	66.098	357.19	266.35	582.76	31.78	41.96	608.92	2642.71	29.5	22.22	354.96	3629.9	2098.23	4.81	40.04	1.472	18.33
J1798_P3	C1D1	128.63	16.002	50.34	91.79	6.03	215.22	42.93	9.365	2.58	50.43	30.36	154.916	6.13	10.19	0.84	3.2	4.02	9.03	13.3	3.89	23.02	34.95	14.26	140.63	3.084	30.443	4.47	1.35	1052.06	32.382	38.77	66.098	407.82	145.86	405.77	43.51	59.99	537	3643.02	24.33	16.04	240.74	2824.18	1876.82	3.2	33.27	1.472	20.35
J1798_P18	Baseline	176.38	16.002	121.46	241.9	15.73	275.97	163.75	19.42	3.18	50.43	130.67	154.916	1.595	10.19	5.73	1.91	0.77	27.49	6.5	1.8	5.14	24.86	54.24	112.01	46.59	59.08	3.142	1.071	377.32	35.46	34.03	317.21	759.98	315.41	444.95	43.51	59.99	1045.13	2974.44	15.24	29.65	127.17	2461.19	2075.73	8.15	29.48	28.63	9.62
J1798_P18	C1D1	109.93	16.002	97.54	186.91	16.23	160.459	97.69	15.1	2.79	50.43	81.69	154.916	1.595	7.47	2.41	1.59	0.611	25.54	8.91	0.93	5.64	21.76	30.34	52.04	21.17	30.443	3.142	1.071	323.69	32.382	37.02	168.06	719.91	242.63	365.91	27.62	40.472	1060.16	2578.32	12.96	23.78	77.72	1828.35	2127.22	6.49	19.47	14.73	7.28
J1798_P38	C1D1	470.41	18.57	84.4	108.45	14.01	169.1	23.622	9.365	7.65	50.43	13.43	154.916	2.93	4.06	0.653	2.23	1.08	11.08	2.26	1.8	8.3	35.48	18.03	127.94	3.08	30.443	6.07	1.071	377.32	32.382	80.47	66.098	1321.68	334.12	431.27	21.26	40.472	557.59	7554.8	22.71	23.27	622.07	4399.37	2854.4	5.05	26.42	1.472	49.99
J1798_P38	Baseline	185.07	16.002	103.63	131.19	11.3	164.82	23.62	9.365	10.63	50.43	13.93	154.916	1.93	5.06	0.653	1.91	0.92	5.37	2.6	1.37	6.59	37.03	38.69	222.12	3.08	30.443	6.3	1.071	268.62	46.39	82.39	66.098	1383.84	446.11	552.17	15.38	40.472	543.71	5815.42	19.22	29.1	377.83	2458.85	2426.54	6.37	33.27	1.472	20.01
J1798_P33	C2D1	128.63	16.002	69.13	51.88	13.7	160.459	106.25	9.365	0.973	50.43	13.93	154.916	3.9	11.4	0.653	2.07	1.38	8.55	15.8	0.609	2.52	79.94	23.99	118.39	3.084	30.443	5.85	1.071	429.77	32.382	196.97	66.098	513.26	309.91	231.98	18.49	64.56	521.15	6675.42	27.36	26.49	120.05	1470.91	2446.18	3.58	35.53	1.472	12.97
J1798_P33	C1D1	109.93	16.002	75.96	39.12	12.04	160.459	56.22	9.365	4.01	50.43	9.84	154.916	2.93	11.6	0.653	1.267	1.08	8.45	9.95	0.609	3.06	72.36	13.07	108.81	3.084	30.443	6.07	1.071	268.62	32.382	190.55	66.098	433.74	235.18	293.12	14.24	44.94	493.66	2594.98	25.87	23.17	127.85	1460.84	2367.76	2.56	30.62	1.472	14.31
J1798_P44	C2D1	134.75	16.002	56.5	51.88	18.98	160.459	50.77	9.365	4.63	50.43	6.66	154.916	3.9	4.46	0.653	1.267	1.23	5.75	13.34	3.23	2.03	28.94	8.89	63.55	3.084	30.443	5.85	1.071	377.32	47.76	32.78	66.098	3027.87	180.04	269.88	15.38	47.93	670.99	3597.21	10.38	14.71	529.4	4580.91	2419.14	3.58	21.8	1.472	25.04
J1798_P44	C1D1	87.37	16.002	80.91	27.795	15.37	160.459	33.57	9.365	1.95	50.43	5.56	154.916	7.06	4.36	0.653	1.267	1.23	5.18	2.68	2.57	4.2	30.26	4.9	43.76	3.084	30.443	6.07	1.071	377.32	42.29	23.05	66.098	1537.88	91.13	379.63	10.3	40.472	458.88	1202.87	17.3	16.33	554.97	4608.67	2429.3	2.31	15.56	1.472	27.73
J1798_P44	Baseline	143.85	16.002	77.67	39.12	18.83	160.459	37.14	9.365	14.78	50.43	8.79	154.916	3.25	4.76	0.653	1.59	2.11	2.92	0.84	4	2.37	34.95	6.5	60.27	3.08	30.443	5.62	1.88	323.69	40.92	25.89	66.098	1654.96	112.18	328.62	19.44	40.472	444.18	1288.39	19.22	17.35	1178.17	7343.77	2141.56	3.07	19.47	1.472	39.17
J1798_P6	Baseline	585.38	17.97	125.29	27.79	13.03	160.459	47.44	9.365	5.47	50.43	5.56	154.916	1.93	5.57	0.653	2.07	2.54	3.29	6.59	1.48	2.13	29.61	12.07	76.59	4.23	30.443	4.01	1.071	531.83	32.382	25.61	66.098	2007.75	301.9	357.75	21.26	40.472	700.83	1343.7	24.33	26.16	1216.87	7765.2	1698.83	2.31	22.58	1.472	54.73
J1798_P6	C1D1	77.39	16.002	84.83	27.795	11.73	160.459	40.63	9.365	9.67	50.43	5.56	154.916	1.595	4.26	0.653	1.27	1.53	2.92	31.51	1.2	1.64	22.7	15.25	33.74	3.084	30.443	5.16	1.071	429.77	32.382	30.57	66.098	2725.67	147.33	246.63	13.03	40.47	642.46	965.28	12.96	19.56	523.01	3859.56	2542.64	1.171	13.18	1.472	45.93
J1798_P14	Baseline	273.94	16.002	119.66	146.96	15.48	204.44	68.87	9.365	8.1	50.43	22.29	154.916	6.13	8.38	1.63	1.91	4.02	7.97	5.39	0.82	13.72	39.44	23.99	95.98	7.65	30.443	5.85	4.8	1785.59	32.382	77.04	66.098	3748.12	159.84	342.33	36.18	256.48	697.49	1905.45	27.36	19.01	137.31	2971.18	2859.26	5.05	24.12	1.472	40.52
J1798_P14	C1D1	463.07	20.24	69.86	138.31	13.29	160.459	75.02	9.365	12.88	50.43	23.73	154.916	6.44	8.58	2.05	1.91	4.37	10.2	23.49	1.26	22.39	39.9	18.03	70.08	7.65	30.443	7.45	3.86	2113.85	32.382	96.94	66.098	4645.33	84.97	256.36	39.11	225.25	543.02	1326.43	30.19	16.67	175.47	4479	2568.26	5.53	25.65	1.472	66.63
J1798_P26	Baseline	238.56	112.81	76.65	391.05	6.63	160.459	45.2	9.365	12.88	55.63	27.54	154.916	46.08	12.01	6.14	1.267	3.11	2.92	25.97	0.609	29.67	31.51	10.09	956.03	3.084	30.443	4.7	21.22	2533.34	32.382	78.25	66.098	1986.99	263.22	338.39	57.86	81.44	582.78	2223.67	35.37	20.27	296.77	2402.42	2180.84	5.29	26.42	1.472	37.15
J1798_P26	C1D1	176.38	102.78	88.86	180.82	2.64	160.459	26.18	9.365	7.05	50.43	12.92	154.916	13.18	8.58	23.35	1.27	1.97	1.99	25.7	0.61	21.46	27.54	14.06	162.73	3.084	30.443	5.39	5.26	1447.72	32.382	68.79	66.098	2833.49	56.04	179.41	42.44	75.27	359.66	967.63	25.87	41.19	463.5	4725.42	2035.69	4.32	11.58	1.472	33.78
J1798_P15	Baseline	1190.08	16.002	80.69	256.31	6.51	160.459	38.31	10.9	10.5	50.43	24.21	154.916	23.23	141.02	3.01	1.75	3.95	3.48	8.65	56.58	5.99	33.28	8.1	95.98	7.08	179.12	3.142	10.49	2533.34	198.62	989.03	224.68	1487.39	199.06	679.44	85.64	184.53	507.66	2662.68	28.8	22.91	1415.99	6235.88	2754.37	66.92	64.4	24.63	86.12
J1798_P15	C1D1	128.63	16.002	59.22	264	3.76	164.82	42.93	30.61	2.06	50.43	28.95	154.916	19.42	7.37	3.84	1.267	2.69	4.42	8.57	58.33	4.5	30.26	5.7	76.59	6.51	268.12	3.142	12.96	3057.84	268.03	49.52	312.76	1874.72	123.7	321.74	103.82	75.27	492.81	2517.18	28.8	17.08	450.69	3141.9	2458.45	72.72	76.74	39.86	41.2
J1798_P15	C2D1	273.94	16.002	57.33	237.9	6.98	211.67	60.5	9.365	11.31	50.43	30.36	154.916	14.98	8.18	3.96	2.72	2.69	13.15	13.78	32.27	4.5	28.25	18.43	143.8	11.05	260.57	3.142	7.06	2787.73	145.04	148.15	344.24	2972.77	452.77	347.1	104.42	75.27	489.75	12038.99	40.65	23.48	381.69	3177.76	1735.93	55.54	84.66	38.76	64.92
J1798_P12	Baseline	6466.71	300.96	219.5	5275.6	220.1	1576.04	2123.53	1045.67	269.07	2463.66	1411.32	3863.55	890.29	537.77	338.29	2.72	237.51	7.39	118.15	188.07	253.02	240.53	407.63	4404.99	997.26	46.77	503.37	687.44	65956.21	5475.33	466.36	2123.25	3833.76	450.67	575.4	767.17	4478.2	427.14	10261.62	760.82	140.39	1396.01	7779.2	291.08	4432.56	276.16	1003.81	1423.76
J1798_P21	Baseline	559.42	16.002	49.44	659.03	9.08	544.53	106.25	804.03	3.92	52.18	235.53	154.916	55.58	24.39	7.01	3.53	15.6	3.48	10.6	1.26	1.78	24.45	14.46	89.53	35.15	133.18	7.45	6.62	1991.74	32.382	42.66	355.24	909.2	278.62	194.97	124.09	415.59	902.47	1428.73	75.67	23.89	295.8	3177.76	2159.82	12.34	189.43	75.49	35.8
J1798_P21	C1D1	504.41	16.002	43.93	686.56	6.92	602.59	60.5	1003.91	1.48	59.01	255.44	154.916	50	33.5	7.07	3.85	17.01	4.23	11.6	1.15	4.75	28.25	27.17	50.39	50.21	186.7	7.91	6.62	2234.9	32.382	55.74	357.83	1006.5	313.76	255.82	147.57	415.59	954.26	2295.28	88.33	29.35	299.69	3268.31	1782.82	15.56	193.89	75.49	37.49
J1798_P25	Baseline	199.38	16.002	132.45	27.795	13.39	160.459	54.05	9.365	0.973	50.43	4.45	154.916	1.595	4.76	0.653	1.43	0.69	5.47	2.18	0.609	1.54	32.71	6.5	104	3.084	30.443	3.43	1.071	211.7	36.14	61.8	66.098	1731.11	263.51	508.71	13.03	47.93	1006.81	2777.87	7.27	11.18	494.87	4535.02	2628.96	2.82	21.03	1.472	35.8
J1798_P25	C1D1	90.65	16.002	91.05	27.795	14.52	160.459	113.74	9.365	0.973	50.43	2.13	154.916	1.595	3.56	0.653	2.15	0.611	8.45	10.86	0.93	1.35	31.51	9.69	53.69	3.084	30.443	4.47	1.071	211.7	32.382	42.56	66.098	2058.65	118.9	363.95	15.38	64.56	888.73	2019.33	12.96	3.93	167.48	2325.78	2310.2	2.31	14.77	1.472	12.3
J1798_P25	C2D1	90.65	16.002	100.02	27.795	21.77	160.459	61.56	9.365	0.973	50.43	42.32	154.916	1.595	6.77	0.653	1.267	0.611	10.99	3.23	0.609	0.668	46.92	12.07	63.55	3.084	30.443	3.142	1.071	211.7	35.46	112.76	66.098	2590.12	780.26	293.23	7.849	104.78	931.19	14570.1	2.67	7.21	155.45	2177.26	2184.86	3.32	30.24	1.472	17.66
