# Supplementary material for: Entinostat in combination with nivolumab in metastatic pancreatic ductal adenocarcinoma: a phase 2 clinical trial
Source: Nat Commun. 2024 Nov 12;15:9801. doi: 10.1038/s41467-024-52528-7 (PMC11557583; doi:10.1038/s41467-024-52528-7)
Supplement: Supplementary file 16 — Supplementary Data 13 [file 41467_2024_52528_MOESM16_ESM.xlsx]

## Sheet: in
Supplementary Data 13. Paired two-sided Wilcoxon test was applied to the cytokine expression to test changes between time points. Unadjusted p-values and mean of expression differences between time points are shown
cytokine	pValue_BvsC1D1	mean(C1D1-B)	pValue_C1D1vsC2D1	mean(C2D1-C1D1)	pValue_BvsC2D2	mean(C2D1-B)
sCD40L	0.024	-157.897	0.181	52.847	0.25	-344.657
EGF	0.726	0.013	NaN	0	NaN	0
Eoxtaxin	0.033	-12.122	0.625	-6.04	0.25	-25.653
FGF2	0.663	-0.298	1	2.686	1	-1.883
FLT-3L	0.083	-0.928	0.125	3.935	0.25	3
Fractalkine	0.485	3.285	1	11.712	1	17.07
GCSF	0.341	-11.343	0.875	8.155	0.25	14.443
GMCSF	0.201	11.376	1	-5.311	1	-0.512
GROa	0.191	-2.56	0.789	2.223	1	-3.113
IFNa2	0.674	-1.087	NaN	0	NaN	0
IFNg	0.965	-5.622	0.125	11.698	0.5	13.963
IL-1a	NaN	0	NaN	0	NaN	0
IL-1b	0.67	-0.623	0.423	-1.658	1	-2.533
IL-1Ra	0.588	-4.631	0.375	0.98	0.75	-43.71
IL-2	1	0.234	1	0.03	1	0.317
IL-3	0.629	-0.125	0.789	0.343	1	0.161
IL-4	0.387	-0.091	1	0.075	0.25	-0.74
IL-5	0.061	-1.047	0.125	2.985	0.25	6.007
IL-6	0	12.158	0.625	3.523	0.25	6.227
IL-7	0.165	-6.536	0.789	-6.43	0.371	-8.36
IL-8	0.051	1.746	0.181	-0.848	0.25	-0.901
IL-9	0.872	-0.147	0.625	4.915	1	1.057
IL-10	0.235	2.054	0.125	7.505	0.25	6.097
Il-12(p40)	0	-78.666	0.125	26.61	0.75	3.55
IL-12(p70)	0.727	0.604	1	1.135	0.371	1.325
IL-13	0.108	14.082	1	-1.888	1	27.15
IL-15	0.016	0.974	0.174	-0.442	1	-0.019
Il-17A	0.61	-0.658	1	-1.475	0.371	-1.413
IL-17E/IL-25	1	13.724	1	-27.24	0.371	102.673
IL-17F	0.61	0.774	1	-28.61	0.75	-15.807
IL-18	0.189	-30.734	0.125	46.245	1	-261.01
IL-22	0.61	-1.233	1	7.87	1	39.853
IL-27	0	611.575	0.125	799.757	0.25	1239.1
IP-10	0.002	-58.929	0.125	288.518	0.25	279.44
MCP-1	0.007	-78.39	0.25	-54.062	0.25	-202.187
MCP-3	0.729	1.784	0.875	0.6	1	3.18
MCSF	0.182	13.096	0.181	16.824	1	-14.984
MDC	0.033	-39.988	0.25	69.75	1	44.427
MIG	0.143	-263.591	0.125	7136.84	0.25	7825.79
MIP-1a	0.679	-1.168	1	-0.968	1	-0.53
MIP-1b	0.046	-1.647	0.25	2.845	0.5	-2.013
PDGF-AA	0.123	-251.986	0.125	-28.6	0.25	-674.163
PDGF-AB/BB	0.177	-1286.36	0.875	-32.587	0.25	-2726.25
RANTES	0.956	6.836	0.375	-194.9	0.5	-394.987
TGFa	0.702	-0.362	0.875	-3.47	1	-3.457
TNFa	0.737	0.63	0.125	8.635	0.25	10.6
TNFb	0.353	1.922	1	-0.275	1	4.71
VEGF-A	0.674	2.658	0.625	6.262	0.25	-17.823
