# Supplementary material for: Entinostat in combination with nivolumab in metastatic pancreatic ductal adenocarcinoma: a phase 2 clinical trial
Source: Nat Commun. 2024 Nov 12;15:9801. doi: 10.1038/s41467-024-52528-7 (PMC11557583; doi:10.1038/s41467-024-52528-7)
Supplement: Supplementary file 17 — Supplementary Data 14 [file 41467_2024_52528_MOESM17_ESM.xlsx]

## Sheet: in
Cell_types	J1798_P28_Baseline	J1798_P42_C1D1	J1798_P28_C1D1	J1798_P41_Baseline	J1798_P41_C1D1	J1798_P7_Baseline	J1798_P7_C1D1	J1798_P19_Baseline	J1798_P19_C1D1	J1798_P42_Baseline	J1798_P8_Baseline	J1798_P38_C2D1	J1798_P8_C1D1	J1798_P5_Baseline	J1798_P5_C1D1	J1798_P5_C2D1	J1798_P1_Baseline	J1798_P1_C1D1	J1798_P38_Baseline	J1798_P38_C1D1	J1798_P27_Baseline	J1798_P24_C1D1	J1798_P27_C1D1	J1798_P9_Baseline	J1798_P9_C1D1	J1798_P40_Baseline	J1798_P40_C1D1	J1798_P30_Baseline	J1798_P30_C1D1	J1798_P24_Baseline	J1798_P34_Baseline	J1798_P6_C1D1	J1798_P34_C1D1	J1798_P3_Baseline	J1798_P3_C1D1	J1798_P18_Baseline	J1798_P18_C1D1	J1798_P33_Baseline	J1798_P33_C1D1	J1798_P6_Baseline	J1798_P44_Baseline	J1798_P22_C2D1	J1798_P44_C1D1	J1798_P44_C2D1	J1798_P14_Baseline	J1798_P14_C1D1	J1798_P26_Baseline	J1798_P26_C1D1	J1798_P22_Baseline
B	12.4329	5.42245	7.72001	5.20859	2.82075	3.30996	2.15194	6.13838	6.22216	6.19374	4.28316	2.74187	5.46872	4.30139	2.61064	1.63308	6.58122	5.52828	6.1751	4.85912	8.99772	1.31686	6.01497	13.9731	9.22777	7.39528	3.78347	2.09312	1.26782	1.09846	8.73351	11.6397	6.76471	2.22432	3.29428	3.189	3.31919	7.20164	6.33483	18.5596	4.38223	2.916	2.96505	1.81416	1.86205	1.35457	4.16835	5.34595	4.49194
DNT_I	0.137423	0.150352	0.138297	0.276227	0.110202	0.321888	0.155966	0.11426	0.147533	0.136077	0.284428	0.100599	0.2152	0.0623179	0.0911936	0.142261	0.122533	0.0945903	0.25161	0.13361	0.137096	0.152303	0.178033	0.152152	0.202095	0.144917	0.268296	0.175002	0.151382	0.230091	0.00669748	0.0901636	0.219991	0.109148	0.128652	0.117959	0.1101	0.275753	0.272523	0.11226	0.17778	0.045534	0.182859	0.217628	0.0724344	0.105574	0.20219	0.0700632	0.0728052
DNT_II	0.324111	4.76442	0.260163	0.424747	0.283983	0.247031	0.175709	0.5045	0.398195	5.06475	0.431662	0.0984589	0.481368	2.79126	3.11667	2.30931	0.235262	0.213204	0.12083	0.121852	0.185607	0.354755	0.148966	0.14247	0.317048	0.140388	0.196254	0.158884	0.0779172	0.818969	0.261202	0.528101	0.21388	3.21343	2.63738	1.50013	1.45397	0.461726	0.753447	0.286455	0.375063	0.316917	0.446039	0.142707	1.81955	0.70144	1.28431	0.367501	0.358531
DNT_III	0.282625	4.48128	0.175268	2.24766	1.37117	0.043667	0.0473821	1.43264	1.09432	3.0864	2.57324	0.0663527	1.77634	1.11593	1.29101	0.758078	1.46304	1.31526	0.0355381	0.0897858	0.215135	1.51746	0.221633	0.201948	0.255864	0.150955	0.233517	0.54458	0.28718	1.59374	0.200924	0.440084	0.105921	0.344393	0.24366	0.79289	0.678411	0.476689	0.435503	0.319359	0.0787632	0.231313	0.0700675	0.0713534	0.784223	0.348931	0.187632	0.0819607	0.259626
M	25.1484	8.02531	38.5631	15.3372	35.0824	8.13953	37.2917	11.9832	11.9115	5.19783	13.1406	17.9837	9.88598	15.7302	22.6911	34.6709	14.0753	14.9243	6.99248	4.12801	23.2283	30.3603	10.8836	57.8483	52.745	24.263	20.3135	22.4705	38.2284	15.7398	48.7643	30.9648	38.6267	23.0106	24.6019	25.6663	19.5039	28.1482	10.249	23.7971	46.438	18.4376	27.1725	39.6582	22.9897	23.5251	17.7652	33.4691	15.9127
NK_I	1.06827	0.907973	0.976298	2.22685	4.13682	0.380527	0.615968	1.70335	0.766311	0.677393	4.70143	2.64341	3.73013	1.06375	1.10148	0.824336	3.27284	2.83621	0.577139	0.890376	1.60719	0.973254	1.77488	3.38608	3.49495	0.973658	0.852089	0.703463	0.662296	1.11536	3.95821	1.50702	3.47707	2.22906	1.53603	3.74648	2.21819	1.06881	1.4775	1.57357	1.59777	2.1747	2.28659	1.64826	2.95436	1.24363	1.49135	0.931973	1.60584
NK_II	3.23593	3.06953	2.30724	4.32788	2.73174	3.38981	2.7067	6.85558	4.31283	2.70957	5.24854	2.54709	4.61925	2.14924	3.11489	3.02452	10.8368	9.10019	1.98729	2.87101	4.91437	2.474	5.16295	4.35432	5.23408	2.18432	2.18612	3.43672	2.42434	3.46307	7.66861	5.13932	5.40403	6.02755	4.74455	6.08053	5.61348	1.84477	3.16608	5.41362	3.04476	5.06885	3.80928	2.0746	6.47467	3.14217	2.70611	1.03508	3.59218
NK_III	1.3509	1.59335	1.09543	0.916659	0.913407	1.4747	0.679144	1.95472	1.60424	1.39815	1.84209	0.905394	2.27659	0.498543	0.835047	1.6896	4.15385	5.63338	0.557238	1.07529	1.54391	1.5156	1.74945	0.683302	1.59451	0.418145	0.680678	1.26992	0.670088	2.23981	2.50486	2.57396	1.64789	1.60332	1.02727	1.14882	1.37463	0.397597	1.00192	1.9239	1.21745	2.2512	1.16039	0.922243	1.9451	1.03963	0.507902	0.19036	1.35583
NK_IV	1.52462	0.30461	1.03792	1.19099	1.65727	0.330622	0.465924	0.738293	0.539999	0.245237	2.07967	1.18793	2.1671	0.323184	0.268216	0.28842	1.21552	0.917376	0.260139	0.273633	0.615878	0.492199	0.813865	0.803641	1.2274	0.235489	0.322949	0.254444	0.188114	0.443283	0.676445	0.58177	0.515348	0.416932	0.452233	0.44927	0.610408	0.262927	0.649247	0.584524	0.389315	0.601049	0.413569	0.410282	0.549535	0.300617	0.399528	0.124263	0.402489
TcEFF_I	0.287811	0.777146	0.283441	1.9913	1.32666	0.0274478	0.0394851	1.61018	1.33782	0.480007	2.6937	0.107021	3.42621	0.714482	0.461332	0.372218	1.63948	1.16661	0.0710762	0.0726837	0.20459	1.02526	0.279766	0.0387297	0.0556225	0.0860442	0.151538	0.967118	0.532063	1.32465	0.0736722	0.0665493	0.0936997	0.136944	0.202725	0.487222	0.283346	0.344157	0.459549	0.0696783	0.182281	0.222206	0.23071	0.274711	0.181569	0.0841013	0.0566132	0.0423023	0.151105
TcEFF_II	0.267068	0.384668	0.284811	0.536373	0.370873	0.74733	0.544895	0.275981	0.353792	0.441128	0.356372	0.494435	0.303923	1.09709	0.838623	0.816541	0.213207	0.180172	0.655323	0.526957	0.377542	2.69688	0.466882	0.217163	0.268842	0.451355	0.402444	0.788662	0.516479	6.27226	0.0870672	0.229702	0.437944	0.685396	0.46003	1.45295	0.68003	1.0624	0.943144	0.269036	0.811636	0.33513	0.863027	0.679641	0.33513	0.395455	0.325122	0.154668	0.3132
TcEFF_III	0.458942	1.47814	0.406677	1.36127	1.08507	0.378032	0.325752	1.3008	1.98095	1.21572	1.5928	1.23288	1.70083	1.92896	2.02235	2.60942	0.416611	0.525502	1.06188	0.945958	0.866869	1.82949	1.07728	0.337501	0.656346	0.772889	1.13032	0.78751	0.566569	2.57	0.120555	0.152419	0.458314	1.65485	1.614	2.14634	2.80431	1.04102	1.38399	0.0832269	0.812386	0.850576	1.33299	0.86516	0.579475	0.490293	0.464229	0.0819607	0.700578
TcEFF_IV	0.409677	2.25529	0.549082	0.893009	0.449286	1.15655	0.700861	1.99163	3.5279	2.1548	2.19512	1.24572	2.51067	1.73186	1.93473	1.94489	1.22533	1.42486	2.11665	1.87802	1.27816	2.10253	1.48058	0.632123	1.31455	1.52011	3.41581	1.90545	1.12312	3.70486	0.428638	0.908076	1.22828	2.12195	3.12664	1.85196	4.86221	4.34364	5.18863	0.62904	1.10193	1.82318	2.03196	1.51448	0.578509	0.688915	0.931692	0.182429	1.79952
TcEFF_V	1.41831	6.88692	1.16115	8.59521	5.96151	0.217088	0.341546	19.665	17.1697	6.42402	15.677	0.532962	18.3109	4.71587	5.67546	4.88756	12.6478	10.5596	0.572874	0.770661	2.782	8.17608	2.84671	1.03187	1.25151	1.47785	2.54385	9.41098	5.40634	11.775	1.70786	0.450818	1.19569	0.853525	0.955147	3.64698	4.07046	7.80659	6.18788	0.360005	0.999167	1.93064	1.05614	1.0703	1.01022	0.49745	0.276596	0.144092	1.65804
TcEFF_VI	0.941219	1.26921	0.564144	2.80201	3.81257	0.212097	0.367212	2.21488	1.95087	1.48787	3.41649	0.52226	3.9189	1.09419	0.759946	0.752231	1.36379	1.12307	0.253031	0.185985	0.719227	1.26672	0.735748	0.257276	0.3634	0.387954	0.571372	0.916459	0.605528	1.26745	0.154042	0.459405	0.152771	0.672515	0.863531	0.679034	0.893753	1.12225	1.41605	0.425812	0.315053	0.617441	0.352046	0.536934	0.638388	0.515344	0.790968	0.313301	0.631894
TcEM	2.23507	2.06002	2.04023	0.993284	0.635782	1.33122	1.01279	1.65237	2.03251	1.93498	0.660878	1.32277	0.883452	1.23911	0.94591	1.03091	0.953303	0.998454	1.37177	1.02826	1.63461	0.527489	2.23813	0.748312	1.04014	0.397011	0.514235	0.568757	0.366211	0.913865	0.167437	1.95784	0.462388	25.3468	25.557	3.80546	3.88103	1.17997	1.76873	1.95099	3.22779	3.05624	4.55781	3.89233	0.781325	0.90901	0.570985	0.432277	2.43142
TcN	3.12184	5.84422	2.64134	4.20206	3.2552	7.25621	4.75006	2.6561	2.51952	7.69208	4.4672	6.41481	4.02273	6.75642	5.81314	4.04568	0.650648	0.740207	7.04508	9.1154	4.20569	4.57838	5.62439	0.336118	0.424585	9.59469	9.71829	4.11371	4.2476	4.19884	1.07829	3.25233	1.87196	6.30076	5.42485	1.50064	1.37463	7.71253	10.2811	3.43166	4.82556	0.914323	7.45621	6.34153	12.5997	14.5209	9.12767	9.54446	0.991799
ThCM_I	2.61363	2.59504	2.90972	2.13319	2.98606	4.06727	6.04517	1.79475	1.55124	2.61387	0.747879	5.15625	0.924982	5.43325	4.51855	2.7244	0.944726	1.51495	3.4472	1.92826	1.22965	0.852526	4.42357	1.45236	1.43321	0.963092	0.814826	1.58769	1.57727	0.597977	0.488916	3.47344	2.2325	1.80128	1.38204	5.18558	1.98018	2.00295	3.23555	2.51229	3.50234	6.75543	4.34931	4.08855	3.78977	5.64373	1.76795	3.52034	4.57986
ThCM_II	1.05012	0.347568	0.659994	0.652729	1.17196	0.622567	1.15691	0.516805	0.525675	0.334958	0.470143	1.41267	0.738098	1.05506	0.895843	0.555404	0.503609	0.536012	0.380969	0.147505	0.246773	0.293462	0.683065	0.17705	0.44498	0.181146	0.231033	0.32007	0.244883	0.278189	0.348269	0.624705	0.50109	0.105758	0.272899	0.285153	0.380493	0.553644	0.708026	0.603879	0.266295	1.03089	0.529779	0.870511	0.30519	1.0629	0.265273	0.248526	0.48491
ThCM_III	0.829725	1.41566	0.505265	0.490966	0.277625	0.921998	0.351418	1.15314	1.24472	1.22918	0.326256	1.09375	0.345452	2.40866	1.81314	1.1985	0.599184	0.807771	2.38674	1.41413	1.51228	0.258172	3.04109	0.318137	0.613702	0.875538	0.8347	1.09261	0.687897	0.356186	0.180832	1.20433	0.358503	0.556588	0.588682	0.72673	1.00871	0.284303	0.494282	1.38389	0.510085	3.48791	0.991199	0.697479	1.13577	1.5174	1.02551	0.872485	3.58806
ThCM_IV	2.20136	7.70898	1.5199	4.5587	1.94761	5.04791	2.12035	4.03248	5.2854	8.46218	2.26037	2.04409	1.80277	6.79555	5.61824	5.17792	3.91124	3.72506	5.56243	4.82599	10.4552	2.25669	10.9127	2.97942	4.01409	4.34901	5.19948	10.1087	7.8162	2.82999	3.37553	4.91606	5.50995	3.72798	3.40149	5.12404	7.18727	3.50783	4.42182	5.97492	3.24879	9.09223	4.89447	3.64259	5.21527	5.15881	5.05475	2.36232	11.9771
ThCM_V	1.38979	3.18279	1.28712	1.37262	0.599754	1.66059	0.734423	1.13908	1.61283	2.91892	1.90232	1.25214	2.10292	1.59708	1.70407	2.09884	1.70565	2.099	2.1465	2.4627	2.43609	1.71062	2.07826	1.03464	1.71503	1.83108	2.96368	2.72865	2.4978	1.48194	1.50023	2.68344	2.49526	0.834542	1.46001	2.01966	3.40015	1.43221	1.96644	2.7852	1.09968	2.8049	1.73972	1.61437	0.867281	0.96627	3.59251	1.78992	3.55097
ThCM_VI	0.378562	0.400289	0.569621	0.490966	0.214047	0.823435	0.294164	0.174026	0.315119	0.438137	0.337968	0.224743	0.241628	0.618832	0.556102	0.861363	0.45337	0.46094	0.409399	0.576126	0.495655	0.462481	0.486866	0.359633	0.589599	0.603819	0.812342	0.879617	0.652278	0.601877	0.227714	0.706281	0.798485	0.153214	0.192979	0.489273	0.843561	0.863598	1.34926	0.714203	0.340557	0.504517	0.700675	0.667154	0.186398	0.252304	0.635686	0.280253	0.429963
ThEM_I	0.78046	0.765431	1.02148	0.700974	0.809562	0.517766	1.13125	0.587119	0.631669	0.631037	0.441701	0.759846	0.556877	1.53041	1.46804	0.697665	1.10402	1.51645	0.289991	0.16247	0.474563	0.432764	0.888348	0.28079	0.465375	0.243037	0.377602	0.516948	0.40183	0.497881	0.401849	1.23653	0.747561	0.569468	0.826495	0.912387	0.906706	0.867874	0.945816	0.714203	1.05918	2.41695	1.5449	1.86946	0.672191	1.5174	0.671271	0.965021	1.31187
ThEM_II	2.02505	1.61092	1.92247	1.37546	0.635782	1.61194	0.866698	0.805091	0.713314	1.79891	0.781341	1.26712	0.798505	1.7449	1.2338	1.05819	0.869981	1.05701	1.9219	1.57339	0.906943	0.523774	1.25168	0.910147	1.07722	0.585705	0.608635	1.37008	1.34797	0.665575	0.348269	1.5564	0.989958	1.17961	0.937604	3.38953	1.5835	1.06667	1.30384	1.43808	2.50242	1.58458	2.45236	1.97471	1.24394	1.27941	1.2924	1.54139	1.49869
ThEM_III	0.731195	0.909925	0.47651	0.239334	0.0296698	0.580148	0.112533	0.509774	0.564349	0.708796	0.445047	0.395976	0.639937	0.663758	0.581135	0.672331	0.909191	1.10055	0.882767	0.833725	1.00186	0.222883	0.977364	0.20748	0.520997	0.407578	0.854573	0.69195	0.49867	0.311988	0.442033	0.83938	0.340171	0.355918	0.510711	0.542611	0.88242	0.26934	0.659934	0.729687	0.438073	1.06914	0.77416	0.670722	0.35348	0.492082	0.614658	0.323877	1.11268
ThEM_IV	0.707859	1.17158	0.623023	0.595024	0.235239	0.975646	0.562663	0.76466	0.837929	1.29946	0.41995	0.241866	0.366217	1.29418	1.33751	1.01142	2.20681	2.03594	0.380969	0.404036	1.04826	0.219168	1.05003	0.403895	0.762028	0.714016	1.13778	1.74427	1.28563	0.425084	1.8485	1.47267	1.33013	0.95047	0.861582	1.28524	2.01418	0.884975	1.0233	1.32969	1.1717	1.69204	1.6389	1.27009	1.07976	1.35994	1.40563	0.799778	1.81051
ThEM_IX	0.363005	0.663894	0.565513	0.546779	0.1759	0.321888	0.122404	0.297075	0.557187	0.442623	0.639127	0.271832	0.664477	0.526079	0.634779	0.695717	1.09544	1.38732	0.508906	0.691564	0.689699	0.783804	0.410566	0.300155	0.533976	0.259642	0.553982	0.647048	0.386247	0.952864	0.462126	1.28376	0.898295	0.357274	0.664704	0.567229	1.19167	1.1821	2.07599	0.990981	0.217536	0.713973	0.336666	0.511961	0.0849897	0.155677	0.428643	0.183751	0.811847
ThEM_V	1.21607	1.0388	1.10364	0.641377	0.300937	0.664987	0.454079	0.692589	1.05135	0.976463	0.448393	0.993151	0.392645	2.49417	1.95262	1.31738	0.56365	0.660631	1.22393	1.08384	0.497764	0.815379	0.744832	0.450924	0.556225	0.624953	0.536593	0.612508	0.45192	1.29475	0.180832	0.538835	0.497016	0.614212	0.664704	0.730833	0.751271	0.49379	0.563749	0.445167	1.04417	1.42795	1.35008	1.00608	0.809333	1.01458	0.742442	0.482511	1.96025
ThEM_VI	3.30853	3.86621	3.55876	2.43969	0.93248	3.56947	1.60507	3.77408	7.2377	4.15857	2.28881	1.48116	2.21052	6.01006	5.33035	4.29318	4.88169	4.94722	4.13948	4.44226	3.30296	3.97845	3.41896	1.93233	2.94614	3.05382	4.20579	5.47803	3.27586	7.03663	2.58523	3.47774	4.93553	2.56803	2.99994	4.16395	6.65458	4.82888	5.49054	3.50908	2.47016	5.3803	3.47945	2.26547	2.00305	2.05243	4.07777	1.16596	7.24068
ThEM_VII	0.650815	0.579931	0.528543	0.531643	0.14623	0.55769	0.15794	0.249613	0.338036	0.388791	0.3982	0.271832	0.466266	0.592745	0.482789	0.633355	0.564875	0.714683	0.540179	0.625294	0.698135	0.442051	0.410566	0.446774	0.53583	0.188693	0.196254	0.621719	0.375115	0.591478	0.314781	0.556009	0.659972	0.24677	0.368414	0.611335	0.592597	0.722516	1.05803	0.547749	0.390815	0.675725	0.671623	0.636829	0.239516	0.243357	0.308947	0.175819	0.586563
ThEM_VIII	0.189281	0.585789	0.24784	0.113518	0.0360276	0.271983	0.136224	0.226761	0.204827	0.438137	0.351353	0.15625	0.422849	0.340575	0.377291	0.391706	0.528115	0.555531	0.123673	0.192398	0.213026	0.165305	0.20165	0.0691601	0.159451	0.169069	0.39996	0.335037	0.248222	0.211892	0.261202	0.603237	0.187399	0.327444	0.409349	0.353364	0.641171	0.427524	0.793524	0.354198	0.256543	0.746758	0.418696	0.406714	0.116861	0.180728	0.415703	0.345028	0.622278
ThEM_X	0.464127	5.40097	0.353275	2.1682	1.69542	0.0386765	0.132275	8.21614	7.27781	4.47109	3.83644	0.164812	3.91702	0.231881	0.318283	0.155903	3.55099	3.44279	0.116565	0.146436	0.778284	6.26857	0.841115	0.14247	0.150181	0.0996302	0.126695	4.03311	2.10599	6.48415	0.388454	0.111631	0.295358	0.121351	0.157892	0.104112	0.14734	0.515166	0.259164	0.110324	0.0705118	0.14753	0.177732	0.15341	1.75098	0.844592	0.100286	0.0660973	0.138742
ThN_I	10.5842	7.52348	9.10846	10.8599	11.7556	21.0762	17.8196	4.96062	4.01919	8.40685	6.9618	26.5818	6.94492	8.4564	7.49754	5.03177	2.91872	3.83316	24.6009	23.4843	5.73273	6.76634	9.33038	0.432942	0.45425	12.5021	10.0835	6.64548	8.14902	5.1582	3.79077	4.71856	4.36315	2.69413	1.98632	5.29636	3.09414	3.96101	7.48103	5.23749	3.31406	6.83557	4.62446	4.2705	11.8252	12.5132	16.3467	22.7415	7.12392
ThN_II	3.62227	2.06198	2.07857	5.01372	2.52829	8.25556	3.40362	2.1973	2.90196	3.4722	3.21069	3.75856	3.36014	2.37098	2.23871	1.85719	3.06576	2.94882	7.89941	8.31053	3.23547	6.17385	3.29906	0.243444	0.302216	8.41875	8.87614	3.4137	3.67435	5.98757	2.02933	1.7174	3.3406	0.686752	1.09355	1.18267	2.98565	3.60616	4.20274	2.57036	0.723871	2.43698	1.65769	1.32539	2.30631	2.55167	6.47817	1.19372	4.31199
ThN_III	5.75881	3.91502	5.5319	4.47924	3.88463	8.79828	5.44302	2.00394	1.87066	4.85091	3.40812	7.85317	3.03923	4.0724	3.65668	3.30124	2.51069	3.05692	6.83611	10.6385	4.92702	2.14525	6.68895	0.532533	0.565496	6.18764	5.51746	2.29691	2.61245	1.78483	1.18545	2.6405	2.36694	2.11042	1.50679	3.64083	3.11195	2.19961	2.86417	2.83746	3.04551	3.44966	4.54926	3.98152	5.63346	6.23602	7.46809	5.51913	3.77213
ThN_IV	2.92478	2.16547	2.4428	4.11787	1.94761	6.3966	2.65735	1.29025	1.76753	3.27033	3.08856	1.93065	2.60694	1.78258	1.80778	1.78119	2.86113	3.05542	2.92692	4.1868	4.19092	3.00149	4.28187	0.45369	0.624826	5.30002	6.50122	2.02404	2.40207	2.5648	0.810394	2.19613	2.22231	0.773528	1.04092	1.75861	3.51349	2.9606	3.49471	2.88004	1.77855	2.69926	3.09493	2.72035	2.21746	2.59282	3.77044	1.36293	3.46992
ThN_V	1.69575	0.648273	0.918788	0.978148	0.985462	1.60445	1.03648	0.358599	0.313686	0.654963	0.399873	1.40839	0.460603	0.657961	0.482789	0.372218	0.292853	0.261249	0.951	0.632776	0.369105	0.293462	0.743015	0.106507	0.137202	0.662692	0.496845	0.360367	0.439675	0.168994	0.649655	0.201795	0.14666	0.0983011	0.0662755	0.310796	0.168388	0.207349	0.352677	0.203228	0.165028	0.466268	0.251218	0.281846	0.457785	0.764069	0.370412	0.486476	0.369521
Treg	1.86947	1.76713	1.86222	1.96859	0.69936	2.65121	1.28327	1.46428	1.30774	1.49385	1.19125	1.13228	1.29875	2.00867	1.92222	2.31321	2.89177	3.00137	2.219	2.2703	2.04379	0.573923	2.13821	1.62111	1.7243	1.185	1.3862	1.92618	1.54721	0.947664	1.5873	2.29917	1.90659	2.2155	1.73681	3.0577	3.22852	2.41124	3.28631	2.33809	2.40715	2.7885	3.38546	2.93976	1.5501	1.7375	1.91029	1.06152	2.51796
[truncated: 15 more columns]
