# Supplementary material for: Entinostat in combination with nivolumab in metastatic pancreatic ductal adenocarcinoma: a phase 2 clinical trial
Source: Nat Commun. 2024 Nov 12;15:9801. doi: 10.1038/s41467-024-52528-7 (PMC11557583; doi:10.1038/s41467-024-52528-7)
Supplement: Supplementary file 18 — Supplementary Data 15 [file 41467_2024_52528_MOESM18_ESM.xlsx]

## Sheet: in
Supplementary Data 15. Paired two-sided Wilcoxon test was applied to the proportion of clusters derived from CyTOF lymphoid panel to test changes between time points. Unadjusted p-values and mean of proportion differences between time points are shown
cluster	pValue_BvsC1D1	mean(C1D1-B)	pValue_C1D1vsC2D2	mean(C2D2-C1D1)	pValue_BvsC2D2	mean(C2D1-B)
B	0.001	-1.529	0.039	-1.127	0.016	-2.392
DNT_I	0.582	-0.004	0.742	-0.013	0.844	0.001
DNT_II	0.07	-0.11	0.547	-0.128	0.078	-0.113
DNT_III	0.284	0.099	0.016	-0.11	0.078	-0.068
M	0.35	3.024	0.461	2.351	0.148	6.615
NK_I	0.35	-0.141	0.461	0.468	0.383	0.511
NK_II	0.019	-0.627	0.25	-0.303	0.844	-0.419
NK_III	0.63	0.074	0.641	0.421	0.023	0.691
NK_IV	0.374	0.034	0.016	0.537	0.148	0.595
TcEFF_I	0.955	0.113	0.25	-0.362	0.313	-0.137
TcEFF_II	0.023	-0.19	0.055	-0.196	0.055	-0.204
TcEFF_III	0.077	0.1	0.844	0.036	0.195	0.176
TcEFF_IV	0.164	0.272	0.641	-0.235	0.641	-0.162
TcEFF_V	0.695	-0.27	0.547	-0.268	0.742	-0.11
TcEFF_VI	0.695	0.093	0.844	0.019	0.547	0.128
TcEM	0.973	0.019	0.945	0.092	0.945	-0.048
TcN	0.849	0.156	0.023	-0.876	0.25	-0.498
ThCM_I	0.099	0.349	0.313	0.692	0.383	0.455
ThCM_II	0.034	0.097	0.055	0.436	0.195	0.37
ThCM_III	0.508	-0.118	0.844	0.252	0.313	-0.48
ThCM_IV	0.06	-0.732	0.461	-0.195	0.016	-1.854
ThCM_V	0.399	0.055	0.641	-0.134	0.25	-0.22
ThCM_VI	0.35	0.048	0.547	-0.039	0.383	0.066
ThEM_I	0.001	0.231	0.641	0.116	0.313	0.275
ThEM_II	0.171	-0.161	0.195	-0.155	0.016	-0.464
ThEM_III	0.582	0.015	1	0.026	0.742	-0.063
ThEM_IV	0.438	-0.074	0.078	-0.225	0.039	-0.412
ThEM_IX	0.04	0.129	0.742	-0.087	0.742	0.042
ThEM_V	0.646	-0.058	0.25	-0.117	0.016	-0.335
ThEM_VI	0.991	-0.133	0.25	-0.903	0.016	-1.321
ThEM_VII	0.955	-0.005	0.641	-0.029	1	0.003
ThEM_VIII	0.036	0.059	0.945	0	0.195	0.048
ThEM_X	0.762	-0.103	0.055	-0.07	0.742	-0.017
ThN_I	0.814	-0.064	0.25	1.852	0.945	0.573
ThN_II	0.973	-0.37	0.109	-0.924	0.383	-0.929
ThN_III	0.745	-0.045	0.313	-0.35	1	-0.036
ThN_IV	0.695	-0.029	0.195	-0.698	0.945	-0.311
ThN_V	0.35	-0.106	0.055	0.334	0.844	0.083
Treg	0.438	-0.099	0.844	-0.089	0.844	-0.038
