# Supplementary material for: Entinostat in combination with nivolumab in metastatic pancreatic ductal adenocarcinoma: a phase 2 clinical trial
Source: Nat Commun. 2024 Nov 12;15:9801. doi: 10.1038/s41467-024-52528-7 (PMC11557583; doi:10.1038/s41467-024-52528-7)
Supplement: Supplementary file 19 — Supplementary Data 16 [file 41467_2024_52528_MOESM19_ESM.xlsx]

## Sheet: Supplementary Data 16. Top Diff
Supplementary Data 16. Significantly differentially expressed genes in the RNA-seq analysis of paired samples. The paired differential expression analysis was performed using the DESeq2 package (v1.32.0) comparing Baseline vs C1D1 samples. Genes were statistically significant if the absolute log2-fold changes were greater than 0.5 and the FDR-adjusted p-value was below 0.05
gene	baseMean	log2FoldChange	lfcSE	pvalue	padj
NR1D1	210.184	0.775892	0.13697	1.84183e-09	4.18814e-05
