# Supplementary material for: Entinostat in combination with nivolumab in metastatic pancreatic ductal adenocarcinoma: a phase 2 clinical trial
Source: Nat Commun. 2024 Nov 12;15:9801. doi: 10.1038/s41467-024-52528-7 (PMC11557583; doi:10.1038/s41467-024-52528-7)
Supplement: Supplementary file 20 — Supplementary Data 17 [file 41467_2024_52528_MOESM20_ESM.csv]

	baseMean	log2FoldChange	lfcSE	pvalue	padj
CXCL9	1050.72939811047	2.72099606920235	0.558826911842811	2.72615612631961e-08	1.86423643104823e-05
CLEC4D	17.1507973048637	2.7092575959515	0.83222045437016	1.2840209854215e-06	0.000369707937065572
PLA2G2D	34.9709280815238	2.70534211622454	0.702407963403028	6.66846145310669e-07	0.000232856998656143
GBP5	838.066347260592	2.55578859120589	0.370260401263778	3.3563427988384e-13	1.10168596029072e-09
IDO1	615.812063929999	2.38106903733608	0.579811615430315	1.21646360714046e-06	0.000369707937065572
PDCD1	33.5833789692418	2.28582247904748	0.611116728711436	3.74009220840545e-06	0.000767279916554379
GNLY	95.2030981698226	2.27132941603792	0.504733121395932	4.6592030242372e-07	0.000177829860543676
GZMB	81.7430904095862	2.22624199090859	0.39192265350536	1.62486689452404e-09	2.05133195945605e-06
ADAMDEC1	133.915096785299	2.2221635706612	0.522707326740509	1.22832897008381e-06	0.000369707937065572
CD2	123.679179593959	2.20677109849284	0.294777211992495	1.01415847324057e-14	1.66443688628243e-10
IFNG	16.3200975134902	2.11841755773486	1.0751181305351	2.58446600180419e-05	0.00368837008883569
SLAMF7	254.125229462122	2.09025772197593	0.50614618314179	2.38922556725799e-06	0.000571823235310535
CLEC12A	44.1435094577979	2.07456222701488	0.521232318223976	3.68398309402674e-06	0.000765335829609708
THEMIS	55.8494287295235	2.02761474207625	0.362255554396437	3.88221256812258e-09	3.98217954175174e-06
IL2RA	89.0186749731952	2.02034565683102	0.367033678353376	6.62159510478131e-09	6.03742326998172e-06
GZMH	21.0563150018996	1.98267373846724	0.761946202206197	4.18285306427168e-05	0.00528069111467898
TNFRSF9	40.9466635995025	1.9587923767533	0.455343492745447	1.84887560032515e-06	0.000489415263750587
CCL18	517.744448915801	1.95407607162027	0.346457248214706	3.47565768712183e-09	3.80283293073624e-06
LYZ	25861.6914071689	1.93501663130528	0.391156281492126	1.41312899016402e-07	6.10322973330839e-05
HLA-DQA1	895.677072241945	1.93382701402844	0.358170717807745	1.385569963566e-08	1.13699871210226e-05
CCL5	260.83622029643	1.91511038124185	0.368009021421332	4.05266675599718e-08	2.53264701668038e-05
CXCR6	81.1214844204972	1.90572282888322	0.506731567353214	8.58032263309744e-06	0.00142242681873127
SLAMF8	279.851503207453	1.89895312835527	0.266840963049303	2.66458344209943e-13	1.0932785862934e-09
ICOS	31.8061771467421	1.8951205751868	0.688539358261713	4.42465684330158e-05	0.0053917136195681
CCL4	79.9600495112505	1.89449486410222	0.494546564039301	7.50092943731456e-06	0.00132308286351012
IL21R	82.8243220638561	1.86305035141932	0.409109675229948	8.92577322422764e-07	0.000292979580312048
GZMA	80.2723030632996	1.83195077939652	0.352460315969633	4.83414445523608e-08	2.59585719188507e-05
CD72	69.6106136795002	1.82873090207934	0.472480095914662	7.65859566374976e-06	0.00132308286351012
CTLA4	28.2140330926896	1.79988824985807	0.704995843429129	6.84475514593803e-05	0.0072474917067829
SLAMF6	112.229853326091	1.79457863750074	0.339383389540899	3.198269774909e-08	2.09960014183226e-05
HLA-DRA	6725.84302479742	1.79103273488192	0.279499331207065	4.10154579796474e-11	6.73145696361972e-08
HLA-DQB1	1336.21779284732	1.7846566528053	0.255584078365384	8.26851618579774e-13	2.26171479402188e-09
HLA-DOA	363.18440672268	1.75296887706365	0.335481989024691	4.75499430465258e-08	2.59585719188507e-05
TLR8	162.166289977579	1.73683454186067	0.348075889214417	1.6060320824514e-07	6.58954963429811e-05
FCGR1A	171.448492014941	1.71336958191063	0.316390103511748	1.81996360638991e-08	1.30813038559399e-05
HLA-DMB	643.359306674913	1.70411091289372	0.254293326623565	6.57608498843314e-12	1.54181009757378e-08
HLA-DQB2	49.7117064208572	1.69668206344706	0.476175646231614	1.7899754718431e-05	0.00277142240036688
FCGR2C	117.153127451015	1.69574516397651	0.807794445287349	0.00013516237582969	0.0119039889185955
PRF1	148.322568718497	1.69400322502566	0.577147326284796	5.05563435692338e-05	0.00572228076316044
DUOXA2	245.655069473615	1.69161310365876	0.356037535597219	5.19202955215451e-07	0.000189359086688799
KLRD1	45.6066418483746	1.66778428002567	0.598616276018088	6.47799874590172e-05	0.00694881800115941
CD300LF	85.5800328306183	1.66324833891409	0.378328642444414	2.17707395275104e-06	0.000549694426346924
PLA2G7	281.419503938069	1.65868737062436	0.347742273785576	5.01977354569e-07	0.000187237553254237
CXCL11	159.633431399318	1.6452188106433	0.976658052876423	0.000188328489968601	0.0142435353795607
ITK	84.368284873427	1.63867473377242	0.348403102842942	6.88776878929596e-07	0.000235504294520678
HLA-DRB1	2330.77110786377	1.63571065302682	0.290608005314242	6.14934898141904e-09	5.93665385194407e-06
FPR2	88.8398772343433	1.63488429048197	0.369366030130392	2.0385213503683e-06	0.000531050990511818
CXCL10	434.167896830312	1.62987118982743	0.753072301212544	0.00014648857703488	0.0123290796220331
ALOX15B	28.1358269208662	1.61768264615985	0.78259402613301	0.00016524372340576	0.0132940195516438
ABCD2	18.8586704612511	1.59732372218566	0.730663506624588	0.000152199507897836	0.0126156480990873
CD48	186.577363070876	1.59697344083351	0.301685961699269	4.16655309836524e-08	2.53264701668038e-05
CD3G	32.4826780070131	1.5837222053814	0.739962340880548	0.000163924378446241	0.0132542501444135
CD69	43.1705315677354	1.58206105416133	0.405393769082637	1.00216767157939e-05	0.00163211922146172
CLEC4E	69.931600064297	1.58105110038808	0.671757942966211	0.000128947123366727	0.0116681730226033
BATF2	214.473354807334	1.58080471884955	0.49484903476087	3.96574954357024e-05	0.00512487255976966
GBP1P1	21.2155967015567	1.57871992561196	0.885150184477691	0.000224983626732337	0.0159845510040308
CD3D	49.4435903704019	1.56719359752487	0.524348068950223	5.55208443872308e-05	0.00611549059116263
HLA-DPA1	2951.39212126273	1.55430330871969	0.30472561043491	1.20470796897515e-07	5.49212977411672e-05
HLA-DRB5	992.955408457187	1.53809486101857	0.258841990725942	1.09869719203905e-09	1.50265152631208e-06
IL18RAP	28.6739593408483	1.53606168219131	0.55050872186668	7.69925373969732e-05	0.00780000940592052
SLA2	33.0080251321486	1.53100472136998	0.512719575024961	5.8146572217858e-05	0.00631987776979792
CD274	156.136039753712	1.52801250981867	0.295088488610953	8.38693927463428e-08	4.17110446591812e-05
WARS	4156.49036147434	1.51689326460019	0.358067191447372	4.3982470711124e-06	0.000859333701560675
CYBB	1715.40959776434	1.51223135825275	0.361563748309766	5.18888381754138e-06	0.00097885012889068
CD3E	58.7896119773646	1.49837499105362	0.49238756495263	5.52035187163779e-05	0.00611549059116263
HLA-DMA	546.387206144845	1.49541986660866	0.230903198661131	3.9167375524898e-11	6.73145696361972e-08
CD86	220.893217299428	1.49018949178213	0.246975110132978	6.66303439176961e-10	9.94124731252026e-07
LILRB4	258.264771659506	1.48857161885453	0.328930960039264	1.70436443746986e-06	0.000466200485795924
HLA-DPB1	1433.44795717906	1.4836931198587	0.347659200316451	4.14385246165806e-06	0.000829376909765026
CD96	89.4243273268245	1.47944041866467	0.368308562812784	8.44727537227362e-06	0.00142242681873127
DUOX2	985.081255391586	1.46885341169524	0.352465310188252	5.67669853967299e-06	0.00105870427764901
CCR5	109.112624110422	1.46746592399348	0.287381855810319	1.3083242375011e-07	5.80330199618055e-05
PRKCQ	34.8405275357116	1.4650558632139	0.511479427639215	7.47574181542488e-05	0.00768404295659964
MIAT	124.304836031747	1.46011356690782	0.334806110777917	3.14878080521298e-06	0.000680005847549402
TFEC	237.14363185199	1.4597809799468	0.350525486202999	5.77598173322345e-06	0.00106511699107487
LCK	106.951929216909	1.4560253086804	0.545224132248292	9.97060078641042e-05	0.00940445402911309
PTPRC	1379.42835556131	1.41734850580164	0.267123343743735	4.90321550989747e-08	2.59585719188507e-05
SIT1	21.6603906561276	1.39574103849935	0.872272065856909	0.000390794192799027	0.0225835010289353
AMICA1	158.882236438863	1.39315728222999	0.276175001815103	1.94797586060884e-07	7.79760483519812e-05
SLC6A14	1254.35788305065	1.3931105609913	0.236941051989712	1.9127409278925e-09	2.24227886489798e-06
S100B	20.9416934929082	1.39152195874345	0.69494000277217	0.000260055004425223	0.017375724042555
TNFSF13B	287.726088166748	1.36668356460834	0.318761843086698	4.3761458257355e-06	0.000859333701560675
EVI2A	204.966850918978	1.36486697423348	0.345075899025137	1.09339149977494e-05	0.0017592883621869
C1QA	1520.26848560508	1.36219215932271	0.507967868845236	0.000107087005671101	0.0099294459721701
IL2RG	207.430527632036	1.35677881289942	0.366351025824021	1.93430956682738e-05	0.00291246684502486
FLJ32255	49.6226799054557	1.35617416952456	0.412881480283155	4.22584455115248e-05	0.00529424128042095
QPCT	246.8124775855	1.35487155208321	0.435889478604597	5.6530006705059e-05	0.00618513646695619
CLEC6A	10.4508404397953	1.35296913037827	1.19079034585846	0.000260445290913267	0.017375724042555
FAM26F	104.990415088199	1.34938292539998	0.588075585096497	0.000186140530691474	0.0142435353795607
IRAK3	461.161247908556	1.34634569669503	0.24118215805509	1.15143993219556e-08	9.94601693010186e-06
FCGR1C	46.8304485912959	1.34626080396288	0.479490178791646	9.02095160981094e-05	0.00886538070779743
C1QB	1859.72723951475	1.34010367040028	0.535730305441263	0.000140921056010789	0.0120349699391133
C15orf48	375.866842098498	1.33857122709922	0.302199746078448	2.81719453313359e-06	0.000624808063213357
CCR2	118.167656235286	1.33455512761144	0.548185126792098	0.000155508126476539	0.0127609968586648
SAMSN1	173.550565956089	1.33452465809024	0.481332158184678	9.58438386280758e-05	0.00925287693861165
CD74	12287.9398630596	1.32714436699258	0.331650709655614	1.00441165834532e-05	0.00163211922146172
TRAF3IP3	60.2875758657551	1.31813448657595	0.523155932428991	0.000139789395404109	0.0120349699391133
SNX20	50.5214620058153	1.30840683520829	0.378262191737804	3.21301578807155e-05	0.0043580177780025
PADI2	136.217639352654	1.29787099911103	0.37551773577995	3.25067501394234e-05	0.00437295724006734
CSF2RB	388.704229375881	1.2960949721276	0.288395689420098	2.32798710212008e-06	0.000571823235310535
IFI30	2165.57322978466	1.29096640896793	0.252666223885943	1.57364220921605e-07	6.58954963429811e-05
PTPN22	140.050708186213	1.28627653460442	0.393123352706948	4.52003635842203e-05	0.00541480559959287
AOAH	159.379476615801	1.28207655001462	0.455639870406652	9.34022244947404e-05	0.00907051661779692
IL7R	313.792101269417	1.281470526804	0.24571234267622	9.21481636944575e-08	4.44804606633364e-05
SPN	149.485310494464	1.27829284181225	0.590649897672985	0.000237318649377001	0.0165037020066752
NCF1	117.527035179926	1.27392928454255	0.284302366944692	2.4886189889853e-06	0.000583474497817524
BTLA	13.2555883817382	1.26965628571006	0.889711814500436	0.000579123461869689	0.0297017945506417
IL12RB1	66.987883834848	1.25377635005471	0.599099293604293	0.00026750479598001	0.0175739421431074
GBP2	1129.58598661645	1.24908688623137	0.292775877430371	5.13767443321972e-06	0.00097885012889068
GIMAP1-GIMAP5	37.2178454762869	1.24866642745046	1.17748905578551	0.000354986639656114	0.0209380143527359
VNN2	182.578092585208	1.24832829123172	0.325906493119026	1.58423395698532e-05	0.00250004304827337
CD52	143.989471382877	1.24044784059461	0.531381441638059	0.000192159714151536	0.0144005718203425
FCN1	243.175728239757	1.23622994047371	0.373701479130187	4.36721930473977e-05	0.00538908294957812
PLXNC1	618.728175072661	1.2338633279117	0.22347929679454	1.83272112182453e-08	1.30813038559399e-05
GPR171	23.4825080801576	1.22273760914355	0.913503551802716	0.000676157119095047	0.0329227001718367
SH2D1A	30.3641823042922	1.22196310465828	0.640212336515826	0.000355207283549356	0.0209380143527359
SASH3	219.839109750757	1.21556038456464	0.291962321909801	7.08091210612029e-06	0.00126317314658311
CD80	42.4945637561358	1.21516548994875	0.617295950885278	0.000328579012471669	0.020046984210725
MARCH1	233.810516786792	1.21397160633839	0.256688210110448	9.96388663674272e-07	0.000320641779376905
AIM2	56.1775922632289	1.21380059160528	0.751380682385165	0.000530353219404877	0.0279876432053789
MNDA	349.249320401699	1.20857892960885	0.261908238630325	1.59471735864434e-06	0.00044660878250553
IRF4	58.8356252718009	1.2064598511556	0.498204795530711	0.000173020183602617	0.0137386426149737
CD40	143.997490310554	1.20627694103831	0.423101048395469	9.19339788387774e-05	0.00898107417084532
CARD16	93.4928881646922	1.20160520306607	0.508110708117308	0.00018828729453637	0.0142435353795607
TLR2	334.243104060391	1.20008223897994	0.261381174128194	1.75634146732723e-06	0.000472542232160237
CYSLTR2	24.9985534752146	1.19755136196829	0.946022441838682	0.000734457251715909	0.0349388765656855
PTPN7	100.145302403733	1.19611735394376	0.6206038178939	0.000353678769675339	0.0209380143527359
FAM105A	191.23266815959	1.19156981542595	0.254888102655304	1.27166201785444e-06	0.000369707937065572
FHAD1	27.1511897522841	1.19155305811258	0.652167095601685	0.000409100604017515	0.0233942826241654
CTSS	3521.09985030188	1.1902976433385	0.182517571784052	4.03136794400784e-11	6.73145696361972e-08
TAP1	3172.63020877389	1.18717522241611	0.620595797540985	0.000363557888904925	0.0212338507925538
FAM78A	111.499556769701	1.18620245630188	0.335871085866779	2.99557528106185e-05	0.00416638826379552
PTAFR	402.439403577332	1.18268954107876	0.213870087410362	1.8332317126896e-08	1.30813038559399e-05
KLHL6	158.360631486313	1.18114122051457	0.325673885499448	2.50246083692731e-05	0.00360266554874131
FCER1G	346.372485692454	1.18010733201428	0.394499201019845	7.49114594842763e-05	0.00768404295659964
ZNF831	34.6302777503802	1.17557902508571	0.765950518364198	0.000616914992790345	0.0309599331774694
ACAP1	64.9815205008101	1.16511520739469	0.484867067389101	0.000181421529591392	0.0141306084791629
FCGR3A	1556.8711592487	1.16449709905522	0.393911052417573	7.95719073308375e-05	0.00801186590867303
LAIR1	264.68654611416	1.16359110524573	0.267208175008052	4.13713574310722e-06	0.000829376909765026
CLEC2D	133.870472648968	1.15995258915451	0.440213932084542	0.000129393583360578	0.0116681730226033
BCL2A1	221.050741199588	1.1505760561192	0.252955442575526	2.14089497225877e-06	0.000549005754448609
GLIPR2	181.562674698096	1.1497471866313	0.248624553290808	1.60552755104962e-06	0.00044660878250553
FCGR2A	1021.4653031015	1.14907114154118	0.233566545898546	4.52870367928266e-07	0.000176964487581874
NLRC4	64.4965374585335	1.14336518127981	0.55584289537451	0.000303741148422736	0.0190267165187555
EMILIN2	299.866416003278	1.14264695421002	0.219679811170776	1.1328600006601e-07	5.31214238023815e-05
HLA-DQA2	105.35602936378	1.14161071048182	0.877926178680746	0.000831056790747612	0.0388584160961533
CD5	39.3009274755521	1.13575296360566	0.694724861690592	0.000565206800032651	0.0293549810194173
LINC01272	83.2581511821512	1.13552465985907	0.351526999541974	5.18007613130819e-05	0.00578863939638224
IKZF1	273.882300099522	1.13318994803156	0.348347066414142	4.99038450214599e-05	0.00568765211452916
GIMAP4	322.800327561562	1.12256809265313	0.434605863940767	0.000141527491972268	0.0120349699391133
MS4A4A	226.421053365355	1.11977879380645	0.551242429312691	0.000319342107561681	0.0195561293630683
GPR65	142.183792189176	1.11654404697997	0.509482185821007	0.000252373068211109	0.0171154826259534
ACKR4	62.3336662575063	1.11611893600367	0.742918562008448	0.000693696656351298	0.0334851456589338
FPR1	236.444244597496	1.11451155596363	0.268049145848531	7.59763916393243e-06	0.00132308286351012
CD53	613.090011861121	1.10956236814506	0.249489423831962	3.14894250632187e-06	0.000680005847549402
KCNA3	80.5386201468707	1.10296498768694	0.468451242898948	0.000199418082635609	0.0147425656406109
CD7	48.2475870258872	1.09933717066309	0.781535494669501	0.000802947758746212	0.037759251050266
ITGB2	1418.99624715405	1.09776526499434	0.231986196304734	1.07995876304923e-06	0.000340851600368538
ITGA4	365.800272995813	1.08405166519756	0.245825247375177	3.62197151136856e-06	0.000762099954417702
HCK	317.280615415246	1.08060117258356	0.412639934254933	0.000135635262477294	0.0119039889185955
JAK3	245.146840958781	1.07788322726475	0.240039031531132	2.76349116799203e-06	0.000621293384234043
FGR	257.863046138323	1.07535872239864	0.288174377125452	2.10144635025955e-05	0.0031071114865279
CCL3L1	10.6642061643975	1.06834346885771	1.27443874324856	9.73353534232097e-05	0.00928760360687045
MYO1G	147.151990151398	1.06820860942811	0.401577422442351	0.000127827566781317	0.0116550334778609
SP140	61.5375314242639	1.0679510307983	0.676064630811132	0.000651049469466153	0.0320296308122963
FPR3	421.645591741838	1.06483559636145	0.253976797563042	7.05274448304256e-06	0.00126317314658311
C3AR1	195.829918263738	1.063217693944	0.461005732107063	0.000216486490084474	0.0155151802413379
BHLHE41	309.038603118623	1.06167693929367	0.283276416178991	2.03913912223101e-05	0.00304239557036866
CIITA	340.937566061038	1.05736839784283	0.59060166960565	0.000474246072555662	0.0259444218092784
S100A8	1862.50024684593	1.05589608990825	0.275533112043895	1.70843252996506e-05	0.00267036139826539
TRAT1	16.8996555303622	1.05398581685787	0.876876128057583	0.00107091345827757	0.0467442331841795
HCST	50.3372699328913	1.05248602622244	0.569166546351611	0.000433982349635954	0.0243089362533286
SIGLEC10	133.574060969724	1.05005272957814	0.562913104623732	0.000423674298114232	0.0238946480434735
RGS2	411.52119404636	1.04658218622707	0.595524646550474	0.000501826871933846	0.0270032217120599
LOC731424	15.1445144173579	1.0434002308452	1.01179955649654	0.00105979779080829	0.0465064207025283
SYT11	192.032664987987	1.0395293808315	0.251954006264883	8.52440209262479e-06	0.00142242681873127
SLA	397.690380298004	1.03530264818222	0.349511719503888	8.10794385648985e-05	0.00811387649833607
SELPLG	347.948317282098	1.03328847038787	0.296811349744661	3.42473387554859e-05	0.0045696530378458
IRF1	1466.32984236627	1.02713752474556	0.29062741391969	3.11122558020154e-05	0.00425511951852231
RGS1	144.311871191185	1.02695235959418	0.46870092400596	0.00025918412428451	0.017375724042555
SLAMF1	21.496814476107	1.02501636874989	0.808343588794889	0.00105965302036445	0.0465064207025283
CLEC7A	260.13179170012	1.01001375191738	0.296282644536105	3.90333586858251e-05	0.00508424986310922
OLR1	239.866070621421	1.00321075059158	0.395523181552037	0.000154775679964741	0.0127609968586648
GBP4	999.849336521758	1.00262835325338	0.702634856750277	0.000869179157026616	0.0401830093665375
CYTIP	164.115105902609	1.0009315916793	0.264875219927762	1.93242260683564e-05	0.00291246684502486
DRAM1	399.018613451648	0.997485688585024	0.221469880057584	2.74665412288048e-06	0.000621293384234043
FGD2	147.41569236641	0.992333019437549	0.499147703642566	0.000355941140897716	0.0209380143527359
CCND2	600.72541691379	0.991520972496038	0.185624322291773	6.11333889424952e-08	3.13537868538822e-05
C1orf162	103.975920997359	0.988640563991945	0.592617614194821	0.000593863967268196	0.0301749084545066
GPNMB	2834.70852678771	0.980239373412255	0.42104519783204	0.000211651820061706	0.0152352178546172
LILRB3	131.083200538694	0.976350545766947	0.534554076226396	0.000461198412290063	0.0255646127427961
RCSD1	183.017214845887	0.973522891164313	0.414963826583977	0.000206009128999995	0.0150709500221942
HAVCR2	263.69913439799	0.972951556153485	0.493293492161419	0.000365833926661727	0.0212910156183414
GBP1	1558.56522757176	0.966963897091447	0.702743867725384	0.000971212728783564	0.0434319981057108
JAK2	453.010222598156	0.962555708341071	0.216197770374434	3.32461656843262e-06	0.000708618274300209
THEMIS2	300.466278476961	0.962407484539363	0.29213013927978	4.75025796119982e-05	0.00551773312744545
PIGR	28230.2948270809	0.959925993017997	0.601924881693606	0.000678299561597328	0.0329227001718367
CASP1	344.440773572097	0.951984302359231	0.432224518613837	0.000256122551625048	0.0172982852562563
CD37	111.021278180841	0.949337071733255	0.601328047110521	0.000699700504472477	0.0336759081507399
GVINP1	194.119198570973	0.947566328322357	0.602693754940267	0.000707934509678413	0.0338735311161578
B2M	37525.6139410349	0.941314130444144	0.369073781164692	0.000151151825871547	0.0126156480990873
NCKAP1L	448.756411245032	0.939612770493127	0.436004171923344	0.000275416784753886	0.0178661670805565
FAM46C	541.980037334467	0.93280088427555	0.41259392246957	0.00023398903809231	0.0163492945484765
RASSF4	361.83489125699	0.932055955745929	0.384471504077711	0.000182575579344915	0.0141341056990978
TLR7	91.8291487701919	0.924123923704857	0.439640532136723	0.000298822312499777	0.0187903133821699
CD8A	105.203325860373	0.919783792374957	0.688471708335784	0.00107647694057634	0.0467794139596234
SCPEP1	547.642653351679	0.910205485559547	0.374137477437772	0.000179622985928412	0.0141051313160627
PLEKHO1	264.853296935158	0.902321686979252	0.296649094961604	7.09438012276562e-05	0.0074636517035147
LCP1	2478.24455011425	0.890308344027937	0.323433708526326	0.000110356560122559	0.0101751228355699
PIK3CG	206.835748462753	0.886634997080992	0.302923754891571	8.44931818469272e-05	0.00840425515437435
TBXAS1	256.827758116973	0.884450814933018	0.238448285700967	2.22337194722126e-05	0.00325803396408887
LAPTM5	2047.65642002242	0.875630236739618	0.376736036186074	0.000210233432940311	0.0151997845877374
ITGAM	347.970118193893	0.86666676318814	0.407601696129407	0.000285107179511219	0.0182069222962573
GPSM3	190.114659057952	0.864210541371148	0.356066290230537	0.000179162509275107	0.0141051313160627
OSCAR	58.6924732067708	0.859042622466285	0.589370171176466	0.000889764699444452	0.0404510200755744
ST8SIA4	296.099793866465	0.855751860633418	0.471604584623364	0.000472587999612631	0.0259401814369314
KCTD12	1311.41849003723	0.852790197443754	0.157535457154483	4.56078436954783e-08	2.59585719188507e-05
BCAT1	1083.68802677026	0.8480935499887	0.375597961239832	0.000230930556747076	0.016336346109194
IGSF6	184.237118213454	0.83646708526893	0.536567143825037	0.000739821021219571	0.0350923196539179
GAB3	77.9293112136023	0.836214659189644	0.461065619938234	0.00047166321209807	0.0259401814369314
FAM129A	588.445555139378	0.825518454686361	0.316433728788725	0.000134175292846704	0.0119031616551357
IL10RA	413.127653823803	0.824302508614636	0.586807725931539	0.000988755254152254	0.0438427103978729
SAMHD1	1040.02789661067	0.82156994519176	0.381534191970413	0.000269402940921724	0.0176153030534157
CTSC	2977.11049161856	0.819959872628119	0.1811180907196	2.67941194083822e-06	0.000619359278493478
LHFPL2	976.690854294553	0.817420687847425	0.179317378060062	2.40408257594607e-06	0.000571823235310535
NFAM1	232.589105701629	0.816349027749798	0.604542983041287	0.00109982920629976	0.0475010445626097
TNFRSF1B	948.031968156498	0.810646076660894	0.36528790553565	0.000241864222707047	0.0166784690044876
GPR132	60.1626265545562	0.802767505201758	0.604867867755259	0.00115419290744972	0.0492530099979362
HIST1H4F	73.0218650780206	0.80096314793938	0.568458802746672	0.000982739660789677	0.043709277270678
HLA-E	7641.56648953396	0.800732915856504	0.268730524978311	7.54211870849401e-05	0.00768827653688221
ARHGAP30	265.017525384603	0.797558300513889	0.445845252462864	0.000487156170513111	0.0264741955975536
TAGAP	136.308477480689	0.797453679036622	0.396340495439334	0.000334689103522786	0.0202598302321257
SECTM1	414.119180169718	0.795245110306164	0.424740717900149	0.000421846908497268	0.0238736257319212
TYROBP	386.396203336092	0.787159705145586	0.484644367886301	0.000651833822282901	0.0320296308122963
STAT1	5535.75423032427	0.787049864852401	0.536217107393414	0.000876084603993903	0.0402717224749735
FYB	845.767698614183	0.785125013717377	0.460850680112685	0.00056392217327359	0.0293549810194173
CCRL2	108.523216228437	0.779484993842999	0.554911744010057	0.000991082473654084	0.0438427103978729
STAT5A	311.015478077243	0.772883415482014	0.275588722365399	9.71906251123833e-05	0.00928760360687045
C10orf54	444.006949793335	0.771301092602978	0.240458970632984	5.18480374889221e-05	0.00578863939638224
SLC7A7	488.443698853129	0.757326789413096	0.368245655341783	0.000305228093690106	0.0190471614967377
SEMA4D	490.738090939844	0.749446151131784	0.172929909638329	4.94301659195398e-06	0.00095440927420175
EPB41L3	297.626887372319	0.74784502938094	0.458962501799573	0.000637251900181386	0.0315969129479665
DOCK11	430.706357356859	0.745688009767564	0.309132462666168	0.000173281685431365	0.0137386426149737
OLFML2B	194.331579672957	0.739983857995023	0.336899441516307	0.000241390279328629	0.0166784690044876
ENTPD1	539.602211064212	0.739111200136701	0.362341786147533	0.000310352168227613	0.0191608688513224
LIMD2	152.379374851038	0.737743999338032	0.377503864636849	0.000357296060323939	0.020942653364416
ARHGAP15	96.1341046055036	0.730295991994267	0.478658978159418	0.000771573335782828	0.0364929728728178
CORO1A	383.89279263465	0.729726457738468	0.345840691261047	0.000275249102128419	0.0178661670805565
EVI2B	195.39335955654	0.718083450364065	0.484024725481268	0.000834746606718583	0.0389200605382539
ALOX5AP	289.815857069758	0.714161909949924	0.413898003132799	0.000524961007137864	0.0277924517714407
PPP1R18	571.73452451383	0.711457077626227	0.201747093124521	2.92461700546136e-05	0.00410246276013947
DOCK10	341.113001290576	0.70869972016315	0.423803125038132	0.000577094928810032	0.0297017945506417
PLEK	502.754441232727	0.7049494457995	0.376868446506905	0.000403449867958165	0.0232330499401032
LINC01094	75.2340138961186	0.700273855765828	0.528652694990707	0.00115539902810172	0.0492530099979362
SRGN	2023.88228592462	0.62011561849438	0.320558648052574	0.000335771010427625	0.0202598302321257
CASP4	991.426234127194	0.60274155008103	0.267435700649754	0.000194911697516148	0.0145404126347046
PLCB2	199.989136369099	0.588017038481171	0.382125632842657	0.000680038713030261	0.0329227001718367
MAP3K8	190.303665619526	0.572950484045766	0.370534445208402	0.0006588887371523	0.0322796476243091
RAB8B	601.790706629781	0.539885243046497	0.338919206957533	0.000575386413916915	0.0297017945506417
TGM2	7237.78302347554	0.538208048450567	0.333639010668803	0.000551252510811111	0.028812599386726
CD68	1886.8087087315	0.529049312371048	0.389205028807721	0.0009416120066719	0.0424553193777451
RGS10	166.902830656072	0.502942003897408	0.388666045692526	0.00106474001151091	0.0465987015171122
XIRP2	42.2323277433887	-0.547410227648591	0.985442076554003	0.000944657662591334	0.0424759494752027
GNAI1	673.160302263238	-0.615177972850264	0.302110809030517	0.000281180292091368	0.018056777794511
C5	4485.52473515115	-0.75391713063295	0.568933049980124	0.00116371781688165	0.04947911090845
FGFR3	573.997986828914	-0.801525084949132	0.422967105304161	0.000406925814696366	0.0233512813664222
FOXA1	430.183454984093	-1.01291960253516	0.243517630857716	7.8586406190056e-06	0.00134350010249083
IGFBP1	427.335685278387	-1.0164996891976	0.830444260116606	0.00112882029858864	0.0484979024618762
IGF1	601.924505323323	-1.02675326877545	0.820617536217274	0.0010774200875419	0.0467794139596234
KNG1	7431.95967885429	-1.03020946846816	0.857776754500811	0.001125159092973	0.0484674830285376
CYP2D6	356.842754134919	-1.03825706337264	0.921935649944455	0.00114892274788024	0.0492326896559019
RPTN	48.3884803808718	-1.05050967192494	1.14955069834263	0.000578409167552697	0.0297017945506417
RORC	851.818670886977	-1.05293360538705	0.306397726885471	3.70157685387332e-05	0.00486002234606152
LBP	2653.69208459158	-1.05337662051108	0.739697801430197	0.000830436365124767	0.0388584160961533
UGT2B7	3108.46537492355	-1.05390240480231	0.827398226078003	0.00100500570419255	0.0443391226269036
PON1	1292.65809518267	-1.0566593990573	0.799403554363203	0.000947335594858548	0.0424799775486844
HSD17B13	1729.35894997646	-1.05766984930352	0.945513365810058	0.00108749695997221	0.0470923485674511
GLDC	494.392336327807	-1.05927073927014	0.749609386705994	0.000837724067536303	0.0389482362504414
AOC4P	21.5826878073999	-1.05958979233852	1.07135221225044	0.000872958078460213	0.0402443482687894
PKLR	512.250344998092	-1.07936360839306	0.797397104106424	0.000881689386692712	0.0402717224749735
CYP7A1	551.870006627809	-1.09846420185634	0.829134967260386	0.000883367054045239	0.0402717224749735
C9	4875.55521639395	-1.10386100130117	0.836740476044735	0.00088006357202098	0.0402717224749735
SLC17A2	184.166444327908	-1.10666888368799	1.00662745414565	0.00090911919446246	0.0412167519876185
CPS1	18032.2358536068	-1.11518196633873	0.948511740862827	0.000926284422106702	0.0418792835691879
CYP4A22	206.380297995266	-1.13442123809864	1.0787033791273	0.000722065029033894	0.0344492187689077
GSTA1	1797.99153270197	-1.14386783384685	0.7338674436504	0.00062251876362204	0.0309599331774694
HAO2	402.596059796596	-1.14952708441337	0.940341214471105	0.00084127200532706	0.0390027009927336
UGT2B15	2197.7166880092	-1.15064471702892	0.674968508380445	0.000504651037773605	0.0270664471632039
C6	3230.96360050555	-1.19698942186211	0.796167457577966	0.000620605334981125	0.0309599331774694
A1BG	4775.45206452124	-1.19848275288215	0.775790553930322	0.000590267033560078	0.0300852874372298
UGT1A9	286.041501558293	-1.1987274377754	0.745288351102656	0.000545646628176112	0.0286107107400203
CYP3A4	6880.50903781337	-1.2081548292882	0.721773750988278	0.000495681595496913	0.0267687775998553
MBL2	750.336457999214	-1.21025204942924	0.86981860568058	0.000674442604024313	0.0329227001718367
APOC3	8209.72853166784	-1.21144826401429	0.95090402738971	0.000706049000714187	0.0338735311161578
DDIT4L	137.612798504741	-1.21442975800154	0.572192921720601	0.000264387743585704	0.0174964985795507
ITIH2	7679.18251668126	-1.21584238269016	0.82213502287445	0.000617691630049416	0.0309599331774694
APOH	14633.2908730963	-1.22921635761842	0.850821627210243	0.00062224098670237	0.0309599331774694
FABP1	1990.90606199827	-1.23671659877993	0.852636156971064	0.000610278912489311	0.0309132639252302
CFHR4	379.752555898542	-1.2432690966667	0.923378803372638	0.000640440440755857	0.0316593629930275
LECT2	272.249202167448	-1.25653892541358	0.946343569831833	0.000620401843555894	0.0309599331774694
ENO3	150.510068997255	-1.26492706760408	0.606551000614892	0.000267699581755841	0.0175739421431074
SERPINA7	689.54277457842	-1.27051402555421	0.897832863000898	0.000581891679196116	0.0297507982522326
SERPINF2	3253.9900349459	-1.27249866619216	0.766143872310071	0.000462630391458107	0.0255646127427961
TMPRSS6	580.001802405595	-1.27848778537404	0.626853850087802	0.000281655807664807	0.018056777794511
PCSK9	400.746121536847	-1.28081784963675	0.387397522722729	4.27787302848764e-05	0.0053188221320863
F9	2109.65019761531	-1.2816128448399	0.826654546284319	0.000512791350460353	0.0273809774019966
KRT14	159.615032328518	-1.28500256555616	1.05666962167279	0.000520600253567818	0.0276507811053561
F11	460.055656442948	-1.29745322811616	0.911079789025274	0.000543161873241599	0.02857170725526
APOA2	7813.60138329533	-1.33381780727454	0.950868271400327	0.000495838922151841	0.0267687775998553
SLC22A7	983.404360136307	-1.34009746976053	0.983344302794498	0.000484358141565456	0.026409587439775
FGA	74585.6073617759	-1.34702331879414	0.606965009074403	0.000206614900986699	0.0150709500221942
ITIH3	4940.94283844977	-1.34864955091465	0.709250196909578	0.000311699003770648	0.0191608688513224
SLC38A3	682.691230542063	-1.36505687857836	0.918828157305725	0.000447053000569328	0.0249166786448013
INHBC	558.496645941992	-1.36842359916934	0.954583297351361	0.000447868644907165	0.0249166786448013
ABCG5	134.568055833418	-1.36892290133276	0.805710015964215	0.000379512983923707	0.0220090709970172
SPP2	360.78962274812	-1.37456502392566	1.01778401820355	0.000427384594341707	0.0240213560353976
PZP	190.654493291166	-1.38873209882554	0.964096135806309	0.000421620013895958	0.0238736257319212
AGXT	2211.28869686829	-1.38988236972414	0.915432463467099	0.000414235254791159	0.0236056562556684
SRD5A2	186.130004445229	-1.3905602666954	0.749745945140511	0.00031022635198216	0.0191608688513224
APOB	43810.4784906764	-1.39331813230746	0.799326522792902	0.000347800865165701	0.0208325102156915
TFR2	2500.94732116971	-1.40762228485285	0.71152326247975	0.000261888195659598	0.0174012512840702
VTN	14412.4934101106	-1.41610792617468	0.576369537285774	0.00013963892253566	0.0120349699391133
APOF	731.159190828725	-1.41698587828951	0.80834376665392	0.000329863486274984	0.0200508130990557
FGB	48983.8635441448	-1.42625046325297	0.558979942288876	0.00012136386454884	0.0111275069551707
LPA	781.919934207236	-1.45003941818854	0.94255225953044	0.000349719121207583	0.0208712371536685
CYP2E1	12190.6309285891	-1.45155406448161	0.804337332579687	0.000294253229682883	0.0186458841913339
SLC39A5	272.856095911097	-1.45237729448115	0.944697804747151	0.000347423777878898	0.0208325102156915
SLC30A10	176.800467921102	-1.46537298866342	0.861453115697503	0.000311720203710887	0.0191608688513224
SLC22A1	1615.32202545286	-1.46712049466399	0.647733439759613	0.000169520866396839	0.0135715924844143
ADH4	6212.23754169751	-1.46955868196424	0.839306306207176	0.000297471754676214	0.0187773324528693
HPD	3204.94567583406	-1.47086393338968	0.69774992125903	0.000204704331383558	0.0150655044245155
SERPINC1	6737.05742005151	-1.48674996630506	0.835759165576015	0.000280371838056922	0.018056777794511
RDH16	1809.78923938395	-1.48928038944298	0.689314190141688	0.000187086013162234	0.0142435353795607
GLYAT	516.894316976703	-1.50808884549498	0.967029480422205	0.000293091524051962	0.0186442561734139
RBP4	9414.18406475171	-1.51781702012611	0.829599893688207	0.000251722943757436	0.0171154826259534
SLC38A4	1589.09829741812	-1.52670315575206	0.723772791754794	0.000187281994038068	0.0142435353795607
AMBP	14651.8533920741	-1.52832048760276	0.790751084032399	0.000224704144056022	0.0159845510040308
SERPINA11	705.022899760733	-1.53865575989745	0.848195802178015	0.000243292771848591	0.0167067823078622
AKR1D1	778.377035858679	-1.55062855484984	1.02919020554635	0.00024694466595229	0.0168868994067041
HMGCS2	4552.19139378853	-1.55274007260198	0.852101980350765	0.00023410213373702	0.0163492945484765
APOA1	28752.6991458386	-1.55893849139836	0.86328996477772	0.000233291234729053	0.0163492945484765
H19	1971.89711971944	-1.57194384537056	0.682453468114103	0.000138957204633267	0.0120349699391133
DRAIC	22.8655031332307	-1.59480001770294	0.828186473785439	0.000196536805141692	0.0145953033754998
GC	13356.857527888	-1.59754740529521	0.794682614537892	0.000181669411960966	0.0141306084791629
ORM2	3993.26477045008	-1.59798416115495	0.715969759267388	0.000144520259128612	0.0122261159423649
CYP3A7	543.798773004129	-1.61375246715342	0.974074264915018	0.000209023267680718	0.0151791587131679
DPYS	1309.15892073051	-1.6243633586128	0.865820760786953	0.000189636126166762	0.0142766426727014
SLC2A2	3235.93589241915	-1.63067254350867	0.777548498935036	0.000156314286888888	0.0127633337135345
HGFAC	439.269242629364	-1.63703023278491	0.748872523080072	0.00014125931948058	0.0120349699391133
PLG	11616.2841877241	-1.64561651794531	0.732768875163122	0.000130464161589066	0.0117004252459003
PRG4	641.944045857251	-1.67814712137862	0.893688751462911	0.000163941797423589	0.0132542501444135
GSTA2	1189.14109132789	-1.7090151222006	0.934037091603464	0.000151681544890182	0.0126156480990873
TF	48080.124113245	-1.71692522387715	0.586209386809879	4.92208406243928e-05	0.00564903801627646
ALDH8A1	612.700378832014	-1.73587447107363	0.558122935359322	3.66096448088895e-05	0.00484546363389915
HRG	12292.5124852275	-1.74155680146697	0.761052630313919	0.000102533540101648	0.00961588834370429
ACSM2A	769.335303313513	-1.74886170796908	0.938686181305396	0.000132424302778425	0.0118116720499973
FTCD	1163.88624157191	-1.749366413751	0.675010857121388	7.23874940445891e-05	0.00756702899528532
SAA4	795.903135631521	-1.75213811310173	0.761709388154744	9.89945861751378e-05	0.00939132455668417
CYP2C8	2927.1689903432	-1.75367912642746	0.789608587996412	0.000106188323848305	0.00990206119885442
BHMT	1908.73742357478	-1.75568027763588	0.736107102461193	9.01765862189747e-05	0.00886538070779743
ITIH1	5329.9842394929	-1.79066801951431	0.714570761434864	7.35467706267231e-05	0.00763955442737835
F2	4314.38555184168	-1.79114340417976	0.615911458758395	4.4679079469977e-05	0.0053917136195681
SLCO1B1	1871.83592401997	-1.83364203684082	0.710291544389215	6.16702170694957e-05	0.00665876054305634
UGT2B4	2334.50377496443	-1.83962160299139	0.63546273581083	4.15276192237321e-05	0.00528069111467898
AHSG	8688.62720668555	-1.88999397210552	0.686242753764491	4.46629078389178e-05	0.0053917136195681
ACSM2B	1242.13174705644	-1.90847813713305	0.832904774267893	6.6626632742822e-05	0.00710049543230646
ALB	410810.265925448	-1.91830813760745	0.71885307025062	4.61261671055566e-05	0.00544400672409255
TTR	6645.77290683702	-1.92102849781787	0.697459654222052	4.16094800016087e-05	0.00528069111467898
GOLGA6C	40.4347607833885	-1.92832478036009	0.730525793244557	4.64308299041741e-05	0.00544400672409255
MAT1A	3619.06313176514	-1.93079891671058	0.733138187544101	4.64392481947939e-05	0.00544400672409255
ADH1A	2745.02044528524	-1.95850480411346	0.773774467523447	4.77405620337103e-05	0.00551773312744545
ALDOB	16440.4381212509	-2.01408903290463	0.700287002229593	2.87688187786318e-05	0.00407029184305952
SERPIND1	2020.04279129909	-2.01552904781235	0.630926333958721	1.88547834569082e-05	0.00289200659901661
CMYA5	151.410832058009	-2.04207743545611	0.278725572096717	4.51846095042525e-14	2.47251310131721e-10
HPX	12193.9309128106	-2.06238500169014	0.596361660776053	1.11646459481944e-05	0.00177897251749288
ADH6	1694.72905940951	-2.07585511575793	0.720016395014642	2.42069295002116e-05	0.00351578873413692
CYP4A11	1109.79068081443	-2.08972872436189	0.804610904373882	3.04640738148576e-05	0.00420148218024742
CYP2C9	3203.43333203718	-2.17697502802962	0.605154632063761	6.60093314926566e-06	0.00120371683161942
UGT2B10	1723.09791293973	-2.18319419317768	0.511439506891961	1.27779687411028e-06	0.000369707937065572
G6PC	1438.42677062021	-2.46728967557029	0.670549620530128	2.34815119026572e-06	0.000571823235310535
AFM	1276.09642845279	-2.50229727077906	0.601515517396915	7.21463287302804e-07	0.000241646030024768
CYP2B6	921.633527709599	-2.68868346579613	0.685902939178967	6.31081849627476e-07	0.000225159028610568
DSG1	148.168539254684	-3.21510403812527	0.464567429459078	4.51958280767221e-14	2.47251310131721e-10
