# Supplementary material for: Entinostat in combination with nivolumab in metastatic pancreatic ductal adenocarcinoma: a phase 2 clinical trial
Source: Nat Commun. 2024 Nov 12;15:9801. doi: 10.1038/s41467-024-52528-7 (PMC11557583; doi:10.1038/s41467-024-52528-7)
Supplement: Supplementary file 21 — Supplementary Data 18 [file 41467_2024_52528_MOESM21_ESM.csv]

	baseMean	log2FoldChange	lfcSE	pvalue	padj
GBP5	772.050305255998	3.53340729317215	0.356097026405535	2.08465823034409e-25	1.69910069064195e-21
CXCL9	1003.38141218903	3.39078174058057	0.581362124021802	2.66841849366828e-11	2.55869940384039e-08
MMP12	772.806127349987	3.31209324633937	0.448228706754838	1.09915813293429e-15	2.98622945416032e-12
CXCR6	73.5395010807419	3.15882690903962	0.488580109289064	9.18524053751037e-13	1.36116914547233e-09
IDO1	552.883914317245	3.0296416833424	0.517334368830361	5.25426601324723e-11	4.50788369904964e-08
PLA2G2D	34.6651653582375	3.00941476331733	0.862219857987826	7.92132235216133e-07	0.00018989040538615
ADAMDEC1	128.689182518503	2.95296821686499	0.396195753042459	1.38555993132361e-15	3.22657320578659e-12
GZMA	69.9437180789039	2.88390209388171	0.446260328457844	1.70356322928708e-12	2.31414868338406e-09
GNLY	90.9341164515133	2.80626798189648	0.468611499772907	4.00766170287592e-11	3.62938296769891e-08
CCL5	235.797463408871	2.74539272435248	0.345716636972003	4.88787723277289e-17	2.6559095590477e-13
SLAMF8	255.537538216658	2.58231365997436	0.485403980976707	3.12799419780676e-09	1.75825632477407e-06
ICOS	29.1790763417695	2.57791723183179	0.579524774009912	1.94100645629855e-07	6.32806924882453e-05
SLAMF7	250.823291292831	2.54900624364708	0.601706079813944	4.55097221721416e-07	0.00011775460017906
CXCL10	398.228353185043	2.49693974246443	0.567746796319228	2.89307151849979e-07	8.05583354263099e-05
GZMB	76.5197166053913	2.48551788153632	0.440283883319827	6.55210168998928e-10	4.55510361617887e-07
CD3E	49.9627903826977	2.47677563337631	0.685170036131964	2.9390983372828e-06	0.000564579484847793
CCL4L1	25.6167124173632	2.45202769256944	0.703849769004788	4.05664569020514e-06	0.000734748682178155
LYZ	25486.5712731659	2.43721419618052	0.425136317267486	4.4514383575628e-10	3.29831348484687e-07
THEMIS	53.3958438262019	2.36666357690385	0.567351062820656	8.84116504329125e-07	0.000197424426535193
CXCL13	50.522346056932	2.34800445172004	1.1588437188387	2.17865553105517e-05	0.00261134292733312
CD2	119.793296796814	2.34313940492022	0.414371274170627	8.79377617429926e-10	5.73389381669009e-07
CXCL11	138.908628963694	2.31640242774458	0.594557280934184	2.22160189843576e-06	0.000447090525264213
CD7	42.8940666267696	2.31504849314242	0.446134939676165	1.20999798476212e-08	6.16380535925227e-06
CTLA4	26.2048807236297	2.30484809170644	0.88592892085903	2.00015607398796e-05	0.00243317493746848
PRF1	140.946984154981	2.25477704972923	0.326175587398398	3.53052519810785e-13	6.39456569492845e-10
FASLG	16.3794182837342	2.24226853416167	0.947563445312987	2.88460564511855e-05	0.00313479710807183
TLR8	148.883502968547	2.23750712008461	0.491754847018549	2.97794786066239e-07	8.05583354263099e-05
CD3D	45.7602655456371	2.20042552967088	0.576350129443263	3.50327450064724e-06	0.000664033460872682
CLEC4D	17.634397887027	2.17228512115814	0.97737351315596	3.85686473384636e-05	0.0039791615206601
GRIN3A	15.1012285833194	2.15816943711864	0.832873603543268	2.9404146694204e-05	0.00315340128461986
FCGR1C	40.3080027150621	2.13262752500271	0.601043001064611	7.35035073325385e-06	0.00119818067302771
CCR5	97.4070949820299	2.12683030508044	0.453552238989336	2.13087407899699e-07	6.43765088109856e-05
FAM26F	93.6712028343919	2.11127383546783	0.333428876234087	2.45415774218595e-11	2.50032658471083e-08
IFNG	16.0519348230198	2.1080885500378	1.11455878762031	5.09696531159411e-05	0.00477503629564917
LOC731424	13.6111396573278	2.09965571224535	1.28960885326883	4.09092333833695e-05	0.0041609514118351
SIGLEC10	116.800560286511	2.09417417374019	0.313169998826019	2.43336060729889e-12	3.05124701996763e-09
CHIT1	125.135098351458	2.08777986426905	0.914058971931449	4.65569342562277e-05	0.00446426226653393
CCL4	73.7645593074062	2.08717871713412	0.547908701459765	4.52603031855529e-06	0.000784881066199679
SIT1	20.4277472937109	2.08030265518082	0.732772869384951	2.60555898666402e-05	0.00286981196227096
TBX21	19.9513878097036	2.07736866811961	0.708330803877295	2.30789528351331e-05	0.00272615949395293
LILRB4	233.552532611462	2.04501529202264	0.40688534682307	5.27264015081979e-08	2.09632456337838e-05
TIGIT	55.7233006579738	2.0350950707118	0.690302053599087	2.46086940208208e-05	0.00282497409319296
SAMSN1	157.114811507598	2.02825030378884	0.326839995566789	6.62865172354597e-11	5.40268258727614e-08
KLRD1	44.4903826568358	2.01533485091455	0.414038527332054	1.21636551186898e-07	4.21871791680345e-05
CD48	171.10439845666	2.01263716934271	0.44501011324174	5.52240242890173e-07	0.000136394972717465
PTPRC	1230.06975840404	2.00872199561555	0.408375568051407	9.66771303157518e-08	3.4259432636458e-05
CD3G	31.0354134793609	2.00110392095865	0.594009339558378	1.33732973207053e-05	0.00177422360895757
PLA2G7	261.29329727413	1.98931561504353	0.526912248735275	5.93166199265494e-06	0.00100720856398196
CYBB	1588.3646287437	1.97201527129334	0.415301863519729	2.31290762969943e-07	6.77762745346408e-05
GZMH	20.2178750551287	1.95868062149989	0.854814047579368	6.31895600638619e-05	0.00578681471124164
HLA-DQA1	894.220622983448	1.94958752651184	0.364846098151097	1.24889033737427e-08	6.16913981501151e-06
WARS	3541.29033702743	1.94151738743819	0.352601407036613	5.19212738754465e-09	2.82122895147884e-06
ANKRD36BP2	58.0698944010605	1.9306884978736	0.878845350138777	7.34004556898063e-05	0.00643280015161039
HLA-DRA	6578.20810926031	1.92443882980937	0.332403588394088	1.05723409592019e-09	6.62845115292114e-07
CD8A	93.1187083578432	1.91725069112775	0.406652036347779	3.01457484878529e-07	8.05583354263099e-05
SH2D1A	27.4848238421982	1.91580730179481	0.539422541836066	1.10020733004932e-05	0.00154624174041411
IL21R	81.7643606134375	1.90971530718503	0.518951232754484	8.4967717990366e-06	0.00129444744949622
FCGR1A	161.521373218211	1.90425465285991	0.477109157577509	4.02091958100467e-06	0.000734748682178155
SLA2	30.5593496510371	1.88950840260869	0.528710626189501	1.10032539039345e-05	0.00154624174041411
CTSW	39.9879938928106	1.88206405147126	0.413464399780651	6.42337760435584e-07	0.000156279818400902
HLA-DMB	629.323240542384	1.88017355607586	0.370194640993398	5.791574913884e-08	2.14564687889144e-05
GBP1	1326.48939196939	1.87744199026426	0.288539250994284	1.30552052377717e-11	1.52009214700654e-08
TNFSF13B	267.207712663143	1.87158590965767	0.243558375736952	2.71667419483348e-15	5.53556325624756e-12
CD53	516.844445125777	1.85314814447131	0.384410617866953	2.13258786319442e-07	6.43765088109856e-05
CD86	204.436216418859	1.84900236680793	0.395830773600863	4.17945183271637e-07	0.000109885877943725
TFEC	221.262173987801	1.84090026278354	0.484391485981609	7.26533181056376e-06	0.00119628458428283
CYTIP	138.664074310471	1.83926943837404	0.350449849739382	2.62436405298006e-08	1.12578311651652e-05
PDCD1LG2	101.74893021358	1.83664258288075	0.452186210755129	3.72389905355043e-06	0.000697738833010638
GRAP2	29.5345549210115	1.83230840438329	0.539369252034168	1.70111019472796e-05	0.00216639041283285
NCF1	97.9500816475852	1.81382704322893	0.480749077357888	8.09561327605249e-06	0.0012449678491786
EVI2A	182.010851339852	1.80903940675015	0.453590923110803	4.77694580296434e-06	0.000819673616148649
FCER1G	307.059371452075	1.80899883613084	0.403395199624744	9.62146664294898e-07	0.000209119370328948
GPR171	21.9915831646274	1.80268396747006	0.921753635762941	0.000119750867131163	0.00912177049114524
FCN1	215.132131719562	1.79690262293235	0.474734601452663	8.08618442623891e-06	0.0012449678491786
KLHDC7B	62.2765070699417	1.79551235534562	0.711111966457124	6.74651436010328e-05	0.0060095590483084
CD96	83.3746720689189	1.79511889081023	0.406805981271629	1.28956899953717e-06	0.000270650350348543
TNFRSF9	40.1256550534086	1.79451278555584	0.551924555805888	2.33610650265792e-05	0.00272855909458112
CD300LF	80.2456541423457	1.7839144878926	0.667989538934216	5.69994003624414e-05	0.00527924559834181
HLA-DQB1	1360.41762210509	1.76004712744774	0.327215706983921	1.52525412255864e-08	7.31269630936127e-06
FYB	665.057701342444	1.75587603615955	0.339956793126974	4.78829861372752e-08	1.95135139255931e-05
CLEC4E	69.5736650615501	1.75196117595535	0.755889468773234	9.34750563102552e-05	0.00758572506350416
C3AR1	172.900402855002	1.74223217381801	0.501770096323251	1.69548044183222e-05	0.00216639041283285
FCGR2A	880.873833334797	1.74201842528721	0.510637489662658	1.90116481613436e-05	0.00236571661586307
LAG3	19.2175854545961	1.73466397886506	0.837104433421078	0.000125576810599205	0.00947697958137798
PADI2	125.534139347141	1.71582058592801	0.388040233598063	1.43109601472137e-06	0.000295294887797128
CD38	83.321360338027	1.71241059508333	0.375615919863527	8.54667680216777e-07	0.000197424426535193
CLEC12A	44.6177981995719	1.71070068394568	0.896165747773406	0.000152724172014347	0.0113161669454812
HLA-DPA1	2861.95539444488	1.70124370248568	0.286386076465007	6.70648958887755e-10	4.55510361617887e-07
FCGR2C	118.151920499177	1.68806673710921	0.491461505011258	1.96347138720895e-05	0.00240650729946565
DUOXA2	370.681802412351	1.6839925519464	0.896145353090501	0.000165719128983492	0.012113845388161
AOAH	149.754138334113	1.67812829036781	0.358206462551619	5.40057211798663e-07	0.000135438040146616
CSF2RB	339.815895176675	1.67564060922476	0.690062243027061	9.29522112990242e-05	0.00758572506350416
C1QA	1473.84390151585	1.67052867540566	0.21148163040954	7.29204937862298e-16	2.37735393841866e-12
MNDA	304.078983896651	1.67047336762463	0.517718013764354	2.91184996398403e-05	0.00314344809688104
GIMAP4	292.207278151104	1.66783605666018	0.394176983837848	2.94394553782359e-06	0.000564579484847793
CD5	36.1044028140428	1.6636847516723	0.686067897575539	9.50947269669074e-05	0.00759872129552724
NLRC3	92.469853876941	1.66062216995705	0.488471679809116	2.17382111044683e-05	0.00261134292733312
AIM2	47.4260946864306	1.65898065456326	0.531436201302728	3.5183226009017e-05	0.0037001404333741
AIF1	206.917649450243	1.65423050140225	0.449796563052937	1.26327803635967e-05	0.00170187564220653
MARCH1	213.741356066816	1.6530997139847	0.342152619713099	2.94982338453938e-07	8.05583354263099e-05
NCF1C	57.4169712707177	1.65141124638543	0.554110338469893	4.44325629709876e-05	0.00431128100589326
C1QB	1801.43217487894	1.65051835451327	0.206751651111827	3.84292043439036e-16	1.56608615002493e-12
HLA-DMA	539.965384042393	1.64792205746982	0.272447404370587	3.81322922657965e-10	2.95997379154642e-07
ZNF831	32.9375957829497	1.64592925828683	0.543514028883081	4.15380536899537e-05	0.00417761755033218
HLA-DPB1	1389.40347358346	1.64561683505717	0.309074236002864	2.53605945107963e-08	1.11730554356889e-05
PTPRCAP	68.342490843235	1.64314043945307	0.381836657699835	2.42049105167343e-06	0.000481175910162543
HLA-DOA	370.137082646256	1.63403308987505	0.381593940529482	2.62927804746328e-06	0.000516383872912035
SASH3	198.474288210396	1.63172600217587	0.416690749405252	7.50379502310067e-06	0.00119920943795651
IL7R	282.365585784004	1.6313793243602	0.311456036762425	4.11807128533641e-08	1.7212482056992e-05
IL2RB	148.51169358132	1.62137998325096	0.356912641238779	1.05673141350987e-06	0.000226654983837162
HLA-DRB5	992.982998441296	1.61211640318749	0.315234077602431	8.07629150521512e-08	2.92559172947804e-05
HAVCR2	236.172134053342	1.60620679647793	0.47351150057192	2.36014252092472e-05	0.00272855909458112
KLRK1	33.9581836287661	1.60521157711268	0.686571451811142	0.000115994402186765	0.00891898467003048
IGSF6	160.996464628692	1.60380158548137	0.34902710411627	8.83198381528139e-07	0.000197424426535193
HLA-DRB1	2363.88033537493	1.59905979923053	0.296988395081293	1.98912650797315e-08	9.26421463042009e-06
LILRB2	127.71290413779	1.59887502194362	0.662140865280038	0.000106075995011257	0.00823402283180238
FCGR3A	1448.9895301143	1.58802247288839	0.323696126639874	2.32836720074835e-07	6.77762745346408e-05
CMKLR1	251.278426240849	1.58145568751328	0.4199711620875	1.14144266683342e-05	0.0015768353315298
PLXNC1	568.424996446738	1.5758446727273	0.516055635605471	4.35331415343767e-05	0.00424930383324476
ACKR4	64.8527389412539	1.57464509205338	0.723409809572188	0.00014831222278871	0.0110394408387158
MS4A4A	211.242864639074	1.5742381552725	0.414693049742861	1.07422112929447e-05	0.00154018175756578
IFI30	1985.52279987646	1.57061585965388	0.332246498870086	5.35933303665743e-07	0.000135438040146616
IKZF3	262.453528686613	1.56521533523969	0.340498090539339	9.29360377056661e-07	0.000204723020356765
UBD	1154.94785212394	1.56352530632085	0.291755326636627	2.42190357625098e-08	1.09665139434631e-05
CD69	42.6188511892174	1.56347555169415	0.460956664137282	2.48243178758752e-05	0.00282979864122127
GBP4	954.769180163311	1.55835430134185	0.388896130050101	6.51780042848754e-06	0.00108414964066097
FPR3	377.292579481043	1.55667792515816	0.404525251352886	9.71576139234553e-06	0.00142681645456418
BATF2	206.039220211912	1.55513688093479	0.385564849324658	6.1011296616332e-06	0.00102530427437405
ITK	87.1017772842497	1.55290259669246	0.414373143345521	1.22876358685687e-05	0.00167942129965936
CD52	136.816244265895	1.54411016772438	0.605131526884265	9.49050516215011e-05	0.00759872129552724
GPR68	30.6394160352672	1.53886848348619	1.06911220989326	0.000286408533352545	0.0183808878038576
SLA	350.791643222674	1.53754361341703	0.455974198290349	2.64839562790931e-05	0.00289741591480199
C1QC	1136.68238405324	1.52882672920157	0.217349431734638	6.54920674372186e-13	1.0675861912941e-09
IKZF1	246.728621413409	1.52142567231063	0.458704929711385	2.97421714263788e-05	0.00316880481321177
RGS1	132.649567936627	1.52025319131842	0.543074546429348	6.84885350487469e-05	0.00606756309690012
CD209	71.2735695471455	1.51446894775754	0.672971755337193	0.000147411668736368	0.0110227413397777
CD247	40.1837837431494	1.51037669736371	0.562502378729347	8.18204903630352e-05	0.00691065188294216
PLEK	404.052264227419	1.50563339090272	0.580993724651183	9.40013780030575e-05	0.00758572506350416
LILRB3	109.892499441072	1.4965081095933	0.711318929852849	0.000181893739724998	0.0131707948565892
DOCK2	456.830372709358	1.47897406964074	0.432188330796587	2.56518801363012e-05	0.00286981196227096
CD72	72.010993762965	1.47077328784209	0.538505453065437	7.98517993736542e-05	0.00682909196710546
BIN2	126.365808438469	1.46941320626847	0.420113825073894	2.24438153327726e-05	0.00267048637766077
ITGB2	1285.07953575155	1.46260642393179	0.331119427855202	2.09023409496397e-06	0.000425911324775097
SLC6A14	1305.54674207826	1.44052799355194	0.289133202425643	2.02022677762588e-07	6.3330224427076e-05
IL2RA	89.5241702354954	1.44041704061747	0.791216886092304	0.000276798265645472	0.0178491920264377
EMILIN2	273.681441222623	1.4400799084962	0.538018626039002	8.92065222644069e-05	0.00738150009864009
FCGR3B	373.901552759183	1.43683882326935	0.719624794227632	0.000225752636986322	0.015659547810698
FAM78A	103.09039435758	1.43505276285871	0.576986429037269	0.000117599160739958	0.00899992450338992
RHOH	36.5454256275391	1.43111265285193	0.656025623402343	0.000179287990737967	0.0130472032902661
LAIR1	244.28982094216	1.43053224530303	0.544653809103099	9.68484372620902e-05	0.00770110427224065
PDPN	129.266214402762	1.42621330442953	0.821533066399268	0.000310535910075516	0.0193207857638969
DMBT1	1314.37474190139	1.42201829342723	0.977070280602819	0.000390968632300612	0.0228429379036999
GBP1P1	20.2849203134769	1.41286623797606	1.04924784000002	0.000406703579420412	0.0234344399318803
GLIPR2	158.489779791648	1.41158431737198	0.722920413575583	0.000246811970515742	0.0166251319478393
LCP1	2040.91354662899	1.40972319738969	0.429012466672115	3.48667739521114e-05	0.0036906706635933
CCL18	482.256429346634	1.40957311943694	1.05535258497243	0.000409718138800435	0.0234344399318803
CD84	415.059843765148	1.40815848903628	0.509817131374959	8.10194151607899e-05	0.00687863274237519
CCR1	255.353944879484	1.40654212024625	0.453439541895164	4.77276007234491e-05	0.00452330011274967
CTSS	3371.55283005327	1.40545591672772	0.2411153258754	2.13444611730697e-09	1.24262879136503e-06
CD274	152.328605220853	1.40311707221491	0.526353871862026	9.38663700645158e-05	0.00758572506350416
GIMAP5	147.033066188097	1.40254034995587	0.962658159945379	0.00040912515577938	0.0234344399318803
TLR2	310.715482332409	1.39285594362928	0.435384470353825	4.10451470993429e-05	0.0041609514118351
PILRA	120.681693411141	1.39265452986343	0.571950279063758	0.000132081061002308	0.00992190495575402
FPR2	71.8050475793784	1.3924225351054	0.940513343817877	0.000413310321968686	0.0234751622244305
TYROBP	337.737836650174	1.39030553170282	0.602183713616224	0.000157896173149391	0.0115939888221091
PTPN7	92.7599751042622	1.38715534536955	0.659497263101175	0.000209409647364607	0.0147774314358895
NCKAP1L	411.925442443258	1.36704838429067	0.469912320178177	6.69950073165549e-05	0.00600047040806133
CD74	12072.7005629879	1.36523246078431	0.292041044735161	8.75596556257703e-07	0.000197424426535193
IL10RA	383.922885438303	1.35548775752759	0.498001788690503	8.99432413823107e-05	0.00740487261501539
SNX10	679.224383912838	1.35466297702491	0.483835556321574	8.00169661810407e-05	0.00682909196710546
ARHGAP9	97.2256399328238	1.3484166980338	0.642478194602258	0.00021994187296105	0.0153216772270858
RCSD1	168.729351287464	1.34723022121657	0.512158841166838	0.000103684119422683	0.00808686521870412
DOK2	93.7741067796039	1.33959702213209	0.420120943165281	4.34557579474004e-05	0.00424930383324476
FCGR2B	313.088662982946	1.32904929069425	0.358929699312758	1.65993352253097e-05	0.0021475060595855
ITGB7	149.745020135634	1.32587128824697	0.449869823332924	6.50290291892079e-05	0.00585656466747667
FGL2	1018.31732479689	1.31425440818119	0.470620161720316	8.33115981994555e-05	0.00700032145489342
KLHL6	150.121561370375	1.29747825772005	0.577944699574194	0.000188335710276899	0.0135244952124393
VSIG4	317.402914689944	1.29461772387237	0.418734070527039	5.25505645849498e-05	0.00489501001885295
SCPEP1	512.379873196899	1.28912789725414	0.325824392451845	9.50892582069266e-06	0.00142206421837717
DOCK10	309.232032621072	1.28672697570711	0.409053589245397	4.82744495209724e-05	0.00454868093434319
GVINP1	191.480756188206	1.28246255317575	0.259067733441552	2.83670715746642e-07	8.05583354263099e-05
FAM105A	196.052423046677	1.27195563513994	0.322802991734136	9.99410178580292e-06	0.00145458797509262
VNN2	171.952184048332	1.26216556210389	0.528866113491783	0.000157807677536064	0.0115939888221091
LY96	60.3724753680677	1.25830691904856	0.357404343596154	2.50024673038565e-05	0.00283031402444559
C15orf48	369.05189149579	1.2576384076639	0.607758431209389	0.000250042671502758	0.0167311144603414
CARD16	93.9991725266496	1.25724172003478	0.310373260122258	7.61232042617238e-06	0.00120474208997122
SP140	58.1872493383443	1.25123535983172	0.724901879902055	0.000404579324346561	0.0234344399318803
ABI3	99.4105755152093	1.25082465976743	0.463854870767227	0.000100281343753037	0.00789703470781766
ODAM	132.658872597968	1.24939725609622	0.962071152162218	0.000627357079695473	0.0324652309717965
SLAMF1	20.1784609974908	1.24925236384779	0.926953912937297	0.000611708741565348	0.0318577130870822
RNASE2	10.9723454895298	1.24846073410333	1.12492710119999	0.000581333266373549	0.0306093047451982
NKG7	57.3293820765481	1.24807154180206	0.678817627913484	0.000348715567140934	0.0208220236628732
SPN	147.761346601595	1.24430287569749	0.589205372547929	0.000237915036643154	0.0163551513661328
C19orf38	23.8269864344085	1.24322555052359	0.83691228588086	0.000548350619400255	0.0292457454690724
CECR1	469.00116021464	1.24107485557858	0.667753774115706	0.000341635580976574	0.020549821422506
LILRB1	113.93977217378	1.23991450058664	0.698998439093548	0.000384413242520346	0.022540720382461
SPI1	206.275961675515	1.23685346703185	0.667598889339825	0.000345909342428114	0.0207303977607378
ST8SIA4	269.567058010423	1.23416370437936	0.553430805320732	0.000202075852641896	0.0143730248160095
TLR4	576.703842202157	1.22937334925579	0.377525232225847	4.10964466784523e-05	0.0041609514118351
LRMP	66.0676640236984	1.22895139717887	0.619673786106321	0.00028970678690824	0.0185196483662401
GMFG	98.5406205156042	1.22569308093232	0.410622928510955	6.47671134580568e-05	0.00585656466747667
RGS2	400.284756199201	1.22526642040337	0.231738674203746	5.59268120290191e-08	2.12014642531405e-05
CYTH4	203.140016114068	1.21684111481078	0.575271082205027	0.000241735428233094	0.0164853032470088
STAT4	59.0238351456215	1.21292127280295	0.537662569997203	0.000197345549998841	0.0141093412742592
RTN1	50.5809744591478	1.19789940850338	0.716755464090017	0.000463293608805638	0.0255140172876375
CD37	99.6826077649815	1.19624152114107	0.754722524718752	0.000521110235131608	0.0279428221805274
ITGA4	346.318023842306	1.19223845286343	0.626953302480675	0.000336013081963123	0.0202864787002995
GPNMB	2551.94623010806	1.1903774967057	0.720814771687197	0.000480094632798705	0.0261739886597047
ITGAL	237.642654957051	1.18507930987166	0.642310179897498	0.000366952268065541	0.0216727859483202
FGD2	145.206937557004	1.17901189875184	0.364095341074323	4.31752046813721e-05	0.00424930383324476
HCK	292.100119154388	1.1732362828356	0.691355333348283	0.000458850760736964	0.0253949618534687
IL2RG	221.728698000206	1.16933009967275	0.595616865400976	0.000312477644739103	0.0193676733341906
SNX20	47.6227645833284	1.1686252010759	0.704459062817715	0.000486536628905	0.0264367786259347
DRAM1	381.841664260037	1.16819772667301	0.274156202269659	4.37006215938945e-06	0.000774308513697907
FERMT3	201.863716514902	1.16593312877519	0.304071324056956	1.3387491804293e-05	0.00177422360895757
GPR34	78.1728104618663	1.1601063015193	0.377489145529974	5.73813778021744e-05	0.00528459796357766
ARHGAP15	87.8301850611902	1.15842766737796	0.542811148375176	0.000244097953801752	0.0165105425100513
TCN2	277.973194706586	1.15629845129753	0.362815418396109	4.74317466615e-05	0.00452154913642755
ALOX5AP	225.457767979732	1.15196897225128	0.762110236298798	0.000606971333048214	0.0317123067308299
CLEC7A	240.345424057095	1.15044695149798	0.542682224455038	0.000250438128232827	0.0167311144603414
MEP1A	39.2009532022792	1.14355685564268	1.14572902654938	0.000704360817561047	0.0357688027634349
C1orf162	99.4578866469304	1.14028497009959	0.607374803833259	0.00036235477717779	0.0214790735373642
SRGN	1738.98293056744	1.1382504865469	0.577282562562341	0.000314971687431343	0.0194483086243119
PTGER2	53.199902975841	1.13808871280116	0.562513181482087	0.000291547996303744	0.0185603667685881
THEMIS2	287.538213946574	1.13531938309939	0.299968783952595	1.50510043275786e-05	0.00196277137235088
SLAMF6	133.710020835943	1.1347938755628	0.826808386342569	0.000739096057297751	0.0373003245511165
GPR141	17.3527069290892	1.13109419094381	0.905116187390565	0.000836935791077794	0.0404104428656895
SAMHD1	977.524808211221	1.1258086416827	0.306728312989121	1.92632095955782e-05	0.00237886045164788
TAGAP	119.753580763016	1.11915749490269	0.622693711856305	0.0004149275698786	0.0234851885992745
CCL8	46.4764657057568	1.1116609494538	0.878934886716111	0.000858909314739752	0.0413011231255832
PTPN22	133.976797630368	1.11006961168569	0.764091227590399	0.000692044335748468	0.0352531709907368
FFAR2	39.2299112260572	1.10384662859907	0.903670176548232	0.000903298988000104	0.0430546105362272
TRAF3IP3	58.1442945540783	1.10182383645466	0.808485618089027	0.000786011159431821	0.0391827764828688
JAK2	443.713153860346	1.10104931160597	0.215540450193577	1.51824445514125e-07	5.15602142984532e-05
TRIM22	642.58248659928	1.10053967748845	0.276730998969585	9.61967694942399e-06	0.001425548672296
MS4A6A	422.954503489695	1.09669985253671	0.538933062759776	0.000292620959421332	0.0185603667685881
ZC3H12D	44.3546661272297	1.08384083675285	0.664637031337254	0.000548996878322567	0.0292457454690724
ARHGAP30	241.975275215826	1.07578375108688	0.54043664603287	0.000316235022186562	0.0194526305534459
RNASE6	84.31857439942	1.07215910852248	0.58152439160562	0.000398008330863498	0.0231711921478781
RASSF4	350.316770165963	1.06971296364618	0.480192760197769	0.000219788282142935	0.0153216772270858
HIST1H3D	246.686042832437	1.05836409545849	0.470089865808326	0.000212496346141279	0.0149306161140043
CD68	1736.1883813698	1.04873754839113	0.257481686280919	7.48782297400104e-06	0.00119920943795651
PTAFR	395.058602354459	1.04235482040091	0.523036359091982	0.000319143911985128	0.0194845127687999
LY9	19.4855906056501	1.03518329439361	0.903420808920215	0.00109936075530572	0.0497796657562183
LILRA6	42.1444486660223	1.03160442742753	0.880238721658289	0.00108550289328682	0.0492890881990764
LRRK2	515.670751110316	1.03088365411675	0.66041007777829	0.000637970585268333	0.032909995286263
IRF4	58.7192839286862	1.02709516561777	0.728934877024171	0.000810305262646931	0.0397045858077327
FLI1	186.932123029217	1.0259367432232	0.485241155281337	0.000264903047446592	0.0174120345823665
SLC7A7	467.162114839196	1.00775879532211	0.366849251041531	9.83574318744506e-05	0.00778312862614281
TRIL	48.9618007215665	0.999851954245677	0.52394341736877	0.000369846567863267	0.0217648696849787
RNASE1	873.232783538646	0.995195881120212	0.374042451047865	0.000112668035104182	0.00870427317646098
FGR	219.34713477151	0.991942244404722	0.774945941029261	0.00101923965542684	0.0470669281108013
MS4A7	456.835006240767	0.989441350157528	0.695464602232438	0.000822450994089621	0.0400202198646415
CORO1A	355.889147169779	0.988601109134405	0.268018089782445	1.81763620380467e-05	0.00227917598140153
ARHGEF6	237.930255750409	0.982779202371886	0.552672107879762	0.000459573875637892	0.0253949618534687
SYT11	183.085091715546	0.981178606991957	0.679461187945827	0.000800048542554609	0.0394005779220021
B2M	37554.5473870453	0.976750640946946	0.250261536551152	1.11706265287916e-05	0.00155634515423788
ACAP1	66.1570231172673	0.975005645213818	0.533172876816244	0.000423874899034854	0.0238092591432074
CASP1	347.904195620495	0.96786445122028	0.205339776930969	8.79249531818197e-07	0.000197424426535193
ASPHD2	81.3922930814461	0.964162482000883	0.486462596601495	0.0003304404316398	0.0200241987961352
APOL3	351.91759040984	0.960525055169016	0.352499946155131	0.00010106892401345	0.00792079101126563
ACP5	704.266546807914	0.956625347897909	0.701457178116454	0.000930995871675685	0.0434971227444499
PTPRO	62.4021763164681	0.953298728416001	0.750131094802845	0.00108241388337539	0.0492861137231906
LPXN	135.64194212307	0.952613909693855	0.491130940038518	0.000354560199139883	0.0210937438181724
GPSM3	186.741146610298	0.950307566610443	0.293394283846572	4.25362214760382e-05	0.00422794479439573
HIST1H3G	111.016104034013	0.949100132276836	0.634399672791543	0.000749705978306522	0.0376029450842296
TCN1	2770.00192871817	0.947556800283702	0.284491854933575	3.59958331231018e-05	0.0037373762785967
GBP2	1165.32741750113	0.93284427993718	0.460762572604569	0.000308691979306964	0.0192796473359495
AP1S2	198.74769715957	0.926405618040823	0.28572195958542	4.17736127049963e-05	0.00417761755033218
MYO1F	346.212023139617	0.923595669040156	0.713734897142834	0.00107570115285964	0.0491176596435994
HCLS1	293.422258851178	0.92250081183693	0.200372243555986	1.29505719447803e-06	0.000270650350348543
ITGAE	116.580520457667	0.916930741408711	0.623552165994715	0.000797397933806385	0.0393890415726603
LEF1	99.4751991603233	0.911348745148287	0.552457027976696	0.000583085305564223	0.0306093047451982
EPSTI1	437.048163997325	0.909257984358318	0.547342420306104	0.000571651874751756	0.0303534111085615
HIST1H2AE	201.746356150697	0.902120107021438	0.395600645310996	0.000202797111077982	0.0143730248160095
PIK3CG	200.704030555239	0.895313886695179	0.542419526846263	0.00058398219592397	0.0306093047451982
CST7	42.4663867488833	0.883250109002219	0.658574480888164	0.00102313324235956	0.0471132626658283
IRF8	297.466958513115	0.871646252177695	0.313242466113082	8.86774952469701e-05	0.00737516250010643
NPC2	964.565043732263	0.868683219547228	0.172731333091566	2.01197434799734e-07	6.3330224427076e-05
NEIL3	134.028364847261	0.827858235894213	0.392960389867857	0.000263427382988217	0.0173851407695989
LOC100419583	398.647918743664	0.826976850930982	0.239546270396718	2.58644818967634e-05	0.00286981196227096
STAT1	5366.16681850238	0.822830296106182	0.553528272791032	0.000797298853100199	0.0393890415726603
HIST1H1B	946.871599617424	0.819549778243647	0.445947660836259	0.000417648156781715	0.0235573792515527
LAPTM5	2021.43834618618	0.818026621939981	0.513958557224723	0.000653682360614047	0.0334033735434783
CD163	913.716192263713	0.817596275021801	0.559636267650232	0.000837907471235082	0.0404104428656895
TMSB4X	11457.83425538	0.81647245160259	0.292960131325372	8.46810035999841e-05	0.00707889763940175
CTSC	2968.73631678942	0.81141336870958	0.211013231018941	1.07711625276056e-05	0.00154018175756578
ZNF683	9.69051622845888	0.801177907619545	1.15499500080337	0.000914771057283876	0.0432222695790854
PDE7A	300.974443951313	0.767310930765342	0.194905924241573	7.87875225171526e-06	0.00123491865822318
IRF1	1520.17486378764	0.765210031247218	0.358327385291346	0.000242713500968169	0.0164853032470088
TBXAS1	250.375165588314	0.75313586554833	0.438111864692997	0.000507401864227398	0.0272975504579895
SH3BGRL	855.349081928005	0.72934702138151	0.262072483715406	7.80137705569091e-05	0.00676332390241734
HLA-E	7818.82217734466	0.702015257302108	0.2198256650435	3.54973394913068e-05	0.00370924442979354
BLVRA	242.780192102601	0.64934896681323	0.30940716422881	0.000234946387214327	0.0162282248219523
RAC2	329.132080813507	0.637372591168977	0.312663158155267	0.000258837772322594	0.0171516850676041
HIST1H4D	321.544235801194	0.63100530836767	0.435825962550571	0.000826016992605243	0.0400741160608871
GIMAP2	194.013928327818	0.630600721242811	0.418417104288495	0.000726815056321727	0.0367944479288835
GM2A	1319.95528553193	0.624770235308035	0.448279237175662	0.000927620131071515	0.0434971227444499
RFX5	680.165224642299	0.509587282545492	0.264160512240872	0.000276172563514744	0.0178491920264377
ADRBK2	309.539871028564	0.504622557651558	0.3841891892977	0.00102741031191749	0.0471769450551182
PTPRF	4015.2778624943	-0.530572195584608	0.363863786686853	0.000748272983732852	0.0376029450842296
MALAT1	44575.4895275362	-0.569145352247282	0.28979988574829	0.000276258396750059	0.0178491920264377
EHBP1	866.324206247378	-0.572773706533372	0.297589004803755	0.000298841693867389	0.0188085654507039
SYT12	208.487730596749	-0.586316591495783	0.424743492793097	0.000933930001874577	0.0434971227444499
PITPNM2	215.145976292343	-0.638107085196778	0.437900236851174	0.00081268537962945	0.0397045858077327
WWP1	1122.50326653917	-0.650638975528122	0.229877275134739	6.40641913190553e-05	0.00583413621615598
DNHD1	122.310419115947	-0.658126487817327	0.419338244168436	0.000649014351049654	0.0332691287310076
MTSS1L	509.400206225904	-0.678559016137112	0.381448310779154	0.000434844368816173	0.0241924848330117
EXPH5	860.872001640847	-0.679893673937583	0.188061527957857	1.39325817934424e-05	0.00183157270818471
ALPK3	459.06164807874	-0.697134148781794	0.390020596651346	0.00043328015779575	0.0241880131925634
CSRP3	9.46356543247236	-0.713654304306963	1.15712076697092	0.000626960115194478	0.0324652309717965
COL18A1	4455.29996928475	-0.747323484358345	0.217257577377859	2.36006777453618e-05	0.00272855909458112
SPTBN2	1352.2132316774	-0.791620087200027	0.280776081747621	7.84165522088754e-05	0.00676332390241734
PROM2	895.858360226965	-0.824407043586243	0.393088767563494	0.000267287376985652	0.0174981989246712
ACACB	859.777127033978	-0.848342313572766	0.41974080421439	0.000306568248673125	0.0192206500831562
MUC16	6006.28830987625	-0.851097280349817	0.57776274954956	0.000813528719697119	0.0397045858077327
AK4	1277.43292306233	-0.863179848123595	0.219732431926452	9.49900657759952e-06	0.00142206421837717
ZFHX4	234.99461511959	-0.873680193498037	0.470544590827879	0.000407832444041839	0.0234344399318803
FASN	4168.82164531284	-0.895753268340849	0.281613730679878	4.57412168113944e-05	0.00441199748664225
PADI1	362.551671359804	-0.898637118952622	0.541433989822964	0.000574315496178795	0.0303958341013329
C15orf52	245.017366372152	-0.914060363241511	0.513962729474166	0.000466376376411867	0.0255973108144439
IGF2	1856.53180126794	-0.967777996372103	0.483000758499914	0.000318882624487009	0.0194845127687999
FOSL1	224.626649886822	-0.998725516850863	0.478089480152413	0.000277028745640681	0.0178491920264377
FAM83A	2784.90557982148	-1.00213492409604	0.235584725020608	4.44408760670937e-06	0.000778957764268489
FGFR3	583.060626487425	-1.02830635271605	0.171903548082957	1.25850226103079e-09	7.59809087298625e-07
GPER1	51.487834680694	-1.07320871097283	0.843011984951613	0.000912114212838428	0.0432220168124396
SLC15A1	484.466101500894	-1.09124356873713	0.602045705223186	0.000413073778704488	0.0234751622244305
KLHL41	32.3814106920193	-1.09436199905281	0.910223120180186	0.000933747976898614	0.0434971227444499
OBSCN	462.404247325739	-1.10826593045503	0.511927233091791	0.000238790627884154	0.0163551513661328
CDON	130.349371265434	-1.12395894149597	0.262686933580402	4.1860324737736e-06	0.000749851817087731
FSCN2	31.2717757041664	-1.23101114495299	0.721166021906639	0.000425034931027137	0.0238092591432074
GPT	195.664476202465	-1.37390067949567	0.746755196457403	0.000298762807100161	0.0188085654507039
CCDC152	40.1022717916858	-1.39868621927651	0.802828895290157	0.000322756701619664	0.019631555944411
L1CAM	56.828326192522	-1.44432278209196	0.670142596854588	0.000182602272105341	0.0131707948565892
CDHR2	382.492913776563	-1.53311573727123	0.647460003284564	0.000123373960903208	0.00935404156596836
KISS1	75.6424739365302	-1.63683962869011	0.628155174136034	7.79350961349054e-05	0.00676332390241734
CMYA5	169.572053033083	-1.73503770223905	0.477298962534603	1.23630793177795e-05	0.00167942129965936
TNNC2	13.6553544251015	-1.94736144349319	1.25974288145145	7.07439257837167e-05	0.00623349586054251
CYP26A1	34.260077293317	-2.17763878366787	0.818728125601659	2.60513617994657e-05	0.00286981196227096
TNNT3	42.4013338411323	-2.36609293229505	0.917146433710378	1.71896048593978e-05	0.00217215309157399
DES	166.023665171206	-2.49541653551177	0.520645070547135	5.45635757253946e-08	2.11771630452299e-05
NCCRP1	154.569565994917	-2.77272437175349	0.996804594010569	3.91418959202845e-06	0.000725059142496089
MYBPC2	32.2868852955064	-3.01516690917769	0.726037941990196	1.6951474974061e-07	5.63930599086059e-05
DSG1	449.813728258179	-3.37385206410106	0.70990107467894	6.45134723158681e-09	3.3923681039386e-06
XIRP2	127.485057147571	-3.92758251094437	0.691643202970835	1.64654918651382e-11	1.78935988595746e-08
INS-IGF2	472.622506710653	-4.50851283622957	0.37909203517221	2.25955901802218e-35	3.68330715527795e-31
