# Supplementary material for: Entinostat in combination with nivolumab in metastatic pancreatic ductal adenocarcinoma: a phase 2 clinical trial
Source: Nat Commun. 2024 Nov 12;15:9801. doi: 10.1038/s41467-024-52528-7 (PMC11557583; doi:10.1038/s41467-024-52528-7)
Supplement: Supplementary file 22 — Supplementary Data 19 [file 41467_2024_52528_MOESM22_ESM.xlsx]

## Sheet: in
Supplementary Data 19. The results of gene set analysis. Gene set statistics were run with the fgsea package (v7.4.1) using MSigDb pathways annotated in the HALLMARK databases and the results of differential expression analysis of Baseline vs C2D1 samples. P-values were FDR-adjusted.
pathway	pval	padj	log2err	ES	NES	size	leadingEdge
HALLMARK_ADIPOGENESIS	0.277108	0.532901	0.143759	-0.529463	-1.08814	187	ORM1|TST|C3|CYP4B1|CMBL|EPHX2|DLD|ACADS|DHCR7|AIFM1|BCKDHA|SCARB1|ALDH2|FAH|HADH|DHRS7B|MDH2|REEP6|PEMT|DDT|PGM1|SLC25A10|QDPR|ABCB8|GBE1|SORBS1|SLC25A1|CD36|ACADL|SCP2|PHYH|ACOX1|FZD4|CRAT|ECHS1|GADD45A|MYLK|MCCC1|ETFB|ACLY|RETSAT|TOB1|ANGPTL4|CAT|GPHN|PTCD3|SPARCL1|LIFR|DBT|CPT2|ME1
HALLMARK_ALLOGRAFT_REJECTION	2.94054e-10	7.35135e-09	0.814036	0.913687	1.70867	183	CXCL9|GZMB|CD2|IFNG|IL2RA|HLA-DQA1|CCL5|CCL4|GZMA|HLA-DRA|HLA-DOA|HLA-DMB|PRF1|KLRD1|ITK|CD3G|CD3D|IL18RAP|CD3E|HLA-DMA|CD86|CD96|CCR5|LCK|PTPRC|SIT1|IL2RG|CCR2|CD74|IL12RB1|GBP2|CD80|IRF4|CD40|TLR2|CTSS|TAP1|GPR65|CD7|ITGB2|FGR|TRAT1|CCND2|JAK2|B2M|CD8A|ST8SIA4|BCAT1|IGSF6|HLA-E|STAT1|MAP4K1|FCGR2B|SRGN|CAPG|FASLG|LY75|PRKCB|NLRP3|SPI1|STAT4|HLA-A|CXCL13|ITGAL|SOCS1|TAP2|CD247|LY86|IL2RB|CD8B|CC…
HALLMARK_ANDROGEN_RESPONSE	0.955381	1	0.0603786	-0.399133	-0.741201	93	HPGD|HMGCR|HMGCS1|DHCR24|IDI1|AKAP12|SORD|BMPR1B
HALLMARK_ANGIOGENESIS	0.616628	0.951049	0.0756946	-0.55568	-0.901697	34	VTN|APOH|SPP1
HALLMARK_APICAL_JUNCTION	0.0576071	0.144018	0.227987	0.693454	1.29682	183	ALOX15B|CD274|CD86|PTPRC|CD209|LAYN|ADAM23|SYK|RAC2|VWF|COL9A1|ARHGEF6|TRAF1|CADM3|CDH3|ICAM1|VCAN
HALLMARK_APICAL_SURFACE	0.769406	1	0.0640704	-0.482908	-0.794086	38	PCSK9|RTN4RL1|LYPD3|PKHD1|SLC2A4
HALLMARK_APOPTOSIS	0.0524738	0.138089	0.24134	0.723506	1.33639	156	CD2|PRF1|CD69|TAP1|IRF1|CCND2|CASP1|CASP4|PLCB2|FASLG|SOD2|CD38|TNF|LEF1|BIRC3|ANXA1|CYLD
HALLMARK_BILE_ACID_METABOLISM	0.00915976	0.0286242	0.38073	-0.789363	-1.5112	107	TTR|ALDH8A1|GC|APOA1|AKR1D1|AGXT|CYP7A1|SERPINA6|GNMT|HSD17B6|CYP8B1|HAO1|ABCA8|PIPOX|ABCG8|SLC27A5|AR|SLC23A1|NR1I2|BBOX1|DHCR24|EPHX2|IDI1|CROT|DIO1|ABCA4|NEDD4|FDXR|SLC27A2|AMACR|ABCA6
HALLMARK_CHOLESTEROL_HOMEOSTASIS	0.00773519	0.0286242	0.407018	-0.82987	-1.47379	73	ADH4|GLDC|GNAI1|SQLE|HMGCR|MVD|CYP51A1|HMGCS1|TMEM97|FDFT1|IDI1|HSD17B7|CLU|LSS|FASN|MVK|FDPS|AVPR1A|DHCR7|EBP|CBS|PCYT2|TM7SF2|ACAT2|SREBF2|NSDHL|ERRFI1
HALLMARK_COAGULATION	0.00115729	0.00642939	0.45506	-0.827306	-1.62225	133	F2|ITIH1|HRG|TF|PLG|APOA1|HMGCS2|SERPINC1|FGA|F11|F9|TMPRSS6|APOC3|MBL2|C9|F13B|PROC|FGG|C8B|F12|MASP2|CPB2|CPN1|KLKB1|C8A|MST1|ACOX2|MMP10|C3|PROZ|COMP|SERPINA1|F10|HPN|RGN|CLU|C8G|ANG|APOC2
HALLMARK_COMPLEMENT	0.188235	0.376471	0.119348	0.620912	1.1649	195	GZMB|CCL5|GZMA|PLA2G7|LCK|C1QA|FCN1|CTSS|FCER1G|IRF1|OLR1|JAK2|PSMB9|CASP1|PIK3CG|ITGAM|CTSC|C1QC|DOCK10|PLEK|CASP4|S100A9|CR1|GNGT2|RHOG|APOBEC3G|ERAP2|PIK3R5|LTA4H|GZMK|S100A12|SPOCK2|PLSCR1|CASP5|LGMN|APOA4|WAS|CD40LG|PRSS3|LCP2
HALLMARK_DNA_REPAIR	1	1	0.0649408	-0.256856	-0.508058	146	BCAM|TAF1C|DDB2|VPS37D|ERCC2|MPC2|POM121|POLE4|POLR2E|AAAS|APRT|CCNO|RAD52|SNAPC4|AK3|DGCR8|ZNF707|NUDT9|CDA|RFC2|MRPL40|TARBP2|GTF2H3|LIG1
HALLMARK_E2F_TARGETS	0.807353	1	0.0414044	0.443772	0.832564	195	TFRC|DCK|HMGB2|CDKN2A|CDC25B|TK1|CENPE|CDK1|KIF4A|CCNE1|TOP2A|TCF19|MELK|DLGAP5|CKS2|SPC25|E2F8|MTHFD2|KIF2C|DCLRE1B|MYBL2|PTTG1|CDCA8|STMN1|MXD3|DEK|MKI67|UBE2T|KIF18B|PSMC3IP|BIRC5|NBN|AURKA|UBE2S|ASF1B|BARD1|GINS1|KPNA2|HMMR|AURKB|SMC4|DIAPH3|RACGAP1|RAD51AP1|BUB1B|PSIP1|RAD21|PCNA|RRM2|TRIP13|HELLS|CCNB2|ORC6|CDC20|ANP32E|MYC|LYAR|BRCA1|EZH2|MMS22L|CDKN3|HMGA1|TRA2B|NUDT21|SNRPB|CDC25A|DSCC1|…
HALLMARK_EPITHELIAL_MESENCHYMAL_TRANSITION	1	1	0.0672065	-0.317381	-0.652195	196	PTHLH|SPP1|GPC1|SDC1|COMP|SPOCK1|PRSS2|ABI3BP|PCOLCE2|BMP1|FZD8|FN1|SGCD|IGFBP4|OXTR|VEGFA|SFRP1|BGN|MEST|NNMT|COL5A3|ECM1|TIMP3|GADD45A|MYLK|FERMT2|TGFBR3|COL7A1|DCN|IGFBP2|CADM1|RHOB|PCOLCE
HALLMARK_ESTROGEN_RESPONSE_EARLY	0.95679	1	0.0681513	-0.377745	-0.778644	193	AR|GFRA1|ADCY1|XBP1|SLC7A2|FDFT1|RET|FASN|AQP3|ESRP2|ABAT|MAST4|SLC27A2|PDZK1|DHRS2|DHCR7|SCARB1|DLC1|ELOVL2|PPIF|IGFBP4|SEC14L2|ANXA9|NAV2|SYNGR1|CELSR2|PAPSS2|AKAP1|MSMB
HALLMARK_ESTROGEN_RESPONSE_LATE	0.41433	0.739875	0.116739	-0.49381	-1.01238	191	HMGCS2|FGFR3|CYP4F11|TST|PLXNB1|GPER1|ACOX2|XBP1|FDFT1|RET|SERPINA1|CA2|SERPINA3|SLC27A2|PDZK1|SORD|DHRS2|DHCR7|TH
HALLMARK_FATTY_ACID_METABOLISM	0.000748804	0.00468003	0.477271	-0.80517	-1.59924	147	CYP4A11|HMGCS2|RDH16|ENO3|FABP1|HAO2|CYP4A22|HPGD|ADH1C|HMGCS1|DHCR24|EPHX1|IDI1|HSD17B7|GSTZ1|CYP1A1|EHHADH|DLD|FASN|TP53INP2|CA2|AADAT|GPD1|D2HGDH|GCDH|BMPR1B|ACADS|BPHL|MAOA|ACAA1|ACAT2|RDH11|BCKDHB|ALDH3A2|AQP7|NSDHL|HADH|ALDH1A1|MDH2|CRYZ|ALAD|ACSM3|REEP6
HALLMARK_G2M_CHECKPOINT	1	1	0.0317813	0.336825	0.629448	189	KIF15|CDC25B|HIF1A|UBE2C|CENPE|CDK1|KIF4A|STIL|TOP2A|NUSAP1|CKS2|FBXO5|POLQ|KIF2C|MARCKS|KIF23|KIF11|MYBL2|CCNA2|PTTG1|STMN1|E2F2|EXO1|CDC7|MKI67|TROAP|PRC1|BIRC5|TPX2|BUB1|NEK2|AURKA|CENPF|UBE2S|KIF20B|KIF5B|BARD1|HOXC10|CENPA|KPNA2|RBL1|HMMR|AURKB|SMC4|PBK|NDC80|RACGAP1|INCENP|SLC38A1|TGFB1|AMD1|RAD21|CCNF|TTK|MEIS1|CCNB2|ORC6|CDC20|RASAL2|E2F3|MYC|EZH2|KATNA1|CDKN3|HMGA1|TRA2B|PML|CBX1|CDC25A|…
HALLMARK_GLYCOLYSIS	0.00897303	0.0286242	0.38073	-0.696197	-1.43507	193	ALDOB|PGAM2|GYS2|GPC1|PC|SDC1|CHPF|DLD|ALDH7A1|ANG|EGFR|NDST3|SLC37A4|AGL|CTH|PYGL|IRS2|B3GAT1|GOT2|PFKFB1|GOT1|CYB5A|SLC25A13|NSDHL|ARTN|MDH2|SLC25A10|GALK1|AK4|VEGFA|CAPN5|FBP2
HALLMARK_HEDGEHOG_SIGNALING	0.580645	0.936524	0.0787114	-0.571308	-0.926558	35	PLG
HALLMARK_HEME_METABOLISM	0.627692	0.951049	0.0902635	-0.444502	-0.909187	183	FTCD|SLC30A10|ALDH1L1|C3|PC|DAAM1|CA2|AQP3|BCAM|FN3K|ALDH6A1|HMBS|MOCOS|ABCG2
HALLMARK_HYPOXIA	0.0080338	0.0286242	0.38073	-0.720265	-1.47323	183	ALDOB|ENO3|PKLR|IGFBP1|PGAM2|PCK1|PYGM|GPC1|EFNA1|PKP1|CP|AKAP12|EGFR|SLC37A4|PPARGC1A|TMEM45A|IRS2
HALLMARK_IL2_STAT5_SIGNALING	0.00206411	0.00938231	0.431708	0.800703	1.49633	189	IL2RA|TNFRSF9|ICOS|CTLA4|CXCL10|CD48|CD86|IRF4|GLIPR2|GPR65|SYT11|GBP4|CCND2|TLR7|IL10RA|TNFRSF1B|CST7|CAPG|MAP3K8|TGM2|ITGAE|SOCS1|SELL|IL2RB|IL3RA|PTGER2|FGL2|CCR4|TNFRSF18|SLC2A3|CD83|IRF8|P2RX4|FLT3LG|PLSCR1|RRAGD|RHOH|TRAF1|CTSZ
HALLMARK_IL6_JAK_STAT3_SIGNALING	1.11308e-05	0.000111308	0.593325	0.919474	1.56662	84	CXCL9|IL2RA|CXCL11|CXCL10|IL2RG|CSF2RB|IL12RB1|TLR2|ITGA4|IRF1|TNFRSF1B|STAT1|MAP3K8|CXCL13|CSF3R|SOCS1|IL3RA|CCR1|CD38|TNF|PIK3R5|BAK1|EBI3|CSF2RA
HALLMARK_INFLAMMATORY_RESPONSE	1.56803e-08	2.61339e-07	0.733762	0.897289	1.6737	185	CXCL9|TNFRSF9|CCL5|CXCR6|CXCL11|CXCL10|CD48|CD69|IL18RAP|CYBB|LCK|IL7R|CD40|TLR2|PTAFR|FPR1|KCNA3|C3AR1|IRF1|RGS1|SLAMF1|OLR1|IL10RA|TNFRSF1B|GPR132|CCRL2|SEMA4D|FFAR2|CMKLR1|MEFV|NLRP3|PTGER4|CSF3R|PDPN|SELL|IL2RB|TNFAIP6|RHOG|PTGER2|NOD2|PIK3R5|LAMP3|P2RX4|EBI3|MEP1A|CHST2|MSR1|LCP2|P2RX7|IFITM1|CCL20|CLEC5A|MMP14|CCR7|GPR183|SLC31A2|GNA15
HALLMARK_INTERFERON_ALPHA_RESPONSE	1.86705e-05	0.000133361	0.57561	0.90608	1.56565	95	CXCL11|CXCL10|BATF2|CD74|IFI30|GBP2|TAP1|IRF1|GBP4|PSMB9|CASP1|B2M|CCRL2|UBE2L6|EPSTI1|SAMD9L|SELL|PSMB8|HLA-C|LAMP3|PLSCR1|IFITM1|TRIM21|TRAFD1|DDX60|PARP14|IFIT3|GMPR|LAP3|TXNIP|NMI|IFI35|PSME2
HALLMARK_INTERFERON_GAMMA_RESPONSE	1e-10	5e-09		0.927774	1.7406	195	CXCL9|IDO1|SLAMF7|HLA-DQA1|CCL5|GZMA|FCGR1A|CXCL11|HLA-DRB1|CXCL10|CD69|BATF2|CD274|HLA-DMA|CD86|CD74|CSF2RB|IFI30|IRF4|CD40|TAP1|FPR1|CIITA|IRF1|GBP4|JAK2|PSMB9|CASP1|B2M|P2RY14|ST8SIA4|IL10RA|SAMHD1|SECTM1|STAT1|CASP4|CMKLR1|HLA-B|STAT4|HLA-A|UBE2L6|SOCS1|KLRK1|EPSTI1|SAMD9L|IL2RB|TNFAIP6|SOD2|PSMB8|FGL2|CD38|PSMB10|IRF8|NLRC5|ITGB7|GBP6|PLSCR1
HALLMARK_KRAS_SIGNALING_DN	0.910906	1	0.0378488	0.418738	0.75122	129	PDCD1|IFNG|SLC6A14|CD80|MEFV|CHST2|CD40LG
HALLMARK_KRAS_SIGNALING_UP	0.00560218	0.0233424	0.407018	0.77687	1.44903	186	ADAMDEC1|TLR8|CXCL10|IL2RG|IL7R|CTSS|FCER1G|IKZF1|ITGB2|C3AR1|CCND2|GPNMB|PIGR|CD37|LCP1|LAPTM5|PDCD1LG2|IL10RA|TNFRSF1B|EPB41L3|CLEC4A|MAP4K1|DOCK2|ACE|KIF5C|CMKLR1|PRDM1|EPHB2|LAT2|PSMB8|LY96|IRF8|CSF2RA|BIRC3
HALLMARK_MITOTIC_SPINDLE	0.545058	0.90843	0.0589694	0.50734	0.955843	198	DOCK2|ARHGAP4|PREX1|KIF15|SSH2|CENPE|CDK1|KIF4A|TOP2A|ABI1|NUSAP1|DLGAP5|ARHGEF3|FBXO5|KIF2C|MARCKS|KIF23|KIF11|CLIP2|RHOF|PCGF5|ANLN|PRC1|BIRC5|TPX2|BUB1|NEK2|AURKA|CENPF|KIF20B|KIF5B|RASA2|CDC42EP2|EPB41|NCK1|SMC4|NDC80|RACGAP1|INCENP|CD2AP|MAPRE1|ABR
HALLMARK_MTORC1_SIGNALING	0.155977	0.324951	0.132147	0.63331	1.19195	196	IFI30|ITGB2|SLA|BCAT1|CTSC|CORO1A|TFRC|FGL2|SLC2A3|LTA4H|LGMN|DAPP1
HALLMARK_MYC_TARGETS_V1	1	1	0.0659816	-0.161681	-0.333562	194	GOT2|CTPS1|APEX1|PRPF31|PRDX4|SRM|PCBP1|POLD2|PHB2|CYC1|SLC25A3|C1QBP|MRPS18B|TUFM|PHB|HNRNPA3|EIF3B|PABPC4
HALLMARK_MYC_TARGETS_V2	0.883333	1	0.059476	-0.42389	-0.730478	58	TMEM97|SORD
HALLMARK_MYOGENESIS	0.00162034	0.0081017	0.45506	-0.768743	-1.57746	179	ENO3|IGF1|PGAM2|CAMK2B|FST|FXYD1|PYGM|LDB3|ACTA1|TNNT3|PC|MYLPF|TNNC2|ATP2A1|MB|FHL1|CLU|MYOM2|MYH7|TNNT2|TNNI1|AGL|FDPS|MYL2|DES|TNNI2|DMD|APLNR|MYH1|CSRP3|CKMT2|SPEG|ACTN3|MYL3|SCHIP1|TNNC1|CKM|SGCD|SORBS1
HALLMARK_NOTCH_SIGNALING	1	1	0.0517405	-0.251452	-0.407214	32	WNT2|KAT2A|PRKCA|CCND1|DTX1|FZD5|ST3GAL6|DTX2
HALLMARK_OXIDATIVE_PHOSPHORYLATION	0.131498	0.285866	0.216543	-0.579636	-1.18784	184	DLD|MAOB|ACADSB|ALDH6A1|ACAT1|GOT2|ACAA1|AFG3L2|AIFM1|CYB5A|BCKDHA|SLC25A4|MDH2|SLC25A11|PHYH|ECHS1|PMPCA|SDHA|NDUFS2|TIMM13|ETFB|RETSAT|OGDH|GLUD1|ETFDH|RHOT2|FXN|NDUFV2|ACADM|DECR1|UQCRQ|SUCLG1|LRPPRC|ECI1|ECH1|HADHB|ETFA|NDUFV1|MRPS11|ACAA2|PDHB|MDH1|PHB2|ACO2|CYC1|NNT|SLC25A3|NDUFS1|OXA1L|MRPL34|SDHC|ACADVL|FDX1|HSPA9|MTRR|UQCRFS1|NDUFS4|MRPS15|SDHB|UQCR11|UQCRC1|DLST|IDH2|POLR2F|POR|HADHA|PD…
HALLMARK_P53_PATHWAY	0.0795287	0.189354	0.191892	0.678408	1.26949	192	ALOX15B|IFI30|TAP1|DRAM1|CCND2|CASP1|TCN2|GM2A|SOCS1|BAK1|RAP2B|RNF19B|DEF6|TRAFD1|VWA5A|TXNIP|RALGDS|RGS16
HALLMARK_PANCREAS_BETA_CELLS	0.315565	0.58438	0.109684	-0.716191	-1.16809	24	SLC2A2|PKLR|HNF1A
HALLMARK_PEROXISOME	0.108466	0.246513	0.222056	-0.681225	-1.27692	97	TTR|ALB|HAO2|SERPINA6|NR1I2|ABCB4|DHCR24|EPHX2|IDI1|DIO1|EHHADH|FDPS|SLC27A2
HALLMARK_PI3K_AKT_MTOR_SIGNALING	0.0110342	0.0324535	0.38073	0.83363	1.44367	96	LCK|IL2RG|SLA|FASLG|PRKCB|DAPP1
HALLMARK_PROTEIN_SECRETION	0.497577	0.857891	0.0684715	0.579239	1.00043	94	CTSC|PAM|PPT1|GALC|GLA
HALLMARK_REACTIVE_OXYGEN_SPECIES_PATHWAY	0.728696	1	0.0537873	0.526838	0.837519	46	IPCEF1|SOD2|LSP1|CDKN2D|GLRX2
HALLMARK_SPERMATOGENESIS	0.651828	0.958571	0.054794	0.518106	0.88525	86	GFI1|ACE|IL12RB2|POMC|HSPA2|SLC2A5|CAMK4|ACRBP|CDK1|NPHP1|NCAPH|TLE4|KIF2C|TKTL1|MLF1
HALLMARK_TGF_BETA_SIGNALING	0.956971	1	0.0408229	0.389177	0.620455	53	RAB31|CDKN1C|ID1|IFNGR2|JUNB|SLC20A1|SKIL|NOG|SMURF2|SERPINE1|TGFB1|LTBP2|ID2|MAP3K7|PMEPA1|KLF10|HDAC1
HALLMARK_TNFA_SIGNALING_VIA_NFKB	4.39637e-07	5.49546e-06	0.674963	0.88207	1.65486	195	TNFRSF9|CCL5|CCL4|CXCL11|CXCL10|CD69|IL7R|CD80|TLR2|TAP1|BCL2A1|IRF1|OLR1|DRAM1|CCRL2|STAT5A|PLEK|MAP3K8|PTGER4|TNFAIP6|SOD2|TNF|SLC2A3|CD83|BIRC3|RNF19B|DUSP2|TRAF1|CCL20|GEM|GPR183|TNFAIP2|LITAF|B4GALT5|IL15RA|ICAM1|TNFAIP8
HALLMARK_UNFOLDED_PROTEIN_RESPONSE	0.0485119	0.134755	0.321776	-0.700635	-1.34551	108	IGFBP1|XBP1|PDIA5
HALLMARK_UV_RESPONSE_DN	0.971299	1	0.0340464	0.387625	0.702502	138	CELF2|PMP22|NR1D2|PIK3CD|ID1|INPP4B|FYN
HALLMARK_UV_RESPONSE_UP	0.865872	1	0.0387962	0.426089	0.781843	149	TAP1|IRF1|HLA-F|TFRC|SOD2|BAK1|GLS|MMP14|ICAM1|HSPA2|PPT1|ENO2|CDKN1C|PLCL1|KCNH2|BTG2|CCNE1|RASGRP1|HSPA13|LYN
HALLMARK_WNT_BETA_CATENIN_SIGNALING	0.708995	1	0.0557104	0.532921	0.833992	40	CCND2|LEF1|HEY1|WNT1
HALLMARK_XENOBIOTIC_METABOLISM	1.42466e-05	0.000118722	0.593325	-0.840137	-1.72981	192	G6PC|ITIH1|HRG|PLG|HGFAC|RBP4|SLC22A1|CYP2E1|VTN|F11|FABP1|MBL2|IGF1|IGFBP1|CDO1|ARG1|SERPINA6|TAT|GNMT|AOX1|ANGPTL3|ABCC2|ITIH4|TTPA|CYP26A1|ADH1C|GCKR|FETUB|ACOX2|CRP|CYP4F2|TMEM97|PC|LCAT|EPHX1|CYP1A2|FMO3|CROT|UPB1|F10|CYP1A1|CYP2C18|ASL|SLC35D1|MCCC2|CA2|CYP2J2|ENTPD5|TKFC|CSAD|IL1R1|SLC12A4|DHRS1|BPHL|MAOA
