# Supplementary material for: Entinostat in combination with nivolumab in metastatic pancreatic ductal adenocarcinoma: a phase 2 clinical trial
Source: Nat Commun. 2024 Nov 12;15:9801. doi: 10.1038/s41467-024-52528-7 (PMC11557583; doi:10.1038/s41467-024-52528-7)
Supplement: Supplementary file 23 — Supplementary Data 20 [file 41467_2024_52528_MOESM23_ESM.xlsx]

## Sheet: in
Supplementary Data 20. The results of gene set analysis. Gene set statistics were run with the fgsea package (v7.4.1) using MSigDb pathways annotated in the HALLMARK databases and the results of differential expression analysis of C1D1 vs C2D1 samples. P-values were FDR-adjusted.
pathway	pval	padj	log2err	ES	NES	size	leadingEdge
HALLMARK_ADIPOGENESIS	0.0294464	0.122693	0.352488	-0.574742	-1.36624	187	TOB1|ADIPOQ|EPHX2|PGM1|LIFR|SCARB1|ACOX1|ECHS1|FAH|SLC25A10|C3|REEP6|QDPR|DBT|AGPAT3|GPAM|LPCAT3|ELOVL6|TST|GADD45A|SNCG|MGLL|SULT1A1|CMBL|ACADS|SOD1|SORBS1|ACAA2|CPT2|HADH|SCP2|ANGPTL4|ITGA7|SLC19A1|MCCC1|PEMT|DDT|ACADM|ABCB8|GBE1|BAZ2A|ECH1|ALDH2|AIFM1|DGAT1|BCKDHA|SLC5A6|PHYH|GPX3
HALLMARK_ALLOGRAFT_REJECTION	1e-10	2.5e-09		0.936595	1.58055	184	CXCL9|GZMA|CCL5|GZMB|CD3E|CXCL13|CD2|CD7|PRF1|FASLG|CD3D|CCR5|IFNG|CCL4|SIT1|KLRD1|PTPRC|CD3G|HLA-DQA1|HLA-DRA|CD8A|HLA-DMB|CD86|CD96|HLA-DMA|HLA-DOA|IL2RB|IGSF6|ITK|CD247|ITGB2|IL2RA|CCR1|CTSS|TLR2|CD74|FCGR2B|SPI1|ST8SIA4|STAT4|ITGAL|IL2RG|SRGN|JAK2|IRF4|FGR|B2M|CD80|GBP2|HCLS1|IRF8|GPR65|WAS|STAT1|IL18RAP|PRKCB|LCP2|IL12RB1|SOCS1|HLA-E|CD8B|ZAP70|TRAT1|BCAT1|MAP4K1|CCND2|CCR2|TAP1|NCF4|LY86|TN…
HALLMARK_ANDROGEN_RESPONSE	0.924485	1	0.0222984	0.405287	0.666228	93	B2M|TNFAIP8|FKBP5|SMS|SLC26A2|PIAS1
HALLMARK_ANGIOGENESIS	0.775596	1	0.0410713	0.500783	0.772353	34	CCND2|OLR1|VCAN|LPL|LUM|TIMP1|JAG1|PF4|FGFR1|COL5A2|ITGAV
HALLMARK_APICAL_JUNCTION	0.305263	0.763158	0.0714786	0.659669	1.11296	185	PTPRC|CD86|CD209|CD274|ARHGEF6|ALOX15B|RAC2|SYK|VCAM1|MMP9|LAYN|PECAM1|COL9A1|PFN1|ICAM1|CDH6|TRAF1|VCAN|ADAM23
HALLMARK_APICAL_SURFACE	0.282993	0.744719	0.0891647	0.772267	1.20157	38	IL2RB|IL2RG|LYN|THY1
HALLMARK_APOPTOSIS	0.0172055	0.078207	0.352488	0.793829	1.32703	155	CD2|PRF1|FASLG|CD38|CD69|CASP1|LEF1|IRF1|CCND2|TAP1|TNF|IL6|F2R|BTG2|HMOX1|ANXA1|CASP7|ISG20|IER3|SOD2
HALLMARK_BILE_ACID_METABOLISM	0.741071	1	0.152145	-0.379455	-0.820162	105	EPHX2|ABCA8|BBOX1|DHCR24|CYP27A1|ACSL5|CYP7B1|ABCA3|PECR|SLC22A18|GNMT|RBP1|SOD1|ABCA6|SCP2|CYP39A1|PIPOX|PXMP2|ACSL1|AR|NR3C2|AKR1D1|ALDH8A1|BCAR3|ABCG8|GSTK1|HAO1|ABCD3|PEX19|SLC27A2|NR0B2|AMACR|HSD17B11|HACL1|AGXT|PHYH|SLC23A1|NEDD4|LONP2|HSD17B6|SLC27A5|ABCA5|TTR|SLCO1A2|EFHC1|SLC23A2|PEX11G|RETSAT|CYP8B1|NR1I2|CAT|CH25H|SERPINA6|PEX6|NUDT12|GCLM|PEX1|GC|DIO2|LIPE|HSD3B7|PEX16|DIO1
HALLMARK_CHOLESTEROL_HOMEOSTASIS	0.560241	0.998718	0.142901	-0.438376	-0.917994	73	FASN|CBS|PCYT2|ERRFI1|ATF5|MVK|ATXN2|TM7SF2
HALLMARK_COAGULATION	0.223799	0.658233	0.0899861	0.700759	1.16537	134	C1QA|PLEK|MEP1A|F2RL2|CTSB|CTSH|MMP9|PECAM1|LGMN|MMP11|OLR1|ANXA1|CTSK|LTA4H
HALLMARK_COMPLEMENT	4.76376e-09	7.93961e-08	0.761461	0.893846	1.50635	194	MMP12|GZMA|CCL5|GZMB|PLA2G7|FCER1G|FCN1|C1QA|C1QC|PLEK|CTSS|DOCK10|JAK2|CASP1|PIK3CG|ITGAM|WAS|CR1|CTSC|IRF1|LCP2|APOBEC3G|PIK3R5|PSMB9|LIPA|GNG2|CTSB|CTSH|RASGRP1|CD40LG|GNGT2|GZMK|CTSL|LGMN|LAP3|LCK|OLR1|PFN1|IL6|GCA|S100A12|GNB4
HALLMARK_DNA_REPAIR	0.98172	1	0.0141642	0.347607	0.579413	146	HCLS1|CMPK2|PDE4B|DUT|RBX1|RAD51|ADA|RALA|NT5C3A|POLA1|ZWINT|COX17|EIF1B
HALLMARK_E2F_TARGETS	1	1	0.0103505	0.266732	0.449446	195	TFRC|DUT|CHEK2|SMC6|DCK|CKS2|MCM5|CDKN2C|DLGAP5|SMC4|CDKN3|TCF19|RBBP7|CDKN1A|LYAR|MYBL2|GINS3|DDX39A|MELK|RRM2|HMGB2|ASF1B|NAP1L1|HELLS|SPC24|PCNA|EIF2S1|CENPM|UBE2T|BUB1B|RNASEH2A|STAG1|UBE2S|MAD2L1|SLBP|DEK|NBN|RACGAP1|GINS1|PTTG1|PSIP1|XRCC6|CENPE|BARD1|POLD3|KIF4A|RAD51AP1|TOP2A|RPA2|MTHFD2|TUBG1|PNN|PRDX4|POLD2|UBR7|AURKA|SUV39H1|MYC|SPC25|NAA38|CDKN1B|CDC25A|RAD51C|PHF5A|CCNB2|SMC3|CKS1B|B…
HALLMARK_EPITHELIAL_MESENCHYMAL_TRANSITION	0.896951	1	0.0190042	0.448413	0.754663	196	WIPF1|GLIPR1|VCAM1|VIM|COL12A1|IL6|CDH6|MGP|VCAN|LGALS1|PMP22|PTX3|WNT5A|INHBA|CAPG|EDIL3|EMP3|FBN2|COL8A2|CDH11|GREM1|TPM4|TPM1|RGS4|MMP2|IL15|SFRP4|THY1|LUM|SCG2|FGF2|BASP1|PDLIM4|LAMA1|MMP14|SAT1|TIMP1|DPYSL3|TGFBI|SGCB|DAB2|GPX7|PLAUR|FAP|NID2|FMOD|CADM1|CTHRC1|GADD45B|CXCL8|PRRX1
HALLMARK_ESTROGEN_RESPONSE_EARLY	0.0985187	0.328396	0.287805	-0.476017	-1.1751	193	FASN|SYT12|TOB1|NAV2|KAZN|MUC1|CANT1|ANXA9|SCARB1|IGFBP4|TSKU|DHRS2|TIAM1|FRK|RAB17|ABAT|CELSR1|NCOR2|SEC14L2|GFRA1|PPIF|ESRP2|CALB2|SLC7A2|ABCA3
HALLMARK_ESTROGEN_RESPONSE_LATE	0.591837	0.998718	0.266351	-0.387628	-0.936475	190	GPER1|FGFR3|TOB1|PRLR|DCXR|SORD|ANXA9|SCARB1|IGFBP4|LLGL2|DHRS2|TIAM1|FRK|PLXNB1|NCOR2|TNNC1|PPIF|CPE|LAMC2|ABCA3|TST|SERPINA5|GJB3|ACOX2
HALLMARK_FATTY_ACID_METABOLISM	0.39726	0.863609	0.266351	-0.43267	-0.991757	147	FASN|ACSM3|HPGD|EPHX1|ACAA1|PPARA|ACOX1|D2HGDH|ECHS1|BCKDHB|DHCR24|REEP6|EHHADH|AQP7|HMGCL|ACSL5|PCBD1|MGLL|TP53INP2|NTHL1|ACADS|ALAD|ACAA2|CPT2|HADH|GRHPR|CYP4A11|GCDH|ACSL1|ACOT2|GSTZ1|ACADM|LDHA|HAO2|AADAT|CYP4A22
HALLMARK_G2M_CHECKPOINT	1	1	0.202072	-0.195878	-0.473509	189	DMD|SMAD3|EFNA5|EGF|ATF5|POLE
HALLMARK_GLYCOLYSIS	0.0411925	0.147116	0.321776	-0.54365	-1.32178	192	AK4|HS6ST2|CLDN9|CTH|CAPN5|SLC37A4|CHST6|PC|CLDN3|AGL|ALDH7A1|GOT2|PFKFB1|SLC25A10|AGRN|STC1|IRS2|MET|NOL3|SLC25A13|ELF3|NDST3|SOD1|CHST4|GALK1|ANGPTL4
HALLMARK_HEDGEHOG_SIGNALING	0.646853	1	0.0959207	-0.425345	-0.846276	35	L1CAM|CNTFR|CELSR1
HALLMARK_HEME_METABOLISM	0.468849	0.976769	0.0511148	0.615424	1.03707	181	ACP5|TRIM58|BLVRA|MPP1|GYPC|ALAS2|TFRC|CTSB|SPTA1|SNCA|SLC22A4|BTG2|CA1|TMCC2|SLC4A1|BMP2K|EPB42|CLIC2|BPGM|LMO2|OPTN|E2F2|MYL4|MGST3|ADD2|HBD|RBM38|TAL1
HALLMARK_HYPOXIA	0.8	1	0.213928	-0.354652	-0.845624	181	AK4|SLC37A4|PRKCA|PGM1|SCARB1|PLAC8|PYGM|AKAP12|SDC4|EFNA1|ERRFI1|STC1|IRS2|MT1E|FBP1|GCNT2|GALK1|ANGPTL4|GRHPR|VEGFA|ALDOC|LDHA|CA12|IGFBP1|GBE1|PPP1R3C
HALLMARK_IL2_STAT5_SIGNALING	2.11342e-06	2.11342e-05	0.627257	0.870187	1.46695	189	ICOS|CXCL10|CTLA4|CD48|CD86|TNFRSF9|IL2RB|GBP4|IL2RA|RHOH|GLIPR2|IL10RA|FGL2|PTGER2|IRF4|SYT11|ITGAE|CST7|IRF8|GPR65|TNFRSF1B|SOCS1|FLT3LG|CCND2|CTSZ|TLR7|CCR4|F2RL2|CD83|SLC2A3|TNFRSF18|IL3RA|TRAF1|IL10|MAP3K8|LTB|SELL|LRRC8C|BCL2
HALLMARK_IL6_JAK_STAT3_SIGNALING	6.50013e-05	0.000464295	0.538434	0.899622	1.47905	84	CXCL9|CXCL10|CXCL13|CXCL11|CD38|CSF2RB|IL2RA|CCR1|TLR2|ITGA4|IL2RG|STAT1|TNFRSF1B|IRF1|IL12RB1|SOCS1|PIK3R5|CSF3R|TNF|IL6|ACVRL1|IL3RA|MAP3K8|LTB|CSF2RA|HMOX1|CCL7|EBI3
HALLMARK_INFLAMMATORY_RESPONSE	2.83145e-07	3.53931e-06	0.674963	0.883983	1.49104	187	CXCL9|CXCR6|CCL5|CXCL10|CXCL11|CD48|CYBB|TNFRSF9|C3AR1|IL7R|IL2RB|CMKLR1|CD69|RGS1|PDPN|TLR2|IL10RA|SLAMF1|MEP1A|PTGER2|FFAR2|PTAFR|IL18RAP|CCRL2|TNFRSF1B|IRF1|FPR1|LCP2|PIK3R5|MSR1|GPR183|CSF3R|ROS1|RASGRP1|SLC31A2|C5AR1|PTGER4|KCNA3|MEFV|P2RX7|LCK|NOD2|OLR1|IL6|ICAM1|ADGRE1|CCR7|CHST2|BTG2|IL10|CD40|TLR1|TNFAIP6|SELL|CALCRL|CCL2|PDE4B|CCL7|EBI3|LAMP3|P2RX4|CLEC5A|RNF144B|INHBA
HALLMARK_INTERFERON_ALPHA_RESPONSE	0.000107389	0.000671181	0.538434	0.891425	1.46933	95	CXCL10|CXCL11|IFI30|GBP4|BATF2|CD74|B2M|CASP1|GBP2|EPSTI1|CCRL2|IRF1|PSMB9|IFIT3|TAP1|UBE2L6|SAMD9L|IFIT2|LAP3|OAS1|CMPK2|IFI44L|PARP9|HLA-C|SELL|IFIH1|LAMP3|TRAFD1|ISG20|LPAR6|RTP4|RSAD2|PARP14|TDRD7|PLSCR1|TMEM140|TRIM21|CSF1|PSME1|IRF9
HALLMARK_INTERFERON_GAMMA_RESPONSE	1e-10	2.5e-09		0.911082	1.53518	195	CXCL9|IDO1|GZMA|CCL5|SLAMF7|CXCL10|CXCL11|HLA-DQA1|FCGR1A|CD86|CD38|CSF2RB|HLA-DMA|IL2RB|KLRK1|HLA-DRB1|CMKLR1|IFI30|CD69|GBP4|BATF2|CD274|CD74|IL10RA|ITGB7|FGL2|ST8SIA4|STAT4|SAMHD1|JAK2|IRF4|B2M|CASP1|EPSTI1|IRF8|STAT1|IRF1|FPR1|LCP2|SOCS1|CIITA|PSMB9|P2RY14|IFIT3|SECTM1|TAP1|IL18BP|UBE2L6|PTPN6|ZBP1|VCAM1|SAMD9L|IFIT2|HLA-A|LAP3|APOL6|IL6|CMPK2|ICAM1|GBP6|IFI44L|CD40|TNFAIP6|HLA-B|CCL2|PDE4B|C…
HALLMARK_KRAS_SIGNALING_DN	0.744262	1	0.0312771	0.514262	0.856861	127	IFNG|SLC6A14|CD80|KRT4|KRT13|PDCD1|CD40LG|MEFV|ADRA2C|NPY4R|CHST2|IFI44L|BTG2|GP2
HALLMARK_KRAS_SIGNALING_UP	0.00103772	0.00576509	0.45506	0.83003	1.40064	186	ADAMDEC1|CXCL10|TLR8|PDCD1LG2|FCER1G|C3AR1|IL7R|CMKLR1|IKZF1|DOCK2|ITGB2|LCP1|CTSS|IL10RA|LY96|CD37|GPNMB|IL2RG|IRF8|LAPTM5|TNFRSF1B|EPB41L3|CXCR4|CLEC4A|MAP4K1|CCND2|SPON1|GYPC|MMP9|LAT2|PECAM1|MMP11|F13A1|TRAF1|GNG11
HALLMARK_MITOTIC_SPINDLE	0.973684	1	0.0130773	0.385905	0.649236	198	DOCK2|PREX1|STK38L|UXT|ARHGAP4|ARHGEF3|SSH2|DOCK4|PCGF5|CCDC88A|KIF15|DLGAP5|SMC4|KATNA1
HALLMARK_MTORC1_SIGNALING	0.383807	0.863609	0.0602484	0.641174	1.07907	196	IFI30|SLA|ITGB2|FGL2|CORO1A|CTSC|CXCR4|BCAT1|TFRC|SLC2A3|PSMA4|LGMN|BTG2|GLA|M6PR|LTA4H|NUPR1
HALLMARK_MYC_TARGETS_V1	1	1	0.0103505	0.238781	0.402406	194	PSMA6|PSMA4|UBE2L3|ERH|DUT|PRPS2|MCM5|PPIA|CCNA2
HALLMARK_MYC_TARGETS_V2	0.507042	0.998718	0.131458	-0.455539	-0.962126	58	SORD|RRP12|SLC19A1|MAP3K6|PUS1|PPRC1|RCL1|IPO4|SUPV3L1|TMEM97
HALLMARK_MYOGENESIS	6.51489e-06	5.42907e-05	0.610527	-0.770322	-1.83674	181	DES|TNNT3|TNNC2|TNNI2|CSRP3|MYL1|LDB3|NAV2|CKM|ACTN3|GNAO1|VIPR1|PC|ACTN2|ATP2A1|SLN|DMD|MYH7|MB|AGL|ACTA1|TNNI1|MYH2|CASQ1|PYGM|SPEG|SH3BGR|TCAP|CAMK2B|TNNC1|CASQ2|FXYD1|PKIA|FHL1|ERBB3|TNNT2|AGRN|CKMT2|SH2B1|MYOM1
HALLMARK_NOTCH_SIGNALING	0.619205	0.998718	0.095288	-0.449546	-0.879698	32	PRKCA|KAT2A|FZD5|DTX4|TCF7L2
HALLMARK_OXIDATIVE_PHOSPHORYLATION	0.960784	1	0.202072	-0.336902	-0.7939	184	MAOB|ACAA1|GOT2|ECHS1|ALDH6A1|RHOT2|GLUD1|ACAA2|ACADSB|ACADM|CYB5A|LDHA|ECH1|AIFM1|BCKDHA|NDUFV1|PHYH|CYB5R3|DLST|ACAT1|ETFDH|DECR1
HALLMARK_P53_PATHWAY	0.611752	0.998718	0.0386372	0.570717	0.962143	192	IFI30|DRAM1|TCN2|CASP1|SOCS1|ALOX15B|GM2A|CCND2|TAP1|LDHB|RNF19B|DEF6|F2R|BTG2|RPS27L|HMOX1|TRAFD1|IER3|NUPR1
HALLMARK_PANCREAS_BETA_CELLS	0.812793	1	0.0438002	0.468428	0.705854	23	LMO2|MAFB|PCSK1|AKT3|CHGA
HALLMARK_PEROXISOME	0.764706	1	0.144631	-0.372907	-0.797216	97	CTPS1|EPHX2|ACAA1|ACOX1|PABPC1|DHCR24|EHHADH|HMGCL|ACSL5|ABCB9|SOD1|SCP2|FABP6|ACSL1|HAO2|GSTK1|ABCD3|ALB|ECH1|SLC27A2|ECI2|HSD17B11
HALLMARK_PI3K_AKT_MTOR_SIGNALING	0.0409556	0.147116	0.237794	0.798441	1.31693	96	FASLG|SLA|IL2RG|PRKCB|CXCR4|LCK|PFN1|RPS6KA1|VAV3|CAMK4|DAPP1
HALLMARK_PROTEIN_SECRETION	0.920091	1	0.0224414	0.411679	0.677465	94	CTSC|GALC|GLA|M6PR|RAB9A|AP3B1|CLN5|LAMP2|AP2S1|PPT1|SNX2|ATP7A|TMX1|PAM|SSPN|ARFIP1
HALLMARK_REACTIVE_OXYGEN_SPECIES_PATHWAY	0.541558	0.998718	0.0540088	0.630832	0.995623	46	LSP1|IPCEF1|SOD2|CDKN2D
HALLMARK_SPERMATOGENESIS	0.838863	1	0.0293519	0.457426	0.746045	81	GFI1|SLC2A5|ACE|CAMK4|TKTL1|CFTR|NCAPH|IL12RB2|CDKN3|POMC|JAM3|HSPA2|TLE4|SHE
HALLMARK_TGF_BETA_SIGNALING	0.545045	0.998718	0.123257	-0.462006	-0.941779	53	PMEPA1|SMAD3|NCOR2|HIPK2|SMAD6|SMURF1|BCAR3
HALLMARK_TNFA_SIGNALING_VIA_NFKB	0.0139224	0.0696122	0.38073	0.779705	1.31222	196	CCL5|CXCL10|CXCL11|CCL4|TNFRSF9|IL7R|CD69|PLEK|TLR2|DRAM1|CD80|BCL2A1|CCRL2|IRF1|GPR183|TAP1|CD83|TNF|TNFAIP8|SLC2A3|IFIT2|PTGER4|OLR1|RNF19B|IL6|ICAM1|TRAF1|BTG2|STAT5A|TNFAIP6|MAP3K8|CCL2|PTX3|PDE4B|IFIH1
HALLMARK_UNFOLDED_PROTEIN_RESPONSE	1	1	0.132147	-0.179642	-0.388802	108	FUS|PDIA5|VEGFA|IGFBP1|CNOT6|EIF4G1
HALLMARK_UV_RESPONSE_DN	0.3875	0.863609	0.257206	-0.458593	-1.04144	138	CDON|PRKCA|VAV2|TFPI|SMAD3|MGMT|BCKDHB|CACNA1A|MT1E|MET|MGLL|DDAH1|SLC22A18|ERBB2
HALLMARK_UV_RESPONSE_UP	0.796137	1	0.0269563	0.500331	0.835536	150	IRF1|ARRB2|TAP1|TFRC|RASGRP1|HLA-F|IL6|ICAM1|BTG2|CREG1|HMOX1|PLCL1|SOD2|BAK1|GCH1|LHX2|LYN|NPTX2|CDKN1C|MMP14|AP2S1|CCK|NFKBIA
HALLMARK_WNT_BETA_CATENIN_SIGNALING	0.281461	0.744719	0.0891647	0.763362	1.19782	40	LEF1|CCND2|HEY1|DLL1
HALLMARK_XENOBIOTIC_METABOLISM	0.142036	0.443863	0.249247	-0.472931	-1.14692	191	CYP26A1|ABCC3|DCXR|PC|CSAD|CDA|EPHX1|CYP2J2|IGFBP4|ACOX1|TMEM176B|TKFC|LCAT|FAH|XDH|ASL|CYP27A1|HSD17B2|MCCC2|NDRG2|FBP1|MTHFD1|GNMT|ACOX2|GCNT2|MAN1A1|ENTPD5|HPRT1
