# Supplementary material for: Entinostat in combination with nivolumab in metastatic pancreatic ductal adenocarcinoma: a phase 2 clinical trial
Source: Nat Commun. 2024 Nov 12;15:9801. doi: 10.1038/s41467-024-52528-7 (PMC11557583; doi:10.1038/s41467-024-52528-7)
Supplement: Supplementary file 24 — Supplementary Data 21 [file 41467_2024_52528_MOESM24_ESM.xlsx]

## Sheet: in
Supplementary Data 21. The results of gene set analysis. Gene set statistics were run with the fgsea package (v7.4.1) using MSigDb pathways annotated in the HALLMARK databases and the results of differential expression analysis of Baseline vs C2D1 samples. P-values were FDR-adjusted.
pathway	pval	padj	log2err	ES	NES	size	leadingEdge
HALLMARK_ADIPOGENESIS	1.52217e-09	2.53695e-08	0.788187	-0.556303	-1.95177	193	SDHC|DHRS7B|NDUFS3|BCL2L13|PDCD4|UQCRC1|COX6A1|SAMM50|UQCR10|MDH2|PPM1B|COQ9|AIFM1|GHITM|ACO2|ESYT1|DHRS7|MTCH2|NMT1|UQCRQ|NDUFB7|SLC25A1|RETSAT|ELMOD3|IDH3A|PRDX3|SUCLG1|COQ5|GPX4|COQ3|DLD|BCKDHA|ARAF|ENPP2|REEP5|CD36|UQCR11|ATL2|MGST3|AK2|NDUFAB1|RNF11|SDHB|UBQLN1|FZD4|COX7B|UCK1|NKIRAS1|COX8A|SLC25A10|ANGPT1|PEX14|IDH1|MCCC1|GBE1|ACOX1|PTCD3|IMMT|CMPK1|POR|SCARB1|PREB|DECR1|CMBL|ESRRA|ABCB8|DB…
HALLMARK_ALLOGRAFT_REJECTION	1.92459e-05	0.000192459	0.57561	-0.477652	-1.67583	193	AKT1|IL2RB|PTPN6|EIF5A|GALNT1|MTIF2|IL27RA|CCL5|CD3D|ACVR2A|ST8SIA4|TIMP1|IL1B|CXCL9|NME1|HIF1A|RPS3A|STAB1|CD28|CD2|CCL4|PTPRC|CD3E|RPL9|IL16|SRGN|CD247|NCF4|CCR5|CD8B|IL10|WAS|GZMA|ZAP70|NCK1|DYRK3|HCLS1|RPS9|CD40LG|ETS1|CTSS|EIF3D|CCR1|STAT1|SPI1|CD3G|TLR6|CD96|GZMB|PRF1|IGSF6|CD7|FASLG|LCP2|RPL39|CD8A|LYN|CD86|CD4|ITK|LTB|IRF8|IL15|ITGAL|HLA-DRA|FAS|STAT4|MMP9|PRKCB|TLR1|HLA-DMB|MAP4K1|B2M|CD…
HALLMARK_ANDROGEN_RESPONSE	0.0791789	0.146628	0.191892	-0.395541	-1.27094	96	AKT1|PTPN21|NCOA4|SAT1|DBI|IDI1|HMGCS1|NGLY1|PDLIM5|VAPA|ANKH|MAF|HMGCR|XRCC6|GNAI3|SLC38A2|MERTK|RAB4A|HERC3|SLC26A2|CAMKK2|APPBP2|STEAP4|ELK4|SGK1|SORD|RPS6KA3|DHCR24|ACSL3|TNFAIP8|CDC14B|B2M|UAP1|PTK2B|IQGAP2|ZBTB10|GSR|AZGP1|LMAN1
HALLMARK_ANGIOGENESIS	0.0336717	0.0886098	0.321776	0.496912	1.45125	36	STC1|THBD|OLR1|PTK2|TNFRSF21|APP|VEGFA|JAG1|PDGFA|POSTN|JAG2|S100A4|FGFR1|COL3A1
HALLMARK_APICAL_JUNCTION	0.0128257	0.0377226	0.38073	0.369721	1.39238	194	EXOC4|PCDH1|VCL|LAMA3|CDH1|LAMB3|RASA1|PTK2|ACTN4|RRAS|NLGN3|LAMC2|ITGA3|ADAM9|ACTB|AMIGO2|KCNH2|MDK|SRC|ITGA2|NF1|CTNND1|RHOF|ACTG2|TJP1|VASP|MAPK13|MPZL1|PPP2R2C|ICAM5|ITGB4|YWHAH|SPEG|INPPL1|ALOX15B|ADAM23|NLGN2|CLDN4|FSCN1|PARVA|CADM3|CERCAM|PIK3CB|CTNNA1|TMEM8B|PLCG1|MYH9|B4GALT1|PKD1|LAYN|VWF|CNTN1|CLDN9|JUP|CLDN7|MAP4K2|CDH3|COL17A1|CNN2|ITGB1|ZYX|ADAM15|ACTG1|MYL9|FLNC|SKAP2|GTF2F1
HALLMARK_APICAL_SURFACE	0.410053	0.523098	0.10673	0.325474	1.00716	43	EFNA5|NCOA6|DCBLD2|APP|HSPB1|TMEM8B|PLAUR|B4GALT1|BRCA1
HALLMARK_APOPTOSIS	0.108182	0.186521	0.287805	0.322649	1.19858	159	BCL2L1|ENO2|IGFBP6|JUN|CFLAR|ATF3|TXNIP|SLC20A1|BTG3|PTK2|ROCK1|MADD|LMNA|IER3|PAK1|IL1A|TIMP2|CAV1|APP|HSPB1|PLAT|CTNNB1|LGALS3|PPP2R5B|EMP1|KRT18|RELA|BIRC3|PMAIP1|XIAP|AIFM3|TOP2A|BMP2|HMGB2|BCL10|CASP2|CDC25B|TGFB2|WEE1|GNA15|CASP8|BRCA1|CD44|MCL1|ANXA1|CCND1|TAP1|SMAD7|NEDD9
HALLMARK_BILE_ACID_METABOLISM	0.00257332	0.0116969	0.431708	-0.455289	-1.49274	112	PRDX5|OPTN|GSTK1|IDH2|FDXR|PEX13|HSD3B7|RETSAT|IDI1|NEDD4|PEX19|LONP2|GCLM|NUDT12|CROT|ALDH9A1|PEX11A|ISOC1|IDH1|ABCD3|AMACR|PAOX|ABCA2|PEX12|ABCA1|HSD17B4|DHCR24|SOD1|MLYCD|PXMP2|ALDH1A1|RXRA|CYP7B1|SLC27A2|CAT|HACL1|PEX11G|NR3C2|SCP2|ABCA5|SLC23A2|PECR|PHYH|FADS2|BMP6|EPHX2|SULT1B1|ABCA4|ABCA9|PNPLA8|NR1H4|HSD17B11|TTR|PIPOX|ABCG8|ABCA8|GC|NR1I2|GNPAT|ABCA6|AR|SOAT2|NR0B2|CYP39A1|CYP46A1
HALLMARK_CHOLESTEROL_HOMEOSTASIS	0.308511	0.405935	0.0905429	-0.354912	-1.09919	73	GUSB|GNAI1|FBXO6|PMVK|IDI1|HMGCS1|STARD4|PNRC1|ANXA13|FDPS|ACAT2|PCYT2|HMGCR|MVK|HSD17B7|ALCAM|LSS|NFIL3|ABCA2|DHCR7|TP53INP1|EBP|LGMN|TMEM97|CPEB2|GSTM2|ACSS2|NSDHL|SC5D|CYP51A1
HALLMARK_COAGULATION	0.848057	0.883392	0.0813027	0.234789	0.854636	138	LTA4H|CAPN2|FYN|SERPINE1|KLF7|THBD|OLR1|CSRP1|CTSE|ADAM9|PLAU|MMP14|ITGA2|PLAT|CD9|PDGFB|RAC1|MMP11|MAFF|THBS1|ANXA1|CRIP2|VWF
HALLMARK_COMPLEMENT	0.0882353	0.157563	0.172324	-0.341952	-1.20314	200	GNAI2|PFN1|FDX1|GNG2|FCN1|PLEK|CALM1|DGKG|CTSB|CCL5|TIMP1|S100A13|CD36|DOCK10|PPP2CB|DOCK4|KYNU|CTSL|APOBEC3G|LIPA|GCA|PRCP|SH2B3|AKAP10|PIK3CG|GNAI3|FCER1G|WAS|GZMA|LAMP2|ATOX1|RBSN|LAP3|CASP9|CPM|USP8|GNB4|CD40LG|FN1|RABIF|CTSS|NOTCH4|PRSS36|GZMK|GZMB|CA2|PIK3CA|GMFB|ZFPM2|CR1|LCP2|PCSK9|SPOCK2|LYN|LGMN|DPP4|USP16|CPQ|MSRB1|RASGRP1|CASP7|PIK3R5|IRF2|ZEB1|MMP15|RAF1
HALLMARK_DNA_REPAIR	0.0112663	0.0352072	0.38073	-0.410347	-1.39753	147	DDB2|POLR2F|SUPT4H1|EDF1|POLR2G|MRPL40|POLE4|POLR2J|PDE4B|GMPR2|RRM2B|AGO4|MPC2|POLR2I|GPX4|XPC|RBX1|AAAS|NME1|SURF1|POLR2E|TAF13|UMPS|GTF2H5|DCTN4|HCLS1|TAF9|POLR2C|CMPK2|COX17|DAD1|RPA2|SEC61A1|NUDT9|NELFCD|TARBP2|TAF12|GTF3C5|SDCBP|RFC2|ITPA|TMED2|AK1|GTF2B|EIF1B|AK3
HALLMARK_E2F_TARGETS	0.0197392	0.0548311	0.352488	0.425062	1.60555	195	GSPT1|HNRNPD|CIT|PRKDC|DONSON|CCP110|POLA2|NOP56|KIF18B|ESPL1|EZH2|SRSF2|MKI67|SPC25|ANP32E|TOP2A|DNMT1|TACC3|CDCA8|PNN|HMGA1|PTTG1|HMGB2|NAP1L1|NCAPD2|LUC7L3|NUP205|CDC25B|DIAPH3|ASF1B|CHEK1|MMS22L|AURKA|PLK1|MTHFD2|LMNB1|WEE1|SSRP1|KIF2C|NOLC1|UBE2S|BRCA1|CDC20|ILF3|CCNE1|KIF4A|POLD3|RACGAP1|AURKB|NUP153|MSH2|ATAD2|MCM6|CDKN2A|BIRC5|WDR90|BARD1|TK1|BRCA2|MCM3|RAD1|SNRPB|MXD3|USP1|XPO1|SLBP|UBE2…
HALLMARK_EPITHELIAL_MESENCHYMAL_TRANSITION	0.043292	0.096772	0.321776	0.36692	1.39304	198	FBLN1|COPA|TNC|ENO2|JUN|PMEPA1|LAMA3|SERPINE1|GEM|SLC6A8|GREM1|LAMC2|NOTCH2|LAMC1|COL6A3|MMP14|CRLF1|PLOD3|FLNA|WNT5A|LOXL2|ITGA2|LOXL1|COL8A2|TPM4|VEGFA|QSOX1|ECM1|FBLN2|ADAM12|CAPG|VEGFC|COL7A1|TGM2|CALU|FSTL3|OXTR|PLAUR|EDIL3|TPM2|SPOCK1|CD44|DPYSL3|CTHRC1|THBS1|DKK1|COL1A2|POSTN|PDLIM4|NTM|LOX|COLGALT1|COL1A1|TNFAIP3|COL3A1|LAMA1|ITGB1|SDC4|MYL9|THBS2|ACTA2|TPM1|PRRX1|NT5E|LRRC15|COL5A2|TAGLN…
HALLMARK_ESTROGEN_RESPONSE_EARLY	0.0476289	0.0992269	0.321776	0.358063	1.35821	196	FLNB|BHLHE40|WFS1|GAB2|CELSR1|TBC1D30|TMEM164|FOS|SCNN1A|SEMA3B|TPBG|CANT1|PODXL|FHL2|IGF1R|ALDH3B1|RPS6KA2|RAPGEFL1|NCOR2|KLF4|MLPH|OVOL2|MICB|ISG20L2|NBL1|ZNF185|KRT8|SLC24A3|KRT18|PMAIP1|NXT1|PTGES|CA12|KLF10|ABLIM1|MYOF|RRP12|TFF1|TMPRSS3|TGM2|ADD3|SLC37A1|B4GALT1|SYNGR1|CD44|MUC1|TFF3|ARL3|CCND1|ELF3|SVIL|SLC7A5|TOB1|TJP3|LAD1|WWC1|CLDN7|INPP5F|INHBB|FOXC1|PDLIM3|ABCA3|ABHD2|KRT19|SLC2A1|MYB…
HALLMARK_ESTROGEN_RESPONSE_LATE	0.113281	0.188802	0.266351	0.294787	1.11819	196	ZFP36|FLNB|WFS1|SLC29A1|CDH1|FOS|SCNN1A|SEMA3B|BTG3|TPBG|LAMC2|ALDH3B1|GJB3|DLG5|RPS6KA2|EMP2|RAPGEFL1|MDK|NCOR2|CKB|KLF4|OVOL2|MICB|CAV1|MAPK13|NBL1|ATP2B4|SLC24A3|CD9|NXT1|PTGES|CA12|TOP2A|MYOF|TFF1|LLGL2|STIL|TMPRSS3|HPRT1|ADD3|ST14|NMU|CD44|CDC20|TFF3|PERP|CDC6|ARL3|CCND1|SLC7A5|TOB1|TJP3|S100A9|FOXC1|PDLIM3|ABCA3|ABHD2|KRT19|SCUBE2|TSPAN13|KIF20A|PKP3|HR|CLIC3|FAM102A|PRSS23
HALLMARK_FATTY_ACID_METABOLISM	1e-10	2.5e-09		-0.624313	-2.13066	156	SDHC|PDHA1|APEX1|MDH1|PSME1|MDH2|PDHB|ODC1|CPOX|SDHA|ERP29|CCDC58|ACO2|HADHB|FH|RETSAT|ADSL|IDI1|OSTC|SUCLG1|HMGCS1|UROD|DLD|PRDX6|SDHD|CD36|UROS|RDH11|PTS|PCBD1|ALDH9A1|PTPRG|BPHL|ACAT2|IDH1|IDH3B|CBR1|GABARAPL1|ACOX1|BCKDHB|ALDH3A2|ECI1|SUCLG2|ACADVL|HSD17B7|GCDH|DECR1|ECI2|NBN|MCEE|UGDH|CA2|ALAD|CRYZ|RAP1GDS1|ECHS1|HSD17B10|SERINC1|AADAT|HIBCH|HSD17B4|DHCR24|MLYCD|ALDH1A1|HADH|LGALS1|ADIPOR2|C…
HALLMARK_G2M_CHECKPOINT	0.00133486	0.00741586	0.45506	0.546925	2.06874	189	EFNA5|GSPT1|HNRNPD|RBM14|TOP1|SFPQ|RASAL2|HNRNPU|UCK2|SLC38A1|SLC7A1|NOTCH2|SMAD3|KIF5B|PML|UPF1|MEIS1|POLA2|NUMA1|RBL1|EWSR1|ESPL1|INCENP|TPX2|RAD54L|EZH2|TLE3|TFDP1|SRSF2|MKI67|POLQ|PRC1|RPS6KA5|TOP2A|TACC3|DKC1|NUP98|HMGA1|PTTG1|STIL|YTHDC1|CENPF|TNPO2|CDC25B|CHEK1|AURKA|PLK1|LMNB1|KPNB1|CHMP1A|UBE2C|KIF2C|KIF15|NOLC1|UBE2S|CDC20|CENPA|ILF3|NEK2|E2F4|DBF4|KIF4A|CDC6|KIF23|CASP8AP2|CCND1|NUSAP1…
HALLMARK_GLYCOLYSIS	0.452756	0.539543	0.126876	0.255291	0.96923	198	SPAG4|GFPT1|HS2ST1|STC1|ENO2|P4HA2|EFNA3|PAM|ERO1A|PFKP|DDIT4|TPBG|PYGB|SLC16A3|PGK1|IER3|MET|ENO1|CHST6|ALDOA|VEGFA|SOX9|QSOX1|PDK3|GYS1|NOL3|PKM|RBCK1|PMM2|VLDLR|ADORA2B|CHPF2|GPC4|AURKA|PPFIA4|B3GNT3|FUT8|LDHA|TGFA|B4GALT1|CD44|CENPA|TFF3|HK2|ELF3|CLDN9|MIF|ANKZF1|P4HA1|G6PD|BPNT1|AGRN|SRD5A3|KIF20A|MPI|CDK1|NT5E|CHST4|PAXIP1|CHPF|ECD|KIF2A|STMN1|COL5A1|STC2|IDUA|XYLT2|DPYSL4|ZNF292|BIK|VCAN|H…
HALLMARK_HEDGEHOG_SIGNALING	0.0101322	0.0337741	0.38073	0.540274	1.57789	36	L1CAM|OPHN1|CELSR1|RASA1|PML|NF1|CRMP1|VEGFA|TLE3|NRP2|VLDLR|ADGRG1|MYH9|LDB1|AMOT|NRCAM
HALLMARK_HEME_METABOLISM	6.05943e-06	7.57429e-05	0.610527	-0.488747	-1.71476	193	PRDX2|FBXO7|PSMD9|BMP2K|EPB41|NCOA4|ERMAP|FBXO9|RBM5|SLC25A38|YPEL5|OPTN|CPOX|MINPP1|DAAM1|ARHGEF12|ISCA1|PPOX|BLVRB|ARL2BP|NR3C1|MPP1|MOCOS|CTSB|CTNS|TFDP2|CCDC28A|GCLM|UROD|RNF123|GLRX5|DMTN|SYNJ1|UROS|HAGH|MGST3|FECH|ABCB6|SLC22A4|TRAK2|TRIM58|GCLC|NNT|MXI1|DCAF11|LMO2|SIDT2|HBB|UBAC1|LAMP2|NARF|RNF19A|HTRA2|ABCG2|DCUN1D1|ALAS2|TAL1|GYPC|BTG2|SEC14L1|CA2|ALAD|RANBP10|RAP1GAP|HEBP1|SDCBP|RCL1|G…
HALLMARK_HYPOXIA	0.0751734	0.144564	0.287805	0.376891	1.42591	192	IDS|ZFP36|BHLHE40|STC1|ENO2|JUN|ATF3|SERPINE1|FOXO3|KLF7|P4HA2|EFNA3|FOS|PPP1R15A|PAM|ERO1A|PFKP|DDIT4|TPBG|AMPD3|HK1|KIF5A|KLF6|PGK1|IER3|XPNPEP1|ENO1|CAV1|CHST3|ALDOA|VEGFA|PDK3|GYS1|PDGFB|WSB1|CA12|VLDLR|JMJD6|TES|ADORA2B|SLC6A6|GPC4|AKAP12|PPFIA4|TPD52|TGM2|MAFF|PDK1|MYH9|LDHA|PLAUR|GAPDH|EDN2|ANXA2|HK2|F3|LOX|MIF|ANKZF1|ATP7A|P4HA1|S100A4|TNFAIP3|HS3ST1|SLC2A1|SDC4
HALLMARK_IL2_STAT5_SIGNALING	0.303644	0.405935	0.160801	0.272301	1.02854	195	AHNAK|BHLHE40|BCL2L1|CDCP1|NCOA3|WLS|SPRED2|UCK2|PLEC|ITGA6|MAP3K8|FAM126B|IGF1R|HUWE1|KLF6|TNFRSF21|SERPINB6|SPRY4|NCS1|MYO1E|LIF|CKAP4|IL4R|POU2F1|EMP1|ECM1|SYT11|BMP2|CAPG|AGER|CCND3|TGM2|MAFF|PHLDA1|PDCD2L|SLC1A5|COCH|CD44|MUC1|CCNE1|ADAM19|AHR|CDC6|HK2|NOP2|P4HA1|ETV4|RABGAP1L|HOPX|IL1R2|SLC29A2|SYNGR2|MYC|PTCH1
HALLMARK_IL6_JAK_STAT3_SIGNALING	0.127246	0.198821	0.15017	-0.384596	-1.21883	87	ITGA4|CXCL10|STAT3|IL1B|CXCL9|CD36|CSF3R|HAX1|TNFRSF1B|IL13RA1|CSF2RB|PTPN2|STAT2|CCR1|STAT1|HMOX1|CD38|IFNAR1|STAM2|IRF9|CSF2RA|LTB|FAS|PIK3R5|TYK2|IFNGR1|IL17RB|ACVR1B|CXCL13|CD14|PF4|IL17RA|TNFRSF1A|IL6ST|IL7|A2M|IL1R1
HALLMARK_INFLAMMATORY_RESPONSE	0.258713	0.359324	0.0934449	-0.307957	-1.08249	199	IL2RB|CXCL10|PDE4B|TNFSF10|NFKBIA|CCL5|ACVR2A|TIMP1|NFKB1|IL1B|CXCL9|RTP4|GPR183|HIF1A|STAB1|CSF3R|CCR7|TNFRSF1B|SELL|RNF144B|FPR1|CXCR6|RGS1|IL7R|KCNJ2|SCARF1|GNAI3|IL10|SLC31A1|CALCRL|KIF1B|CYBB|BTG2|CMKLR1|IL10RA|PTAFR|ABCA1|C3AR1|LCP2|MSR1|IFNAR1|SCN1B|CD48|LYN|APLNR|RASGRP1|C5AR1|IL15|NMI|TLR1|PIK3R5|RAF1|GCH1|ROS1|NAMPT|ACVR1B|ATP2B1|FFAR2|KCNA3|CD14|PSEN1|SELE|GPC3|SLAMF1
HALLMARK_INTERFERON_ALPHA_RESPONSE	0.00746575	0.0266634	0.407018	-0.462858	-1.48051	95	TRIM26|PSME1|SLC25A28|CXCL10|TRIM5|HERC6|PARP9|PSME2|MOV10|PSMA3|RTP4|SELL|USP18|IFITM3|LAP3|CMPK2|IFITM2|STAT2|PNPT1|GBP4|TDRD7|IFIT2|TRAFD1|IRF9|LPAR6|SP110|OAS1|RSAD2|IL15|NMI|IRF2|B2M|RNF31|IFIH1|CNP|IFI44
HALLMARK_INTERFERON_GAMMA_RESPONSE	0.00065574	0.00468386	0.477271	-0.426942	-1.50002	198	TRIM26|IL2RB|PSME1|SLC25A28|LYSMD2|PSMA2|PTPN6|CXCL10|HERC6|PDE4B|SPPL2A|TNFSF10|NFKBIA|VAMP8|TOR1B|CCL5|IFIT1|PSME2|ST8SIA4|PSMA3|STAT3|NFKB1|CXCL9|RTP4|ST3GAL5|HIF1A|FPR1|USP18|ISOC1|IFITM3|RIPK1|GZMA|CSF2RB|LAP3|EIF4E3|CMPK2|IFITM2|PTPN2|STAT2|STAT1|PNPT1|CMKLR1|GBP4|IL10RA|TDRD7|CD38|IFIT2|ZBP1|LCP2|VAMP5|TRAFD1|IRF9|SP110|CD86|BTG1|SAMHD1|RAPGEF6|IRF8|RSAD2|IL15|CASP7|OAS2|BANK1|FAS|STAT4|NM…
HALLMARK_KRAS_SIGNALING_DN	0.998649	0.998649	0.027167	-0.199008	-0.696323	190	SLC29A3|PRODH|COPZ2|FGFR3|PDK2|THNSL2|THRB|ENTPD7|SNN|CD40LG|BTG2|SGK1|GTF3C5|ZC2HC1C|SYNPO|HNF1A|PDCD1|RSAD2|MTHFR|MAST3|CAMK1D|GPRC5C|SIDT1|TCL1A|TENM2|CLSTN3|GDNF|TG|IFI44L|SPTBN2|IGFBP2|GAMT|RYR2|SLC16A7|MAGIX|C5|ABCB11|MX1|STAG3|ARPP21|TCF7L1|CHST2|KLHDC8A|SPHK2|P2RX6|SLC38A3|CPEB3|SERPINA10|EFHD1|ITIH3|CYP39A1|SMPX|GP1BA|MEFV|RYR1
HALLMARK_KRAS_SIGNALING_UP	0.517787	0.575318	0.117766	0.251695	0.954394	197	ANO1|PRDM1|WDR33|KCNN4|CBL|DNMBP|PPP1R15A|SEMA3B|ERO1A|F2RL1|VWA5A|AVL9|DCBLD2|MALL|TMEM158|APOD|KIF5C|SDCCAG8|PLAU|KLF4|ITGA2|LIF|PLAT|SOX9|USH1C|EMP1|BIRC3|BTC|YRDC|BMP2|TSPAN1|PRKG2|GALNT3|AKAP12|AMMECR1|MMP11|HBEGF|GFPT2|PLAUR|RETN|EPHB2|TRIB1|HKDC1|JUP|CBX8|TNFAIP3|ETV4|RABGAP1L|DUSP6|WNT7A|TSPAN13|TNNT2
HALLMARK_MITOTIC_SPINDLE	0.040347	0.0960642	0.321776	0.392268	1.48927	198	TRIO|FLNB|CDC42BPA|PXN|RASAL2|ARHGEF2|VCL|OPHN1|ARFGEF1|ABR|FGD6|CD2AP|MID1IP1|CLIP2|WASF2|AKAP13|ATG4B|RASA1|ACTN4|ROCK1|NOTCH2|EZR|KIF5B|HOOK3|ARHGAP27|TUBGCP3|FLNA|CKAP5|CDC42EP2|NUMA1|NF1|TUBA4A|RHOF|MYO1E|ESPL1|DYNC1H1|INCENP|BCR|BCAR1|TPX2|PLEKHG2|PRC1|TOP2A|ARHGEF7|CTTN|FSCN1|CENPF|SASS6|CEP72|CYTH2|KNTC1|AURKA|PLK1|LMNB1|CEP250|MAPRE1|CLASP1|MYH9|KIFAP3|KIF2C|KIF15|CEP131|NEK2|KIF4A|KIF23…
HALLMARK_MTORC1_SIGNALING	0.0723861	0.144564	0.191892	-0.349213	-1.22556	196	PSMB5|PRDX1|PSMC2|DHFR|CALR|CCNG1|FDXR|NMT1|CORO1A|PSMC6|IDI1|RAB1A|PIK3R3|PSMA3|HMGCS1|UBE2D3|CXCR4|PSMA4|STARD4|RDH11|RPN1|HSPA9|HSPD1|GCLC|GOT1|RPA1|HSPE1|PPIA|HMGCR|SLA|IDH1|GBE1|ACTR2|PLOD2|XBP1|IMMT|BTG2|NFIL3|PSMC4|MTHFD2L|RIT1|DHCR7|SLC9A3R1|EBP|SORD|QDPR|PGM1|CANX|DHCR24|LGMN|SSR1|FKBP2|HSP90B1|SHMT2|PSMD12|TMEM97|NFYC|ACSL3|SLC37A4|ADIPOR2|PFKL|USO1|SDF2L1|GLA|FGL2|SC5D|CFP|MAP2K3|PSMD1…
HALLMARK_MYC_TARGETS_V1	0.00721776	0.0266634	0.407018	-0.388825	-1.36805	194	EIF4A1|TXNL4A|TUFM|APEX1|SLC25A3|C1QBP|PSMB3|ACP1|PHB|PRDX4|MRPS18B|CNBP|ODC1|RPL6|PSMD3|RPL34|EEF1B2|PSMA2|RAD23B|PSMA6|RPS6|YWHAQ|PSMC6|GOT2|YWHAE|PRDX3|PSMA4|NME1|EXOSC7|PHB2|SERBP1|NDUFAB1|POLD2|HSPD1|COX5A|HSPE1|PPIA|ERH|XRCC6|LSM7|CCT7|VDAC3|EIF1AX|EIF4H|EIF3D|FAM120A|NHP2|PSMC4|EIF2S1|RPS5|SNRPD3|CANX|PCBP1|STARD7|CYC1|CTPS1|PSMD1|RPL14|GLO1|POLE3|CUL1|MCM5|PSMD14|COPS5|AIMP2
HALLMARK_MYC_TARGETS_V2	0.553191	0.601295	0.0891647	0.289789	0.938598	58	PPRC1|MAP3K6|DDX18|NOP56|PES1|RRP12|BYSL|PLK1|TCOF1|NOLC1|HK2|NOP2|FARSA|SLC29A2|MYBBP1A|MYC|MCM4|NOC4L|PLK4|PUS1|RRP9|PPAN|UTP20|GNL3|WDR74
HALLMARK_MYOGENESIS	0.492126	0.559234	0.120985	0.253803	0.963582	198	BHLHE40|PFKM|ITGA7|SLC6A8|MEF2D|PDLIM7|APOD|COL6A3|KCNH2|CKB|DMPK|MYH11|APP|KLF5|ITGB4|SPHK1|SMTN|SPEG|ABLIM1|ADAM12|PTP4A3|BDKRB2|PPFIA4|COL15A1|HBEGF|CHRNB1|MYH9|MYH3|TPM2|SH2B1|NQO1|SVIL|ATP6AP1|TEAD4|EPHB3|COL1A1|IFRD1|COL3A1|ITGB1|AGRN|TSC2|TPM3|TNNT2|SYNGR2|TNNT1|SPDEF|TAGLN|SOD3|CTF1|SSPN|CASQ2|STC2
HALLMARK_NOTCH_SIGNALING	0.200542	0.286489	0.161979	0.412499	1.17339	32	TCF7L2|LFNG|MAML2|NOTCH2|WNT5A|PPARD|JAG1|DTX4|CCND1|HEYL|NOTCH3|DTX2|KAT2A|FZD7|HES1
HALLMARK_OXIDATIVE_PHOSPHORYLATION	1e-10	2.5e-09		-0.751697	-2.62242	184	COX4I1|SDHC|NDUFB2|NQO2|SLC25A11|NDUFS3|PDHA1|UQCRFS1|MDH1|TIMM10|NDUFS2|SLC25A3|UQCRC1|MRPS11|COX6A1|NDUFA9|LRPPRC|OXA1L|UQCR10|POLR2F|HADHA|MDH2|PDHB|NDUFB1|NDUFB8|SLC25A4|FDX1|ATP6V0E1|NDUFB5|TIMM8B|NDUFA1|SDHA|COX7A2L|MRPL34|COX5B|NDUFC2|AIFM1|UQCRC2|IDH2|MFN2|ACO2|NDUFA2|PMPCA|AFG3L2|ISCA1|HADHB|OGDH|NDUFS4|FH|NDUFA6|UQCRQ|NDUFA8|NDUFB7|NDUFS1|RETSAT|MTRR|COX6C|NDUFC1|ATP6V1G1|ISCU|GOT2|IDH3…
HALLMARK_P53_PATHWAY	0.186779	0.274675	0.249247	0.300316	1.1349	193	KIF13B|JUN|ATF3|FOXO3|PTPN14|FOS|PPP1R15A|POLH|TXNIP|VDR|DDIT4|EPHA2|VWA5A|CCP110|TM4SF1|IER3|ERCC5|UPP1|IL1A|CCNK|KLF4|RHBDF2|PLK3|APP|PRKAB1|LIF|ITGB4|SPHK1|SP1|DGKA|IRAK1|EPS8L2|RRAD|DRAM1|ALOX15B|PHLDA3|S100A10|BMP2|CCND3|HBEGF|TRIB3|ST14|TGFA|IER5|PERP|TSPYL2|PDGFA|ZNF365|TAP1|SERTAD3|TOB1|PITPNC1|CDKN2A|CSRNP2|INHBB|PROCR|CDK5R1|JAG2|S100A4
HALLMARK_PANCREAS_BETA_CELLS	0.148265	0.224644	0.142057	-0.44404	-1.23877	40	SRP14|SRPRB|MAFB|LMO2|ELP4|SPCS1|FOXO1|HNF1A|DPP4|SRP9
HALLMARK_PEROXISOME	0.00515295	0.0214706	0.407018	-0.461973	-1.49792	104	PRDX1|PRDX5|CNBP|FIS1|SLC25A4|GSTK1|IDH2|PEX13|HSD3B7|SLC25A17|RETSAT|IDI1|LONP2|CADM1|RDH11|ALDH9A1|PEX11A|FDPS|ISOC1|PEX14|IDH1|ACOX1|ABCD3|PEX2|ECI2|CLN8|HSD17B4|DHCR24|SOD1|MLYCD|ALDH1A1|ITGB1BP1|CTPS1|CTBP1|CRAT|SLC27A2|CAT|HMGCL|EHHADH|ACOT8|SCP2|PEX5|ECH1|SLC23A2
HALLMARK_PI3K_AKT_MTOR_SIGNALING	0.00165895	0.00829475	0.45506	-0.485154	-1.57309	104	DUSP3|AKT1|PFN1|MAPKAP1|ECSIT|PRKAR2A|CALR|MKNK1|AP2M1|VAV3|PIK3R3|UBE2D3|PRKAG1|CXCR4|PPP2R1B|MAPK8|PIN1|SLA|RIPK1|PLA2G12A|ACTR2|NCK1|STAT2|RIT1|FASLG|SMAD2|IRAK4|RPS6KA3|HSP90B1|ITPR2|PRKCB|RAF1|CLTC|MAP2K3|ARPC3|CSNK2B|EIF4E|PLCB1|ATF1|PIKFYVE|SQSTM1|TNFRSF1A
HALLMARK_PROTEIN_SECRETION	0.796434	0.84727	0.0425023	-0.266656	-0.852931	95	SGMS1|AP2M1|TMED10|NAPA|CLN5|TMX1|RAB14|COPE|RAB9A|SNX2|LAMP2|KIF1B|COPB2|PPT1|VAMP7|ABCA1|RER1|TOM1L1|RPS6KA3|TMED2|SOD1|AP2S1|VAMP3|SEC31A|USO1|GLA|RAB2A|CLTC|GALC
HALLMARK_REACTIVE_OXYGEN_SPECIES_PATHWAY	0.0445151	0.096772	0.271289	-0.508509	-1.45335	47	PRDX2|NDUFS2|MBP|PRDX1|PRDX4|FES|NDUFA6|HMOX2|GPX4|GCLM|PRDX6|LAMTOR5|MSRA|GCLC|TXN|NDUFB4|LSP1|ATOX1|IPCEF1|SOD1|CAT|GLRX2|FTL|HHEX|GLRX|TXNRD2|GSR
HALLMARK_SPERMATOGENESIS	0.997207	0.998649	0.0289274	-0.211436	-0.705668	127	SIRT1|PRKAR2A|MTOR|IP6K1|ZC3H14|VDAC3|MLLT10|IFT88|STAM2|ZC2HC1C|SHE|PHF7|PHKG2|PEBP1|GFI1|COIL|CCT6B|IL12RB2|CFTR|LPIN1|PSMG1|RPL39L|HSPA4L|PIAS2|IDE|GPR182|RAD17|CAMK4|TKTL1|PARP2|GRM8
HALLMARK_TGF_BETA_SIGNALING	0.000991363	0.00619602	0.45506	0.543923	1.75923	54	BCAR3|SMURF1|PMEPA1|CDH1|FKBP1A|ARID4B|SERPINE1|JUNB|PPP1R15A|SLC20A1|ID1|SMAD3|NCOR2|TJP1|CTNNB1|HDAC1|XIAP|KLF10|BMP2|TGIF1|IFNGR2|SMURF2|THBS1|SMAD7
HALLMARK_TNFA_SIGNALING_VIA_NFKB	0.039169	0.0960642	0.321776	0.411828	1.56353	198	ZFP36|B4GALT5|TNC|BHLHE40|NR4A1|JUN|CFLAR|PMEPA1|ATF3|SERPINE1|JUNB|FOS|PPP1R15A|PANX1|GEM|LAMB3|OLR1|BTG3|F2RL1|MAP3K8|FUT4|LITAF|TRIP10|SMAD3|KLF6|DUSP4|PLAU|IER3|IL1A|KLF4|FOSL1|LIF|SPHK1|CEBPB|VEGFA|PHLDA2|CCNL1|RELA|BIRC3|DRAM1|KLF10|LDLR|KLF2|RIPK2|YRDC|BMP2|EGR2|ZC3H12A|TGIF1|CXCL3|JAG1|HBEGF|GFPT2|MAFF|PHLDA1|IL23A|PLAUR|DUSP5|IFNGR2|EHD1|B4GALT1|CD44|IER5|MCL1|TRIB1|CCND1|TAP1|FJX1|F3|SI…
HALLMARK_UNFOLDED_PROTEIN_RESPONSE	0.453216	0.539543	0.0681513	-0.308249	-1.00617	108	EIF4A1|TUBB2A|CXXC1|PDIA6|ATP6V0D1|CALR|PAIP1|SRPRB|YIF1A|IFIT1|PDIA5|POP4|SHC1|ERN1|HSPA9|EXOSC9|DCP2|XBP1|TTC37|SPCS1|PREB|NHP2|EIF2S1|EXOSC1|SSR1|HSP90B1|EIF4G1|EXOSC10|SEC31A|WIPI1|CNOT2|EXOSC2|EXOSC4|EIF4E|RPS14|ZBTB17|DNAJC3|NFYB|EDEM1|FKBP14|EIF4A3|EEF2|TATDN2|DNAJB9|IMP3|LSM1|BANF1|EXOC2|SERP1|SPCS3
HALLMARK_UV_RESPONSE_DN	0.119718	0.193094	0.245042	0.307435	1.12035	139	RUNX1|CACNA1A|BHLHE40|CDC42BPA|SYNJ2|FYN|PIAS3|SERPINE1|ID1|FHL2|IGF1R|SLC7A1|NOTCH2|SMAD3|LAMC1|MET|CDK13|TJP1|CAV1|ATP2B4|CDON|ABCC1|SCAF8|LDLR|VLDLR|ADORA2B|YTHDC1|TGFBR2|INPP4B|ICA1|ADD3|ANXA2|COL1A2|SMAD7|F3|DBP|LTBP1|COL1A1|COL3A1|ATRX|MYC|PLCB4|SIPA1L1|MAP1B|PPARG|COL5A2|ARHGEF9|MMP16
HALLMARK_UV_RESPONSE_UP	0.481618	0.559234	0.117766	0.261904	0.967938	154	CHKA|AGO2|NR4A1|ENO2|DNAJB1|ATF3|HNRNPU|NXF1|JUNB|FOS|PPAT|BTG3|SLC6A8|HSPA2|ASNS|PRKCD|KCNH2|MMP14|PRPF3|BSG|TGFBRAP1|TUBA4A|ALDOA|MARK2|RRAD|GLS|DDX21|BMP2|EPCAM|YKT6
HALLMARK_WNT_BETA_CATENIN_SIGNALING	0.418478	0.523098	0.10714	0.329136	1.00447	42	CSNK1E|HDAC11|NCOR2|CTNNB1|PPARD|JAG1|DKK1|AXIN1|JAG2|HDAC2|KAT2A|MAML1|MYC|PTCH1|AXIN2
HALLMARK_XENOBIOTIC_METABOLISM	4.54417e-05	0.000378681	0.557332	-0.462657	-1.6255	198	ACP1|DHPS|GSS|COMT|CNDP2|MCCC2|AKR1C3|ACO2|DHRS7|NMT1|BLVRB|SLC35B1|PINK1|NFS1|RETSAT|DHRS1|PDLIM5|CROT|IGF1|CD36|PTS|SLC12A4|ACOX3|ALDH9A1|SSR3|KYNU|BPHL|GCLC|GSTM4|TMBIM6|PMM1|TKFC|NINJ1|IDH1|PAPSS2|CBR1|GABARAPL1|ACOX1|DDC|ADH5|SLC46A3|CYFIP2|POR|GSTO1|AHCY|ALAS1|ASL|HMOX1|UGDH|CA2|SLC35D1|PGRMC1|RAP1GAP|ETS2|SHMT2|MTHFD1|TMEM97|PGD|IRF8|SAR1B|FAS|PTGR1|CAT|CYP2C18|HACL1|PDK4|ENPEP|GCH1|MAN1A1…
