# Supplementary material for: Entinostat in combination with nivolumab in metastatic pancreatic ductal adenocarcinoma: a phase 2 clinical trial
Source: Nat Commun. 2024 Nov 12;15:9801. doi: 10.1038/s41467-024-52528-7 (PMC11557583; doi:10.1038/s41467-024-52528-7)
Supplement: Supplementary file 25 — Supplementary Data 22 [file 41467_2024_52528_MOESM25_ESM.xlsx]

## Sheet: Sheet1
Supplementary Table 23. CyTOF panel design for myeloid cell populations.
Chemokines: (80ul/tube)
Channel	Metal	Ag	Clone	Catalogue	Vendor	Dilution	Volume	0.05
147Sm	Sm	CD182 (CXCR2)	5E8/CXCR2	3147010B	Standard biotools	100	2.4	2.52
153Eu	Eu	CD192 (CCR2)	K036C2	3153023B	Standard biotools	400	0.6	0.63
156Gd	Gd	CD195 (CCR5)	NP-6G4	3156015A	Standard biotools	100	2.4	2.52
167Er	Er	CD197 (CCR7)	G043H7	3167009A	Standard biotools	400	0.6	0.63
173Yb	Yb	CD184 (CXCR4)	12g5	3173001B	Standard biotools	400	0.6	0.63
						Ab total:		6.93
Surface Stain: (160ul/tube)
Channel	Channel	Ag	Clone	Catalogue	Vendor	Dilution	Volume	0.05
141Pr	Pr	CD3	UCHT1	3141019B	Standard biotools	100	4	4.2
142Nd	Nd	CD19	HIB19	3142001B	Standard biotools	100	4	4.2
143Nd	Nd	CD117 (ckit)	104D2	3143001B	Standard biotools	100	4	4.2
144Nd	Nd	CD11b (Mac-1)	ICRF44	3144001B	Standard biotools	200	2	2.1
145Nd	Nd	CD4	RPA-T4	3145001B	Standard biotools	200	2	2.1
146Nd	Nd	CD8a	RPA-T8	3146001B	Standard biotools	200	2	2.1
148Nd	Nd	CD14	RMO52	3148010B	Standard biotools	100	4	4.2
149Sm	Sm	CD1c	L161	331502	BIOLEGEND	100	4	4.2
150Nd	Nd	FceRI	AER-37 (CRA-1)	3150027B	Standard biotools	200	2	2.1
151Eu	Eu	CD103	Ber-ACT8	350202	BIOLEGEND	200	2	2.1
152Sm	Sm	CD66b	80H3	3152011B	Standard biotools	200	2	2.1
154Sm	Sm	CD163	HGI/61	3154007B	Standard biotools	100	4	4.2
155Gd	Gd	CD123	6H6	306027	BIOLEGEND	100	4	4.2
158Gd	Gd	Clec9a 8FH	8F9	353802	BIOLEGEND	100	4	4.2
159Tb	Tb	CD11c	CD11c	3159001B	Standard biotools	400	1	1.05
160Gd	Gd	CD141	1A4	559780	BD biosciences	200	2	2.1
161Dy	Dy	CD80 (B7-1)	2D10.4	3161023B	Standard biotools	100	4	4.2
162Dy	Dy	TLR4	HTA124	312802	BIOLEGEND	100	4	4.2
163Dy	Dy	CD172a/b (SIRPa/b)	SE5A5	3163017B	Standard biotools	100	4	4.2
165Ho	Ho	CD40	5C3	3165005B	Standard biotools	100	4	4.2
166Er	Er	PD-L2/ CD273	24F.10C12	329602	BIOLEGEND	100	4	4.2
168Er	Er	CD206	15-2	3168008B	Standard biotools	100	4	4.2
169Tm	Tm	CD33	WM53	3169010B	Standard biotools	400	1	1.05
170Er	Er	HLA-DR	L243	3170013B	Standard biotools	400	1	1.05
171Yb	Yb	CD68	Y1/82A	3171011B	Standard biotools	100	4	4.2
172Yb	Yb	CD15/SSEA-1	W6D3	3172021B	Standard biotools	100	4	4.2
174Yb	Yb	CD116 Yb	4H1	305902	BIOLEGEND	200	2	2.1
175Lu	Lu	CD274 (PD-L1)	29E.2A3	3175017B	Standard biotools	100	4	4.2
176Lu	Lu	CD135 (1:100)	BV10A4H2	313302	BIOLEGEND	100	4	4.2
209Bi	Bi	CD16	3G8	3209002B	Standard biotools	100	4	4.2
						Ab Total:		99.75
Intracellular: 240ul/tube
Channel	Channel	Ag	Clone	Catalogue	Vendor	Dilution	Volume	0.05
164Dy	Dy	Arginase 1	14D2C43	3164030B	Standard biotools	400	0.6	0.63
						Ab Total:		0.63
