# Supplementary material for: Entinostat in combination with nivolumab in metastatic pancreatic ductal adenocarcinoma: a phase 2 clinical trial
Source: Nat Commun. 2024 Nov 12;15:9801. doi: 10.1038/s41467-024-52528-7 (PMC11557583; doi:10.1038/s41467-024-52528-7)
Supplement: Supplementary file 26 — Supplementary Data 23 [file 41467_2024_52528_MOESM26_ESM.xlsx]

## Sheet: Sheet1
Supplementary Table S24. CyTOF panel design for lymphoid cell populations.
Chemokines: (100ul/tube)
Channel	Metal	Ag	Clone	Catalogue	Vendor	Dilution (1:___)	Volume	0.05
141Pr	Pr	CCR6/CD196	G043E3	3141003A	Standard biotools	120	17.5	18.375
144Nd	Nd	CCR5/CD195	NP-6G4	3144007A	Standard biotools	120	17.5	18.375
159Tb	Tb	CCR7/CD197	G043H7	3159003A	Standard biotools	120	17.5	18.375
163Dy	Dy	CXCR3/CD187	G025H7	3163004b	Standard biotools	120	17.5	18.375
						Ab total:		73.5
Surface Stain: (200ul/tube)
Channel	Channel	Ag	Clone	Catalogue	Vendor	Dilution (1:___)	Volume	0.05
142Nd	Nd	CD19	HIB19	3142001B	Standard biotools	100	35	36.75
143Nd	Nd	HLA-DR	L243	3143013B	Standard biotools	400	8.75	9.1875
145Nd	Nd	CD4	RPA-T4	3145001B	Standard biotools	200	17.5	18.375
146Nd	Nd	CD8	RPA-T8	3146001B	Standard biotools	200	17.5	18.375
147Sm	Sm	CD7	CD7-6B7	3147006B	Standard biotools	200	17.5	18.375
148Nd	Nd	CD16	3G8	3148004B	Standard biotools	200	17.5	18.375
149Sm	Sm	CD25	2A3	3149010B	Standard biotools	400	8.75	9.1875
150Nd	Nd	OX40/CD134	ACT35	3150023B	Standard biotools	200	17.5	18.375
151Eu	Eu	CD2	TS1/8	3151003B	Standard biotools	400	8.75	9.1875
153Eu	Eu	TIM3	F38-2E2	3153008B	Standard biotools	100	35	36.75
154Sm	Sm	TIGIT	MBSA43	3154016B	Standard biotools	100	35	36.75
155Gd	Gd	CD56	B159	3155008B	Standard biotools	100	35	36.75
156Gd	Gd	PD-L1/CD274	29E.2A3	3156026B	Standard biotools	100	35	36.75
160Gd	Gd	CD28	CD28.2	3160003B	Standard biotools	200	17.5	18.375
161Dy	Dy	CTLA4/CD15	14D3	3161004B	Standard biotools	200	17.5	18.375
162Dy	Dy	CD95/Fas	DX2	3162038B	Standard biotools	100	35	36.75
165Ho	Ho	CD45RO	UCHL1	3165011B	Standard biotools	100	35	36.75
166Er	Er	NKG2D/CD314	ON72	3166016B	Standard biotools	100	35	36.75
167Er	Er	CD27	O323	3167002B	Standard biotools	200	17.5	18.375
169Tm	Tm	CD45RA	HI100	3169008B	Standard biotools	400	8.75	9.1875
170Er	Er	CD3	UCHT1	3170001B	Standard biotools	200	17.5	18.375
173Yb	Yb	CD137/41BB	4B4-1	3173015B	Standard biotools	200	17.5	18.375
174Yb	Yb	/CD279/PD1	EH12.2H7	3174020B	Standard biotools	200	17.5	18.375
175Lu	Lu	LAG3/CD223	11C3C65	3175033B	Standard biotools	100	35	36.75
176Yb	Yb	CD127/IL-Ra	A019D5	3176004B	Standard biotools	100	35	36.75
209Bi	Bi	CD16	3G8	3209002B	Standard biotools	100	35	36.75
						Ab Total:		643.13
Intracellular: 300ul/tube
Channel	Channel	Ag	Clone	Catalogue	Vendor	Dilution (1:___)	Volume	0.05
152Sm	Sm	TNFa	Mab11	3152002B	Standard biotools	133	15.789	16.579
158Gd	Gd	IL2	MQ1-17H12	3158007B	Standard biotools	133	15.789	16.579
161Dy	Dy	CTLA4/CD15	14D3	3161004B	Standard biotools	264	7.9545	8.3523
168Dy	Dy	IFNg	B27	3168005B	Standard biotools	66	31.818	33.409
171Yb	Yb	Gzmb	GB11	3171002B	Standard biotools	66	31.818	33.409
172Yb	Yb	Ki67	B56	3172024B	Standard biotools	66	31.818	33.409
						Ab Total:		141.74
