# Supplementary material for: Entinostat in combination with nivolumab in metastatic pancreatic ductal adenocarcinoma: a phase 2 clinical trial
Source: Nat Commun. 2024 Nov 12;15:9801. doi: 10.1038/s41467-024-52528-7 (PMC11557583; doi:10.1038/s41467-024-52528-7)
Supplement: Supplementary file 27 — Supplementary Data 24 [file 41467_2024_52528_MOESM27_ESM.xlsx]

## Sheet: Sheet1
Supplementary Table 17. Antibody-metal conjugation kits used in CyTOF panel designs.
Product	Cat number
Amicon Ultra 0.5 mL, Ultracel 50K, 96pk	UFC505096
Amicon Ultra 0.5 mL, Ultracel 3K, 96pk	UFC500396
149Sm	S00022
151Eu	S00024
155Gd	S00098
158Gd	S00029
160Gd	S00031
162Dy	S00032
166Er	S00035
174Yb	S00042
176Yb	S00044
L buffer 1.4 mL	S00007
R buffer 6 mL	S00001
C buffer 5.5 mL	S00003
W buffer 8 mL	S00005
