# Supplementary material for: Entinostat in combination with nivolumab in metastatic pancreatic ductal adenocarcinoma: a phase 2 clinical trial
Source: Nat Commun. 2024 Nov 12;15:9801. doi: 10.1038/s41467-024-52528-7 (PMC11557583; doi:10.1038/s41467-024-52528-7)
Supplement: Supplementary file 28 — Supplementary Data 25 [file 41467_2024_52528_MOESM28_ESM.csv]

gene	J1798_P28_Baseline	J1798_P41_Baseline	J1798_P41_C1D1	J1798_P19_Baseline	J1798_P19_C1D1	J1798_P42_Baseline	J1798_P8_Baseline	J1798_P8_C1D1	J1798_P5_Baseline	J1798_P5_C1D1	J1798_P1_Baseline	J1798_P1_C1D1	J1798_P27_Baseline	J1798_P9_Baseline	J1798_P40_Baseline	J1798_P30_Baseline	J1798_P24_Baseline	J1798_P24_C1D1	J1798_P34_C1D1	J1798_P3_Baseline	J1798_P3_C1D1	J1798_P18_Baseline	J1798_P18_C1D1	J1798_P38_Baseline	J1798_P38_C1D1	J1798_P33_Baseline	J1798_P33_C1D1	J1798_P33_C2D1	J1798_P44_Baseline	J1798_P44_C1D1	J1798_P44_C2D1	J1798_P6_C1D1	J1798_P14_Baseline	J1798_P14_C1D1	J1798_P26_Baseline	J1798_P26_C1D1	J1798_P15_Baseline	J1798_P15_C1D1	J1798_P15_C2D1	J1798_P12_Baseline	J1798_P21_Baseline	J1798_P21_C1D1	J1798_P25_Baseline	J1798_P25_C1D1	J1798_P25_C2D1
A1BG	28	4047	2449	47	24	30	12155	123	7897	318	10294	8987	3648	4773	11	5720	213	448	24	11	2422	9181	1919	59	30	951	2	139	2740	6656	6864	19	91	81	4313	1510	242	7896	34	17760	8	30	18426	4735	6177
A1BG-AS1	25	5	9	36	23	15	10	2	14	13	2	13	14	14	7	11	13	8	7	13	6	18	7	42	49	1	1	6	6	6	51	13	16	32	4	6	9	14	29	7	8	28	4	7	2
A1CF	0	563	1275	15	11	67	4469	114	3871	377	3842	4377	1025	2093	1	2945	127	254	47	347	1435	4192	68	114	32	302	29	48	1014	2256	2697	0	126	236	1690	1467	169	2558	71	7693	607	216	7597	1978	2890
A2M	5203	4846.92	6583.96	6499	3811	5930.99	21966.91	748	24289.74	4677.99	29060.96	33245.98	13454.94	20496	1308	23062.94	2218	2769	1329	3830	8897.96	74391	1863.98	5694	8238	4782.98	680	1389	8901	13893.74	25190.97	2256	10661	8199	22224	14779.97	6374	21663.55	11688	50718.44	3228	5472	31793.94	13836.99	16449.98
A2M-AS1	14	14	10	45	17	38	21	8	24	14	15	17	12	55	19	11	13	6	9	6	12	20	5	13	10	12	2	2	13	5	24	8	27	27	15	14	17	15	19	12	9	15	14	3	11
A2ML1	1087	215	236	62	59	9	1	175	14	65	1	1	125	27	295	578	433	453	17	36	194	176	57	30	8	4852	2249	4078	65	19	1	34	1	2	5193	8014	4	3	0	1200	19	3	0	76	0
A2MP1	0	1	1	1	0	1	0	0	0	0	0	0	0	0	0	0	0	0	0	0	1	0	0	0	0	1	0	0	0	0	0	0	0	1	0	0	1	0	1	0	2	0	0	0	0
A3GALT2	0	0	0	0	1	0	0	0	0	1	0	0	0	0	0	0	0	0	3	0	0	0	0	2	1	0	0	2	2	0	0	0	0	0	0	0	0	0	0	0	0	0	0	0	0
A4GALT	577	626	341	59	36	72	30	97	66	196	11	38	83	461	384	391	590	678	86	374	477	108	285	68	74	672	457	527	276	144	538	233	114	135	362	542	114	91	125	565	184	179	22	113	56
A4GNT	3	4	0	10	16	3	0	0	10	236	0	4	1	2	0	0	0	0	0	0	0	0	1	0	0	0	0	1	1	0	12	0	7	0	0	0	0	0	0	1	1	0	1	0	27
AA06	0	0	0	0	0	0	0	0	0	0	0	0	0	0	0	0	0	0	0	0	0	0	0	0	0	0	0	0	0	0	0	0	0	0	0	0	0	0	0	0	0	0	0	0	0
AAAS	250	213	117	181	127	118	154	271	145	168	141	242	197	376	364	320	333	254	276	233	298	283	204	500	225	229	229	127	414	236	571	174	156	183	431	359	266	214	247	324	227	221	192	188	274
AACS	301	619	340	269	241	186	51	633	228	449	73	144	334	298	613	324	254	222	162	440	625	267	305	1132	522	316	386	123	555	310	787	256	245	256	399	384	294	250	226	191	277	217	171	429	530
AACSP1	0	1	0	0	0	0	0	0	0	0	0	0	0	36	0	0	2	0	0	0	0	0	0	2	6	1	0	2	3	1	0	0	1	0	0	0	0	0	0	0	3	2	1	0	0
AADAC	25	272	808	31	13	108	3502	32	2445	542	1990	2235	461	1358	1	1071	109	114	113	151	650	1665	17	20	25	104	16	41	681	1117	1374	3	54	97	1340	1137	42	686	10	3247	8	0	2710	641	1132
AADACL2	0	0	0	0	0	0	0	6	0	0	0	0	0	0	0	0	0	0	0	0	0	7	0	0	2	0	0	0	13	0	0	0	0	0	0	0	0	0	0	0	1	0	0	43	0
AADACL2-AS1	0	1	0	0	0	0	0	0	1	0	1	3	0	0	0	0	0	0	1	0	0	0	0	0	1	0	0	0	0	0	0	0	0	0	0	0	0	0	0	0	2	0	0	0	0
AADACL3	0	0	0	0	0	0	0	0	0	0	0	0	0	80	0	0	0	0	0	0	0	0	0	1	0	4	0	1	0	0	0	0	0	0	0	0	0	0	0	0	0	0	0	0	0
AADACL4	0	0	0	0	0	0	0	0	0	0	0	0	0	0	0	0	0	0	0	0	0	0	0	0	0	0	0	0	0	0	1	0	0	0	0	0	0	0	0	0	0	0	0	0	0
AADACP1	54	1	5	4	0	0	101	27	35	72	26	56	5	6	0	231	5	5	61	312	229	66	0	74	47	26	12	17	9	25	24	0	1	35	93	50	60	52	29	99	7	6	21	12	5
AADAT	26	32	39	43	27	10	175	57	143	44	201	207	45	130	16	69	26	24	15	64	56	114	5	35	43	45	25	23	98	124	163	45	34	41	66	58	71	166	49	301	32	25	313	59	80
AAED1	118	43	66	112	67	94	95	54	66	86	48	72	84	119	57	175	120	115	49	110	68	97	15	313	100	56	38	46	85	42	223	76	115	140	165	191	108	86	108	88	88	74	36	93	105
AAGAB	446	522	399	367	236	201	272	1346	337	746	167	445	609	798	587	714	539	429	280	748	596	410	97	1166	454	268	305	171	688	326	1123	329	350	640	754	860	605	415	562	517	626	360	250	698	1072
AAK1	1064	968	853	1088	853	707	343	479	584	578	306	680	897	941	381	987	1048	970	640	711	677	1216	501	1394	1018	429	539	453	691	359	1294	904	973	1018	1028	964	821	928	1183	573	1307	1113	320	662	531
AAMDC	41	55	41	42	32	41	79	80	54	44	31	58	38	71	22	166	114	83	33	54	51	66	13	126	30	25	41	12	26	41	96	29	33	38	96	99	58	59	69	102	50	36	72	57	128
AAMP	842	1193	502	657	414	422	516	1154	632	1046	388	713	1522	1413	777	1302	1089	996	795	1206	1157	879	1034	1358	579	648	1054	431	950	661	1493	631	667	574	1476	1506	1040	858	948	946	1029	550	693	1216	1712
AANAT	1	0	0	0	0	0	0	0	0	0	0	0	0	0	0	0	1	0	0	0	0	0	0	2	0	0	0	5	0	0	0	0	0	0	0	0	0	0	0	0	0	0	0	0	0
AAR2	296	521	259	277	182	215	186	383	252	370	168	293	537	622	317	477	314	374	297	436	487	458	327	630	297	243	282	192	470	327	630	262	246	280	939	924	280	313	285	329	302	292	288	369	425
AARD	0	0	0	4	1	4	0	0	0	0	1	0	0	0	1	0	0	0	0	0	0	1	1	5	4	1	0	16	1	0	2	0	2	1	0	0	0	0	1	0	1	2	0	0	0
AARS	1020	1661	932	838	598	618	742	3031	1162	1407	625	1167	1504	1284	1817	1700	1304	1618	885	1514	2412	1038	571	2787	1723	973	1459	651	1467	963	2293	983	883	1246	1597	1768	1459	1534	1842	1300	1287	1006	1057	1432	1793
AARS2	177	321	174	185	156	140	127	383	233	413	105	240	299	493	295	350	425	409	240	286	254	243	271	841	535	160	172	107	269	175	399	163	258	334	444	496	205	178	241	205	283	254	205	212	277
AARSD1	148	233.94	120	87.52	52	106	91.95	149.42	128	129.6	71	106.09	190.14	185.5	164.43	267	179.03	150	148.68	135.62	122	103.85	74.77	269.75	126	133	211	100	162.77	97	225.72	106.67	75.27	89.06	245	301.73	92.87	86.98	94	153.28	99.41	60.1	96	85.36	120
AASDH	164	126	105	144	124	94	90	166	119	114	74	149	162	145	111	241	266	275	250	195	188	141	20	296	157	147	230	145	214	121	317	121	107	185	231	240	189	162	176	213	176	172	126	87	110
AASDHPPT	367	388	374	260	208	276	380	1066	371	505	247	414	303	704	517	565	635	575	415	756	655	480	101	1161	513	451	808	337	913	428	1313	274	242	391	773	708	633	479	538	639	425	275	388	549	641
AASS	198	103	159	183	194	176	572	27	299	125	594	770	198	472	58	242	122	104	69	89	203	708	16	315	266	88	25	27	242	572	435	274	258	338	463	247	353	616	350	891	280	333	907	234	420
AATBC	36	17	11	17	10	11	1	14	16	14	1	9	39	5	9	13	45	38	19	4	17	12	8	3	5	5	6	11	36	17	44	11	7	12	15	5	13	2	25	12	15	9	12	12	1
AATF	433	537	268	261	198	258	167	562	280	516	98	274	299	668	441	479	391	382	415	669	480	292	294	648	290	318	433	259	487	218	669	264	236	445	885	959	360	243	349	354	342	205	175	277	367
AATK	48	162	80	218	167	19	10	15	68	161	55	243	123	39	18	61	30	30	46	34	68	31	50	89	104	25	6	37	28	29	42	185	125	61	58	69	558	391	502	16	233	185	43	195	187
AATK-AS1	0	0	0	0	0	0	0	0	0	0	0	0	0	0	0	0	0	0	0	0	0	0	0	0	0	0	0	1	0	0	0	0	0	0	0	0	1	0	3	0	0	0	0	0	0
ABALON	10	12	11	5	7	4	1	31	7	7	0	9	23	9	4	10	1	4	9	13	19	5	4	6	1	3	3	3	2	6	9	7	5	5	6	10	5	0	2	2	4	9	1	5	4
ABAT	139	1015	1716	171	142	74	5185	87	2031	264	3869	4794	1707	2822	155	2614	279	421	42	297	1890	3547	226	84	67	435	143	101	1224	2913	4008	106	298	303	2265	1617	509	4888	338	8728	103	74	6886	2302	2368
ABCA1	2932	2673	2439	3556	2166	1588	3365	590	2899	1817	2477	3055	2125	2521	1269	4271	2574	1984	875	1166	1862	5002	548	2783	2065	1314	602	1557	1950	1498	5603	1903	1590	2092	3155	2122	1728	2981	2201	4643	1441	3172	4104	1522	1637
ABCA10	51	41	53	38	51	69	105	39	91.21	44	60	46	18	10.05	18	26	58	56	21	29	40	33	1	42	82.23	15	5	2	81	64	128	25	230	151	52	38	33	67	39	110	72	62	96	89	41
ABCA11P	43	67	42.3	56	47	34	27	83	54	64	19.23	44	41	55.53	23	72.31	64.3	62	45	48	54	64.12	24	94	82.77	61	46.26	34	61.31	38.33	99	50.34	47	64.28	104	116.06	46	41	45	66	156.67	113	25	38	26
ABCA12	1	227	235	6	6	163	3	52	19	49	67	258	278	52	1318	128	451	366	54	54	147	174	46	1214	408	600	332	164	1999	972	2684	197	361	253	28	32	67	35	59	130	41	7	28	293	104
ABCA13	14	403	302	151	211	96	62	119	75	264	29	92	137	157	75	146	714	478	288	12	37	41	13	777	207	375	119	411	239	97	74	34	76	27	67	46	4	10	5	34	139	110	38	193	155
ABCA17P	1	7	5	1	2	2	0	0	0	2	0	3	3	0	3	2	4	7	0	1	2	1	3	8	5	3	0	4	2	0	0	1	0	0	1	1	2	1	0	2	3	3	0	0	0
ABCA2	778	913	388	1009	651	257	381	242	603	244	559	681	1388	415	207	866	1239	1328	507	452	588	1126	1352	614	540	345	266	222	515	429	1013	443	1041	693	1041	931	3293	3301	3297	1041	601	699	850	403	287
ABCA3	351	216	139	296	190	85	51	48	116	81	79	154	218	35	196	150	105	128	70	58	108	201	271	207	167	462	813	284	53	42	90	124	86	95	124	95	500	433	456	49	145	150	121	228	182
ABCA4	10	7	7	1	2	4	8	0	12	3	5	9	10	18	31	25	17	14	4	4	4	15	6	8	6	11	9	3	14	11	17	1	8	5	21	32	5	4	2	22	2	3	15	10	3
ABCA5	227	224	333	242	267	373	588	183	472.79	222	471	699	280	492.95	210	497	267	251	188	147	296	602	33	457	315	123	109	76	693	423	1231	333	297	304	515	436	184	383	132	912	410	477	591	409	417
ABCA6	179	229	532	328	202	386	1894	42	1118	143	1454	1865	534	835	60	922	405	419	245	32	551	1568	37	210	240	151	11	13	474	994	1318	144	1877	681	978	826	86	1232	110	2947	143	170	2492	682	984
ABCA7	440	1006	312	347	280	100	66	357	180	362	140	416	297	130	232	133	399	321	375	286	311	221	493	256	263	382	451	217	299	230	539	259	386	439	346	301	438	478	519	262	372	277	129	314	310
ABCA8	56	117	195	108	84	642	833	16	554	89	524	817	312	352	21	307	47	61	13	21	254.85	896	35	271	322	86	4	4	242	338	359	125	75	70	476	292	174	619	98	966	105	107	835	272	226
ABCA9	136	36	91	128	109	128	260	11	210	69	134	192	81	106	20	126	88	105	34	26	49.15	228	15	112	152	37	0	4	101	76	142	68	288	178	105	56	36	119	108	298	122	165	134	81	42
ABCA9-AS1	0	0	0	0	0	0	0	0	0	1	0	0	0	0	0	0	3	5	0	0	0	2	0	4	1	0	0	0	0	0	1	0	0	0	0	0	0	0	0	0	2	0	0	0	0
ABCB1	30	277.24	243	50	13.51	37	393.62	9	523.87	34	520.34	853.57	235	275.2	8	593.27	45.23	68	14	15	250.59	1625.32	59	380	142	55	2	28	193	196	395.43	13	162	237	469	421	16	286	36	679	102.83	23	949.32	226	390
ABCB10	324	398	386	292	208	232	449	648	356	334	208	390	264	290	336	774	498	366	235	424	426	410	98	517	267	184	162	156	653	360	1108	238	233	361	425	390	564	428	472	539	327	217	461	738	1036
ABCB11	3	184	455	5	0	3	1590	18	1098	52	1265	2421	355	430	2	643	25	81	70	7	485	1047	34	6	0	143	24	27	261	789	1085	0	38	40	740	414	32	1084	4	2023	42	13	1320	424	695
ABCB4	13	741.76	820	18	10.49	8	2338.38	50	2218.13	80	2133.66	5577.43	329	913.8	8	1372.73	121.77	165	20	10	1277.41	2907.68	66	41	34	174	6	29	614	349	1206.57	45	92	81	1153	609	39	829	22	3205	17.17	48	1674.68	709	1188
ABCB5	2	3	0	11	0	6	0	1	0	1	0	9	0	0	0	1	0	0	0	1	0	3	0	2	6	1	0	0	0	0	3	8	1	4	0	0	15	0	0	0	6	22	2	11	1
ABCB6	103	540	192	114	51	144	232	345	242	262	216	202	290	377	282	311	243	199	127	109	191	282	342	1911	559	92	86	102	1327	822	1284	110	145	103	246	180	217	251	275	471	110	92	335	230	403
ABCB7	178	131	155	189	105	206	197	437	200	281	170	237	304	377	325	307	334	281	196	544	388	273	26	672	238	170	189	107	263	173	477	171	142	218	538	489	111	169	126	354	405	309	291	291	455
ABCB8	259	678	269	276	174	152	202	283	241	328	205	299	552	276	236	524	341	317	119	312	282	271	237	284	150	194	209	91	569	347	801	148	163	230	245	225	205	243	179	337	301	209	241	267	302
ABCB9	97	82	66	20	34	25	18	168	29	58	23	50	123	102	73	275	60	45	328	157	157	44	83	222	140	50	134	62	34	29	46	32	84	120	206	221	33	35	40	29	61	48	15	108	59
ABCC1	807	1535	544	793	615	497	143	1323	449	809	189	375	686	480	1763	2292	1478	1281	817	1361	1815	803	1287	594	547	904	615	496	2387	1442	2668	1123	743	844	1150	1004	482	474	570	601	629	620	222	673	489
ABCC10	227	541	224	249	217	135	81	416	275	495	82	188	269	336	242	185	313	262	179	237	274	251	328	236	187	242	184	137	354	237	416	179	616	635	550	501	202	214	226	115	424	243	135	223	241
ABCC11	0	25	14	5	3	4	41	5	23	2	24	27	11	8	2	7	14	5	4	7	11	19	1	3	1	4	1	1	17	32	44	1	12	3	22	18	0	14	0	38	1	2	44	15	16
ABCC12	0	0	0	0	0	0	0	0	0	0	0	0	0	0	0	1	0	0	0	0	0	0	0	6	0	0	0	0	0	0	0	0	4	0	1	0	0	0	0	2	0	0	0	0	0
ABCC13	0	0	0	0	0	9	1	0	1	0	0	0	1	3	0	0	3	8	0	3	1	4	2	15	4	3	0	13	4	1	10	1	0	0	0	0	0	0	0	1	18	9	1	14	13
ABCC2	16	231	450	13	7	152	1009	367	1151	85	1593	1624	410	741	43	558	92	123	15	134	513	1479	140	1096	563	148	21	59	2861	1846	3475	13	47	67	532	297	83	993	40	2802	37	34	2986	624	785
ABCC3	1756	3490	1524	2668	2488	1008	1109	1464	1763	2527	1934	3209	5826	502	1300	1908	761	628	484	1109	2042	2337	1192	327	450	514	704	308	4804	3574	5898	3285	2398	2020	1988	2077	652	1237	629	1614	2534	1795	1946	1773	1819
ABCC4	292	70	114	272	207	542	71	410	226	194	66	182	207	526	145	200	268	243	63	184	295	405	114	341	198	221	397	206	354	116	681	248	290	636	645	607	219	208	289	105	365	354	69	129	129
ABCC5	397	505	271	480	466	252	110	262	337	301	118	240	528	388	350	299	1080	748	220	310	371	373	241	1139	785	187	121	142	339	173	462	515	652	665	474	524	349	399	504	178	360	543	129	261	260
ABCC5-AS1	0	0	0	0	0	0	0	0	0	0	0	0	0	0	0	0	0	1	0	0	0	0	0	0	0	0	0	0	0	0	0	0	2	1	0	0	0	0	0	0	0	0	0	0	0
ABCC6	9	495.16	337.29	66.11	69.29	58.57	1283.65	33.99	1016.85	58.4	1097.04	988.06	538.33	571.17	112.71	762.29	57.95	57.36	24.07	44.34	325.54	1505.6	163.75	9.76	9.98	162.77	8.35	20.36	434.2	790.92	846.24	16	88.84	57.15	510.17	316.08	196.12	849.86	123.77	1864.12	47.5	42.57	2775.29	624.36	623.8
ABCC6P1	0	33.82	42.25	0	6.35	4.25	311.27	8.93	198.77	10.89	177.28	214.65	51.84	161.33	2.29	62.71	8.46	9.79	5.93	17.25	62.31	280.4	2.49	5.56	1	39.23	1.65	4.64	62.89	120.39	136.03	0	12.59	10.68	102.88	73.75	58.29	166.59	32.2	413.5	11.26	3.43	302.87	63.56	87.09
ABCC6P2	0	7.02	5.47	7.89	3.37	1.18	19.09	1.09	32.39	4.71	7.68	18.29	5.82	13.5	0	13	3.6	8.84	6	2.41	1.15	27	6.76	2.67	2.02	0	0	1	2.91	12.69	15.73	0	6.57	4.17	13.95	6.17	24.59	23.55	18.03	27.38	2.24	0	34.84	19.08	23.11
ABCC8	0	0	0	0	0	0	2	2	5	2	1	4	1	1	3	0	1	0	0	0	0	2	3	3	13	0	0	1	2	0	0	1	0	0	1	1	0	1	0	0	26	29	0	1	3
ABCC9	191	157	473	288	164	867	1459	21	1032	238	671	899	376	705	62	458	181	188	66	397	421	1092	32	776	713	76	23	13	431	744	1132	326	267	215	515	430	234	941	247	2424	271	486	1936	669	605
ABCD1	206	406	186	234	147	120	107	244	196	272	134	203	339	239	193	361	221	207	176	446	347	224	244	546	216	94	220	117	179	127	353	107	160	193	229	203	278	241	268	162	120	172	127	263	256
ABCD2	37	2	8	37	20	102	10	3	8	6	6	14	6	11	7	13	4	14	3	5	10	27	5	47	26	7	7	15	9	3	104	4	9	10	6	1	4	5	20	13	4	2	4	12	36
ABCD3	630	967	1109	669	479	495	1815	914	1476	655	1169	1862	787	1139	969	1398	638	574	382	671	946	1499	81	973	454	417	723	253	1855	1197	3111	695	575	705	1924	1792	756	1257	643	2482	816	434	1830	1390	2067
ABCD4	253	375	167	287	195	183	261	181	248	239	200	246	404	339	202	334	181	164	96	283	323	243	72	302	234	168	148	85	244	180	449	253	216	231	213	203	155	184	199	387	330	288	375	228	264
ABCE1	937	809	980	626	549	636	734	1761	740	1427	395	834	1175	1493	942	2200	1853	1682	925	2048	1564	1013	93	2811	1050	1815	2558	1376	2349	965	3657	797	677	1145	3102	3315	850	664	820	1365	1080	596	550	1097	1516
ABCF1	320	1069	451	405	247	334	278	936	401	673	284	508	569	1258	660	872	700	645	538	580	609	508	264	1236	541	467	516	314	791	500	1010	361	419	545	1216	1261	426	397	544	371	770	529	391	597	809
ABCF2	609	748	442	394	298	246	204	1117	317	484	166	333	790	799	656	820	737	575	219	635	755	374	157	656	294	531	962	250	1322	636	1830	460	337	497	1476	1535	424	356	470	459	506	294	221	515	775
ABCF3	326	728	356	281	215	173	288	212	313	320	200	412	712	373	539	533	915	846	256	421	501	374	169	709	323	261	288	165	537	335	730	243	369	363	768	812	355	334	347	410	278	237	320	455	549
ABCG1	1114	532	342	1078	588	178	202	163	267	560	134	280	351	150	975	440	556	525	335	311	308	525	169	584	265	179	185	248	435	228	906	238	255	339	843	752	632	509	642	618	354	601	147	173	194
ABCG2	53	28	38	49	30	17	161	13	223	51	324	358	123	94	30	104	69	71	10	71	102	329	10	86	49	40	13	26	270	356	415	24	101	119	140	51	120	216	92	722	16	11	659	326	276
ABCG4	4	0	4	2	2	2	2	2	2	5	2	2	2	0	1	2	0	1	0	4	6	2	0	1	6	1	0	0	1	3	5	1	7	1	0	2	1	4	3	1	1	3	0	3	0
ABCG5	0	74	95	0	0	3	325	3	288	12	295	435	61	126	2	151	10	29	1	7	110	329	12	0	0	49	0	4	120	178	209	1	8	11	168	76	41	234	7	552	2	2	466	92	126
ABCG8	0	225	202	0	0	1	559	8	509	22	772	742	91	213	2	344	24	45	5	1	178	613	36	2	0	45	1	8	294	575	575	1	19	8	235	175	46	436	16	778	4	3	1011	270	239
ABHD1	0	4	2	0	1	1	10	5	6	0	0	4	0	1	0	1	2	5	2	1	0	1	0	1	4	1	1	2	1	2	8	2	0	3	0	3	4	13	6	9	1	1	7	2	8
ABHD10	325	300	328	216	131	214	506	289	366	389	221	277	347	358	254	523	465	456	271	490	359	364	68	983	357	171	274	96	303	253	578	185	191	261	504	511	482	388	396	563	171	131	403	376	547
ABHD11	214	420	224	115	127	133	37	484	128	204	88	181	436	237	147	309	208	198	129	391	317	124	129	396	212	255	472	179	316	162	211	263	201	132	348	389	338	268	282	101	391.87	166	126	325	385
ABHD11-AS1	39	53	34	79	40	10	1	7	17	45	2	13	89	11	2	20	11	18	13	49	30	11	9	17	14	3	21	4	15	10	16	27	17	4	16	22	14	7	5	10	61	28	10	28	37
ABHD12	392	429	239	502	317	266	135	409	354	553	170	353	718	576	384	446	376	339	186	289	311	492	452	849	404	226	333	284	462	310	873	256	518	551	804	827	575	412	545	471	419	345	355	601	747
ABHD12B	0	0	1	1	0	0	0	82	0	1	0	0	1	9	0	1	0	0	0	0	0	3	0	1	0	5	0	0	5	0	3	0	0	0	14	21	0	0	0	0	1	1	0	17	0
ABHD13	390	179	262	356	225	304	308	661	357	486	192	555	298	679	346	440	334	309	129	420	382	387	82	481	369	201	307	173	504	288	915	458	245	381	646	577	469	328	454	367	867	524	290	503	723
ABHD14A	93	57	39	85	52	39.77	82.24	49	61	59	62	71	57	70	81	101	71	70	17.16	33	42	79	40	93.9	40	44	33	37	124	87	183	67	46	43.49	76	65	162	85.63	95	101	45	24	98.78	76	137
ABHD14A-ACY1	0	0	0	0	0	5.38	8.79	0	0	0	0	0	0	0	0	0	0	0	22.34	0	0	0	0	9.15	0	0	0	0	0	0	0	0	0	36.29	0	0	0	16.42	0	0	0	0	61.48	0	0
ABHD14B	390	428	307	473	357	278	738	420	588	395	558	691	523	515	267	468	539	526	135	316	455	646	221	389	183	164	107	109	400	507	896	321	233	315	447	405	388	612	337	1237	259	224	1181	942	1292
ABHD15	262	298	150	343	233	241	278	263	207	172	200	322	300	244	185	375	189	208	31	262	250	386	318	337	148	111	55	71	324	376	584	155	277	374	343	344	415	448	372	530	189	125	423	252	304
ABHD16A	310	540	280	319	229	214	429	600	439	710	249	433	495	655	510	751	473	428	332	504	535	526	182	780	326	263	304	188	697	387	1308	289	478	543	753	722	593	394	531	542	673	269	506	751	1507
ABHD16B	1	1	0	0	1	0	0	0	2	0	0	0	0	0	1	0	0	1	1	0	0	0	0	0	0	2	1	13	0	0	1	1	0	0	0	0	0	0	0	0	0	0	0	1	0
ABHD17A	424	701	365	498	393	342	368	783	455	369	150	263	366	543	212	396	286	188	312	407	301	390	699	493	319	232	195	195	594	466	931	257	451	360	618	678	647	393	496	393	315	307	381	601	826
ABHD17B	135	93	128	170	125	131	195	249	161	164	136	237	166	257	101	225	320	284	46	172	164	330	160	787	282	224	172	228	510	301	766	210	196	226	321	271	503	388	401	303	190	139	290	379	490
ABHD17C	353	1214	823	485	350	188	43	1340	666	2259	320	711	410	279	816	407	761	742	512	1094	807	839	627	398	218	505	381	191	1383	770	1777	665	374	589	1199	1267	1037	757	765	414	1341	819	289	1033	872
ABHD2	7022	15511	11168	8054	5395	2061	6640	8006	8795	18653	9396	18038	19013	5231	3756	10011	4392	5373	1852	7694	15579	11340	5768	16431	11109	2382	1718	1717	6113	5483	12027	6638	6029	9149	14792	14135	7123	8588	6591	11614	6166	4983	12717	11687	11359
ABHD3	311	266	312	281	212	353	326	301	359	535	165	298	401	327	389	371	204	193	71	314	438	361	48	806	289	162	186	142	828	374	1428	474	293	317	341	337	392	293	381	282	1738	878	249	332	448
ABHD4	192	272	190	405	193	182	100	121	200	210	185	223	275	185	153	280	187	250	65	211	299	233	127	548	286	183	130	117	534	405	706	297	195	163	191	142	457	431	462	342	272	408	204	278	320
ABHD5	446	238	342	269	223	243	332	259	289	222	165	293	254	291	252	459	240	221	140	328	359	398	44	798	421	326	438	392	448	192	778	260	219	461	688	807	391	325	379	554	279	174	301	611	602
ABHD6	140	113	241	94	50	43	738	130	237	144	212	438	158	307	69	294	77	68	24	75	222	314	15	157	77	68	38	32	229	221	709	78	73	104	196	205	158	420	162	459	128	93	319	325	402
ABHD8	88	133	90	109	89	45	141	89	107	35	51	114	129	129	180	106	237	214	57	51	104	119	87	123	82	59	59	61	129	101	319	43	63	74	156	182	133	141	169	184	37	64	151	159	172
ABI1	1049	603	770	722	647	446	503	1523	657	1060	288	777	677	751	886	1046	1297	1115	431	1639	1487	757	55	1078	489	364	951	438	1109	470	2045	782	633	859	1661	1655	875	632	895	1018	1221	777	548	1258	1837
ABI2	579	313	304	699	425	427	174	808	311	355	204	540	754	874	525	833	813	890	525	584	589	445	126	799	780	165	331	130	321	154	679	721	688	787	781	710	862	817	993	424	692	695	192	589	401
ABI3	212	94	58	198	175	49	160	25	164	100	45	89	103	89	55	158	63	61	66	68	92	199	80	83	45	64	24	59	69	33	368	33	196	212	76	41	69	69	208	152	52	65	81	77	137
ABI3BP	175	368	431	198	150	275	20	24	140	62	66	388	127	83	299	155	48	29	29	65	64	201	25	301	414	17	9	6	230	63	240	447	144	109	128	67	77	87	75	187	264	311	58	143	47
ABL1	718	857	412	1017	647	565	267	616	499	734	374	666	992	620	578	838	1118	1032	468	712	759	763	506	1447	1151	622	400	339	1338	786	2057	913	798	1243	797	795	1097	1003	1307	708	911	954	568	1083	1045
ABL2	1066	842	833	738	613	723	282	1368	549	809	247	483	651	936	668	1853	1188	1004	1541	2274	2064	817	217	1094	1024	683	1155	991	1349	786	2085	623	1200	1540	1335	1223	739	706	1033	531	1255	1405	372	960	582
ABLIM1	1543	2772	1751	2086	1671	1559	612	2435	1718	3625	1196	2369	3936	1791	6303	1966	2084	2103	1020	2494	2219	2433	1350	3578	1773	1224	1250	775	2934	1820	3884	1690	1883	1708	2034	2102	2174	1977	1732	1584	2545	1569	1327	4239	4286
ABLIM2	74	355	210	71	48	70	20	103	152	249	40	107	174	24	57	184	237	218	60	56	70	178	152	296	128	39	16	31	115	96	275	30	128	120	122	123	582	398	433	62	562	599	63	138	143
ABLIM3	691	946	966	369	325	370	1008	255	662	178	537	644	803	667	53	2094	200	283	608	813	1011	718	268	356	289	363	388	298	384	261	699	149	599	951	1718	1892	97	448	110	1421	305	220	566	784	449
ABO	40	195	47	69	44	6	0	29	37	78	15	18	79	17	5	95	17	25	25	30	61	21	89	14	21	56	28	24	0	0	2	113	72	92	34	31	41	45	28	10	37	43	26	67	42
ABR	2291	1561	758	1630	1137	694	220	1553	760	1393	327	1026	2356	821	523	1014	977	917	939	1579	1518	874	879	841	680	1125	1481	876	1039	533	1653	1033	1392	2004	1785	1566	1017	922	1367	592	1849	1547	490	1545	1516
ABRA	2	1	1	0	0	5	0	0	1	10	0	0	1	3	0	0	0	0	0	1	0	10	0	187	45	0	0	0	3	3	5	0	0	2	0	0	6	0	2	0	0	6	0	6	0
ABRACL	203	131	128	165	81	156	144	272	179	266	117	257	213	502	179	166	244	196	46	382	328	329	100	749	227	928	2264	912	271	119	417	226	145	212	823	829	195	145	173	162	729	255	184	598	752
ABT1	170	323	158	133	82	131	190	583	199	276	96	212	231	439	153	318	366	288	146	351	323	188	95	597	271	207	260	166	382	240	578	176	157	221	540	579	277	180	222	238	282	182	200	310	467
ABTB1	239	389	125	295	155	74	48	53	119	93	107	205	326	106	46	136	115	123	89	120	149	152	297	86	85	102	47	88	74	75	151	141	182	120	88	68	67	83	93	79	269	261	70	128	95
ABTB2	172	268	183	113	99	70	175	194	193	234	129	124	230	280	85	206	73	109	97	323	426	239	333	147	162	240	511	294	196	178	279	89	216	236	467	489	111	162	90	305	275	183	189	400	236
ACAA1	485	587	567	322	264	224	2140	266	1653	319	1323	1156	649	797	191	797	183	195	117	321	801	1197	251	546	319	296	334	152	851	1753	1522	388	307	358	1051	985	343	1043	322	2280	417	252	4283	861	1276
ACAA2	769	1138	1968	662	419	658	4460	854	2828	553	2875	3856	1084	2467	337	2274	420	513	165	607	1834	3032	162	881	461	728	662	439	1516	2570	4413	457	652	926	1741	2283	450	2438	461	4705	500	346	5802	1974	2717
ACACA	572	1395	907	809	658	1037	384	2467	1152	1355	439	620	1228	1362	1998	1985	1716	1649	920	1063	1444	1472	554	2229	1230	1288	1484	714	2286	1195	2532	1139	1025	1348	2086	1772	902	1003	768	1278	1517	707	1387	1585	1199
ACACB	275	551	915	350	335	1655	1688	642	1268	255	1095	1146	872	773	157	857	191	222	243	185	642	1491	134	282	186	237	117	46	382	1037	1159	303	479	456	635	491	704	1873	676	2380	300	380	5108	1382	1170
ACAD10	209	325	198	204	181	131	296	200	316	151	339	383	354	303	316	412	207	166	244	379	476	369	104	114	110	187	249	106	329	261	460	190	229	265	475	403	227	379	228	416	278	240	559	279	288
ACAD11	164.49	200.51	357.63	141.25	144.75	85.9	957.36	97.5	565.43	143.02	590.57	941.79	236.17	400.18	102.28	327.94	237.43	239.4	178.89	168.71	381.96	749.97	68	210.37	207.99	118.04	80.08	70.65	309.69	458.98	726.02	148.28	248.51	250.56	341.32	358.64	173.56	682.09	128.98	1517.81	146.5	241.74	1405.63	442.83	546.64
ACAD8	170	204	125	133	145	141	231	116	178	132	171	245	194	172	153	196	128	121	78	158	213	320	80	167	90	116	222	85	252	218	409	123	124	115	286	301	271	286	253	356	183	110	304	264	375
ACAD9	278	478	296	199	166	181	212	280	283	330	242	388	629	430	381	545	596	474	300	506	506	379	184	896	408	307	427	176	363	211	532	302	337	324	481	502	297	301	277	464	315	254	396	501	569
ACADL	0	32	77	0	1	52	112	2	80	3	148	173	33	58	0	75	7	6	3	0	63	128	8	37	23	14	0	4	41	72	127	1	10	5	98	59	53	142	37	192	1	4	208	80	109
ACADM	291	277	553	259	192	465	2783	348	1337	238	999	1609	509	1018	468	838	317	264	182	384	697	922	46	970	219	179	422	140	884	759	1902	271	207	335	788	719	650	1084	515	1797	303	232	2189	845	1285
ACADS	287	592	616	220	196	256	1738	122	756	210	831	1056	480	704	137	722	206	211	135	232	537	779	191	470	138	169	102	69	610	878	1426	161	220	159	561	658	342	1014	232	2023	306	217	2164	660	848
ACADSB	191	342	844	135	137	298	5198	412	1996	249	3639	3765	800	1803	209	1145	243	256	136	199	922	2287	68	396	170	294	44	79	1266	3532	3595	216	216	189	1173	874	998	3374	709	5400	101	114	7501	1777	1938
ACADVL	2259	3522	2212	1047	784	1197	3952	1270	2922	1263	3085	4740	2489	2887	1056	3103	1712	1248	1127	1876	2528	3373	1258	1817	1158	1577	1659	1318	3061	2754	5306	2284	1291	1297	3238	3494	2102	3666	2124	4322	1884	1526	5075	2962	3576
ACAN	26	0	10	16	3	11	0	42	2	10	18	31	11	16	12	8	15	25	7	373	114	24	13	62	49	17	0	3	82	2	117	5	820	149	7	2	89	66	327	1	10	12	5	10	9
ACAP1	142	71	41	121	99	75	43	9	91	46	23	51	32	44	28	109	25	27	122	39	40	140	63	97	49	40	55	58	37	29	258	14	65	92	25	21	24	19	74	48	37	56	25	39	93
ACAP2	1518	985	1177	1197	921	961	684	1331	978	1400	519	1432	1486	1070	1451	1410	3424	2895	930	2369	1870	1144	98	2521	1273	541	803	571	1110	471	2228	952	1395	1547	1746	1904	1288	1061	1514	1360	1548	1166	877	1945	2340
ACAP3	314	461	182	200	114	154	118	113	183	218	74	128	339	202	140	307	482	331	250	312	191	302	733	761	452	280	392	147	294	161	362	144	304	378	523	383	138	133	173	203	316	238	149	218	197
ACAT1	256	1078	2604	170	92	436	7551	848	3511	447	3439	4950	988	4154	306	3862	649	818	162	372	1867	3602	110	1351	359	576	279	200	1798	1631	4308	116	365	304	1659	1604	1115	3199	781	6589	116	114	5215	1950	2442
ACAT2	129	283	395	137	79	244	750	551	786	702	361	364	513	538	392	302	222	221	72	437	691	502	67	850	269	340	171	155	893	606	1587	133	144	257	523	462	274	609	253	1776	414	175	4341	1211	2180
ACBD3	1042	985	1016	715	535	632	427	1345	668	1453	426	1194	762	829	1011	1280	1692	1499	856	1355	1287	871	352	1595	747	537	846	431	2058	871	2655	940	611	831	2496	2845	1604	1296	1537	961	1244	932	690	1962	2520
ACBD4	107	226	137	106	68	66	353	92	268	98	213	303	254	216	107	217	69	79	66	51	143	256	97	107	84	57	48	25	149	254	299	102	92	83	206	180	67	162	61	389	65	80	513	163	225
ACBD5	634	668	683	521	456	252	829	1027	757	515	702	1115	625	509	645	842	589	561	290	1033	1141	899	93	653	264	210	524	199	1479	895	2106	559	402	534	882	877	1370	1148	1140	1399	842	447	1269	1379	1782
ACBD6	272	281	188	198	159	176	90	712	155	233	79	180	210	190	262	335	359	299	250	373	299	218	271	626	272	193	284	135	522	254	769	191	183	229	308	334	350	235	301	249	243	253	195	411	546
ACBD7	2	15	8	11	7	3	6	45	6	8	2	6	40	43	20	47	34	44	18	13	20	8	15	169	69	8	19	5	13	10	29	7	6	18	28	17	5	8	14	21	29	7	25	68	162
ACCS	71	82	38	75	60	53	76	95	40	73	42	47	96	46	66	82	97	52	47	73	66	99	112	79	97	28	29	18	86	40	92	46	94	74	50	27	41	56	51	116	52	81	47	34	36
ACCSL	1	0	0	0	0	0	0	0	0	0	0	0	0	0	0	0	0	0	0	0	0	0	0	0	0	0	0	0	0	0	0	0	0	1	0	0	0	0	0	0	0	0	0	0	0
ACD	154	163	78	87	58	60	40	218	75	109	25	79	178	169	86	144	156	144	124	192	146	48	73	221	96	110	136	75	93	56	132	60	98	140	247	273	70	52	65	88	69	49	64	128	135
ACE	650	467	153	607	446	179	63	20	137	559	59	182	653	293	76	221	311	283	154	426	668	209	202	351	249	92	168	99	81	37	497	177	322	425	352	281	400	366	609	168	462	324	123	304	530
ACE2	8	23	19	19	34	10	34	3	114	413	46	105	34	32	11	49	69	67	10	4	20	99	8	34	10	69	7	30	146	62	249	8	31	17	18	13	1	15	7	61	36	9	354	1444	2982
ACER1	0	0	0	0	2	0	0	5	0	0	2	0	1	0	0	0	0	0	0	0	0	3	0	0	1	1	0	0	7	1	0	0	1	0	0	0	0	0	1	0	0	0	0	20	1
ACER2	313	47	40	253	131	65	85	42	80	192	83	247	69	61	24	62	72	71	21	57	61	90	25	70	54	65	31	22	66	48	116	344	94	53	173	142	231	116	151	181	253	98	65	214	310
ACER3	723	288	334	613	465	453	244	737	332	528	201	454	217	371	350	940	587	364	301	577	660	527	77	684	350	161	172	144	320	138	909	385	361	605	451	417	499	365	607	381	539	327	285	1085	1165
ACHE	33	125	23	89	91	46	35	14	92	71	68	127	608	148	34	21	4	6	12	15	44	98	163	141	51	25	25	22	400	334	131	273	139	135	33	33	236	132	233	4	119	100	27	116	71
ACIN1	1026	1159	655	901	813	552	380	1035	706	1153	454	890	922	812	1050	1376	932	814	680	1225	1297	876	358	1564	1176	1135	1200	573	1316	700	1762	1059	850	918	1432	1165	997	935	1189	776	1305	1292	554	866	1010
ACKR1	49	9	17	27	39	245	9	3	47	9	6	10	13	14	7	7	7	4	0	8	55	39	96	146	197	3	0	8	35	11	71	26	45	74	11	7	38	9	34	12	45	2	7	96	8
ACKR2	28	102	114	23	10	14	70	5	139	12	57	64	63	37	2	121	10	22	95	4	37	238	221	15	19	13	12	22	172	124	272	0	21	22	70	31	30	80	8	52	22	7	76	51	31
ACKR3	163	102	91	163	138	131	40	27	66	128	20	43	84	105	257	159	1187	932	96	211	90	102	29	242	211	24	18	18	715	302	837	255	204	132	116	94	147	91	109	501	217	278	33	112	51
ACKR4	30	21	13	64	51	7	5	5	21	95	18	100	64	3	1	9	16	18	1	36	27	8	0	43	37	4	3	4	36	4	131	80	45	54	7	6	4	4	24	11	24	31	40	119	409
ACLY	1853	1985	1181	1440	983	1309	689	2536	1340	2233	506	1086	2868	2710	2193	1746	1684	1433	775	1783	1671	1448	665	2468	1308	1769	2017	1002	2647	1273	3660	1690	1771	2783	3275	3213	1907	1636	1948	1248	2029	1108	1648	1641	1724
ACMSD	0	36	120	0	0	1	861	3	187	11	221	276	74	293	0	118	6	18	0	1	46	369	4	0	0	35	1	3	129	388	286	0	4	6	146	199	5	158	2	738	4	0	615	75	166
ACO1	740	461	589	681	584	1062	1385	754	1086	1502	1196	2076	535	791	242	1013	308	301	244	363	577	1824	224	646	391	282	266	153	962	1077	2633	455	561	772	1047	964	860	1367	849	2721	227	336	2825	1375	2440
ACO2	751	1314	753	787	559	1143	803	561	791	1234	606	978	1106	1122	1008	1513	1802	1878	427	777	986	1007	400	2134	700	870	775	529	1249	868	1956	733	651	692	1454	1491	1267	1217	1165	1333	744	507	886	848	1184
ACOT1	76.59	67.6	64.19	48.23	42.21	72.43	91.89	18.07	161.6	26.84	99.29	88.97	70.48	74.81	53.53	23.47	24.62	31.06	7.62	26.33	49.49	89.36	7.59	65.03	25.48	75.69	45.44	33.98	48.87	46.04	101.04	14.17	12.97	47.71	79.29	51.37	51.02	138.13	27.24	128.44	44.7	45.98	177.22	59.77	86.42
ACOT11	246	273	132	217	222	71	11	176	70	187	41	119	199	320	207	272	393	386	124	188	166	76	50	178	107	85	198	62	110	102	163	229	207	197	380	442	396	307	329	303	278	256	54	175	133
ACOT12	0	71	122	0	0	0	622	4	416	12	348	495	52	230	0	218	30	16	1	0	116	275	5	0	0	33	1	5	89	86	132	0	7	10	113	71	11	308	1	581	0	0	901	249	368
ACOT13	139	244	273	129	83	172	467	360	349	306	299	326	147	302	92	280	303	283	94	251	306	399	40	550	170	183	253	132	684	414	1044	105	164	186	475	460	251	294	211	794	247	164	683	204	372
ACOT2	255.41	254.4	257.81	216.77	183.79	240.57	471.11	75.93	545.4	185.16	456.71	502.03	294.52	241.19	66.47	396.53	89.38	102.94	44.38	121.67	213.51	434.64	222.41	180.97	111.52	115.31	92.56	72.02	228.13	270.96	417.96	63.83	127.03	143.29	210.71	186.63	131.98	450.87	131.76	662.56	92.3	90.02	977.78	312.23	403.58
ACOT4	60	41	55	43	44	51	158	43	84	114	84	92	84	88	73	141	18	17	38	52	73	105	26	107	48	43	33	24	130	87	175	39	30	43	151	141	67	79	55	191	33	22	79	57	106
ACOT6	0	0	0	0	0	0	0	0	0	0	1	2	3	2	0	0	0	1	1	0	1	0	0	0	0	1	0	0	3	1	4	0	0	0	0	0	0	3	0	3	0	0	1	0	0
ACOT7	164	313	142.99	152	85	71	71	267	162	306	87	110	219	594	163	533	324	298	338	294	195	221	233	345	148	252	238	141	361	175	674	39	204	230	304	393	143	136	155	140	149	99	158	240	264
ACOT8	125	172	92	96	57	56	86	97	94	120	76	103	206	177	91	169	112	92	108	163	169	148	134	297	113	70	90	52	94	75	162	60	76	106	484	515	60	69	56	108	122	66	115	165	207
ACOT9	516	408	318	281	250	227	145	677	279	410	110	280	294	625	348	703	442	421	288	450	410	348	81	549	289	224	164	191	482	253	898	301	298	325	368	344	493	323	470	373	255	239	201	562	579
ACOX1	1712	2385	2291	1546	1144	1835	5232	988	4254	2089	4334	6313	1566	2776	1415	3814	1590	1647	717	1989	2558	5370	714	1699	794	944	1210	542	2703	3169	5400	1362	1918	1714	4214	4082	4988	5679	4269	6928	1242	892	7482	3310	3552
ACOX2	25	74	119	38	15	45	747	18	472	21	705	608	162	300	23	166	12	38	3	10	114	542	20	16	21	219	39	52	259	592	475	15	53	29	222	130	22	362	17	1231	17	30	1778	240	413
ACOX3	194	339	156	201	171	88	154	90	220	201	170	240	245	124	53	327	206	163	95	128	202	341	150	185	142	210	141	128	335	226	451	97	140	176	394	329	199	224	199	325	174	151	231	205	226
ACOXL	12	2	2	0	7	2	0	2	0	1	0	0	1	6	0	0	0	1	3	0	2	3	5	14	10	6	8	1	0	2	3	4	1	1	1	2	3	3	0	0	3	2	0	2	5
ACP1	566	550	651	427	298	407	560	855	478	568	431	836	650	1390	771	859	738	702	535	1005	784	855	175	2589	743	395	555	383	1348	684	2218	573	494	580	1504	1644	1488	959	1034	1094	822	442	750	803	1035
ACP2	572	972	503	580	451	237	639	307	519	751	453	718	537	711	635	895	275	292	218	285	507	788	432	415	215	250	291	245	740	580	1972	172	327	439	777	683	630	722	797	971	420	288	669	555	798
ACP5	1419	851	346	1994	1899	200	292	189	558	1136	187	482	1183	533	353	761	831	637	117	332	530	494	432	1115	262	328	299	527	313	140	3691	350	336	1330	477	339	631	319	970	317	380	419	306	597	783
ACP6	231	183	65	56	51	90	87	214	116	169	71	137	109	147	89	112	75	82	95	321	255	98	91	227	129	291	318	114	129	110	191	183	92	107	180	160	527	363	342	110	222	213	152	262	335
ACPP	13	196	118	39	39	20	8	10	71	220	28	143	10	35	108	41	167	124	11	96	47	68	18	215	26	48	99	39	120	58	178	10	105	41	39	33	51	25	48	34	30	18	18	168	158
ACPT	0	0	0	0	0	0	0	0	0	0	0	0	0	0	0	1	0	0	0	0	0	0	0	2	0	0	0	0	0	0	0	0	0	0	0	0	0	0	0	0	0	0	0	0	0
ACR	2	0	0	1	0	0	5	1	0	0	0	0	1	0	0	0	0	0	1	0	0	1	0	0	0	0	0	1	1	0	1	0	0	1	1	0	0	0	0	1	0	4	0	1	1
ACRBP	17	14	7	29	16	27	8	71	7	35	10	14	38	20	17	22	3	6	6	10	17	18	3	33	21	10	10	9	8	11	35	7	17	14	8	6	21	17	47	9	13	11	13	30	19
ACRC	17	32	20	21	18	13	7	31	16	24	7	9	25	24	17	20	23	23	32	37	30	12	16	31	26	5	6	5	14	11	17	19	22	31	24	26	18	16	19	7	12	20	5	8	13
ACRV1	0	0	0	0	0	0	0	0	0	0	0	1	0	2	1	0	0	0	0	0	0	0	0	26	13	0	1	0	0	0	0	0	0	0	0	0	0	0	4	0	14	3	0	0	0
ACSBG1	0	0	0	0	0	0	0	13	3	0	0	0	0	1	0	0	3	3	0	3	1	2	0	1	0	3	8	3	2	0	0	3	0	0	0	0	1	0	0	34	2	0	0	5	4
ACSBG2	3	0	0	3	0	0	0	1	0	0	0	0	0	2	1	0	0	0	0	0	1	0	0	0	1	0	0	0	0	0	1	0	0	0	0	0	1	1	0	0	0	2	0	0	0
ACSF2	139	274	221	202	171	213	302	141	175	80	269	513	395	352	594	223	482	430	105	262	344	382	149	259	166	339	450	256	695	460	1051	94	298	159	456	502	90	235	143	795	255	192	294	197	366
ACSF3	243	326	164	173	152	159	172	365	192	208	159	268	311	307	252	274	287	325	187	224	299	249	136	230	157	207	249	111	206	175	346	159	195	217	347	275	462	374	393	279	172	154	255	257	339
ACSL1	1146	2524	4806	1247	1074	2730	11592	755	7696	3046	5101	4017	2394	6290	407	3937	1908	2495	435	584	4012	6235	328	4493	1701	1524	1412	1423	2979	4125	7285	987	595	807	3141	3188	457	7124	745	18331	555	630	19093	4521	5967
ACSL3	906	736	796	737	554	586	942	2282	920	1644	604	1030	987	593	3019	2366	959	900	668	1488	1642	1794	721	3724	1310	1403	1533	764	3246	1249	4751	931	763	925	2051	2306	3653	2406	2844	1784	1139	705	956	1628	2472
ACSL4	1208	976	1413	1151	990	1400	396	818	3610	1339	227	606	1434	728	2117	3225	1301	1119	427	3030	2562	2021	275	1934	1020	521	739	739	7183	3046	12037	1162	1592	2291	2138	1705	756	889	1089	2698	503	695	586	1644	2395
ACSL5	2183	4009	3710	1858	1809	545	2270	3021	1240	1380	1416	3294	2214	2813	826	2088	726	667	484	7138	5427	1579	706	774	319	432	885	208	2640	1823	6512	1252	2107	3047	2075	2263	362	1549	393	2727	1885	859	2252	3533	4379
ACSL6	12	9	25	15	3	4	111	8	83	20	41	95	22	41	3	39	14	8	1	0	22	81	7	23	10	10	0	16	14	22	51	2	9	8	42	27	80	106	70	51	25	12	79	28	46
ACSM1	5	2	1	10	3	0	0	6	12	1	28	39	10	27	3	28	3	6	14	0	4	9	0	1	2	0	1	0	4	5	13	2	3	6	4	6	0	5	3	44	0	5	31	6	17
ACSM2A	0	293.25	402.66	0	0	0	1558.71	23.22	1245.07	64.54	1645.45	1115.58	407.61	480.82	0	726.17	41.07	66.46	2	0	271.92	1612.98	49.24	0	2	143.48	0	3.44	275.62	1177.11	788.86	0	11.38	19.72	432.74	357.32	34.01	1117.77	3	2379.68	0	0	3413.01	547.57	611.45
ACSM2B	0	502.75	783.34	0	0	1	2867.29	15.78	2066.93	57.46	2099.55	1642.42	623.39	1186.18	0	718.83	47.93	92.54	1	0	423.08	1898.02	59.76	0	0	202.52	0	3.56	531.38	1349.89	1114.14	1	29.62	31.28	687.26	528.68	55.99	1601.23	4	5084.32	0	0	5301.99	994.43	1441.55
ACSM3	63	56	149	70	80	48	501	93	340	61	391	488	116	316	63	102	14	32	30	139	259	337	26	61	29	43	183	27	268	493	761	12	132	74	152	201	258	619	131	1220	35	27	803	187	296
ACSM4	0	0	0	0	0	0	0	0	0	0	0	0	0	0	0	0	0	0	0	0	0	0	0	0	0	0	0	0	0	0	0	0	0	0	0	0	0	0	0	0	0	0	0	0	0
ACSM5	16	252	504	25	15	53	2145	22	1056	54	1247	1469	558	168	2	797	25	71	6	0	172	970	49	6	8	63	1	8	217	594	650	0	25	40	392	405	34	1328	19	3012	4	4	2963	641	853
ACSM6	0	0	0	0	0	0	0	0	0	0	0	0	0	0	0	0	0	0	0	0	0	0	0	0	0	0	0	0	0	2	2	0	0	0	0	0	0	0	0	1	0	0	0	0	0
ACSS1	147	141	119	276	212	362	62	116	189	454	104	314	616	338	96	105	110	145	72	120	124	230	183	779	340	204	132	114	69	29	183	143	457	174	99	79	435	406	415	90	289	254	164	281	556
ACSS2	346	548	477	348	286	480	458	443	1085	995	564	576	1121	532	310	428	377	372	169	315	584	915	223	797	365	285	191	156	620	592	1135	253	252	271	908	884	385	1014	367	2273	632	497	5729	1699	2742
ACSS3	66	142	490	105	64	140	600	8	651	56	721	1265	284	378	11	380	76	123	14	31	303	682	42	333	182	49	51	22	186	225	714	49	89	134	484	548	31	781	59	1006	60	96	908	561	575
ACTA1	0	42	1	1	0	381	1	15	43	2071.06	0	7	29	1	76	0	1	5	0	194	0	1081	5	19492	2	3	0	0	498	431	5	1	85	1	0	0	480	14	5	1	50	558.02	4	541	78
ACTA2	3923	1207	1225	6467	2351	2903	238	841	923	2697	334	1377	2296	857	990	1652	1917	1734	310	2657	2904	1224	720	2553	9916	350	267	114	4554	548	5521	3585	5325	3943	3278	3059	3552	3020	6627	894	4172	5325	293	1140	650
ACTA2-AS1	8	5	6	11	8	3	1	23	15	9	5	4	8	4	2	9	4	1	5	10	5	2	0	0	9	2	4	1	3	0	5	4	11	7	2	0	10	3	8	2	33	23	6	8	3
ACTB	37943	91873.73	44050	39331	21044	23311	8489	36048	21528	41280.94	10252.55	19897.56	44165	23101.98	31220.55	44762	26199	22672	29095	42583	49524.65	27194	19702	30216	22333.99	30633	29009	22388	45659	23319	70449.67	26688	25812.61	41420.72	68118	79248	22903	21676	28426	25612	34457	27766.98	11865	34461	30520
ACTBL2	80	73	54	15	1	3	0	31	27	80	4	21	9	23	2	5	15	10	13	26	24	19	13	1	1	11	6	7	3	4	10	3	30	24	64	58	0	0	0	5	10	2	3	21	5
ACTC1	0	1	9	2	0	3	0	6	2	8	1	3	1	2	1	1	0	4	0	4	3	6	1	67	11	14	0	0	5	8	19	8	13	10	0	1	4	0	1	0	5	14	0	88	2
ACTG1	24905	37692.27	21840	22158	11759	16444	5587	22330	15010	31476	9314.45	17216.44	31379	26482	27752.45	27224	31826	27679	24576	40502	28949.35	18885	12792	32578	15665	26227	40743	17631	26357	11391	37810.33	19491	17799.39	17875.28	33362	35428	15457	15374	15458	18286	20348	15012	6646	22539	17659
ACTG1P17	0	2	0	0	2	1	0	3	2	4	1	1	2	1	3	1	5	5	4	1	5	3	2	0	2	0	1	1	3	1	5	0	4	3	5	3	1	0	2	0	4	3	0	0	0
ACTG1P20	14	27	19.01	16.02	29	30	12	24	32.01	16.02	5.01	9	27	18	14.01	27	22	25	40	12	19	14	7.01	42	45.04	12	17.01	9	23	21	32	27	31	23	34	18	13	21	18.02	10	44.02	42	7	15	8
ACTG1P4	4	6	4	6	10	13	6	2	8	4	5	11	8	1	2	13	4	1	12	7	10	6	0	8	7	2	5	3	7	4	8	8	6	4	9	6	4	6	6	6	9	20	3	2	0
ACTG2	71	84	101	75	41	12	4	90	11	69	1	29	160	49	21	27	114	93	12	131	160	25	28	51	3418	163	114	5	224	85	246	40	188	390	73	58	205	285	371	13	23	23	2	90	20
ACTL10	26	40	23	23	24	12	1	70	20	31	5	14	49	16	51	35	23	25	21	56	53	16	46	25	24	34	36	30	4	2	6	25	36	22	20	14	27	24	24	31	28	33	16	66	67
ACTL6A	361	559	536	246	190	230	176	869	284	581	123	409	614	853	796	697	1186	969	317	1066	732	273	42	1689	663	311	733	317	638	259	970	401	380	658	1370	1428	549	316	458	368	502	257	283	875	1176
ACTL6B	0	0	0	0	0	0	0	0	0	0	0	0	0	0	0	0	0	0	0	0	0	0	0	1	0	0	0	0	0	0	0	0	0	0	0	0	0	0	0	0	0	0	0	0	0
ACTL7A	0	0	0	0	0	0	0	0	0	0	0	0	0	0	0	0	0	0	0	0	0	0	0	0	0	0	0	0	0	0	0	0	0	0	0	0	0	0	0	0	0	0	0	0	0
ACTL7B	0	0	0	0	0	0	0	2	0	0	0	0	0	0	0	0	0	0	0	0	0	0	1	0	1	2	0	5	0	0	0	0	0	0	1	0	0	0	1	0	3	0	0	0	0
ACTL8	0	0	0	1	0	0	0	0	0	1	4	25	3	5	1	1	0	1	0	8	2	0	0	5	0	94	190	15	1	0	0	0	0	1	0	0	0	0	1	0	0	0	0	0	1
ACTL9	0	0	0	0	0	0	0	0	0	0	0	0	0	0	0	0	0	0	0	0	0	0	0	0	0	0	0	6	0	0	0	0	0	0	0	0	0	0	0	0	0	0	0	0	0
ACTN1	3834	5019	2769	3483	2087	1618	1069	2312	2310	4191	795	1531	3433	2028	3327	3269	2589	2222	1045	5263	6433	2400	1322	3400.36	3238	3267	1661	1724	3033	1154	5329	3141	3285	3497	3146	2978	1914	2394	2785	2025.28	3160	3350	1129	2962	2304
ACTN1-AS1	4	1	1	1	0	1	0	1	0	1	0	0	2	0	0	0	0	1	0	0	1	0	0	2	1	1	0	0	0	0	1	2	0	0	0	0	1	0	0	0	1	2	0	4	0
ACTN2	7	6	2	2	1	53	6	5	18	240	1	1	2	5	9	5	2	8	0	7	3	223	2	2264	72	0	2	1	64	43	2	1	18	3	3	3	74	4	10	0	17	94	0	131	12
ACTN3	0	2	0	0	0	15	0	2	1	6	0	0	0	0	0	0	0	0	0	4	0	57	2	398	15	0	0	0	61	33	4	0	6	1	0	1	33	2	0	0	4	22	0	31	6
ACTN4	3497	10612	4834	4040	2511	3813	1107	9127	3746	8172	2050	3581	25859	6147	15790	17500	7227	7038	9181	7470	7620	4787	5125	6377.64	4771	5060	6610	2900	3715	2001	5579	5951	4546	8130	7046	7033	3720	3519	4451	5565.72	13422	9370	3472	14056	11354
ACTR10	517	309	335	314	202	240	259	431	281	418	189	360	296	371	407	725	275	230	161	761	650	364	84	623	328	341	383	314	537	260	806	409	252	316	674	648	541	337	477	551	607	359	271	540	628
ACTR1A	1349	1788	963	974	616	606	512	1360	711	883	372	796	1223	1228	666	1610	1142	906	717	1091	962	1032	481	1272	648	444	503	333	1329	768	2134	761	954	1135	1110	1156	1102	830	1078	1119	1235	740	585	1121	1340
ACTR1B	768	842	510	651	395	288	537	1065	579	557	382	661	716	771	479	972	885	816	333	529	690	681	447	1564	643	304	633	256	592	450	1024	570	435	461	1142	1066	832	684	681	910	688	553	659	844	1260
ACTR2	2834	3191	2807	3515	2169	2362	1047	2417	1868	2634	1171	1981	3566	2751	2526	4659	2722	2441	2285	3927	3600	3033	581	3917	2201	2115	2706	1774	3812	2139	5998	2556	2509	3324	2968	3018	2709	2419	2917	1825	4094	2546	1497	3118	2583
ACTR3	3411	2521	2825	2449	1815	1724	1294	4765	2450	5129	862	2361	2246	4021	3052	4061	3569	2767	1840	5782	4643	3133	566	5607	2110	1647	3637	1682	4822	1608	8700	2483	2376	3956	4824	4988	2739	1863	2873	2887	4023	2434	1380	4396	5279
ACTR3B	51.22	52.4	32.68	45.85	33.22	25.54	34.93	137.33	47.41	44.41	17.22	25.31	43.31	51.26	35.28	92.7	73.55	81.24	18.04	42.38	34.65	50.62	10.23	54.41	26.11	70.37	94.8	35.42	126.79	86.43	192.2	43	27.92	37.65	90.04	107.36	75.4	66.33	52.24	50.32	34.53	34.13	50.05	37.25	81.75
ACTR3BP2	0	0	0	0	0	0	0	0	0	0	0	0	0	0	0	0	0	0	0	0	0	0	0	0	0	1	0	1	0	0	0	0	0	0	0	0	0	0	0	0	0	0	0	0	0
ACTR3BP5	0	0	0	0	0	0	0	0	0	0	0	0	0	0	0	0	0	0	0	0	0	0	0	0	0	0	0	0	0	0	0	0	0	0	0	0	0	0	0	0	0	0	0	0	0
ACTR3C	25.78	57.6	74.32	37.15	42.78	54.46	123.07	116.67	65.59	39.59	45.78	65.69	84.69	98.74	58.72	211.3	51.45	55.76	28.96	65.62	134.35	60.38	12.77	39.59	19.89	24.63	123.2	14.58	104.21	68.57	142.8	24	58.08	30.35	144.96	146.64	17.6	43.67	14.76	138.68	58.47	36.87	98.95	70.75	85.25
ACTR5	113	112	73	76	82	51	49	169	54	66	39	64	106	177	101	168	75	61	158	167	196	97	61	153	98	68	103	46	119	92	187	65	69	74	247	173	156	132	103	106	67	84	76	95	93
ACTR6	213	108	114	134	95	108	214	251	159	135	119	218	121	282	248	289	183	191	180	308	315	172	10	269	90	127	339	143	303	155	533	147	128	150	334	326	159	115	130	211	287	134	175	265	361
ACTR8	373	166	147	313	242	198	191	313	217	246	121	286	293	249	192	306	225	228	91	278	283	316	35	713	360	271	410	213	409	212	629	265	309	391	390	342	336	315	351	237	372	228	278	396	608
ACTRT1	0	0	0	0	0	0	0	0	0	0	0	0	0	0	0	0	0	0	0	0	0	0	0	0	0	0	0	0	0	0	0	0	0	0	0	0	1	0	0	1	0	0	0	0	0
ACTRT2	0	0	0	0	0	0	0	0	0	0	0	0	0	0	0	0	0	0	0	0	0	0	0	0	0	1	0	2	0	0	0	0	0	0	0	0	0	0	0	0	0	0	0	0	0
ACTRT3	18	25	19	20	5	12	31	30	26	30	9	20	37	23	28	42	28	25	6	35	22	34	7	18	19	18	14	9	58	28	60	11	28	31	41	26	34	30	24	31	25	18	37	41	53
ACVR1	599	741	531	604	408	390	170	381	347	535	315	494	695	439	441	595	937	797	279	561	699	662	183	717	518	242	321	286	465	317	808	597	790	807	467	461	452	439	411	507	594	467	349	664	583
ACVR1B	322	479	321	501	456	238	383	311	333	312	372	707	501	1356	665	578	403	388	421	402	602	635	383	861	454	374	593	328	549	389	1007	273	490	318	506	535	1067	1012	948	620	567	454	553	613	777
ACVR1C	6	6	15	6	19	352	34	41	14	9	21	21	6	46	23	22	263	200	23	11	13	40	12	157	125	5	22	20	19	36	37	8	8	8	13	11	67	77	69	46	76	41	64	49	42
ACVR2A	326	174	195	492	322	352	270	319	273	239	250	514	366	414	150	250	463	395	75	310	372	430	57	496	300	128	237	126	217	136	281	389	396	359	295	299	484	365	408	441	501	344	284	232	231
ACVR2B	300	219	170	255	191	145	137	685	196	111	161	232	324	1026	266	261	234	236	285	344	330	261	118	393	413	382	541	309	445	346	642	250	245	250	593	504	348	500	376	291	452	350	394	360	373
ACVR2B-AS1	4	0	0	5	7	5	3	7	5	1	4	14	15	9	1	3	6	7	3	9	6	7	7	23	15	2	4	2	6	6	11	3	6	4	7	8	17	15	7	13	3	8	10	14	7
ACVRL1	433	180	147	333	232	282	159	58	172	286	58	188	185	278	114	319	158	170	102	304	248	215	185	372	287	47	38	79	271	90	644	183	554	487	240	208	263	323	523	218	351	443	122	180	205
ACY1	656	733	553	448	303	197.84	1812.97	627	1055	321	1207	1401	696	947	279	1056	369	393	221.5	672	870	1325	187	346.96	114	487	883	227	727	932	1182	312	245	208.22	838	663	444	843.95	318	2124	601	312	2441.75	1000	1353
ACY3	49	28	16	18	30	8	45	17	46	59	80	102	43	36	22	42	14	8	16	12	13	57	19	22	7	5	36	6	95	56	137	2	20	19	33	24	74	64	56	122	60	20	152	68	185
ACYP1	31	23	55	22	29	21	7	73	16	40	5	12	29	63	36	60	52	54	16	51	34	12	1	124	46	17	29	11	25	16	86	30	15	54	40	51	22	10	24	42	42	22	12	54	51
ACYP2	22	26	42	39	22	36	78	13	53	23	36	62	50	46	38	77	60	65	23	49	36	46	13	165	44	11	30	21	55	45	73	15	39	43	48	39	75	53	48	91	29	17	62	19	38
ADA	209	197	113	46	27	45	44	140	43	60	10	30	52	147	138	141	242	223	94	141	134	107	43	60	43	56	36	41	86	39	234	43	63	40	100	130	41	49	66	92	33	49	24	52	54
ADAD1	0	0	0	0	0	0	0	1	0	0	0	0	0	0	0	0	0	0	0	0	0	0	0	2	0	0	1	0	0	0	0	0	0	0	0	0	0	0	0	0	0	0	0	0	0
ADAD2	0	1	0	0	0	0	3	0	0	0	1	0	0	0	0	1	0	1	0	2	0	0	1	0	0	0	0	0	0	1	1	0	2	0	0	0	0	0	0	3	0	0	1	0	0
ADAL	36	66	60	47	36	45	99	187	81	64	43	67	119	145	121	105	199	152	46	81	84	76	8	154	91	40	30	30	95	41	139	34	52	89	113	141	95	92	88	106	56	51	113	97	95
ADAM10	3142	2795	2702	2632	2142	960	915	5625	1610	3033	1026	2614	3278	3265	3096	3897	3182	3080	1971	3359	4466	2984	458	3010	1722	1836	1354	1356	3001	1592	5456	2022	2520	3351	6722	7109	2023	1631	2061	3998	3106	1925	1263	3380	3030
ADAM11	2	2	0	2	1	1	0	6	4	3	1	9	4	10	1	0	16	13	1	10	6	1	2	3	5	5	7	2	5	0	1	3	0	3	2	0	2	10	8	2	6	8	0	1	1
ADAM12	1384	137	179	1376	747	872	8	94	89	323	18	54	161	39	93	280	694	445	64	512	394	157	81	653	431	16	38	18	1125	255	1322	1201	645	492	197	170	244	333	443	49	659	859	35	137	41
ADAM15	1909	2853	1232	1636	1058	585	379	1007	829	1787	318	674	2681	542	1590	2035	1168	1044	733	1574	1522	878	1601	1420	765	1670	2445	895	2165	1381	3390	1866	1455	1022	1365	1502	4192	2768	4411	960	1404	968	936	3736	4535
ADAM17	579	592	458	500	345	303	136	477	243	376	128	381	632	1115	731	739	941	711	447	690	528	574	233	1235	578	264	259	290	955	386	1459	454	466	535	1114	1264	531	358	516	524	666	565	164	313	250
ADAM18	0	0	0	0	0	0	0	0	0	0	0	0	0	0	0	0	0	0	0	0	0	0	0	0	0	0	0	0	0	0	0	0	0	1	0	0	0	0	0	0	0	0	0	0	0
ADAM19	889	1193	652	562	404	189	99	1082	270	466	130	206	460	908	234	1341	406	370	556	4711	2495	479	382	357	399	261	248	264	574	146	1094	491	728	1870	2331	1781	294	346	478	246	963	1073	132	431	299
ADAM1A	71	40	36	57	61	27	22	37	43	42	21	42	37	46	41	31	31	31	86	36	73	49	6	15	39	16	35	15	51	27	57	54	61	72	79	53	38	35	41	30	99	105	25	35	29
ADAM2	0	0	0	0	0	0	0	0	0	0	0	0	0	0	1	0	0	0	0	0	0	0	0	11	8	0	0	0	1	0	0	0	0	0	0	0	0	0	0	0	0	0	0	0	0
ADAM20	10	12	24	15	21	7	7	31	31	9	3	10	16	6	8	12	7	12	11	19	19	11	4	14	47	9	5	5	19	10	9	15	23	28	18	6	9	3	7	9	35	58	12	9	3
ADAM20P1	12	9	16	15	14	4	6	21	7	12	1	3	16	13	7	8	17	14	11	11	13	10	0	19	38	4	6	6	10	7	19	17	12	19	18	10	2	6	9	5	25	45	6	6	1
ADAM21	0	12.97	14	1	0	0	2	5	2	15	2	3	1	6	9.87	4	6.85	9.77	3	4	5	3	2	2	1	0	0	1	10.42	2	19.02	2	1	2	5	6	0	1	0	2	8.58	6	5	1	4
ADAM21P1	0	2.03	0	0	0	0	0	1	0	0	0	0	0	0	1.13	0	2.15	2.23	0	0	5	0	0	0	2	1	0	0	0.58	0	1.98	0	0	0	0	0	0	0	0	0	0.42	0	0	0	0
ADAM22	180	7	14	399	239	470	6	29	28	55	18	47	49	59	32	26	143	165	53	52	58	19	13	83	155	18	10	10	31	13	48	82	237	178	54	44	108	92	85	7	220	237	10	33	11
ADAM23	17	9	12	22	26	42	2	9	11	14	2	14	2	11	6	28	26	19	4	16	18	32	39	135	148	3	5	57	26	6	27	30	43	60	37	14	25	31	62	3	13	19	1	30	47
ADAM28	1125	868	646	1919	2149	390	38	58	215	403	212	706	320	40	417	517	228	147	389	393	377	299	105	306	222	90	531	107	387	202	757	253	522	496	464	340	297	129	281	414	206	142	99	470	590
ADAM29	0	0	0	0	0	0	0	0	0	0	0	2	0	0	0	1	1	0	0	0	0	0	0	0	0	0	2	1	0	0	0	0	0	0	0	1	0	0	0	0	0	0	0	0	0
ADAM30	0	0	0	0	0	0	0	0	0	0	0	0	1	0	0	0	0	0	0	0	0	0	0	0	0	1	0	0	0	0	0	0	0	0	0	0	0	0	0	0	0	0	0	0	0
ADAM32	35	27	46	15	10	12	3	13	10	8	7	12	12	11	6	64	15	6	18	10	6	12	5	84	43	7	22	11	10	6	20	13	47	53	42	37	45	27	24	8	16	21	1	7	6
ADAM33	22	16	21	90	101	56	1	7	11	32	13	61	31	4	8	12	49	46	18	6	26	31	24	71	145	6	7	0	12	8	28	89	94	112	15	23	23	41	52	16	55	165	3	62	7
ADAM3A	0	0	0	0	0	0	0	0	0	0	0	0	0	0	0	0	0	0	0	0	0	0	0	0	0	0	0	0	0	0	0	0	0	0	0	0	0	0	0	0	0	0	0	0	0
ADAM5	0	0	1	0	0	0	0	0	0	0	0	0	1	0	0	0	0	0	0	0	0	0	0	2	0	0	0	0	0	0	0	0	0	0	0	1	0	0	1	0	0	3	0	0	0
ADAM6	0	0	0	0	0	0	0	0	0	0	0	0	0	0	0	0	0	0	0	0	0	0	0	0	0	2	0	0	0	0	0	0	0	0	0	0	0	0	0	0	0	0	0	0	0
ADAM7	0	1	0	0	0	0	0	0	0	0	0	0	0	0	0	0	0	0	0	0	0	0	0	0	0	0	0	1	0	0	0	0	0	0	0	0	0	0	0	0	0	0	0	0	0
ADAM8	1157	2156	907	1170	704	457	118	1480	648	1330	141	480	1374	985	582	838	250	217	1410	1906	907	207	301	530	432	731	1084	489	326	145	1009	491	429	720	505	274	238	126	238	419	1625	1360	251	691	847
ADAM9	8126	7324	6531	3771	2867	1873	574	2043	1320	3398	824	2540	3192	1721	2917	6162	2773	2403	4668	7087	6520	3360	1007	3538	2096	1268	2991	1437	1729	766	3384	3424	4550	8159	11068	11608	3597	2065	3198	3855	2617	1901	893	6072	4450
ADAMDEC1	30	12	10	59	53	18	6	22	66	147	25	75	25	6	86	78	20	10	36	13	25	228	24	356	141	31	9	34	28	20	660	7	14	65	27	18	45	17	337	8	71	86	15	45	328
ADAMTS1	152	620	326	127	86	343	48	140	307	293	91	256	288	318	300	860	685	709	92	159	304	659	293	620	459	242	85	97	615	303	1012	140	1001	819	319	269	243	369	419	126	218	235	93	181	129
ADAMTS10	137	137	57	184	127	137	37	17	121	73	85	169	120	59	73	108	89	54	64	89	118	232	262	73	178	55	16	25	157	53	245	125	339	255	254	184	83	92	148	110	164	271	44	66	50
ADAMTS12	738	223	205	557	389	291	48	84	224	533	101	291	426	191	112	396	435	504	199	488	478	428	177	210	223	34	55	14	315	53	636	507	1121	1584	522	438	243	306	647	136	608	815	76	267	171
ADAMTS13	32	50	29	36	32	11	192	25	104	17	144	113	72	47	8	45	92	74	25	23	91	84	42	16	31	57	27	18	70	121	86	45	37	43	46	15	35	143	43	239	17	44	312	72	78
ADAMTS14	287	190	62	100	75	48	3	197	33	66	11	27	106	20	16	168	131	84	71	665	276	37	44	57	89	42	32	25	69	10	112	122	115	308	29	11	42	60	69	37	170	148	18	103	15
ADAMTS15	215	155	40	107	58	134	14	50	19	64	11	28	54	35	93	78	59	38	43	28	40	65	30	103	190	36	1	24	95	74	146	54	52	252	216	173	34	34	17	414	71	25	4	57	46
ADAMTS16	110	7	6	327	79	133	1	3	10	7	9	12	37	8	7	36	5	7	24	23	27	63	68	28	25	5	5	2	54	22	73	50	31	29	1	1	5	1	7	4	105	211	7	24	1
ADAMTS17	29	75	41	34	28	34	125	441	144	107	52	52	29	55	20	95	30	22	1	12	17	105	38	121	67	12	1	12	14	35	31	41	8	15	145	135	103	137	55	53	35	20	151	52	50
ADAMTS18	9	0	1	15	10	56	0	29	2	2	0	4	2	30	5	0	3	2	1	10	13	11	12	14	29	5	4	2	11	0	13	11	80	51	0	2	19	11	14	1	7	67	2	2	2
ADAMTS19	0	0	0	0	0	0	0	141	3	0	0	0	0	12	0	1	0	0	1	1	0	0	0	13	3	0	0	2	0	0	1	0	0	0	0	0	9	8	6	0	0	1	6	2	8
ADAMTS19-AS1	0	0	0	0	0	0	0	5	0	0	0	0	0	0	0	0	0	0	0	0	0	0	0	1	1	0	0	0	0	0	0	0	0	0	0	0	1	1	1	0	0	0	0	0	0
ADAMTS2	1683	675	490	1619	801	1020	387	276	868	1150	403	1029	1324	407	387	920	889	813	176	832	1156	1436	697	676	672	113	53	23	1409	235	1861	1189	2477	2808	996	848	708	847	1220	469	1296	1346	314	810	480
ADAMTS20	0	1	1	0	0	7	0	0	0	0	0	0	0	10	3	2	14	16	0	0	0	0	0	131	116	0	0	2	15	13	28	0	1	0	0	0	1	1	0	0	1	0	0	0	0
ADAMTS3	15	2	7	27	11	50	9	2	31	12	12	19	5	33	5	37	37	39	17	30	20	34	3	116	75	5	25	6	18	6	23	12	38	40	13	8	9	11	12	4	17	22	9	14	8
ADAMTS4	244	248	101	250	137	145	35	73	174	320	63	123	173	69	104	448	171	137	140	317	298	174	185	296	295	66	19	19	416	103	579	288	526	411	191	168	101	244	177	56	236	487	50	103	61
ADAMTS5	117	206	234	532	163	500	66	126	252	310	72	176	181	184	297	755	170	164	143	142	209	343	94	473	270	77	11	29	474	229	1161	315	292	289	336	241	199	310	154	180	253	472	185	234	96
ADAMTS6	229	37	38	172	127	48	23	88	40	74	12	32	18	112	24	37	38	30	78	85	71	41	10	125	126	15	33	22	60	4	99	166	88	201	143	116	11	20	30	57	238	231	30	67	120
ADAMTS7	199.96	116	56	183	138	95	29	27	58	120	30	61	200	110	30	132	93	82	90	240	97	121.98	144.98	121	115.96	28	12	10	137	45	193.99	182	375	379	104	46	270	226	299	92	127	244	32	40	29
ADAMTS7P1	4.04	0	0	2	0	2	0	1	0	1	0	0	0	0	0	2	0	1	0	2	0	2.02	3.02	1	1.04	0	0	5	0	0	2.01	0	1	2	0	0	0	1	2	0	0	1	0	0	0
ADAMTS8	2	0	5	2	4	1	0	0	1	0	0	0	0	2	23	3	1	0	2	2	2	5	6	9	11	3	1	2	21	1	11	0	6	14	2	0	3	0	1	0	1	0	0	0	1
ADAMTS9	456	749	958	264	208	522	101	115	260	427	69	317	340	513	202	333	252	228	93	360	349	360	76	616	695	100	72	74	1112	429	1387	376	1299	880	290	308	474	538	577	115	347	350	111	261	146
ADAMTS9-AS1	3	0	1	15	6	31	1	0	1	3	2	4	0	2	2	1	0	4	0	2	3	1	0	1	30	0	0	1	2	0	5	0	11	10	3	3	6	9	6	6	8	9	2	2	2
ADAMTS9-AS2	16	12	7	27	25	17	9	5	9	5	6	20	7	5	4	4	8	1	11	7	13	9	2	17	36	4	1	2	9	8	12	14	30	30	6	14	18	25	23	7	48	75	10	8	3
ADAMTSL1	69	30	41	105	53	61	25	23	67	56	28	57	53	31	28	93	55	49	22	76	32	76	47	151	103	34	20	13	72	28	100	162	231	115	83	50	72	77	115	52	88	86	40	45	25
ADAMTSL2	94	193	138	281	129	133	389	57	581	143	421	635	381	268	45	310	91	129	58	195	345	540	244	202	157	79	15	24	141	201	255	111	770	694	232	125	262	526	449	451	69	139	375	232	255
ADAMTSL3	33	93	99	93	31	125	268	7	240	43	241	233	149	192	49	284	72	65	14	24	110	318	25	94	115	68	2	9	160	243	391	6	68	61	171	122	41	318	95	430	33	94	389	164	127
ADAMTSL4	682	423	238	643	433	91	138	217	239	236	295	250	276	210	176	646	370	487	549	117	337	368	148	140	190	95	47	83	113	146	413	266	191	178	287	277	91	245	174	345	192	372	236	599	199
ADAMTSL4-AS1	35	16	12	9	8	6	1	9	11	10	9	12	16	4	3	20	1	5	17	12	9	9	9	1	15	7	4	6	24	14	14	16	12	14	4	3	18	22	21	8	17	28	4	16	3
ADAMTSL5	67	89	31	64	33	3	9	47	18	35	40	55	37	41	29	47	31	23	53	83	81	32	34	16	25	26	25	11	38	31	48	19	17	13	57	49	48	37	42	51	103	90	33	123	76
ADAP1	617	1427	636	688	508	276	105	1351	382	1126	304	1154	1683	642	243	1307	313	327	945	908	791	214	449	728	318	357	934	325	429	286	603	638	563	781	1154	1408	1545	962	1123	194	1565	672	228	823	1584
ADAP2	322	173	110	662	414	397	307	43	280	206	144	196	199	162	131	203	110	94	149	144	189	413	142	215	178	87	60	92	107	103	429	130	452	397	169	119	234	187	399	292	108	192	190	145	192
ADAR	4994	4068	2475	3491	2579	2175	2215	5198	3378	5517	2062	3936	5653	4990	5942	7527	7095	6663	2843	3378	4255	4708	1783	5278	3401	2766	2895	2060	11787	6396	14849	3648	2799	3691	4851	4283	10011	8188	13800	4646	7277	5361	3488	6685	8131
ADARB1	213	253	145	760	255	271	94	169	156	126	96	154	136	188	157	180	423	360	110	159	184	214	90	171	203	116	164	41	252	100	374	186	438	211	204	161	236	295	307	159	162	415	108	103	71
ADARB2	0	1	0	0	0	4	1	24	5	8	0	1	0	2	0	0	3	0	2	0	1	8	2	28	12	3	0	4	6	3	11	0	0	0	4	4	8	3	8	9	0	0	7	1	3
ADARB2-AS1	0	0	0	0	0	0	0	1	0	0	0	0	0	1	0	0	0	0	0	0	0	0	0	2	0	0	0	0	0	0	0	0	0	0	0	0	0	0	0	0	1	0	0	0	0
ADAT1	246	300	192	211	151	237	105	563	205	330	111	183	431	271	224	471	365	324	212	436	457	235	71	443	238	216	187	180	640	354	903	159	249	372	423	454	424	336	382	278	181	136	162	333	253
ADAT2	72	73	54	45	46	82	31	485	72	72	29	45	41	145	101	78	67	50	73	119	115	74	15	71	92	503	863	296	153	71	195	95	68	111	196	167	69	53	65	55	153	158	59	114	87
ADAT3	17	90	33	42	34	31	18	51	23	27	13	27	28	60	21	31	23	24	34	24	20	36	105	27	20	31	28	28	48	25	84	25	31	29	25	22	56	40	40	18	32	38	31	55	70
ADCK1	34	79	34	41	18	32	39	53	53	68	19	36	41	26	40	48	46	30	9	60	69	53	25	93	40	92	42	43	91	53	114	32	50	53	48	45	52	60	54	67	44	29	29	29	46
ADCK2	332	513	261	329	200	131	160	557	223	264	151	201	329	332	251	337	329	341	181	357	317	305	432	264	148	266	233	135	486	340	769	191	174	241	338	279	299	214	269	272	170	148	285	495	619
ADCK3	271	430	232	301	179	550	603	972	476	335	444	647	508	539	194	529	571	661	145	164	379	609	372	1296	262	274	380	146	345	401	636	188	298	196	542	414	615	749	449	864	332	261	896	538	669
ADCK4	210	381	201	183	167	167	106	249	177	194	113	209	244	304	213	545	299	273	171	141	179	257	426	383	214	120	168	97	257	205	478	176	158	193	148	160	270	258	237	192	280	267	129	136	143
ADCK5	78	216	80	50	52	32	46	136	79	150	41	77	187	78	39	78	111	77	47	137	116	111	141	75	50	70	164	37	102	81	149	62	89	67	105	63	64	76	76	88	176	135	73	102	102
ADCY1	23	262	264	44	14	37	1314	20	704	76	656	735	478	573	27	485	41	76	11	74	247	504	68	85	249	66	1	8	374	858	819	28	162	65	694	351	88	877	60	1293	27	42	1712	435	439
ADCY10	1	9	13	0	1	1	48	3	18	2	24	19	12	12	3	13	8	3	1	1	0	15	0	2	5	6	2	0	7	22	18	1	2	4	12	4	1	23	1	34	5	2	42	13	10
ADCY10P1	28.11	37	16	14	9	7	16	17	25	11	5	5	13	30	7	16	10	23	25.07	25	24.06	27.1	6.22	29	39.09	4	4	4	16	9	22	6	57	73	51	17	6	7	15	9	18	28	4	2	5
ADCY2	18	2	4	68	62	28	1	3	2	20	2	2	2	0	19	0	11	3	0	5	14	7	1	124	40	3	1	0	5	4	2	55	5	37	3	0	5	4	5	1	14	23	0	21	4
ADCY3	438	663	243	519	420	385	85	306	152	281	92	211	640	482	751	539	615	549	201	362	351	324	464	448	423	361	154	303	672	357	1435	464	644	775	408	554	373	327	587	203	413	425	127	339	256
ADCY4	61	70	32	39	33	61	25	23	78	58	20	52	56	25	29	61	30	49	38	169	191	48	53	51	89	28	11	12	121	32	164	50	219	137	46	26	87	74	79	22	43	105	77	245	198
ADCY5	12	17	19	39	78	189	46	13	56	32	41	59	154	65	34	52	80	73	14	11	37	88	84	93	207	11	7	7	58	59	70	15	413	118	34	24	28	67	65	58	19	26	70	41	41
ADCY6	545	798	332	617	530	421	293	430	408	448	369	773	795	541	714	480	442	484	529	637	683	587	541	587	606	299	492	180	774	466	1030	478	737	736	548	512	669	631	681	481	661	622	442	736	885
ADCY7	1255	1109	579	1378	832	492	253	765	668	896	163	357	746	791	607	1412	1042	991	851	898	1046	868	343	710	465	978	1431	825	659	323	1613	581	801	1145	1578	1510	458	442	817	1060	823	670	220	650	641
ADCY8	0	0	0	0	0	0	0	0	2	0	0	3	1	0	0	0	0	0	0	1	0	0	0	14	3	1	0	2	0	0	0	0	0	0	2	12	0	0	0	0	0	4	0	1	0
ADCY9	464	808	484	388	298	261	549	202	525	233	692	1156	604	595	380	779	560	537	299	324	574	1186	521	372	262	287	198	227	513	527	1141	227	547	613	826	612	757	906	831	809	318	429	654	551	720
ADCYAP1	1	4	0	4	3	5	0	2	2	0	1	1	0	2	0	1	4	0	0	0	3	3	10	8	1	3	0	1	3	5	7	3	2	9	1	0	3	3	0	0	1	0	0	0	1
ADCYAP1R1	2	8	10	7	6	58	0	0	13	8	15	14	2	2	0	15	7	3	2	22	14	3	0	11	9	4	0	2	6	15	26	6	9	6	10	1	5	20	0	25	4	27	32	14	6
ADD1	1987	2453	1401	1989	1288	1229	958	1279	1158	1868	894	1854	1929	1351	993	2812	2220	1868	1779	1863	2280	1889	893	3112	1999	1041	1116	887	1999	1259	3167	1311	1668	2560	3982	4045	1844	1732	2275	2211	3006	2565	1137	1640	1884
ADD2	33	8	3	90	25	41	9	5	3	3	1	0	7	47	12	0	1	2	3	5	2	3	1	528	280	2	0	24	7	10	22	32	3	5	1	3	4	4	22	6	18	24	0	6	6
ADD3	1565	1794	1862	1518	1172	997	622	2863	1061	2159	568	1762	1074	1939	804	1559	2973	2460	680	4369	3984	1482	286	2523	1104	737	1727	512	722	418	1453	1241	1295	1403	2203	2047	1804	1254	1679	1805	2986	2030	1305	3854	5605
ADD3-AS1	0	0	0	0	1	0	2	6	4	3	1	1	0	0	1	2	0	3	0	4	2	1	1	4	1	0	0	0	2	0	1	0	0	0	1	0	1	0	2	0	5	6	2	5	3
ADGB	0	0	1	0	0	4	0	0	3	0	1	0	2	0	0	6	0	0	5	2	0	0	0	3	1	0	1	0	0	0	0	0	0	4	0	1	0	0	1	0	0	0	0	0	0
ADGRA1	0	0	2	4	2	0	9	8	3	0	0	0	7	0	3	3	0	0	1	0	2	4	0	1	4	2	0	3	0	2	0	0	0	0	2	1	55	61	68	2	0	0	6	2	4
ADGRA1-AS1	0	0	0	0	0	0	0	0	0	0	0	0	0	0	0	0	0	0	0	0	0	0	0	0	0	0	0	0	0	0	0	0	0	0	0	0	0	0	0	0	0	0	0	0	0
ADGRA2	588	372	271	1122	592	676	212	197	560	650	293	588	622	263	225	603	420	548	200	735	793	657	568	553	702	77	43	45	755	210	1387	465	1880	1667	722	693	834	892	1626	297	550	866	264	516	280
ADGRA3	327	1213	1229	397	359	368	1650	438	613	692	547	839	608	1066	265	762	689	647	549	420	626	977	148	943	586	703	742	408	817	894	1521	400	488	1130	1298	1119	597	1117	437	1856	613	385	1665	720	958
ADGRB1	9	54	14	20	19	10	4	27	11	10	6	7	34	10	10	1	59	39	19	7	7	15	93	12	37	4	5	7	6	8	9	1	14	8	4	2	15	11	16	3	26	62	0	8	2
ADGRB2	48	33	22	122	55	79	0	7	11	21	3	8	161	24	78	48	116	143	21	24	19	28	54	64	74	5	5	1	30	7	47	54	89	77	31	36	66	62	96	18	84	76	2	23	12
ADGRB3	8	4	6	8	4	11	26	2	32	6	23	31	4	14	0	17	5	5	3	11	16	33	4	28	25	4	0	2	16	15	46	0	23	16	6	6	0	24	1	16	10	2	8	6	9
ADGRD1	29	41	32	228	144	153	215	29	74	17	176	294	100	191	14	183	34	56	13	12	118	223	43	219	392	16	4	7	192	82	259	58	172	194	60	83	44	151	121	77	132	214	154	188	110
ADGRE1	212	16	18	52	49	15	86	8	27	12	8	21	10	80	51	34	24	14	19	6	27	53	3	12	4	17	8	25	162	102	340	2	17	41	13	5	11	25	45	57	2	13	35	13	38
ADGRE2	188.35	165.83	110.28	281.93	202.31	41.75	55.58	139.57	199.53	161.85	26.38	68.14	69.2	115.88	609.68	267.46	211.98	147.5	85.39	48.96	105.47	202.55	73.64	97.34	108.31	274.56	140.94	201.96	927.11	503.39	1801.49	33.51	116.11	197.14	68.55	39.59	74.22	58.85	123.76	61.08	139.94	125.47	33.92	80.07	89.72
ADGRE3	55.3	90	74.37	23	29	3	11	10	47	38.52	4	13	11	9	0	64	6	9	11	15	12	49.58	11	7	17	65	13	138.91	20	16	215	8	31	26	14	13	18	5	14	10	16	13	4	17	3
ADGRE4P	128	13	10	40	37	7	18	5	13	10	7	12	2	3	1	8	11	9	4	5	16	19	9	4	10	3	3	7	7	8	33	15	29	44	8	3	1	9	10	25	5	18	9	29	7
ADGRE5	1013.36	1285.17	692.36	1014.07	689.69	266.25	260.42	1041.43	581.47	1187.63	264.62	637.86	1471.8	1107.12	447.32	1401.54	954.02	1116.5	782.61	735.04	919.53	621.87	574.36	740.66	629.69	2205.44	1514.06	1580.13	958.89	581.61	1869.51	418.49	631.89	1146.86	755.45	697.41	474.78	487.15	779.24	667.92	1429.06	1194.53	522.08	1176.93	1419.28
ADGRF1	371	1326	739	177	308	74	1	30	30	142	638	1883	934	120	237	778	1156	828	330	85	173	375	350	67	68	545	816	455	162	68	199	1227	142	41	1208	982	31	25	79	614	431	164	189	1346	1247
ADGRF2	0	14	6	2	1	12	0	1	0	3	0	0	0	5	23	3	11	4	0	2	0	9	0	5	5	27	15	14	31	12	56	2	56	40	8	4	0	0	0	38	6	8	0	3	3
ADGRF3	3	3	0	0	0	0	4	1	2	0	0	0	1	5	0	1	0	1	1	0	0	4	1	1	3	4	0	1	1	3	6	2	2	7	5	3	4	3	3	3	1	1	2	0	2
ADGRF4	33	243	146	40	28	74	0	30	13	35	6	25	42	109	308	70	178	135	28	72	80	97	55	101	55	220	168	201	326	161	632	9	207	205	327	317	8	2	3	287	385	204	4	122	37
ADGRF5	344	209	315	240	143	504	527	205	350	548	232	525	292	269	253	778	343	340	142	964	605	433	98	798	413	75	76	62	596	207	1340	189	1482	935	645	504	691	783	1543	619	426	730	346	358	400
ADGRG1	1510	2503	873	947	844	950	49	1674	605	1271	332	689	3408	1015	2349	1852	2089	2154	1245	1356	1885	1343	2284	3866	2230	2285	1927	1593	1206	875	1075	770	1626	2422	1838	1652	1912	1729	1500	1058	868	574	435	1314	1106
ADGRG2	11	4	5	41	13	4	7	6	23	51	1	5	11	15	1	32	2	0	2	2	6	34	9	85	56	22	4	5	15	4	50	18	9	4	19	13	678	517	512	43	5	3	21	10	109
ADGRG3	30	171	74	46	36	6	5	17	78	47	0	6	16	10	13	76	10	19	14	17	21	48	17	15	15	67	5	82	62	29	137	3	19	27	24	26	18	13	8	2	4	4	8	22	3
ADGRG4	0	0	1	0	0	22	0	0	0	0	0	0	0	0	0	0	0	0	0	0	0	0	0	2	3	2	0	1	0	0	1	0	0	0	0	0	3	0	0	1	0	1	0	0	0
ADGRG5	91	17	13	34	39	13	20	1	25	12	10	27	35	21	44	35	18	14	111	5	4	35	11	29	13	16	43	18	24	28	73	42	58	46	18	28	234	218	178	19	21	14	26	58	68
ADGRG6	931	1858	1911	617	488	320	1868	768	1769	4233	1997	4140	2255	7094	1789	3318	292	343	1156	1879	1465	2928	465	994	551	2640	4063	1664	645	959	1557	1548	1257	1701	4600	4594	240	1006	203	3607	2974	1429	2126	1222	1142
ADGRG7	0	25	63	121	127	6	283	4	98	94	115	142	201	114	0	61	14	15	141	87	86	100	30	4	2	7	9	2	52	64	142	0	10	17	49	45	1	85	0	234	291	116	136	37	59
ADGRL1	264	255	184	253	116	219	27	316	76	80	77	181	207	366	206	160	817	667	51	199	187	175	598	276	354	995	936	614	126	81	330	219	201	209	137	169	233	266	375	206	140	237	130	371	331
ADGRL2	226	187	345	267	152	492	805	150	871	372	754	1140	387	645	1054	1066	482	422	433	406	452	1294	42	768	539	295	148	182	904	461	1119	313	943	845	1559	1186	589	848	727	1035	266	359	831	416	423
ADGRL3	32	7	17	88	32	39	8	452	42	18	5	27	8	27	24	764	155	48	26	102	127	22	14	287	191	169	43	141	38	26	35	99	77	55	10	4	12	19	33	36	74	57	27	75	46
ADGRL3-AS1	0	0	0	0	0	0	0	0	0	0	0	0	0	0	0	0	0	0	0	0	0	0	0	0	0	0	0	0	0	0	0	0	0	0	0	0	0	0	0	0	0	0	0	0	0
ADGRL4	224	62	183	133	111	558	572	48	335	245	139	199	98	146	117	350	132	154	102	448	205	334	26	357	259	59	25	27	333	112	600	186	898	655	276	171	277	302	396	309	248	314	215	180	209
ADGRV1	1	30	66	0	0	31	164	1	98	40	64	49	49	174	6	43	90	77	3	1	59	37	4	1270	1151	12	1	60	250	213	259	1	19	3	45	25	35	142	37	266	79	50	173	63	64
ADH1A	0	730.92	1953.65	0	0	5.08	5291.79	36.47	6173.3	248.37	4310.66	4946.61	1336.19	2959.85	2	1146.07	142.53	375.56	1	1	1842.17	3891.79	86.31	1.01	0	348.83	7	12	1505.49	3139.41	3788.46	0	30.19	120.57	2343.62	1068.95	136.9	5204.79	9	21233.14	0	0	11360.15	1981.85	2864.62
ADH1B	3	3032.69	11735.81	101.66	249.34	7290.54	41071.77	360.8	21391.06	1007.39	22691.86	33380.23	6811	12036.08	23	6664.28	822.62	2003.54	18	26	10441.47	14931.52	477.84	652.42	377.9	2231.8	10	71	8148.32	22254.33	29584.82	30	475.02	850.55	9753.17	7928.76	639.87	30856.59	147.44	84737.61	53.53	5	48223.88	10581.88	16148.46
ADH1C	1	503.38	1767.55	13.34	19.66	269.38	5780.45	31.73	2079.64	263.25	2846.49	4900.16	529.81	2594.07	0	1356.65	48.85	86.89	1	50	2071.35	4150.7	192.85	53.57	12.1	288.37	1	11	1321.19	3592.26	4777.72	6	86.79	100.88	2016.21	1463.28	74.23	4128.61	21.56	10419.25	10.47	8	9510.96	2923.27	5112.92
ADH4	0	713	3467	0	6	41	11968	88	7293	334	8612	10601	2377	4616	36	1430	331	546	4	4	3942	5304	108	4	0	627	8	36	4888	9258	14033	5	134	295	2519	2123	220	11660	31	28995	8	5	23296	5933	6486
ADH5	775	968	1055	821	552	932	2041	1097	1627	948	1260	2229	953	1837	809	1899	1943	1676	984	1211	1269	2066	157	978	687	721	880	471	2383	1503	3781	541	688	951	1686	1693	565	1157	713	3149	1069	738	2679	1663	2315
ADH6	0	340	774	24	46	13	2387	27	1986	131	2306	2089	623	953	37	626	82	173	7	20	654	1491	73	4	2	160	5	8	1199	1901	2442	3	56	59	560	443	81	2434	3	6530	1	1	7002	1287	1566
ADH7	0	0	0	0	0	0	0	1	3	1	0	4	0	0	0	0	27	14	1	0	0	0	0	5	1	0	0	2	1	0	0	0	0	0	1	0	0	0	0	2	0	3	2	1	0
ADHFE1	15	35	33	12	2	14	154	22	64	16	130	164	72	51	21	70	169	117	1	7	46	94	12	39	20	13	8	1	54	132	116	20	13	23	45	26	14	91	11	223	31	16	246	50	71
ADI1	492	922	1190	577	372	415	4481	727	2475	467	2767	3361	1085	2250	498	1537	1087	1018	418	953	1415	3076	358	2842	642	631	403	355	1383	2642	2744	404	563	611	1788	1475	1625	2418	977	5719	750	334	5815	1544	2605
ADIG	0	0	0	0	0	0	0	0	0	0	0	0	0	0	0	1	0	0	0	0	0	1	1	0	0	0	0	0	0	0	0	1	0	0	1	0	0	0	0	0	0	0	0	0	0
ADIPOQ	1	8	2	15	259	7646	0	2	7	38	0	0	3	39	0	0	1	0	0	12	0	24	0	269	2	0	0	0	3	1	0	30	5	0	0	4	8	21	1	0	10	18	0	77	7
ADIPOQ-AS1	0	1	0	0	0	32	0	0	0	0	0	0	0	0	0	0	0	0	0	0	0	0	0	0	0	0	0	0	0	0	0	0	0	0	0	0	0	0	0	0	0	0	0	0	0
ADIPOR1	1191	1687	1376	1080	681	673	1156	2073	934	1219	699	1298	1192	1504	1490	2027	2612	2395	938	1889	2242	1552	729	2662	1236	1134	1507	1719	2058	1463	3194	1021	859	958	3357	3575	1854	1216	1540	2067	1670	1138	1368	2750	3664
ADIPOR2	661	1166	1113	691	542	799	1310	1276	1287	1688	840	1154	1296	2286	1350	1564	1347	1315	853	889	1197	1809	477	1708	861	1267	1247	878	1087	832	2035	883	685	1310	2264	2570	906	1113	936	1924	1434	862	1664	1341	1248
ADIRF	324	361	347	281	147	1274	293	2780.98	201	56	170	447	190	120	472	517	1689.99	2179.99	510	485	430	250	39	58	165	280	190	211	147	105	342	740	120	129	1519	1864	46	459	51	457	581	467	329	168	227
ADK	190	338	407	164	112	128	743	699	419	180	397	529	303	466	366	794	588	509	349	477	503	424	42	291	121	358	740	215	565	404	1337	167	132	268	467	500	227	413	180	1034	179	136	943	525	629
ADM	117	441	550	242	150	131	127	600	130	463	57	73	231	253	425	208	955	964	916	903	271	293	379	1012	975	700	1149	677	727	239	946	581	123	60	914	1014	181	165	168	109	239	251	66	82	111
ADM2	56	379	119	42	24	47	48	111	94	215	27	70	68	83	109	73	55	59	49	66	129	36	100	91	66	26	86	19	94	70	122	54	90	80	45	80	133	173	153	85	90	75	25	123	135
ADM5	9	17	4	10	5	36	8	13	14	10	3	16	10	20	9	5	22	12	6	7	6	0	2	13	17	2	5	5	20	3	33	7	8	6	4	7	12	18	16	2	7	14	4	7	3
ADNP	1394	1535	1253	1292	962	1044	478	2570	1140	1324	715	1320	2145	2188	1582	2281	2192	2157	1729	1784	2294	2107	627	1605	1440	1410	1845	954	1562	1167	2191	1195	1267	1558	2397	1908	969	1196	1073	1333	1777	1518	1027	1960	1278
ADNP-AS1	4	1	3	3	5	5	0	8	4	5	4	6	9	5	1	7	7	8	5	7	5	4	0	20	4	4	1	2	2	0	7	8	5	13	28	8	4	0	0	6	9	4	1	0	3
ADNP2	323	356	245	308	234	196	147	807	307	344	148	297	243	481	373	548	523	462	297	548	543	366	155	515	383	356	384	244	683	396	1070	313	333	459	597	635	796	748	778	329	288	357	242	396	427
ADO	463	337	253	310	300	238	162	831	233	375	149	383	341	515	340	472	366	324	272	549	525	329	206	426	230	238	456	199	443	220	719	327	369	482	401	404	602	384	548	438	419	327	183	517	540
ADORA1	40	15	8	44	49	16	3	2	15	19	1	5	15	13	4	11	42	51	7	9	13	9	22	8	6	4	12	9	23	8	46	17	23	21	4	2	8	4	5	25	17	31	6	15	19
ADORA2A	28.12	56.82	42.36	22.99	27.96	25	26.2	0	37.67	22.68	16.73	26.28	7.55	63.65	4.65	12.8	4.59	6.19	3.56	24.17	0	65.77	67	0	4.21	8.99	4.85	16.81	56.09	41	79.38	0	38.56	31.16	42.4	4.43	10.44	29.37	36.04	33.7	4.97	4.88	19.58	7.47	57
ADORA2A-AS1	0	20	30	0	3	1	108	4	51	5	60	88	31	19	0	20	1	1	1	0	21	95	3	1	0	8	0	0	11	41	47	0	1	0	33	21	2	65	0	107	0	0	119	42	35
ADORA2B	147	103	93	48	37	11	13	155	64	126	11	80	45	94	454	207	340	294	160	130	88	71	81	21	34	406	232	216	182	100	340	242	72	80	205	245	76	50	81	101	123	57	9	48	23
ADORA3	96	16.78	27	234	117	48	65	14	43	61	22.41	44	83	45	30	64	58	51	24.95	28.78	24	78	7.4	29	12	3.75	19	7	13	8	40	36	55	149	74	60.28	41	22	152	45	12	35	18	33	40
ADPGK	674	561	401	526	517	290	319	745	531	845	218	431	382	557	605	833	553	454	550	557	479	751	441	1369	623	385	375	292	809	374	1520	379	585	793	871	733	669	439	706	519	458	379	274	473	719
ADPGK-AS1	6	7	2	1	3	2	0	1	1	4	0	1	1	1	4	2	4	1	1	2	1	4	1	2	2	4	1	7	2	0	10	0	4	4	7	0	2	3	5	3	2	4	0	1	2
ADPRH	110	76	52	161	99	126	47	85	118	176	16	59	159	113	149	182	76	81	37	123	124	149	33	306	161	55	44	40	213	70	321	70	157	172	126	114	150	109	146	87	82	69	69	160	158
ADPRHL1	25	31	10	20	10	17	7	63	22	66	14	30	77	6	64	43	114	101	5	45	28	23	13	75	9	25	41	11	106	53	92	17	50	64	52	52	123	66	67	32	67	50	29	35	49
ADPRHL2	363	435	189	247	157	103	111	248	196	229	78	150	399	358	388	356	351	264	280	219	221	244	157	465	233	148	249	99	417	256	642	284	181	201	540	538	136	98	147	255	296	205	134	165	242
ADPRM	56	16	17	49	30	36	38	78	35	29	24	49	33	43	19	36	29	33	28	51	33	55	2	40	32	39	62	63	66	35	150	49	37	38	76	72	61	45	55	49	48	42	38	42	45
ADRA1A	0	184	255	0	1	26	657	7	445	27	349	264	178	253	2	252	20	24	1	2	176	166	27	5	76	33	1	2	97	205	307	0	23	17	128	78	20	406	2	743	0	0	839	219	177
ADRA1B	39	23	11	4	2	9	81	148	48	8	29	46	32	58	5	103	4	5	5	18	16	62	6	23	19	31	63	19	18	34	44	6	30	30	37	21	6	40	7	44	11	4	47	27	25
ADRA1D	0	1	2	0	0	2	0	2	2	0	0	0	0	6	0	1	2	1	1	6	3	2	7	1	4	2	0	5	59	24	40	6	2	4	6	6	7	7	6	0	2	7	0	1	1
ADRA2A	139	94	66	699	1015	249	15	1	82	191	22	110	267	24	11	11	31	52	3	95	45	64	55	103	100	7	0	7	17	8	40	230	205	68	30	26	45	25	40	4	44	43	243	395	710
ADRA2B	14	20	16	5	5	1	102	64	24	3	33	57	21	39	16	5	63	48	6	11	48	23	9	9	4	17	27	9	8	41	30	3	5	2	12	6	15	26	8	98	1	2	83	21	31
ADRA2C	2	35	14	8	5	10	10	187	29	46	4	15	20	94	53	16	31	40	15	36	25	26	18	49	53	16	3	29	26	6	37	18	14	21	7	12	146	82	95	7	12	6	15	10	28
ADRB1	3	5	6	4	8	47	0	92	3	4	8	13	9	32	1	2	25	21	4	1	1	6	6	111	51	15	3	8	2	2	11	2	5	4	7	7	9	9	4	14	21	12	16	9	18
ADRB2	74	61	54	73	48	46	110	35	57	24	52	61	26	35	16	100	81	57	100	8	37	58	13	39	36	30	9	16	28	40	52	3	87	59	47	19	13	41	23	153	24	26	104	24	36
ADRB3	3	5	0	1	0	18	0	0	0	0	0	0	0	0	0	1	0	1	2	1	1	0	2	2	1	2	0	2	0	1	3	1	1	0	0	2	0	0	2	0	3	1	0	1	0
ADRBK1	1284	2190	875	1245	811	704	666	2726	925	1148	450	947	1506	1214	927	2174	1494	1410	1562	1620	1495	1108	1556	1988	945	841	1635	695	1033	659	1991	618	1117	1187	2155	2187	1003	839	1145	1115	1447	1047	725	1507	2216
ADRBK2	594	247	256	568	390	567	182	435	371	361	152	301	305	605	403	301	131	94	110	150	266	523	116	478	257	241	169	202	418	168	1088	433	260	457	439	441	245	239	402	326	310	323	195	255	402
ADRM1	723	1454	725	558	331	347	532	1023	571	943	303	588	1397	2229	967	1180	1093	810	674	1229	1242	808	1058	1943	640	506	825	402	951	596	1380	415	523	587	2221	2448	707	599	681	738	638	343	444	707	947
ADSL	396	502	385	293	209	440	328	591	335	499	169	302	298	1238	656	663	628	504	214	496	492	367	84	709	224	375	617	243	453	275	901	267	304	360	744	874	258	231	251	512	294	226	299	321	469
ADSS	994	705	460	517	420	416	274	1442	363	637	276	789	572	698	820	1374	2364	2058	407	1074	1074	518	331	1079	408	550	913	450	1373	621	2107	809	502	579	1163	1216	820	512	658	766	917	618	383	1289	1502
ADSSL1	44	35	66	25	17	13	157	8	43	55	50	83	64	53	481	196	181	131	188	44	62	148	17	287	67	36	102	21	198	167	302	27	21	14	75	91	313	232	215	239	29	45	66	42	39
ADTRP	29	38	35	53	45	40	13	1	76	315	5	12	18	21	8	42	75	48	13	16	57	36	12	16	33	14	27	16	42	20	148	8	76	132	23	34	34	19	51	88	592	155	152	793	1412
AEBP1	5955	1179	759	15280	5349	5700	301	508	1164	2343	812	1928	2884	1090	880	1559	2917	2587	594	2371	2617	2029	1515	1546	2608	129	143	46	3049	380	4326	6622	4684	4443	1667	1111	2114	3176	7462	514	5070	11467	468	1031	709
AEBP2	409	225	328	378	302	365	198	1576	372	477	139	392	440	421	718	624	777	783	410	518	410	576	114	642	485	819	864	604	501	320	932	414	440	626	599	545	640	561	559	475	640	556	170	355	272
AEN	481	369	177	181	151	126	273	546	410	590	127	270	229	541	249	478	175	146	195	656	464	406	269	856	326	284	254	144	569	385	719	209	222	356	561	635	1705	969	1168	332	233	210	188	298	406
AES	1756	2532	1715	2083	1406	845	1329	2199	1441	1868	981	2243	2693	2066	1804	2113	1959	1706	1107	1339	1793	1625	985	3507	1761	998	1345	974	2877	2020	4541	1582	1194	1375	3812	3826	2691	1860	2310	2186	1790	1356	2069	2793	5057
AFAP1	1357	1544	1064	1385	757	648	85	726	407	817	206	576	979	756	551	1414	1273	1360	2566	927	1011	636	326	730	903	774	632	509	1310	575	1622	804	1097	1709	2945	2684	1516	1291	1738	1070	2112	1577	238	738	630
AFAP1-AS1	265	356	159	320	297	240	29	889	466	2105	192	587	479	3	257	532	147	194	242	1348	1574	182	322	2	3	767	1301	388	0	1	0	883	87	377	508	518	1	1	0	154	1318	830	119	638	576
AFAP1L1	93	103	105	94	62	215	111	101	156	142	53	124	99	297	109	334	233	219	79	268	111	208	124	368	182	89	43	51	278	108	498	113	437	267	617	666	210	198	232	124	171	340	119	82	113
AFAP1L2	718	669	416	426	366	83	49	3043	185	381	36	145	466	577	392	1177	488	300	616	2442	1370	164	190	113	106	85	128	50	146	37	276	290	854	1003	729	623	69	49	122	883	917	566	150	703	722
AFF1	1419	1770	1496	2000	1502	1201	742	716	1512	1801	1182	2053	1050	1235	160	1753	2072	2055	1111	1809	2184	2410	479	2387	1776	1122	1465	953	2126	1286	3375	1331	1422	1638	1915	1634	823	1094	1263	1763	1898	1986	1598	1528	1176
AFF2	15	91	65	36	21	26	3	3	23	39	0	10	6	38	10	23	19	2	1	26	34	53	19	146	119	19	8	40	17	14	63	38	30	25	7	6	51	29	23	4	61	50	2	18	15
AFF3	27	27	31	31	12	53	60	7	147	6	82	61	41	44	4	94	24	16	17	7	50	191	11	94	54	23	7	13	31	71	38	8	37	69	67	44	6	66	6	122	9	13	142	61	50
AFF4	3088	2451	2480	2372	1618	1785	792	2578	1731	3257	1164	2528	4576	2109	2785	3365	3536	3268	2775	3589	3457	2364	431	4037	2930	1574	2396	1123	3674	1883	4890	2795	1778	2692	3469	3552	2362	2493	2787	2198	4050	3790	1387	2696	2282
AFG3L1P	75	85	37	59	73	44	30	190	67	81	28	52	108	51	79	67	76	70	70	114	106	40	14	78	57	71	102	39	165	71	179	79	74	123	110	101	100	58	87	45	108	138	31	61	75
AFG3L2	602	719	425	521	416	319	797	825	769	1109	473	865	914	680	597	820	714	689	564	812	756	834	386	2267	723	819	764	399	1081	779	1531	970	539	782	1638	1908	845	656	744	1311	1322	874	881	705	1063
AFM	0	276	420	0	0	0	2853	25	2787	98	2560	1568	764	1314	0	726	74	58	0	1	535	2301	24	0	1	152	0	7	740	818	820	1	28	44	579	211	65	966	1	5455	0	0	5786	794	951
AFMID	95	431	280	102	79	87	799	173	387	167	328	462	235	405	245	383	303	263	84	161	242	456	88	108	80	33	88	9	354	385	756	104	93	118	261	247	396	483	353	690	98	62	643	271	320
AFP	0	4	11	0	0	2	32	0	6	0	7	29	7	15	0	2	0	2	1	0	5	7	0	7	0	2	0	0	14	25	21	0	0	1	4	5	0	16	0	20	1	0	42	3	10
AFTPH	755	786	691	633	458	604	470	771	540	739	385	957	907	1065	689	979	918	826	690	856	727	895	217	2521	1002	463	704	458	1033	556	1620	659	584	644	1178	1149	1930	1308	1533	949	1336	807	494	794	1160
AGA	151	62	90	154	110	150	142	132	167	264	149	299	244	271	193	318	252	179	126	349	283	290	38	643	217	173	211	124	565	229	792	44	135	326	245	250	454	307	377	294	112	61	155	127	198
AGAP1	487	873	440	661	442	375	137	1031	383	616	300	525	1161	830	582	694	539	573	858	1103	1140	727	1141	1411	845	778	1006	619	737	524	979	725	629	587	1351	1392	842	833	786	431	1070	932	417	785	728
AGAP1-IT1	3	6	0	4	5	3	0	3	7	5	0	3	6	1	4	8	2	4	3	6	6	2	5	3	3	7	7	5	3	6	17	6	4	4	3	1	4	5	2	3	6	1	3	1	6
AGAP11	18.64	4.51	5.28	18.54	17.18	48.48	3.22	133.71	4.04	3.09	3.18	16.8	5.29	2.06	36.15	4.17	72.04	77.52	35.88	14.19	21.84	7.36	0	3.16	14.8	12.53	17.37	5.58	10.46	3.24	10.42	24.18	10.65	13.91	29.56	16.57	10.48	16.94	13.57	7.41	50.98	47.63	8.32	9.48	1.04
AGAP2	134	47	31	167	122	61	31	37	61	49	33	50	42	55	60	67	33	29	67	81	55	80	52	141	50	54	67	41	66	24	193	27	98	115	23	31	19	42	112	32	57	105	20	58	102
AGAP2-AS1	134	67	49	98	54	39	15	54	46	71	36	91	67	28	81	94	69	48	96	132	136	38	62	71	68	52	87	40	94	45	180	127	131	104	78	110	139	105	154	116	76	100	10	64	58
AGAP3	576	805	347	618	405	218	297	751	295	424	192	424	740	464	438	948	610	479	236	600	504	413	345	309	194	351	981	229	563	361	980	379	417	497	652	605	573	372	475	401	793	640	310	523	602
AGAP4	92.05	86.77	59.89	100.06	64.06	48.88	26.66	135.12	72.56	76.22	28.21	49.16	45.8	67.8	53.9	77.5	86.11	82.95	95.31	62	61.29	59.43	32.6	38.64	65.1	17.91	9.36	14.03	52.78	26.62	74.12	112.55	66.8	78.04	115.66	93.9	54.04	55.55	71.48	56.55	121.7	116.06	32.24	51.98	32.46
AGAP5	79.8	71.2	36.14	60.77	70.29	31.34	34.57	89.32	80.92	58.96	22.99	46.69	49.93	31.83	84.51	69.68	85.37	82.18	63.14	50.73	49.85	52.11	27.83	59.76	96.16	26.11	46.14	16.66	78.8	49.98	123.99	69.09	55.06	84.08	49.59	37.53	58.54	63.76	56.03	55.07	110.86	129.01	39.79	47.31	43.1
AGAP6	90.21	117.88	78.02	69.8	109.27	61.9	37.43	225.33	83.12	111.7	37.9	91.55	87.51	94.25	92.4	116.11	110.2	112.52	93.27	72.78	93.58	120.25	58.78	57.85	82.91	55.11	61.45	23.09	167.57	78.1	179.81	139.26	141.1	142.76	135.02	94.44	98.14	72.45	78.49	45.4	190.77	198.26	45.1	68.49	71.76
AGAP7P	23.96	15.23	2.85	11.61	21.68	19.92	10.96	155.08	8.17	4.14	16.11	20.46	20.25	5.45	28.09	11.68	32.71	24.1	20.62	4.7	7.53	18.83	8.6	10.26	8.8	46.14	25.62	22.54	49.58	39.46	79.44	0	15.56	10.05	12.98	2.37	1.78	14.44	5.99	16.71	13.49	20.88	14.52	19.14	26.75
AGAP9	123.15	168.16	89.85	105.26	109.61	71.48	59.82	144.32	107.72	111.35	60.61	136.89	86.61	72.54	67.41	60.56	72.24	87	152.57	91.3	120.9	59.99	50.59	44.83	112.24	31.58	12.97	14.52	30.54	27.42	33.17	57.82	138.67	148.35	127.02	85.54	52.7	71.15	56.36	49.24	152.77	168.44	44.28	77.63	51.33
AGBL1	0	0	1	2	0	1	0	0	1	3	0	4	0	0	0	0	0	0	0	3	1	0	1	39	1	0	0	0	3	1	0	1	1	0	0	1	2	0	0	0	0	4	1	9	2
AGBL1-AS1	0	0	0	0	0	0	0	0	0	0	0	0	0	0	0	0	1	0	0	0	0	0	0	0	0	0	0	0	0	0	0	0	0	0	4	1	0	0	0	0	0	0	0	0	0
AGBL2	18	3	11	6	9	3	8	11	11	6	7	5	16	12	28	22	33	20	26	24	30	13	3	4	10	5	6	8	8	13	16	4	11	16	15	6	4	11	3	32	8	7	22	7	4
AGBL3	2	5	2	2	2	4	3	8	9	1	4	1	7	5	0	9	1	0	0	2	6	11	2	5	7	0	2	1	3	2	5	5	8	6	7	3	23	19	12	3	6	4	3	5	0
AGBL4	0	0	1	2	1	2	7	0	0	2	3	5	8	3	5	8	0	2	0	0	1	2	5	6	3	0	1	0	2	8	7	0	1	2	0	0	4	1	2	11	5	1	7	7	11
AGBL4-IT1	0	0	0	0	0	0	0	0	0	1	0	0	0	0	0	0	0	0	0	0	0	0	0	0	0	0	0	0	0	1	0	0	0	0	0	0	0	0	0	0	0	0	1	0	0
AGBL5	159	238	136	178	130	117	106	224	112	106	81	148	423	364	313	366	379	370	315	313	223	217	176	851	418	110	145	110	199	161	368	134	216	232	594	607	257	180	194	253	168	129	155	148	248
AGBL5-AS1	0	0	0	1	0	0	0	0	0	0	0	0	0	0	0	0	0	0	0	0	0	0	0	0	0	0	0	3	0	0	1	0	1	0	0	1	0	0	1	0	1	0	0	0	0
AGER	9	24	25	14	17	3	3	13	10	14	14	23	16	11	12	18	23	31	9	20	15	21	14	10	19	14	9	10	13	13	37	17	25	32	7	9	6	19	22	5	22	46	13	6	10
AGFG1	1237	1050	1296	987	841	1084	683	1438	1146	1936	463	1049	1172	1634	2391	1537	3391	2908	1228	1740	2204	1514	282	2274	1353	985	1594	890	2115	1092	3138	864	1207	1268	2106	2222	1387	1204	1376	1399	1904	1373	793	1950	2203
AGFG2	347	489	277	268	280	231	598	288	423	133	420	655	1029	373	271	547	316	354	63	274	413	734	295	368	232	151	218	54	472	456	770	195	402	305	1132	919	953	987	765	889	181	150	696	614	1110
AGGF1	754	381	431	453	309	412	382	611	408	579	242	626	560	713	466	622	771	659	442	993	727	524	110	966	463	230	386	235	832	386	1293	412	468	544	734	705	717	514	670	656	420	341	397	586	782
AGK	206	186	149	140	117	118	128	510	143	219	97	172	193	272	268	323	291	271	11	282	323	193	36	259	119	197	326	114	393	169	549	184	159	209	476	481	90	95	136	270	189	139	170	250	371
AGL	545	452	545	499	389	583	1025	544	938	412	857	1067	783	954	1107	1008	547	443	446	577	682	1471	58	1838	744	480	648	264	1003	892	1387	590	374	480	1053	821	608	959	542	1884	669	429	2281	725	870
AGMAT	20	213	268	31	15	70	931	80	593	202	640	578	267	367	46	343	38	73	2	113	267	563	95	145	17	46	44	15	351	558	672	37	45	68	312	291	180	510	153	1270	84	37	1358	407	583
AGMO	135	108	183	85	78	38	735	7	330	65	563	821	138	274	29	146	16	37	40	45	204	520	12	29	17	60	8	4	166	227	384	174	26	86	254	166	6	411	0	977	37	27	889	208	310
AGO1	794	779	534	888	539	507	310	591	542	548	313	512	898	897	540	949	802	752	555	411	510	709	274	1779	1273	302	423	326	569	412	979	901	567	634	1385	1279	433	509	631	729	867	760	492	540	457
AGO2	408	1347	838	471	374	277	176	1031	453	772	201	459	835	843	641	681	753	838	548	1493	1285	708	615	862	613	825	1144	511	907	578	1415	474	519	746	1338	1201	397	400	419	303	1254	973	201	592	503
AGO3	276	264	226	219	240	217	137	304	221	208	70	146	233	317	321	465	306	255	422	217	195	219	72	524	422	98	170	99	241	135	439	398	308	332	588	612	174	200	247	297	393	397	148	173	182
AGO4	541	389	363	491	443	266	321	501	392	353	208	434	538	469	326	473	304	218	324	388	386	468	55	852	433	179	118	225	551	339	955	595	408	473	834	715	351	402	422	551	620	594	334	410	413
AGPAT1	329	1322	673	560	277	360	310	750	550	1050	336	567	701	953	747	831	764	860	512	659	537	504	318	749	492	172	260	141	590	438	994	421	541	721	1069	1112	576	501	568	554	640	465	445	709	785
AGPAT2	615	1285	722	750	476	642	774	498	747	455	1036	1396	1330	953	149	812	706	708	265	694	776	576	509	1386	638	336	382	215	524	599	1410	811	744	718	824	955	916	1060	773	773	991	658	936	1282	1599
AGPAT3	899	1466	829	922	657	567	1016	452	1018	1097	1001	1565	2329	1233	883	1515	1092	1227	775	794	1162	1450	866	797	497	565	853	366	1543	1160	2875	479	814	809	2067	2025	575	970	777	1467	1008	716	1258	1473	1448
AGPAT4	250	201	170	226	150	98	28	78	93	233	43	146	166	158	67	203	87	47	130	221	153	79	50	543	385	107	206	78	188	103	232	204	165	220	89	57	104	93	158	39	248	298	113	238	359
AGPAT4-IT1	25	15	12	17	16	15	2	9	16	26	1	8	11	8	5	8	6	6	23	17	17	7	2	38	67	6	38	5	28	6	8	30	16	26	5	5	7	14	8	3	29	48	7	16	12
AGPAT5	467	301	273	378	262	316	326	1101	287	459	268	377	203	421	783	835	234	257	254	1384	1217	396	93	1776	457	762	1182	788	384	313	883	347	276	447	967	1040	617	473	558	421	406	317	460	805	1063
AGPS	1261	648	814	1062	775	866	671	1459	923	1370	466	878	925	1954	1324	1565	1063	1187	727	1629	1623	1002	119	1741	909	877	1377	590	1264	542	2322	1082	875	1443	1794	1915	1234	942	1145	1362	1372	863	712	1290	1632
AGR2	2286	4365	3382	2995	2011	1610	1565	3085	6601	48170	2318	6577	3562	1372	15650	974	385	328	983	2710	2356	1774	1359	5407	1534	5109	3194	1726	11026	4917	10169	3342	2485	2561	2678	4300	43792	18971	26960	1720	7802	2981	2720	7452	22866
AGR3	28	169	253	344	226	19	39	102	169	1072	126	664	188	11	53	459	4	9	75	77	102	22	8	1125	306	26	41	23	14	21	14	591	116	134	39	42	2228	944	1301	9	745	383	200	671	1496
AGRN	4780	22658	7457	3515	2849	2031	500	1425	2261	3872	1204	2048	18934	6062	8715	8945	7710	7735	8019	4676	4280	16026	64274	9963	8730	2426	3403	1314	7582	5961	8091	2164	6198	5494	6475	5891	4220	3397	4500	2603	4894	4276	990	1839	1348
AGRP	9	1	2	9	7	2	2	2	0	14	0	0	5	3	0	0	2	0	0	0	1	0	0	2	1	2	0	4	0	1	0	0	0	3	1	0	0	0	0	0	2	0	0	2	0
AGT	12	2968	4097	17	22	147	11893	155	5772	452	7370	7586	3698	5105	36	7836	496	1050	149	92	3277	10948	796	120	148	675	233	175	2217	3434	5463	30	437	527	4248	6645	206	4420	142	11881	39	48	11348	3481	3737
AGTPBP1	311	177	237	320	205	291	258	634	288	260	142	267	232	427	117	318	241	191	125	224	210	339	52	1107	514	320	328	376	264	105	519	238	297	303	590	634	552	415	514	377	398	319	244	378	510
AGTR1	5	69	94	20	3	34	483	24	269	27	379	403	118	282	1	348	11	23	17	2	75	360	21	89	21	42	5	8	109	179	257	12	28	18	503	452	5	225	2	686	5	11	543	116	202
AGTR2	0	0	0	0	0	3	0	0	0	0	0	0	0	0	0	0	0	0	0	0	0	0	0	0	0	0	0	0	0	0	0	0	1	1	0	0	4	2	1	0	0	0	0	0	0
AGTRAP	230	747	424	212	181	153	77	170	144	276	41	127	419	251	730	384	781	680	643	287	311	404	508	558	232	190	307	198	1886	1194	2948	131	406	386	697	935	265	141	275	213	147	128	94	209	299
AGXT	0	1300	1577	1	1	0	7789	74	2995	130	6107	6872	1452	3410	7	2122	82	301	10	2	1483	4370	356	2	1	383	3	18	1401	5812	4791	5	49	68	1950	1866	153	4598	20	10695	0	0	8431	1490	2092
AGXT2	0	201	361	0	1	0	733	6	300	9	499	527	151	563	0	430	4	36	0	0	235	532	19	0	0	64	0	4	338	440	707	0	11	7	254	182	7	756	3	1167	0	0	1274	376	392
AHCTF1	1147.04	1135.13	1067.76	828.42	692.5	794.21	593.73	2920.22	878.5	1381.1	545	1313.06	1083.39	1279.9	1349.15	2097.66	2983.78	2815.5	966.3	1792.39	1878.92	1289	236.43	2470.64	1087.19	1259.18	1419.62	857.96	2447.08	1251.48	3580.84	1160.53	767.47	1122.82	1924.19	1969.12	1455.18	1159.29	1443.18	1427.84	1493.48	1117.86	860.61	1690.99	2229.93
AHCTF1P1	19.96	9.87	8.24	9.58	3.5	5.79	9.27	36.78	3.5	5.9	8	12.94	9.61	7.1	13.85	15.34	28.22	16.5	11.7	16.61	20.08	12	2.57	28.36	12.81	10.82	2.38	7.04	12.92	16.52	28.16	9.47	3.53	13.18	5.81	5.88	12.82	16.71	11.82	8.16	3.52	8.14	3.39	13.01	13.07
AHCY	724	1765	1119	872	605	1084	1364	2625	1204	1263	965	1369	1387	3155	1376	1305	1318	1292	932	1960	1628	1761	1286	1827	615	1360	1398	967	1625	1613	2934	576	787	669	2362	2495	1010	1088	740	1822	507	435	1427	1357	1919
AHCYL1	991	1282	1205	1009	748	957	660	872	827	715	679	1083	1488	1214	1055	1592	869	869	792	755	915	1367	223	1600	961	501	676	408	1769	1119	2652	974	851	1040	1748	1742	799	899	944	1606	979	849	1124	1359	1560
AHCYL2	410	800	592	927	1072	322	124	238	397	1565	179	349	246	173	399	263	181	197	111	369	767	349	82	363	200	152	122	100	2861	1424	5504	1024	1010	466	281	331	343	293	424	254	915	523	674	1950	3014
AHDC1	230	854	336	455	276	229	61	126	215	274	139	157	937	297	163	478	599	578	465	231	317	286	413	365	372	247	391	112	330	207	317	210	457	341	250	200	168	233	217	127	277	324	138	216	189
AHI1	183	246	238	233	210	258	150	886	217	265	125	194	180	235	253	240	241	176	200	227	229	257	47	385	320	499	1422	369	267	110	474	235	273	296	532	432	343	301	267	124	431	443	218	388	473
AHNAK	53090	56848	42307	53360	32965	31943	7519	26162	21087	34488	15385	37455	49737	17319	24824	42210	45279	44903	67103	54451	61408	31638	12938	24971	28164	38397	51417	25892	19253	12858	35932	28793	33867	34452	64008	65099	19382	21774	26891	41808	53214	54962	16196	39187	27475
AHNAK2	12953	25068	13405	5778	4113	2765	239	5589	2062	6926	1369	3983	13485	1208	9001	12118	9902	8628	18068	17483	23610	2328	1375	8109	10413	17638	8471	12152	5349	3105	8449	14280	2863	3848	12187	12180	618	832	591	6289	12251	12028	385	5315	1060
AHR	5523	6977	5588	5956	4642	3625	1652	3525	3567	4347	2935	7414	5427	2102	4706	4737	9196	8039	5091	3740	4413	3606	3628	3729	2853	4939	7399	4595	7564	3814	10264	6874	3653	5376	9198	9669	7468	5384	6667	5927	4467	2476	4417	4551	6213
AHRR	6	24	10	5	12	7	9	38	10	19	8	18	19	39	17	10	23	21	13	14	15	44	119	32	41	4	5	7	4	7	16	8	27	22	9	18	22	13	20	51	32	35	14	25	8
AHSA1	613	993	606	473	273	295	367	841	560	1067	196	385	605	1248	653	1038	613	538	261	1319	1151	473	221	1228	467	859	849	570	1312	622	1795	675	340	540	1139	1264	631	405	597	814	633	301	305	727	998
AHSA2	307	332	150	250	360	242	98	289	183	142	126	321	483	201	212	232	721	544	312	243	206	173	277	183	345	142	215	120	433	174	428	414	307	358	480	264	252	227	256	203	434	443	110	144	138
AHSG	1	1590	1880	2	2	0	17461	168	17327	705	14768	11956	6042	8426	10	3198	168	339	19	0	2793	17630	313	3	2	967	1	113	3554	9664	7555	6	153	168	5089	1673	394	8304	21	37647	0	1	38657	5677	8158
AHSP	3	0	0	0	1	0	46	1	0	0	0	0	0	2	0	0	0	0	0	1	0	1	0	1	0	15	5	61	2	2	1	0	1	0	2	0	3	0	0	1	0	0	0	0	1
AICDA	1	2	1	1	0	6	0	0	0	2	0	0	1	0	3	0	0	0	0	0	0	0	0	6	1	2	0	2	2	0	12	0	0	2	0	2	0	0	0	0	0	4	0	0	0
AIDA	999	1036	1349	1383	669	1006	496	1381	830	1041	565	1097	1194	1016	704	1669	1037	1091	1214	1108	1387	1134	176	1332	911	539	644	448	1319	702	2583	893	845	1150	1369	1310	1066	988	1267	844	1285	1095	915	2223	1891
AIF1	366	153	143	510	308	213	266	41	204	163	74	136	117	178	73	264	94	54	72	109	163	362	54	260	77	121	49	275	106	48	535	61	183	274	206	99	131	93	370	274	47	59	149	133	260
AIF1L	166	8	25	45	43	162	8	163	47	34	25	56	93	196	173	148	458	409	11	69	111	90	52	489	132	214	547	154	324	150	357	81	121	72	93	135	335	249	263	945	67	24	55	185	129
AIFM1	148	305	243	157	113	174	431	371	412	408	394	562	348	479	233	462	231	230	125	450	459	589	111	582	166	254	339	137	430	319	643	157	150	219	501	496	620	649	541	720	113	73	738	429	560
AIFM2	90	238	98	97	89	241	117	372	165	255	128	201	215	175	163	246	220	178	149	127	153	181	122	332	155	44	56	30	419	284	474	180	130	135	148	161	142	139	158	130	299	229	133	181	241
AIFM3	7	18	7	20	17	17	13	63	12	18	2	23	17	26	24	10	39	33	7	18	43	7	7	5	10	22	18	16	16	14	44	23	18	16	11	7	28	29	25	13	19	20	5	13	13
AIG1	500	478	655	201	149	250	1501	1142	998	254	951	1191	486	1037	450	1587	518	508	598	1173	1041	1234	200	586	363	1933	4633	1772	752	753	1400	221	324	530	3041	3195	306	854	299	2537	748	371	2032	859	1110
AIM1	1329	1505	1128	788	698	618	289	373	874	2484	387	742	950	695	485	1389	1208	1093	838	874	827	1064	416	1402	559	2284	2876	1787	1441	635	2917	625	803	1398	5227	5752	109	202	389	1268	2455	1329	508	2311	1976
AIM1L	62	766	246	266	184	158	6	434	147	302	38	95	707	358	82	299	235	290	404	505	359	54	65	619	380	346	364	310	651	335	784	105	151	237	382	456	28	4	23	60	443	262	28	188	174
AIM2	25	5	2	13	9	4	14	28	13	13	4	9	8	84	13	71	111	75	176	1	3	11	1	36	16	89	52	103	10	6	94	4	3	10	6	4	7	4	32	28	98	33	3	11	33
AIMP1	341	383	351	310	214	299	243	630	297	664	188	444	487	572	425	686	698	676	427	776	590	356	78	635	232	379	722	345	906	339	1201	373	266	415	958	959	578	359	430	486	455	277	217	449	608
AIMP2	238	408	219	106	100	80	215	533	208	358	95	216	201	298	251	565	285	240	193	262	299	199	75	560	186	312	398	249	676	362	896	168	180	282	562	596	505	323	425	279	241	118	182	310	479
AIP	404	473	275	391	239	190	268	589	247	256	157	261	242	335	329	542	468	468	189	436	405	257	231	677	306	230	271	187	324	281	760	177	242	178	578	623	398	249	304	389	344	282	230	261	467
AIPL1	0	0	0	0	0	0	0	0	0	0	0	0	0	0	0	0	0	0	0	0	0	0	0	0	0	1	1	2	4	0	2	0	0	0	0	0	0	0	0	1	0	0	0	0	0
AIRE	0	1	4	0	1	0	0	1	0	1	0	0	3	0	1	0	0	1	4	0	0	0	1	29	13	0	0	0	0	0	1	1	5	1	0	0	22	13	36	0	2	0	0	0	0
AIRN	0	0	0	0	0	0	0	1	0	0	0	0	0	0	0	0	0	0	0	0	0	0	0	0	1	1	0	6	0	0	0	0	0	0	0	0	0	0	0	0	0	0	0	0	0
AJAP1	1	1	1	4	1	0	2	3	8	2	1	10	5	3	0	3	3	5	1	4	1	17	24	4	0	3	1	5	5	1	11	2	7	2	3	3	1	0	3	1	1	1	3	2	5
AJUBA	533	1046	393	249	201	141	554	641	754	346	471	926	704	553	734	1237	377	368	269	411	660	1237	486	372	462	701	269	164	689	498	719	138	215	295	576	423	742	448	582	889	791	642	716	497	695
AK1	312	132	102	195	79	156	280	141	333	586	189	362	299	212	60	229	249	185	114	437	420	230	91	716	190	117	177	99	308	204	540	123	127	141	418	486	604	472	506	254	123	102	236	675	732
AK2	1209	1770	1299	898	704	726	1343	1753	1246	1437	813	1290	1281	2162	2043	1976	2098	1808	1089	1335	1191	1292	384	2638	1152	927	2012	692	2032	1158	3439	1301	863	1037	1943	2148	728	930	790	2017	1222	872	1305	1359	1827
AK3	815	642	1066	539	469	603	2772	1009	1538	501	1278	1770	465	1726	337	1554	510	485	352	634	1051	1466	106	1174	577	598	423	351	1340	1073	2663	423	474	758	1135	1209	761	1301	792	2265	976	740	1492	1086	1137
AK4	744	2313	2268	1099	796	933	1471	231	1576	1789	1640	1697	2101	1296	1520	1190	786	851	1557	1034	1472	2029	251	908	845	846	1248	544	1185	1312	1989	763	839	470	1567	1766	762	1542	727	3457	1354	1147	3410	2005	1234
AK5	5	21	12	9	8	6	1	1	4	22	2	3	8	2	0	0	5	3	2	8	7	8	2	11	5	7	0	3	6	0	7	11	30	41	7	5	15	2	3	6	4	8	0	5	3
AK6	156.8	85.05	136.22	80.38	55.36	116.45	113.75	201.73	117.34	232.27	61	166.04	122.92	280	201.81	169.03	186.54	137.24	66.75	270.01	198.7	104.91	6	380.34	93.32	74.09	166.21	62.63	241.71	107.82	461.09	100.07	78.68	106.83	176.03	180.39	208.98	152.42	158.49	181.45	157.65	103.51	94.61	170.71	293.84
AK7	37	15	13	35	36	10	11	60	17	46	25	80	37	15	18	95	6	10	11	60	79	28	4	11	12	23	21	8	37	18	33	14	39	41	24	22	42	32	22	20	31	20	102	42	68
AK8	8	5	7	6	9	6	2	14	6	6	1	4	31	12	2	15	38	24	2	9	9	6	4	9	8	8	12	5	3	2	6	1	10	11	5	10	33	12	29	30	8	9	10	18	24
AK9	21	22	34	38	44	65	41	130	39	41	17	42	41	72	22	27	26	18	24	52	65	64	9	160	105	24	53	46	102	51	124	25	41	42	96	97	120	72	87	35	122	74	26	88	104
AKAP1	593	856	556	654	567	775	685	1129	1005	1463	779	1159	1279	1327	671	876	1044	1096	377	797	896	715	258	918	519	890	1076	584	913	835	1130	934	657	636	1683	1564	690	737	595	1045	775	494	1179	1378	1680
AKAP10	454	278	239	518	389	301	243	443	288	348	190	405	317	921	254	400	449	435	333	427	440	376	107	538	356	375	448	305	515	266	925	409	317	393	489	449	503	328	524	319	419	341	189	352	353
AKAP11	1409	814	913	1554	1160	1500	768	2709	1205	1498	675	1525	1884	1211	1054	1815	1577	1603	676	1919	1909	1495	146	1899	1650	957	1358	865	1175	753	2298	2071	1550	2204	1692	1443	1481	1493	1719	1203	2851	2043	1115	1878	1980
AKAP12	1518	2723	4149	1177	552	1465	511	5511	708	572	786	1457	1202	4739	5518	431	195	179	621	5372	2951	929	347	1391	2066	1170	1421	481	5703	3289	7747	839	641	2518	6546	6563	5466	5118	5265	1487	1595	1800	557	953	210
AKAP13	4308	4797	4046	5242	3746	2510	1577	3026	3342	5661	2164	4626	6551	2435	2862	3418	3470	3957	2376	2916	3684	4452	2197	6306	4966	2158	1785	1814	4651	2751	7553	3965	4396	4877	5295	4791	3516	3388	4661	4172	4926	4693	1990	2938	3110
AKAP14	0	0	0	0	0	0	0	2	0	0	0	0	1	0	0	2	0	0	0	0	1	0	0	0	0	2	0	0	1	0	1	0	1	0	0	0	0	0	0	0	0	0	0	0	0
AKAP17A	360	558	248	306	347	208	219	351	335	555	169	346	307	564	242	401	257	204	303	388	280	462	632	567	517	255	321	173	656	291	789	352	391	479	619	517	430	375	411	274	261	319	183	383	457
AKAP2	1222.65	333.05	506.73	789.81	418.71	895.6	431.34	483.36	574.49	802.75	191	661.21	422.91	1171.89	288.29	681.09	446.69	449.85	414.96	590.65	574.45	925.16	255.95	1290.63	798.36	662.94	960.25	390.84	1092.23	433.67	2122.6	523.03	1313.62	1317.93	856.45	748.54	1066.37	1079.87	1524.81	397.4	1253.31	1319.59	374.81	1301.15	864.71
AKAP3	0	8	9	4	12	12	15	26	24	19	8	15	11	20	10	18	11	12	0	4	8	16	5	11	15	7	23	16	10	2	19	3	19	11	30	22	7	14	11	35	38	30	6	9	5
AKAP4	0	0	0	0	0	0	0	0	0	0	0	0	0	1	0	0	0	0	0	0	0	0	0	1	0	0	0	0	0	0	0	0	0	0	0	0	2	0	0	0	0	0	0	0	0
AKAP5	112	15	14	91	86	31	33	36	24	26	12	30	45	64	45	23	37	19	9	37	56	44	5	94	40	15	14	17	57	20	316	29	47	68	45	34	60	40	66	24	105	59	34	105	217
AKAP6	27	41	39	57	44	29	70	87	70	67	67	96	35	36	38	96	51	40	33	104	82	146	13	577	331	100	102	47	100	65	130	28	102	70	61	41	180	180	199	137	23	48	138	75	28
AKAP7	39	43	59	55	39	80	166	8	226	46	135	164	68	128	35	123	47	59	29	15	39	345	32	169	68	25	10	52	76	47	170	25	60	93	207	252	52	126	56	118	75	94	100	77	148
AKAP8	241	390	187	227	220	151	110	542	200	334	146	252	280	319	498	258	560	463	177	292	280	243	193	312	194	438	526	213	516	254	635	213	220	268	470	446	240	167	232	257	296	252	198	300	375
AKAP8L	237	333	191	181	166	127	147	458	198	203	92	226	211	332	365	241	417	348	149	234	218	256	172	481	299	511	550	358	380	200	549	166	213	207	483	441	155	176	201	236	307	296	169	208	347
AKAP9	2563	1504	1675	2346	1821	1829	1837	2826	1839	2007	1496	2825	2568	2213	2385	2721	2400	2362	1118	2256	2138	2664	234	4117	2382	1165	2837	688	3253	1829	5195	1887	1941	3040	4717	3991	7293	5360	6077	2980	3449	2600	2428	2297	3153
AKIP1	189	185	146	129	64	87	65	329	84	169	61	84	95	132	125	190	244	158	126	147	120	83	47	145	60	73	84	37	250	116	400	73	110	171	192	194	173	87	164	191	82	77	111	278	322
AKIRIN1	535	475	553	375	246	378	505	524	481	716	700	2575	451	880	669	862	652	488	362	736	663	773	197	1476	682	262	707	243	978	497	1577	580	429	505	765	832	486	399	493	653	774	504	313	585	894
AKIRIN2	179	275	216	206	173	189	116	361	226	198	133	174	225	312	265	298	165	137	176	338	295	284	189	348	226	252	295	234	443	309	654	138	213	297	371	378	179	177	216	155	290	227	179	374	282
AKNA	453	411	234	813	614	475	325	171	678	379	284	466	403	371	153	612	248	230	172	213	320	717	275	687	429	280	182	329	417	281	1354	287	522	589	313	221	314	390	510	363	282	384	317	424	620
AKNAD1	0	0	0	0	1	0	0	4	0	0	0	0	1	0	5	3	1	0	0	0	0	1	0	1	3	1	1	0	0	0	2	0	0	1	0	0	1	0	2	0	3	1	0	0	0
AKR1A1	736	1168	845	946	662	448	1364	515	1173	948	1067	1267	1158	890	999	1207	864	770	419	360	634	1460	415	694	323	270	264	220	1166	1016	2201	628	667	606	947	984	666	938	763	2621	620	416	2687	1175	1943
AKR1B1	575	312	225	673	353	260	126	322	300	415	101	229	312	325	176	566	303	229	127	175	279	428	201	1293	503	368	415	195	4082	2434	5524	225	372	674	577	635	345	285	516	604	108	195	107	253	266
AKR1B10	69	238	72	406.96	179	2167.92	63	9	366	1938.93	1044.97	928.93	103	80	69	32	136	106	11	5	463.96	394	719	10666.86	3317.95	47	18	180.95	59500.63	23970.86	53361.3	107.98	251.99	140	102	107.98	200	339	75	472	4	4	27	53.93	251
AKR1B15	0	3	1	3.04	3	22.08	0	2	2	19.07	10.03	10.07	0	3	0	0	32	11	0	1	4.04	0	0	53.14	15.05	2	1	5.05	873.37	519.14	847.7	2.02	1.01	2	0	1.02	0	0	0	1	0	1	0	3.07	1
AKR1C1	82.64	277.52	458.38	14.52	9.38	608.36	2374.8	872.34	2245.77	139.2	1234.86	1436.2	419.3	630.06	1090.85	854.08	4164.54	3161.7	29.86	30.94	804.5	1645	226.64	7018.96	2033.01	203.37	39.6	245.49	7164.03	4679.46	10970.52	37.37	305.36	255.77	741.34	895.82	66.07	869.51	15.43	3280.52	100.18	32.33	2990.09	996.04	1424.21
AKR1C2	16.61	281.14	212.96	12.61	14.73	914.35	460.99	566.95	804.8	45.27	477.54	369.41	230.86	399.47	3535.17	359.94	4688.59	3416.98	24.52	35.27	773.36	583.16	529.56	4157.72	1627.23	373.1	67.71	344.83	11011.03	6165.68	15030.07	18.7	742.82	212.92	189.79	233.64	27.16	654.69	16.71	2129.44	78.06	44.24	1264.15	652.15	573.44
AKR1C3	303.75	1202.16	876.67	243.87	230.87	1041.29	287.34	820.71	831	388.53	505.58	846.99	522.62	386.47	1133.97	800.98	1336.84	883.32	76.61	456.79	819.71	1102.79	489.8	12473.31	2417.77	190.53	112.68	287.69	2217.84	1073.51	1964.12	208.93	1044.82	562.31	595.88	589.2	1044.74	782.48	648.86	1738.48	495.75	194.44	1161.9	1569.81	2339.07
AKR1C4	0	133.18	499	0	1.01	15	1788.87	16	1437.43	65	1370.01	1393.4	252.23	784	2	241	39.03	77	4	9	521.43	1134.06	27	39.01	10	104	2	10	585.09	1272.35	1251.28	1	33	46	615.99	385.33	33.03	1119.33	9	3755.56	30	7	3371.86	860	1459.28
AKR1C6P	0	4	2	0	0	0	33	2	22	1	17	16	5	8	0	3	1	1	0	0	2	7	0	0	0	1	0	0	4	10	6	0	0	2	2	2	0	12	0	66	0	0	31	8	13
AKR1C8P	0	5	6	0	0	6	34	3	42	6	34	34	10	11	0	21	1	3	0	0	7	28	6	7	2	11	0	1	15	33	23	0	2	1	3	2	2	42	2	44	1	2	48	27	8
AKR1D1	0	85	518	0	0	1	1399	5	791	38	1168	1083	233	651	0	153	19	49	1	2	305	530	11	0	0	76	0	1	400	1067	1009	1	11	34	161	423	12	755	2	4989	0	0	3536	422	380
AKR1E2	8	13	10	7	17	21	22	462	21	24	18	48	97	50	125	148	27	28	4	25	36	47	44	201	84	24	24	14	34	23	45	52	77	68	110	125	26	19	23	54	64	57	34	60	73
AKR7A2	286	582	325	487.36	308	259	365.34	419	391.32	600	267	367	652	404	417	559	423	416	338	390	357.28	439.15	204	933.62	367	143.52	160	120	377	313	779	195	285	296	441	437	484.1	459	414.12	535	306	269	660.18	703	1017.29
AKR7A2P1	1	0	0	1	0	0	0	1	0	0	0	0	0	0	0	0	0	0	0	0	0	0	0	0	0	0	0	0	0	0	0	0	0	0	0	0	0	0	0	0	2	2	0	0	0
AKR7A3	125.76	560.29	530.7	389.45	227.81	80.77	1759.16	98.98	925.5	937.51	946.68	1360.01	628.32	584.7	40	117.68	37	66	11	373.91	427.56	1125.5	105.64	878.86	177.53	48.19	57.98	22	172.85	519.17	660.74	26.96	98.81	78.94	402.82	414.55	1853.79	1860.96	1385.68	1321.15	214.03	122.53	1353.83	553.57	1077.03
AKR7L	20.24	32.71	35.3	21.19	20.19	13.23	124.51	4.02	85.19	44.49	85.32	119.99	78.68	25.3	8	42.32	6	4	3	6.09	17.16	50.35	5.36	36.52	29.47	22.28	2.02	3	18.15	39.83	38.26	2.04	13.19	10.06	36.18	31.45	130.11	167.04	84.2	113.85	132.97	73.47	123.98	48.43	73.68
AKT1	1269	2328	1079	1433	849	820	1080	1085	1266	1712	824	1361	1489	1107	1022	2390	1186	1024	670	2064	2053	1431	567	2651	1267	1300	1502	810	1980	1278	3170	1168	997	1367	1953	1874	1133	1094	1195	1644	1285	957	1307	1582	2203
AKT1S1	108	464	198	173	140	182	133	195	183	173	69	108	233	349	198	255	218	272	214	128	123	144	186	313	189	108	116	89	336	237	435	159	117	163	352	334	259	172	219	151	160	149	121	130	132
AKT2	727	1539	874	756	532	910	1014	1164	850	832	611	944	860	1488	2867	1874	1076	937	778	740	796	1135	852	1560	752	569	734	361	1092	908	1849	826	486	716	951	885	722	933	685	2053	1015	871	1450	2176	2498
AKT3	462	167	314	1129	448	641	217	135	303	384	146	329	309	597	223	306	882	913	636	515	522	406	79	1024	1111	168	117	212	353	113	989	544	923	1167	731	903	514	459	773	200	539	1194	187	286	201
AKTIP	262	165	240	196	124	140	302	355	221	129	141	357	179	315	283	292	262	234	79	357	335	370	18	567	254	202	356	216	392	196	568	161	232	226	870	998	500	432	386	296	294	215	192	241	340
ALAD	345	411	337	479	342	360	852	208	982	234	1110	1163	647	471	101	691	456	404	120	276	513	1069	213	612	286	245	156	110	510	924	1066	272	347	352	419	368	451	886	405	1593	286	262	2525	990	1206
ALAS1	1042	628	560	565	485	310	1246	583	864	685	1125	1806	701	876	206	737	680	718	324	756	1005	1779	218	1712	565	376	590	275	1268	911	2683	545	562	604	1237	1219	718	1452	885	1389	619	336	1389	1641	2385
ALAS2	0	16	9	5	13	15	237	25	3	10	3	0	1	10	48	5	4	1	6	17	2	6	0	81	61	563	179	2125	7	5	19	4	35	7	5	4	51	21	105	0	20	14	3	7	8
ALB	0	37334	68013	7	42	2482	869446	5308	687547	19857	715435	430291	147436	421080	237	151354	4729	8702	408	170	107572	646820	6715	15	96	47957	486	4359	147098	552737	366980	88	4530	4878	131014	71539	13888	395257	717	2193376	46	12	1830256	227720	400757
ALCAM	2475	1309	1799	1984	1265	757	877	813	1238	626	1154	2446	1569	801	4114	6974	2201	1713	2743	1578	1895	3105	1149	5761	2675	2612	4227	1509	2256	1282	3268	426	1021	2094	1927	1634	1871	1444	1650	4942	1831	993	1625	2448	3130
ALDH16A1	226	885	285	294	174	262	184	421	318	514	214	307	559	437	222	855	311	274	368	235	220	285	479	590	242	315	208	148	452	297	695	219	247	358	403	447	288	245	296	401	268	207	300	332	421
ALDH18A1	755	1373	770	1055	642	582	510	3126	715	1474	419	888	989	1006	1697	1284	1307	1174	756	1145	1016	794	372	1422	662	623	722	343	2455	1009	2524	713	886	901	1314	1351	2958	2354	2820	667	1338	963	948	2208	3348
ALDH1A1	1251	872	1142	1640	1203	1599	3889	171	4631	2024	6435	9801	2838	2077	366	2846	2196	2169	576	559	2565	7889	600	5625	1603	626	74	180	1514	2790	3929	1599	1414	1167	4627	3462	2906	4470	2543	10758	658	401	9234	3146	5725
ALDH1A2	20	21	20	179	28	119	13	39	38	19	8	9	13	92	5	39	3	7	8	10	9	8	7	1333	485	13	2	22	46	33	102	17	158	29	6	10	1	24	2	68	525	235	11	29	4
ALDH1A3	1379	1043	876	1021	568	749	92	1267	180	244	100	207	476	562	286	1758	1311	812	766	518	535	349	165	836	487	631	383	629	158	97	291	410	190	254	1241	1006	122	130	134	4615	732	522	51	308	79
ALDH1B1	402	481	381	439	293	434	1540	261	1507	534	1201	1356	710	753	218	511	407	355	118	331	446	2068	342	1012	1102	317	345	152	846	706	1048	484	358	423	1382	999	408	831	484	2697	319	423	3084	746	1109
ALDH1L1	27	459	980	8	12	237	2707	41	1189	97	2251	2706	1171	560	140	868	257	291	35	1	650	1033	123	228	77	321	186	59	590	1886	1421	426	56	77	591	1025	81	2447	44	3864	151	70	8001	1836	2696
ALDH1L1-AS1	0	0	0	0	0	0	0	0	0	0	0	0	0	0	0	0	0	0	0	0	0	0	0	0	0	0	0	0	0	0	0	0	0	0	0	0	0	0	0	0	0	0	0	0	0
ALDH1L1-AS2	0	0	3	0	2	7	9	1	5	0	5	7	1	1	0	0	0	0	0	0	2	6	0	4	0	1	1	1	5	17	9	1	0	0	3	4	0	5	0	16	0	2	27	1	10
ALDH1L2	264	76	104	377	276	298	32	396	122	235	20	97	87	34	229	113	184	109	30	153	157	129	27	198	223	8	25	5	197	32	338	429	249	346	118	164	78	83	156	44	283	307	23	84	60
ALDH2	1846	2780	2676	1940	1263	1316	10004	374	4608	1294	7092	10389	2344	3744	1141	3406	715	755	54	1134	3368	4802	404	746	336	541	120	125	3757	5181	9976	508	615	647	2999	2341	560	7381	636	15044	1200	663	16032	4414	7068
ALDH3A1	52	61	29	38	37	21	14	22	71	239	35	26	81	17	42	1175	2381	1938	71	3084	4278	40	141	492	430	12	2	14	1959	796	2130	50	20	16	21	15	212	109	99	95	7	6	87	95	203
ALDH3A2	754	875	1101	756	564	698	2380	345	2339	989	2406	3744	1405	2671	540	2175	1867	1725	504	2769	4043	3816	470	2000	922	830	761	416	2679	2113	4884	906	493	622	1844	1437	2212	3068	1765	4620	620	405	3999	1898	2641
ALDH3B1	1484	916	525	605	469	227.79	96	211	312	802	203	696	1445	92	1804	1321	778	936	397	451	640	309	405	339	231	372	991	304	1433	863	1771	363	361	338	1047.92	1147	1968	872	1392	1176	541	306	189	1049	1203
ALDH3B2	12	70	10	17	23	54.21	0	115	9	4	4	16	3	11	114	92	216	234	100	32	22	57	167	43	12	207	337	165	204	103	247	27	39	8	75.08	111	0	3	1	161	6	2	26	325	162
ALDH4A1	34	2067	1853	97	65	125	3332	150	2448	241	2831	3167	1252	2143	188	2524	440	535	89	104	1275	3405	605	234	99	341	34	51	1213	1721	2561	32	292	169	1462	1366	163	2367	84	3755	59	44	4507	1578	1714
ALDH5A1	89	381	311	115	81	256	1210	524	999	118	1192	1066	552	842	144	974	627	640	322	160	382	1358	108	283	83	194	172	85	873	982	1207	116	165	140	646	510	372	753	269	2327	134	78	2671	657	634
ALDH6A1	239	880	1216	306	197	548	5477	215	1891	419	3890	4578	1276	2402	548	1785	431	623	194	442	1277	3267	158	754	346	593	265	231	1253	3508	3015	371	281	318	2496	1597	868	3575	618	8370	236	198	8083	1664	2598
ALDH7A1	287	312	255	203	143	230	534	345	504	261	606	674	577	460	490	532	1187	1009	190	250	384	619	61	580	312	250	151	94	352	537	666	191	179	207	259	218	429	621	314	1285	314	287	1356	567	510
ALDH8A1	4	266	305	2	5	15	1631	31	837	32	1243	1239	394	856	1	814	58	67	8	0	301	1451	59	7	8	133	8	13	447	654	653	9	30	28	720	385	35	711	5	3118	16	23	2423	463	711
ALDH9A1	567	511	555	473	373	716	995	765	956	651	954	1362	713	878	449	1622	446	463	447	636	880	1397	128	1328	521	343	353	226	1067	869	1821	386	371	457	959	901	1180	1402	1087	2241	457	393	2485	1421	2128
ALDOA	8092	17805	10239	6041	4263	3466	1380	13446	3718	13783	1206	3068	11646	4776	23281	8843	15529	12304	11981	25427	17506	4015	6207	22995	10522	10407	19109	9195	18815	11284	27709	6466	4262	4563	17896	19494	11200	7080	8869	4787	7510	6818	2717	8439	9710
ALDOB	0	4031	9228	156	220	241	41837	329	22071	1176	23838	24151	6491	16212	17	9997	734	1386	33	14	5777	28596	566	17	4	1842	7	98	7769	31216	20494	29	535	219	8152	11476	591	16515	42	71915	44	7	71075	10887	14856
ALDOC	211	419	419	225	206	108	539	553	371	416	225	316	416	347	740	415	450	359	286	380	514	368	116	1016	488	155	207	139	162	236	441	249	157	72	751	724	137	387	96	1230	457	441	1321	407	542
ALG1	312	511.99	208	295	231	138	189	249	203	395	189	361	460	316	560	423	234	256	219	369	407	298	392	235	135	293	536	175	412	251	519	143	281	385	397.99	414	677	435	532	359	190	104	250	360	456.99
ALG10	118.62	107.63	93.49	91.55	77.11	79	76.89	170.91	93	150.13	59	111	160.28	326.63	259.53	181.7	179	157.46	137.87	222.68	224.64	144	21	301.03	162	130	259.06	110.24	143	101.67	269.61	119	100.15	172.76	156.64	180.39	88.96	111.23	95.56	171.06	205.7	114	99	99	119.27
ALG10B	253.38	87.37	105.51	249.45	208.89	188	103.11	318.09	192	136.87	134	249	298.72	406.37	276.47	376.3	207	191.54	484.13	366.32	419.36	258	45	626.97	365	205	540.94	234.76	357	166.33	534.39	195	256.85	400.24	297.36	268.61	243.04	227.77	250.44	356.94	326.3	230	201	204	225.73
ALG11	149.65	151.12	145.21	156.83	113.68	109.19	120.55	237.38	193.2	291.17	100.75	258.77	248.59	224.03	270.67	245.89	272.77	201.9	67.51	227.55	241.95	189.13	24.43	422.57	165.96	97.67	186.16	73.18	225.81	126.41	355.77	238.18	167.33	204.03	342.15	294.11	266.99	175.54	259.49	226.64	324.71	189.88	193.6	221.48	331.11
ALG12	257	745	370	252	197	160	200	209	252	429	231	353	257	561	396	405	452	470	123	244	333	403	343	300	159	138	134	93	572	383	816	191	198	237	491	421	216	202	203	287	171	154	236	208	226
ALG13	343	197	242	279	271	241	234	564	314	336	154	296	275	329	275	358	218	175	213	593	535	283	47	454	390	136	133	94	409	199	615	303	339	421	642	502	825	540	644	274	236	259	206	313	381
ALG14	67	115	94	56	61	69	118	97	69	116	98	149	80	139	128	118	47	29	43	97	100	129	26	115	26	38	64	21	183	120	273	87	64	72	99	96	106	63	64	130	134	58	91	82	115
ALG1L	2	59	16	6	11	5	4	3	11	21	14	18	53	2	43	67	35	29	37	31	27	18	66	225	52	75	45	34	74	44	71	11	11	3	6	7	77	54	78	40	40	15	21	55	90
ALG1L2	0	4	0	0	0	0	0	0	0	0	0	0	0	1	3	2	1	3	2	3	3	1	1	2	0	1	1	0	0	0	0	4	0	1	1.01	0	1	0	0	0	0	0	0	1	0
ALG1L9P	10	0	6	3	3	1	0	24	2	2	0	1	5	7	2	9	2	3	4	3	7	4	3	3	13	0	2	1	3	3	8	5	4	5	1	2	3.22	6	9.2	5	5	7	1	2	6
ALG2	448	313	313	337	261	175	476	319	438	660	306	555	436	563	256	536	422	419	224	331	378	525	272	754	310	317	350	271	581	344	1055	388	338	452	1246	1259	939	659	731	739	275	267	337	568	831
ALG3	219	560	297	237	171	98	188	266	248	348	171	271	524	575	909	338	586	583	259	390	420	289	366	475	213	316	393	252	551	348	790	234	261	260	669	696	290	258	324	263	169	117	221	377	380
ALG5	185	143	203	155	139	179	375	547	341	574	179	320	337	385	416	371	206	170	97	415	316	285	49	318	124	158	280	102	452	219	710	265	168	339	491	438	417	259	304	343	440	155	258	341	525
ALG6	117	138	131	100	83	87	87	190	104	172	82	184	148	156	204	285	129	94	131	158	141	175	23	143	58	55	123	55	232	103	401	141	100	162	256	259	117	89	106	183	125	75	127	151	203
ALG8	338	266	197	185	146	200	275	598	275	377	206	320	224	337	674	967	317	266	189	396	455	324	93	381	147	238	622	174	699	381	998	217	178	193	753	754	315	273	270	524	437	206	335	400	509
ALG9	295	236	251	207	186	184	236	568	225	304	165	334	177	343	381	282	233	222	168	319	328	381	119	462	264	213	248	157	360	204	713	169	184	213	429	509	370	368	314	299	290	226	286	437	499
ALK	3	3	0	6	7	3	0	6	5	20	0	4	14	0	0	1	2	0	4	0	5	3	4	1	2	3	5	5	1	0	9	1	3	30	1	0	7	5	18	4	3	1	0	5	2
ALKBH1	96	86	81	57	64	57	51	89	67	118	52	81	86	113	118	161	105	98	71	156	148	107	23	329	118	110	121	103	94	53	198	69	53	104	207	175	99	70	80	136	104	83	85	101	152
ALKBH2	83	99	81	60	23	39	88	472	69	59	36	64	64	130	105	99	64	65	89	101	135	66	23	82	37	56	112	32	63	47	114	56	42	39	211	192	50	40	35	104	63	53	67	79	124
ALKBH3	127	129	113	76	79	77	79	284	122	172	54	91	92	135	117	138	149	104	19	9	43	110	46	208	144	134	184	76	183	109	288	85	80	110	340	359	148	107	136	129	78	87	100	217	245
ALKBH3-AS1	0	0	0	0	0	0	0	0	0	0	0	0	0	0	1	0	0	0	0	0	0	0	0	0	0	0	0	0	0	0	0	0	0	0	0	0	0	0	0	0	0	0	0	0	0
ALKBH4	66	138	41	72	60	55	43	117	68	93	50	69	142	125	84	130	122	123	57	95	75	77	67	146	64	54	111	20	140	114	178	51	106	92	170	179	207	147	167	116	85	64	66	69	121
ALKBH5	982	929	574	821	511	513	735	1041	798	813	482	756	980	633	831	1217	763	680	808	1214	1130	952	783	1566	991	965	742	708	1463	961	2141	896	664	691	1218	1233	1295	1055	1178	925	729	734	930	895	1169
ALKBH6	47	55	33	24	25	36	26	54	30	44	28	21	113	61	108	66	75	55	28	46	55	38	40	109	48	34	42	16	62	28	103	37	43	39	78	59	56	45	61	68	26	27	83	89	136
ALKBH7	181	447	248	251	193	209	626	452	349	155	262	288	185	282	143	247	184	189	122	136	142	275	391	265	106	103	134	91	255	477	575	126	126	106	326	350	389	325	296	494	268	210	525	296	503
ALKBH8	203	64	81	116	83	98	93	230	101	156	67	127	65	149	175	123	149	126	94	224	259	125	27	183	145	100	151	81	195	126	260	89	87	89	180	177	134	104	114	183	161	119	87	128	152
ALLC	0	0	1	0	0	0	1	0	2	0	1	4	1	2	0	0	0	0	1	0	0	1	0	1	0	1	0	0	2	0	0	0	4	1	0	1	0	0	1	2	1	1	1	0	0
ALMS1	845	653	595	972	771	586	330	1593	516	432	350	807	981	1077	860	1049	941	965	749	836	841	1049	190	1383	950	399	568	278	629	348	1131	774	966	969	2544	2329	1081	826	903	655	942	994	414	580	605
ALMS1-IT1	6	3	11	5	6	5	2	56	3	4	2	14	9	15	31	8	28	36	22	12	8	9	0	13	13	1	14	4	6	2	13	13	8	10	45	49	8	6	7	7	10	13	5	8	8
ALMS1P	2	1	3	0	2	2	5	0	2	1	1	1	0	3	2	6	1	1	3	1	2	5	0	1	3	3	0	2	4	2	4	0	3	2	3	3	2	0	1	9	4	6	8	3	0
ALOX12	6	2	0	0	0	0	0	2	1	2	2	0	10	20	0	0	0	0	0	0	0	0	0	8	1	3	0	1	2	0	0	4	0	0	2	0	0	2	0	0	0	0	0	5	0
ALOX12-AS1	4	3	3	2	3	5	3	2	6	1	2	0	4	8	4	3	3	9	4	2	6	1	4	8	3	2	5	2	7	2	4	7	5	5	7	3	1	3	6	7	5	6	2	4	10
ALOX12B	13	0	1	1	1	0	0	0	1	8	0	4	1	7	3	1	2	2	4	2	0	9	4	13	7	1	0	4	11	4	8	4	3	0	0	3	0	1	2	0	7	11	0	58	0
ALOX12P2	63	62	23	21	32	28	52	84	89	51	14	21	104	64	51	34	59	67	51	32	75	36	9	126	170	32	19	16	144	86	148	6	9	8	59	50	64	64	39	27	2	2	40	32	19
ALOX15	3	15	5	3	1	20	7	1	0	0	1	3	4	1	3	1	19	14	0	7	4	1	3	40	9.59	42	6	8	7	1	1	1	0	5	1	0	0	8	0	3	3	1	6	11	3
ALOX15B	108	23	25	75	39	12	6	20	11	32	1	18	38	2	28	12	316	411	2	4	8	23	3	14	18	13	6	17	15	3	150	24	1	22	14	22	5	5	60	26	21	114	3	30	34
ALOX15P1	0	0	0	1	2	0	13	2	1	0	0	0	0	4	0	1	0	0	1	0	0	1	0	0	1.41	0	0	0	1	1	1	0	0	0	0	0	0	2	1	2	0	0	2	3	1
ALOX5	2315	836	478	1372	1056	235	105	124	264	391	166	695	613	164	341	591	741	555	306	297	581	577	607	363	243	260	245	372	634	281	870	958	798	670	478	540	269	138	594	557	1563	1160	263	1332	1200
ALOX5AP	1159	763	581	932	603	113	59	201	242	414	46	111	214	91	76	455	119	99	307	207	307	326	101	202	190	407	106	452	147	48	551	198	326	352	263	308	74	31	199	150	157	273	58	165	167
ALOXE3	19	5	9	2	2	0	2	5	5	5	0	2	4	17	2	0	2	2	20	4	9	4	4	9	3	8	8	12	18	7	13	5	1	7	4	8	4	2	3	0	2	0	0	39	0
ALPI	1	3	0	4	0	0	0	0	9	28	2	4	3	52	1	1	0	0	0	0	0	0	2	35	6	3	0	2	54	41	36	0	1	0	0	0	1063	882	765	0	9	11	3	8	6
ALPK1	401	336	216	315	325	189	91	205	187	289	170	410	445	127	241	392	429	372	262	373	404	323	75	248	253	228	344	263	720	317	1396	223	210	270	380	315	222	280	421	304	386	485	122	290	344
ALPK2	136	50	51	104	68	75	191	14	367	88	101	213	115	340	8	114	215	131	20	105	161	305	24	215	40	45	8	11	99	36	314	66	197	183	472	445	41	91	71	68	45	91	234	132	132
ALPK3	189	1361	638	279	179	369	98	859	372	394	156	241	1028	97	194	607	116	161	145	1245	1278	361	191	3998	2523	309	1062	230	366	236	364	116	629	381	1674	1668	162	204	168	221	213	323	227	789	563
ALPL	34	390	397	24	18	93	944	32	450	48	526	961	326	409	108	699	109	221	4	14	300	586	147	251	179	112	8	87	245	426	832	115	118	123	388	250	30	622	37	714	16	25	797	459	428
ALPP	59.02	11	2	7.85	1	3	0	18.63	1	1.55	4.52	23.57	15.7	265.16	1.27	58.86	68.37	64.3	108.7	34.42	20	5	4	60.61	138.29	132.15	79.88	85.59	4	3	12.8	5	0	0	72.79	39.9	0	0	0	138.47	126.53	41.17	0	8.45	11.69
ALPPL2	14.98	10	1	1.15	1	3	0	22.37	4	1.45	3.48	5.43	2.3	68.84	6.73	27.14	10.63	8.7	230.3	40.58	6	0	0	10.39	9.71	19.85	9.12	6.41	0	0	1.2	0	0	0	3.21	1.1	7	5	3	13.53	6.47	6.83	0	8.55	18.31
ALS2	409	339	334	333	303	256	388	734	465	335	337	678	437	670	305	594	419	322	262	527	734	655	104	914	491	243	324	199	424	283	678	465	273	351	714	634	555	592	575	749	537	467	669	592	637
ALS2CL	573	800	274	281	323	111	99	282	173	319	129	324	985	88	345	841	737	638	376	380	546	253	235	332	541	441	655	259	639	343	582	837	249	401	2100	1677	359	317	327	602	1008	788	150	578	517
ALS2CR11	12	4	2	10	11	18	3	11	5	5	0	2	5	13	86	3	7	9	0	14	12	3	0	103	73	0	0	1	7	1	18	5	23	25	58	57	10	7	19	9	8	9	1	4	2
ALS2CR12	3	4	2	7	7	3	8	3	0	3	0	7	3	5	4	26	1	4	4	8	4	10	2	16	7	14	13	28	11	1	13	6	9	5	13	14	6	10	13	13	12	14	0	9	4
ALX1	0	0	0	0	0	0	0	3	0	0	0	0	8	16	0	7	0	0	1	0	2	1	0	1	0	0	0	0	0	1	0	0	0	0	9	1	0	0	0	0	6	4	0	1	0
ALX3	0	0	0	0	0	0	0	0	0	0	0	0	1	0	0	0	0	0	0	0	0	0	0	0	0	0	0	0	0	0	0	0	0	0	4	9	0	0	0	1	0	0	0	0	0
ALX4	0	0	0	0	0	3	0	1	2	0	0	1	7	0	0	0	48	27	0	0	1	1	5	5	4	3	11	7	2	0	0	1	0	0	0	0	0	2	0	0	0	0	0	4	0
ALYREF	324	328	180	194	142	161	135	475	213	409	98	201	440	719	408	511	287	225	290	644	446	179	124	818	304	363	724	273	529	227	864	312	262	408	653	790	271	162	267	344	198	121	151	372	398
AMACR	220.62	237.31	337.99	140.5	90	81.79	820	150.2	856.88	175.74	835.06	1154.92	417	352.88	127.26	456.42	147.06	122.86	62.61	218	503	861.81	87.01	2523.25	404.76	195	183.54	106	693	790.78	1281.38	200.83	165	169.04	363.63	279.76	382	689.05	246.58	1607.07	158.67	120	2222.01	571.38	1034.64
AMBN	0	0	0	0	0	0	0	1	2	0	0	0	0	0	0	0	0	0	0	0	0	0	0	1	0	0	0	0	0	0	0	0	0	0	0	0	0	0	0	0	0	0	0	11	0
AMBP	0	4626	6022	5	2	18	35915	319	19614	700	27264	25112	7645	16971	14	11684	480	1015	64	9	6778	23210	1142	1965	367	2393	19	278	6451	18892	17538	5	508	512	12223	5520	581	20536	50	71552	3	3	61200	9905	16116
AMBRA1	534	523	308	523	433	373	205	647	355	521	203	480	426	449	435	676	711	616	532	521	610	666	560	473	344	367	535	287	502	283	820	325	391	478	844	768	406	415	445	467	622	604	343	780	685
AMD1	997	1680	1341	783	588	846	738	3241	1094	1765	318	599	663	1924	1059	1270	1172	925	435	1669	1625	1215	198	3104	1007	1317	1826	966	2360	1305	3739	888	713	1305	1946	2062	962	698	981	940	1853	1047	510	1899	2248
AMDHD1	40	110	150	13	13	3	1196	16	291	19	711	1023	248	558	39	487	10	16	15	3	212	690	23	25	20	73	4	6	347	1015	750	8	14	14	331	299	37	439	27	1581	13	6	373	81	158
AMDHD2	181	287	95	207	133	147	87	47	176	162	84	127	323	116	113	175	180	142	197	235	189	200	298	175	86	188	220	121	89	95	231	106	174	177	150	164	111	122	143	207	153	156	109	176	104
AMELX	0	0	0	0	0	0	0	0	0	0	0	0	0	0	0	0	0	0	0	0	0	0	0	0	0	0	0	0	0	0	0	0	0	0	0	0	0	0	0	0	0	0	0	0	0
AMELY	0	0	0	0	0	0	0	0	0	0	0	0	0	0	0	0	0	0	0	0	0	0	0	0	0	0	0	0	0	0	0	0	0	0	0	0	0	0	0	0	0	0	0	0	0
AMER1	122	219	144	183	132	129	148	241	165	229	108	155	242	322	142	139	274	304	136	184	215	242	106	50	62	140	95	58	195	158	311	135	157	192	125	116	181	232	208	170	191	156	197	248	299
AMER2	1	0	0	0	0	0	0	1	0	0	0	0	0	0	0	0	0	0	0	0	0	0	0	1	0	3	0	8	0	0	0	0	1	0	0	0	0	0	2	2	0	0	0	0	0
AMER3	0	0	0	0	0	0	0	0	4	7	0	0	0	0	0	0	0	0	0	0	0	4	0	0	0	0	0	3	0	0	0	0	0	0	0	0	0	0	0	0	3	0	0	0	0
AMFR	1378	2491	1662	1603	1011	965	2118	2039	2176	1254	1589	2390	2622	1500	1307	2674	1731	1513	1032	2056	2201	2765	796	2461	1219	882	1268	758	2217	1982	4724	1121	1570	1853	3600	3673	1839	2065	1669	3360	951	829	2549	2274	2572
AMH	5	9	3	18	27	0	0	7	3	3	2	7	5	7	7	1	10	3	11	4	2	5	15	5	4	9	3	8	0	1	3	13	6	4	3	1	142	150	141	14	4	0	2	13	9
AMHR2	0	0	0	0	0	1	1	0	1	0	1	4	0	1	0	0	0	0	0	0	0	1	2	5	1	0	0	1	1	1	3	1	0	0	0	1	1	2	1	6	0	0	7	1	2
AMICA1	300	141	92	359	220	66	127	14	157	107	57	123	69	91	9	241	60	41	18	37	100	254	43	101	46	111	19	243	47	32	251	43	115	220	80	45	51	55	187	84	71	57	64	126	222
AMIGO1	23	24	6	62	43	23	33	26	27	4	39	57	51	60	7	28	15	24	1	23	30	48	18	45	18	8	6	4	26	22	36	26	29	24	63	50	44	55	42	42	50	26	35	35	61
AMIGO2	1908	689	423	513	416	269	63	798	112	182	149	384	491	187	334	290	518	447	174	2815	3243	284	243	986	661	224	1113	257	872	382	963	471	1499	2962	2042	1641	89	76	125	164	1902	852	81	458	98
AMIGO3	23	25	10	27	29	10	6	14	19	37	17	36	24	30	25	34	13	16	16	20	23	31	29	80	27	12	18	14	67	46	119	15	29	21	16	14	89	75	97	15	22	21	25	32	46
AMMECR1	184	276	208	159	151	174	160	517	218	515	103	288	410	391	378	493	294	226	220	773	714	279	86	1050	429	350	394	207	512	260	783	268	214	521	629	663	693	530	556	256	212	120	157	470	577
AMMECR1L	411	606	366	336.55	293	279	234	699	338	474	163	327	395	562	372	559	549	546	571	579	713	477.24	150.54	514	332	286	442	197	637	350	921	493	391	468.44	584.7	559	492	384	503	428	492	444	257	542	538
AMN	22	153	51	85	88	29	288	59	389	199	77	161	120	32	89	22	16	17	16	71	162	50	73	35	43	93	198	42	253	460	314	132	65	44	145	112	85	178	86	135	285	221	1080	441	803
AMN1	86	77	116	68	36	49	35	134	86	225	26	50	34	45	70	106	114	110	76	128	71	42	5	110	66	68	108	73	231	92	233	47	55	63	107	98	62	34	43	127	89	63	24	41	45
AMOT	55	149	83	369	243	278	62	179	205	258	124	257	260	112	86	108	214	157	176	444	1008	309	213	545	445	27	32	18	292	179	390	247	203	113	90	82	99	116	122	182	268	188	284	937	783
AMOTL1	1154	615	654	1334	763	810	491	298	681	783	525	1088	757	796	840	861	1468	1277	197	1002	870	935	217	1392	1074	1361	1592	668	2525	1262	3126	794	933	1096	1761	1742	840	910	1000	1306	1106	1195	1235	1678	821
AMOTL2	843	2427	870	543	351	690	232	611	530	667	486	1303	3109	1997	1116	1790	1169	1212	1507	1208	1535	1178	1086	1205	1224	296	393	185	1418	938	2069	628	825	818	1487	1404	734	498	785	1016	1230	915	380	780	507
AMPD1	15	0	1	1	7	5	0	0	4	31	0	1	1	0	0	2	0	0	0	3	0	15	3	418	0	0	0	0	9	4	0	0	2	1	0	0	6	1	0	3	1	3	4	9	17
AMPD2	405	714	265	430	301	240	263	236	309	300	200	372	464	346	293	511	348	337	228	327	338	354	219	252	216	198	356	165	550	333	762	387	379	485	403	341	397	410	400	367	348	341	312	305	388
AMPD3	287	255	190	395	301	167	30	254	210	307	68	141	165	109	181	502	244	253	356	272	242	266	82	190	196	145	223	145	226	110	511	146	237	277	333	424	279	180	400	192	243	262	91	366	330
AMPH	27	1	5	36	12	21	3	2	11	8	3	6	3	3	0	3	15	13	0	4	4	8	2	13	20	4	1	3	8	5	10	22	39	28	10	3	4	4	10	8	19	26	4	3	6
AMT	42.41	90.59	87	40.23	44.12	34.74	226.12	104.67	189.26	53.17	205.67	191.99	83.41	154.36	78.65	171.57	66.83	43.68	36	61	123.77	185.98	35.55	16.18	41.73	44.43	14.68	9	71.6	133.67	162.37	74.96	91	79.49	178.78	127	38.36	151.28	46	424.89	55.46	60.59	514.45	135	241
AMTN	0	6	0	0	0	0	0	0	1	5	0	0	0	0	0	0	8	6	0	0	0	0	0	0	0	0	0	1	0	0	0	0	0	0	0	0	22	9	22	4	0	0	0	0	0
AMY1A	0	0	0	0	0	0	0	0	0	0	0	0	0	0	0	0	1.2	1	0	0	0	0	0	0	0	2.11	10	7.44	0	0	0	0	0	0	0	0	1.03	0	0	0	1.09	0	0	0	0
AMY1B	0	0	0	0	0	0	0	0	0	0	0	0	0	0	0	0	0	0	0	0	0	0	0	0	0	0	0	0	0	0	0	0	0	0	0	0	0	0	0	0	0	0	0	0	0
AMY1C	0	0	0	0	0	0	0	0	0	0	0	0	0	0	0	0	0	0	0	0	0	0	0	0	0	0	0	0	0	0	0	0	0	0	0	0	0	0	0	0	0	0	0	0	0
AMY2A	0	0	0	1.11	0	0	0	0	0	0	0	0	0	0	0	1.08	0	0	2.19	0	0	0	0	0	0	0	0	0	0	0	0	0	0	0	0	1.06	0	1.08	0	0	0	1.13	0	0	0
AMY2B	70	38	30	91.89	82	75	91	29	74	24	64	130	47	25	8	50.92	21.8	12	74.81	55	50	100	5	80	89	21.89	51	33.56	48	42	62	78	72	72	131	73.94	40.97	72.92	63	88	151.91	205.87	109	46	52
AMZ1	12	37	34	47	15	5	11	17	5	10	5	4	21	47	10	18	11	15	10	11	21	8	19	17	14	37	19	21	24	3	66	1	47	106	91	114	218	270	226	20	22	71	3	13	7
AMZ2	491	378	450.96	296	237.92	335.93	214	464	244.95	373	132	264	523.96	416	445.93	668.98	649	591	403.96	723.97	452	306	71	1030.91	427.94	178	473	194.96	431.94	205	782.83	201	267	384	1171.95	1281.95	616	379	489	393.97	152	168	230	316.95	370
AMZ2P1	73	21	21.04	52	43.08	56.07	16	65	28.05	49	22	51	43.04	53	40.07	39.02	36	47	18.04	42.03	38	32	11	115.09	62.06	16	21	17.04	62.06	30	105.17	33	50	49	71.05	78.05	64	40	45	30.03	35	39	37	34.05	31
ANAPC1	679.1	652.64	506.3	473.8	429.37	468.46	314.15	2167.02	669.05	1035.79	256.23	660.46	804.49	1493.46	1073.63	1013.39	1311.27	1181.23	499.25	1131.62	1095.96	788.68	235.78	1725.14	976.49	922.04	1372.54	504.99	1169.58	584.83	1606.05	734.79	583.99	867.81	1199.61	1169.23	849.34	735.42	872.3	756.99	1154.78	694.29	483.76	1184.52	1404.78
ANAPC10	71	59	76	68	52	53	57	179	80	127	31	86	78	102	56	133	139	138	69	148	107	91	3	363	104	60	153	77	146	69	224	47	45	87	179	217	83	41	67	138	87	53	70	61	111
ANAPC11	293	523	283	257	160	228	391	411	335	348	161	260	427	524	317	510	430	389	249	427	275	235	230	973	329	207	283	153	424	313	731	204	220	325	595	683	271	183	201	451	165	119	275	250	350
ANAPC13	304	579	521	379	238	292	349	469	390	548	255	553	596	540	485	449	651	594	297	559	530	457	111	895	338	254	287	150	510	287	695	249	258	281	429	452	735	463	549	652	265	163	381	677	763
ANAPC15	63	95	89	76	60	70	95	174	60	125	45	78	58	144	159	200	168	103	31	114	91	117	48	180	56	62	60	36	179	84	260	42	44	81	166	177	88	63	75	135	91	42	99	116	214
ANAPC16	916	680	714	756	565	495	838	2511	667	717	487	910	922	815	1235	1495	1322	1291	851	1123	935	743	214	1937	839	415	996	336	986	727	1823	520	569	775	852	914	1132	764	799	1440	1096	620	974	1093	1723
ANAPC1P1	0	0	1.03	2.12	0	1.08	0	0	2.12	0	0	0	0	1.04	1.06	0	0	0	0	0	1.11	3.24	0	0	2.11	0	3.17	1.06	0	1.06	1.06	0	0	0	0	0	1.04	0	1.06	0	3.22	0	0	2.06	2.07
ANAPC2	155	246	98	208	152	86	126	120	164	124	119	186	295	159	90	245	256	220	124	147	176	162	192	264	198	234	159	100	241	196	313	175	236	281	301	254	176	178	181	213	163	174	178	181	194
ANAPC4	243	198	182	227	154	132	146	290	142	266	118	247	191	204	195	284	381	288	139	291	283	306	77	374	195	192	260	122	282	155	488	172	168	309	416	323	290	173	294	216	331	273	125	230	269
ANAPC5	822	960	753	717	479	638	675	1016	774	859	475	915	755	984	1023	1163	706	548	810	1265	1179	942	207	2120	882	696	1058	429	1074	606	1807	609	735	852	1451	1558	736	638	673	930	1102	704	939	1023	1578
ANAPC7	409	451	347	304	272	295	173	528	290	387	138	372	359	573	672	601	411	386	372	576	628	355	74	635	254	444	729	247	697	360	1013	299	284	401	776	779	302	254	329	315	497	318	234	464	706
ANG	106.78	543.08	977.34	202.15	128.83	63.78	5877.27	117.55	2328.5	353.88	1878.96	2465.62	653.44	1481.98	140.7	779.89	107.3	140.14	53.69	42.91	1010.87	1978.65	96.31	160.33	73.13	146.47	36.04	38.49	797.97	1612.59	2045.61	134.98	101.85	114.21	1052.71	501.25	1531.82	1916.8	1033.09	6013.21	170.97	177.95	5188.49	1048.02	2333.45
ANGEL1	263	353	216	290	251	183	160	196	313	284	167	210	298	274	280	395	158	160	118	310	374	302	126	237	244	497	256	271	260	246	579	250	287	289	269	234	191	222	239	317	178	156	346	219	222
ANGEL2	355	182	201	231	213	251	253	602	260	326	139	465	227	327	264	506	610	544	235	431	496	351	96	558	339	144	223	119	519	249	781	258	282	395	494	414	504	407	489	421	440	332	322	501	692
ANGPT1	15	2	5	32	12	178	15	11	37	30	22	41	16	52	39	25	89	63	8	57	35	121	5	108	33	33	102	28	96	34	166	13	137	161	37	18	57	44	194	49	20	28	24	33	63
ANGPT2	155	53	118	61	18	85	81	266	25	192	27	38	52	282	106	70	140	161	120	850	225	64	17	9480	1975	26	56	93	141	61	256	111	353	552	231	181	149	169	384	204	153	386	43	121	76
ANGPT4	2	0	0	6	5	5	0	0	0	1	0	1	0	0	0	1	0	0	0	0	0	0	0	0	0	0	1	1	2	0	0	0	7	0	0	1	1	0	0	0	2	0	2	2	0
ANGPTL1	14	3	33	46	13	75	54	3	86	21	58	81	9	64	16	34	18	28	3	17	36	190	9	228	291	12	10	3	122	91	162	28	43	41	38	23	41	60	61	215	34	19	91	45	32
ANGPTL2	592	150	155	670	382	727	70	87	145	385	114	252	272	128	105	169	306	337	109	371	357	218	133	432	485	54	69	24	275	104	1298	486	658	1009	366	230	188	338	665	281	425	1394	142	259	113
ANGPTL3	0	400	2411	1	1	0	10585	64	5857	151	5121	5883	707	3490	1	2347	142	373	2	1	1752	5056	35	7	3	248	1	40	1571	3036	4054	1	66	68	1959	1177	138	3697	7	14220	0	0	5800	1838	2781
ANGPTL4	733	1525	2754	125	99	403	614	240	313	203	213	135	212	352	963	473	159	110	134	491	636	286	129	506	1705	162	291	151	637	340	1105	192	94	217	1551	2737	48	242	38	495	95	310	281	104	105
ANGPTL5	0	0	0	0	0	2	0	0	0	0	0	0	0	2	0	0	0	0	1	0	0	1	0	3	7	0	0	0	0	0	0	3	0	0	0	0	0	2	0	0	0	0	0	1	1
ANGPTL6	8	20	31	8	9	3	160	13	99	15	82	122	47	53	3	65	6	11	2	1	49	95	14	8	10	5	1	1	42	108	136	6	8	9	22	26	3	82	8	270	10	11	229	65	54
ANGPTL7	1	1	0	1	1	2	0	0	0	0	1	3	0	1	0	0	0	0	0	0	0	3	1	6	2	0	0	0	1	1	0	0	1	0	0	2	0	1	0	7	0	0	1	28	0
ANHX	0	0	0	0	0	0	0	0	0	0	0	0	0	0	0	0	0	0	0	0	0	0	0	0	0	0	0	0	0	0	0	0	0	0	0	0	0	0	0	0	0	0	0	0	0
ANK1	1426	190	63	28	35	10	44	202	28	63	20	61	40	17	18	21	35	15	18	26	27	40	19	190	27	276	47	162	17	7	14	26	16	18	269	219	81	60	56	255	27	35	5	35	32
ANK2	109	28	34	181	99	349	16	9	57	55	31	42	46	107	52	34	56	50	53	54	44	83	11	1028	1098	27	43	38	69	73	69	220	70	75	23	27	26	50	56	46	100	210	30	103	42
ANK3	382	325	326	381	378	142	295	1051	549	812	307	609	323	470	428	441	1024	923	563	380	356	506	123	754	292	468	983	261	694	403	1025	293	560	610	248	200	425	496	559	413	294	272	522	927	1740
ANKAR	32	15	32	57	56	72	83	148	55	43	13	54	32	34	27	45	34	54	30	47	48	44	1	67	49	17	10	15	42	35	62	36	73	56	28	44	91	60	68	40	48	81	54	44	51
ANKDD1A	26	11	7	34	25	23	2	16	17	16	5	11	27	14	9	34	61	45	26	15	12	13	6	7	33	10	10	4	15	5	74	11	33	37	13	14	23	25	27	38	25	70	4	9	5
ANKDD1B	3	11	11	4	3	2	7	8	16	10	3	8	14	3	3	3	4	4	4	3	6	11	2	6	8	0	3	0	44	11	32	4	17	17	0	3	18	7	6	5	13	12	3	5	11
ANKEF1	162	19	15	97	90	97	93	336	100	218	69	152	139	170	275	377	269	290	72	218	187	175	45	617	199	121	231	106	408	171	422	74	165	146	370	406	175	137	158	139	180	99	148	218	329
ANKFN1	1	5	1	43	37	4	0	0	2	1	15	49	10	0	3	3	1	0	1	13	29	1	5	13	5	0	2	0	17	6	8	39	6	7	1	0	33	23	43	5	13	6	18	55	66
ANKFY1	1175	727	498	997	590	649	460	692	691	757	625	947	1119	673	671	1309	648	611	461	717	849	1151	221	827	576	700	464	463	1581	956	2184	1091	647	951	828	656	766	818	998	867	923	794	774	823	827
ANKH	779	479	365	1352	669	618	577	404	647	467	538	698	597	1165	1283	618	798	689	232	1328	853	1221	429	806	555	407	641	340	510	444	774	1421	662	1132	695	507	998	1056	906	1184	952	1101	929	516	548
ANKHD1	1232.33	1044.85	1018.53	991.27	974.69	881.8	708.66	1622.09	1218.37	1488.88	643.45	1161.48	1589.32	1402.38	1331.13	1292.89	1472.77	1605.2	1166.24	1257.17	1426.77	1220.23	286.66	1788.53	1378.24	868.12	957.08	652	1208.16	843	1931.7	1128.03	965.88	1129.58	1632.17	1280.24	960.68	1152.32	1239.98	1151.75	2004.93	1644.21	1418.18	1824.37	1685.28
ANKHD1-EIF4EBP3	344.54	495.74	182.51	416.62	287.45	193.66	37.57	42.9	197.25	380.71	135.57	158.16	946.3	89.92	263.44	401.72	309.56	185.86	291.52	140.77	57.88	294.78	147.72	336.88	358.76	162.54	173.29	0	277.62	178.54	459.5	324.05	132.16	216.08	169.95	272.91	174.03	159.27	107.8	119.71	128.93	510.75	93.87	92.1	15.27
ANKIB1	1102	963	870	944	631	800	358	1490	598	927	353	741	1287	1135	1235	1228	1455	1348	533	1207	1242	831	129	1468	941	584	1055	337	1231	677	1886	1046	934	1673	2966	3071	2008	1720	2004	983	1372	1169	461	1141	1280
ANKK1	2	15	6	5	3	3	3	11	3	1	0	6	6	2	4	30	13	11	12	9	9	8	19	2	6	0	4	2	4	1	0	2	2	2	0	2	9	3	6	59	6	6	0	1	1
ANKLE1	0	10	2	4	2	3	3	66	3	5	1	4	2	19	29	3	5	4	3	4	2	0	5	10	6	8	23	8	3	2	13	5	3	5	5	3	2	0	2	1	5	1	0	1	0
ANKLE2	1259	1723	941	834	716	613	369	2583	576	783	331	627	969	1007	1294	1594	937	789	1859	1660	1686	832	371	1509	609	1002	1475	697	2208	1087	3221	1115	1158	1788	2109	2122	533	488	662	806	1150	1153	389	895	934
ANKMY1	92	84	53	81	102	59	19	127	89	59	29	57	139	53	55	152	99	118	56	97	131	56	32	51	46	85	172	58	90	74	112	78	81	79	69	61	220	175	173	83	107	110	74	108	98
ANKMY2	344	186	161	209	183	187	112	346	165	295	76	265	275	109	235	370	416	379	144	181	213	138	24	600	298	171	239	72	305	100	409	227	206	229	312	305	803	492	663	347	359	284	155	354	608
ANKRA2	225	120	126	139	104	132	109	191	101	119	93	153	142	189	116	129	152	136	133	213	167	142	98	238	143	75	146	63	236	104	340	132	80	103	185	142	218	184	194	232	135	117	122	172	209
ANKRD1	478	103	73	41	67	29	27	235	33	16	7	30	59	2048	62	123	6	5	15	285	533	108	14	166	38	7	3	8	15	2	2	1	49	29	85	86	5	3	4	18	20	12	3	72	19
ANKRD10	1004	709	444	756	775	570	478	1275	1237	1581	360	1020	1144	877	276	614	669	484	529	1049	901	670	323	1055	1167	572	830	388	1144	657	1580	1124	1264	1495	1241	786	779	779	894	527	1784	1650	456	848	1231
ANKRD11	1024	2081	929	1037	776	748	316	2179	715	1020	411	746	1802	1376	1185	1489	1567	1681	1996	1341	1439	911	1199	762	837	742	1513	534	1296	823	1770	862	1174	1530	1719	1548	1176	1197	1516	680	1422	1561	514	1034	757
ANKRD12	1538	591	760	1387	1134	808	898	1105	1033	942	836	1569	1003	704	831	1248	799	759	1519	966	1166	1323	152	1770	1270	688	666	625	1088	611	2228	1270	992	1069	1959	1729	1237	1138	1266	1332	1988	1974	721	1088	930
ANKRD13A	559	495	331	475	369	429	359	242	356	290	231	557	630	502	504	573	472	395	169	397	458	676	205	586	351	306	487	268	605	354	1269	347	398	442	710	646	334	292	397	493	609	488	389	637	776
ANKRD13B	34	43	21	56	26	34	6	97	22	23	3	11	34	104	29	9	64	64	6	41	26	28	72	30	41	91	105	39	46	22	90	49	68	80	112	99	52	52	57	28	51	44	14	63	18
ANKRD13C	449	377	297	344	277	372	208	386	268	305	164	419	386	415	457	496	294	275	369	351	370	398	101	405	290	212	355	131	527	243	886	388	332	380	636	603	475	333	449	408	535	434	207	330	427
ANKRD13D	277	245	130	194	166	126	74	330	146	173	73	157	195	188	158	448	267	220	220	174	172	189	204	208	145	163	295	137	224	137	428	137	210	218	331	334	204	152	234	143	246	226	94	183	231
ANKRD16	43	46	38	30	42	30	33	124	46	24	23	27	35	102	45	64	49	73	20	16	23	42	48	32	37	25	17	13	55	27	71	42	40	43	49	44	99	69	71	31	29	43	35	48	58
ANKRD17	1511	1746	1514	1770	1355	1282	963	2141	1492	2202	931	1980	1960	1274	1339	2486	3137	2656	1682	2087	2172	2112	275	3312	1971	1781	2465	1415	2339	1347	3798	1693	1305	1806	2863	2738	1259	1548	1684	2228	1969	1967	1443	1642	1845
ANKRD18A	30.46	15	6	54	75	39.95	9	88.21	33.72	33	25	43.93	60.95	19.78	36.81	55.05	7	7.7	62.87	39.58	40.89	66.88	20	22.88	46.89	29.98	43.51	14.29	46.52	16.04	55.01	59.78	31.03	88.47	76.96	57.59	86	85.96	45	9	34.9	25	14	58.73	30
ANKRD18B	2.54	2	0	0	0	1.05	0	14.79	13.28	0	2	3.07	3.05	31.22	70.19	12.95	0	3.3	12.13	6.42	5.11	2.12	2	3.12	6.11	107.02	42.49	35.71	29.48	14.96	53.99	17.22	14.97	73.53	27.04	39.41	0	1.04	0	1	4.1	6	0	4.27	0
ANKRD18DP	0	0	0	1	1	0	10	0	3	1	2	4	0	0	0	3	0	3	0	1	0	1	0	2	1	1	1	0	2	0	2	0	21	6	0	0	1	2	4	1	0	3	3	0	0
ANKRD19P	0	0	0	0	0	0	1	0	1	1	0	0	0	0	0	0	0	0	0	0	0	1	0	0	0	0	0	0	0	0	1	0	0	4	2	0	1	0	0	0	0	0	17	37	22
ANKRD2	2	7	3	8	0	2	0	6	2	48	2	1	1	1	6	9	8	7	0	1	3	21	0	133	4	4	1	1	17	4	17	1	4	2	2	3	8	1	0	4	0	6	0	16	5
ANKRD20A1	10.16	5.95	8.35	16.82	0	0.55	1.22	49.97	18.87	19.61	0	16.53	8.87	68.9	7.23	7.4	10.97	23.31	10	8.45	2.35	0	3.34	11.59	17.58	0	0.16	2.49	0	10.6	10.19	36.62	0	26.56	153.68	124.58	27.81	22.63	20.59	28.03	7.95	10.56	19	22.19	8.03
ANKRD20A11P	1	1	1	0	1	0	0	0	0	0	0	1	0	0	4	0	1	2	1	0	0	0	3	0	0	0	4	2	0	0	1	0	0	0	0	0	0	0	1	2	1	0	0	0	0
ANKRD20A19P	0	0	0	0	0	0	0	1	1	0	0	1	1	6	2	2	3	3	0	0	0	0	0	0	1	1	2	0	0	0	0	0	0	2	2	0	0	1	0	0	0	0	0	0	0
ANKRD20A2	11.4	10.6	2.77	0	0	1.1	2.45	29.79	2.77	2.3	3.01	2.76	24.09	82.87	0	5.58	5.18	4.55	10	0	2.35	9.01	0.67	0	2.64	0	0	6.04	0	2.11	8.34	8.43	0	3.04	75.29	37.76	1.73	13.58	1.08	3.99	7.93	8.44	0	2.77	3.1
ANKRD20A3	0	0	17.92	0	14.52	0	0	35.86	18	0	0	0	0	26.89	0	9.03	0	8.96	0	8.9	0	0	0	0	0	3.65	8.98	0	8.06	0	8.98	8.99	23.65	0	71.69	71.76	8.95	0	8.96	0	0	0	0	0	8.87
ANKRD20A4	24.74	33.29	19.96	4.18	5.37	13.18	7.33	39.67	10.9	2.09	5.99	7.72	2.68	55.19	0	3.42	6.85	3.08	0	13.64	14.1	8.99	0.99	2.29	11.76	16.81	2.7	14.47	6.79	6.29	2.98	7.19	3.35	10.41	64.13	43.5	0	0	0	3.69	0	0	0	0	0
ANKRD20A5P	9	1	1	5	1	7	0	22	10.99	7	6	15	15.97	24.99	18.98	2.97	1	3	48	24	32	12	6	24.99	29	12.91	9	6.89	31	11	34	7	12	20	25	8	5	1.86	6	18	71	44.95	3	13	3
ANKRD20A8P	3.69	1.16	0	0	1.11	3.17	0	8.7	3.47	0	0	0	2.36	315.15	4.77	2.57	0	1.11	0	0	2.2	0	0	2.13	6.03	2.54	2.16	0	1.15	0	4.51	5.76	0	0	16.21	15.41	5.51	4.78	4.37	2.29	2.11	1	0	1.04	0
ANKRD20A9P	2	0	3	2	2	4	3	12	1.01	5	3	5	5.03	2.01	5.02	1.03	9	7	7	6	6	2	0	3.01	6	13.09	3	9.12	1	4	10	7	3	1	4	0	1	3.14	0	6	34	28.05	1	2	0
ANKRD22	213	706	859	254	200	63	31	659	198	445	190	427	35	47	181	299	116	80	204	381	253	246	43	209	91	270	595	199	354	171	713	258	225	240	176	118	308	171	354	173	583	274	146	574	878
ANKRD23	13	28	18	22	18	32	10	35	31	90	10	34	28	19	16	14	37	32	26	24	24	73	36	721	34	15	20	7	52	15	31	28	32	23	42	20	60	31	32	20	23	45	20	106	11
ANKRD24	15	11	12	17	15	4	22	9	28	12	20	17	40	19	5	21	16	15	20	10	15	24	15	6	15	10	1	7	10	12	25	13	13	11	17	12	43	30	36	32	8	12	37	11	19
ANKRD26	233	103	114	192	163	117	142	456	170	117	58	121	126	98	158	198	295	252	106	340	246	153	16	207	186	101	79	86	207	94	342	111	242	291	411	386	286	239	216	189	234	213	135	231	262
ANKRD26P1	0	0	0	2	0	0	0	1	1	0	0	0	0	30	3	2	0	0	3	0	0	0	0	2	2	0	0	1	1	0	1	1	0	1	0	1	0	0	0	0	1	0	0	0	0
ANKRD26P3	0	1	0	0	1	1	4	0	1	0	0	0	2	0	2	1	0	0	0	2	0	1	0	6	0	2	0	0	0	0	0	0	2	9	1	0	0	1	0	0	2	2	0	0	0
ANKRD27	379	577	365	356	249	351	129	896	291	477	138	360	1247	731	752	891	811	750	443	521	528	408	199	1164	528	472	662	281	431	241	849	428	247	396	876	998	753	596	667	501	753	587	212	503	699
ANKRD28	993	330	402	642	437	413	474	798	501	526	434	722	639	711	370	988	575	612	398	731	1067	727	80	1676	1186	625	997	367	722	441	1424	971	547	896	1819	1652	625	798	704	847	1021	948	699	1176	1248
ANKRD29	58	10	22	35	34	55	20	9	75	164	19	76	14	19	7	13	12	11	7	2	28	71	10	36	54	14	19	19	126	68	240	21	40	39	77	103	86	43	67	29	107	65	9	13	11
ANKRD30A	0	0	0	0	0	6	0	0	0	0	0	0	0	0	0	0	0	0	0	0	0	0	0	127	30	0	0	0	0	0	0	0	0	0	0	0	0	0	0	0	0	0	0	0	1
ANKRD30B	0	0	0	0	0	0	4	0	0	0	0	0	0	0	0	0	0	0	0	0	0	0	0	17	0	1	0	2	0	0	0	0	0	0	0	0	0	0	0	0	1	0	1	0	0
ANKRD30BL	0	0	0	0	4	0	0	0	0	0	0	0	0	0	0	0	0	0	0	0	0	0	0	0	2	3	0	0	0	0	0	0	0	0	0	0	1	1	0	0	0	0	0	0	0
ANKRD30BP2	0	0	0	0	0	0	0	0	0	0	0	0	0	0	0	0	0	0	0	0	0	0	0	8	0	4	5	4	0	0	0	0	0	0	0	0	0	0	0	0	0	0	0	0	0
ANKRD30BP3	0	0	0	0	0	0	0	0	0	0	0	0	0	0	0	0	0	0	0	0	0	0	0	0	0	0	0	0	0	0	0	0	0	0	0	0	0	0	0	0	0	0	0	0	0
ANKRD31	8	3	6	9	6	11	2	9	4	2	3	8	11	6	12	11	11	9	10	24	24	2	0	7	10	25	13	6	7	5	4	5	4	2	11	15	8	7	11	4	5	6	4	5	7
ANKRD33	0	1	1	0	0	1	0	3	0	4	0	0	0	29	2	3	0	0	0	0	1	0	7	35	31	0	0	2	1	2	0	1	0	0	5	10	0	1	0	0	1	4	0	7	3
ANKRD33B	181	32	18	91	44	60	14	35	79	56	31	42	64	382	106	53	123	150	64	47	39	136	123	250	107	46	8	21	42	28	67	77	108	69	69	70	29	41	117	37	54	110	20	117	27
ANKRD34A	10	4	0	11	5	8	4	7	2	5	2	8	5	2	4	4	14	2	0	6	13	8	4	9	11	4	12	10	9	3	13	5	8	12	6	9	22	21	19	7	9	13	2	6	16
ANKRD34B	0	0	0	0	0	3	0	0	2	0	0	2	2	16	3	0	45	32	0	2	10	6	0	23	3	3	1	2	1	0	0	6	8	3	9	2	0	0	0	2	2	1	0	0	1
ANKRD34C	0	0	2	0	0	0	0	0	0	0	0	0	0	1	0	0	1	0	0	0	0	0	0	0	0	2	0	2	1	0	0	0	1	0	0	0	0	0	0	1	0	0	0	0	0
ANKRD34C-AS1	0	0	0	0	0	0	0	0	0	0	0	0	0	0	0	0	0	0	0	0	0	0	0	0	0	0	0	0	0	0	0	0	0	0	0	0	0	0	0	0	0	0	0	0	0
ANKRD35	7	34	26	21	10	24	27	8	21	11	12	18	13	7	20	21	39	33	4	5	11	29	57	11	11	55	29	34	56	25	72	11	21	15	37	30	3	21	6	56	7	13	45	63	19
ANKRD36	451.82	266.87	184.29	305.51	425.44	250.33	124.64	1091.94	275.21	189.38	115.94	296.9	288.24	146.82	243.4	231.31	281.33	243.06	378.57	316.95	310.2	290.64	78.89	190.04	376.68	160.52	273.31	102.4	258.72	115.55	418.11	443.75	374.54	431.7	592.83	454.86	466.69	464.59	413.66	109.25	522.04	780.58	119.22	270.33	214.6
ANKRD36B	321.21	135.62	128.32	333.23	479.68	138.87	57.44	708.4	192.5	143.69	53.47	169.11	185.37	88.11	152.4	165.31	236.58	212.39	247.02	211.72	232.82	147.94	105.92	255	383.99	108.89	243.23	69.38	199.81	72.08	277.86	350.03	319.11	357.81	270.76	195.61	266.44	231.28	258.99	103.32	404.71	600.49	115.52	256.08	226.68
ANKRD36BP1	3	0	0	3	0	0	0	3	3	2	0	1	0	0	0	0	0	2	3	1	1	0	0	1	0	0	0	0	2	1	2	0	0	0	0	0	0	0	0	2	0	0	0	1	1
ANKRD36BP2	193	2	11	111	213	17	49	3	26	14	3	15	2	1	5	17	1	3	1	1	4	23	4	147	40	44	20	173	9	1	35	2	6	14	14	11	17	3	4.02	8	7	2	11	10	100
ANKRD36C	1115.97	1216.51	584.4	974.26	1801.88	358.8	159.91	951.66	438.29	414.93	557.59	1432.99	2873.39	116.07	143.2	250.38	499.1	431.55	337.42	409.33	675.98	536.42	214.19	285.96	494.33	447.59	1069.46	419.22	260.47	153.37	468.03	3842.22	751.35	788.48	782.41	390.54	360.87	327.13	411.33	292.43	503.25	804.93	259.26	1651.59	890.72
ANKRD37	33	54	76	48	38	4	25	177	36	103	15	20	52	69	48	67	51	41	226	171	66	31	10	214	164	49	96	34	141	30	151	71	14	28	64	34	26	18	15	30	35	50	23	22	26
ANKRD39	45	98	51	34	26	14	69	109	59	59	19	46	50	73	57	75	35	41	34	33	42	64	62	149	54	33	46	17	78	51	144	47	40	36	132	140	76	62	82	42	40	29	51	79	86
ANKRD40	818	592	508	653	424	781	361	785	500	640	287	649	943	1052	535	1001	918	823	633	685	797	680	234	978	486	443	529	258	776	454	1210	565	672	730	1298	1258	705	588	721	707	720	474	364	705	644
ANKRD42	177	143	95	129	124	87	47	180	89	112	52	176	106	124	94	415	111	102	115	151	135	122	47	93	57	54	91	45	167	84	234	89	133	120	170	164	213	162	179	97	169	164	69	175	176
ANKRD44	531	190	228	509	355	301	192	60	420	246	134	284	174	175	71	310	184	139	116	124	245	551	51	413	239	132	84	213	199	92	824	131	384	434	229	167	187	196	448	349	130	187	192	280	362
ANKRD44-IT1	7	2	2	4	3	3	1	0	5	0	2	9	0	2	2	9	6	2	1	1	2	3	2	7	4	0	0	0	1	0	10	2	8	6	1	0	2	4	4	3	2	5	2	4	2
ANKRD45	1	1	0	3	7	5	1	2	8	18	1	0	29	2	10	164	1	6	1	1	1	2	1	41	28	1	0	1	6	2	5	0	11	10	11	2	28	37	42	0	3	3	2	2	4
ANKRD46	95	119	154	128	92	134	361	461	309	243	157	234	164	241	199	256	191	154	95	177	194	295	58	228	99	168	306	92	285	239	455	108	122	168	191	184	266	268	192	466	331	206	344	182	359
ANKRD49	130	93	87	129	93	104	91	312	146	138	32	152	92	149	136	402	205	196	80	151	165	130	31	389	179	80	134	60	153	73	292	91	98	108	213	178	194	114	158	148	235	141	99	143	184
ANKRD50	1174	749	894	1144	1046	784	341	452	828	730	561	1236	1412	434	301	2230	2034	1778	1622	990	880	1145	117	748	695	889	813	514	738	273	1122	913	1153	1314	675	601	434	553	568	2245	860	857	444	955	699
ANKRD52	787	1095	436	896	675	519	237	516	580	637	366	604	1214	608	781	1252	527	541	1495	585	776	1022	1207	1302	950	548	399	421	1190	903	1448	1006	947	1226	1029	921	966	1127	1232	743	648	680	392	1039	655
ANKRD53	1	0	0	5	5	4	0	5	2	2	2	1	0	5	0	1	0	1	5	1	2	4	3	0	2	4	0	1	2	0	2	2	1	0	4	4	3	6	7	1	4	2	0	2	1
ANKRD54	157	199	112	91	80	106	97	125	122	165	63	118	106	150	147	266	181	149	72	105	104	179	135	183	101	110	89	75	148	124	281	89	110	149	161	143	146	99	117	134	78	68	85	145	181
ANKRD55	0	3	2	0	0	0	36	0	7	2	4	14	6	7	0	8	2	2	0	0	6	1	0	12	1	7	0	3	2	6	12	0	3	2	1	0	1	9	5	29	1	0	17	3	6
ANKRD6	114	133	114	254	131	250	111	114	184	179	92	158	107	114	103	109	98	82	92	165	115	235	45	280	178	34	16	22	251	104	380	100	333	257	143	149	309	229	291	174	144	221	122	196	189
ANKRD60	0	0	0	0	0	0	0	0	0	0	0	0	1	3	0	0	0	0	1	0	0	0	0	0	0	0	0	0	0	0	0	0	0	0	0	0	0	0	0	0	1	8	0	0	0
ANKRD61	1	3	1	1	3	0	0	5	0	1	0	0	0	0	0	6	0	0	3	1	1	1	0	3	0	1	8	1	4	1	3	1	0	1	1	3	1	0	1	0	0	2	0	0	1
ANKRD62	2	0	1	0	1	0	0	3	0	1	0	1	0	2	0	8	3	3	4	0	0	0	0	3	7	0	0	0	1	0	3	0	9	6	3	5	6	1	6	4	3	0	1	0	0
ANKRD62P1-PARP4P3	0	0	0	0	0	0	0	0	0	0	0	0	0	0	0	0	0	0	0	0	0	0	0	0	0	0	0	0	15	7	8	0	0	0	0	0	0	0	0	0	0	0	0	2	0
ANKRD63	0	1	0	0	1	0	0	1	0	0	0	0	0	0	0	0	0	0	0	0	0	0	0	0	0	1	0	3	0	0	0	0	0	0	1	1	0	1	0	0	0	0	0	1	0
ANKRD65	17	8	8	20	12	49	1	45	19	8	24	28	14	30	144	12	158	126	89	35	14	26	44	30	30	141	53	63	13	9	22	15	15	17	73	72	37	25	29	12	1	8	12	10	6
ANKRD66	0	0	0	0	0	0	0	0	0	0	1	1	0	0	0	7	0	0	5	0	0	0	0	0	1	0	0	0	0	0	0	0	0	0	0	0	0	0	0	0	0	0	0	0	0
ANKRD7	1	3	1	1	0	0	1	2	1	0	0	1	2	1	2	1	1	1	0	2	0	3	0	7	2	0	4	0	5	0	9	0	2	2	3	14	3	0	0	0	2	2	0	2	0
ANKRD9	82	72	34	44	47	54	78	61	38	46	30	40	66	47	52	72	60	45	83	53	54	36	54	70	53	23	21	26	195	191	305	68	37	53	67	88	114	93	139	71	96	118	103	126	126
ANKS1A	372	764	408	385	291	393	326	872	519	699	266	465	520	827	461	598	679	662	411	536	585	431	198	691	531	380	555	257	669	452	857	374	453	602	984	939	453	496	547	439	872	640	403	609	670
ANKS1B	5	2	2	13	6	29	4	2	22	3	4	12	8	12	7	1	2	0	3	2	4	14	1	17	56	6	2	2	10	1	7	8	10	6	1	1	6	3	0	8	16	10	19	10	4
ANKS3	109	172	91	120	94	58	29	91	58	79	33	83	179	101	178	101	116	104	123	110	119	81	104	90	75	55	129	26	125	60	176	86	74	80	146	97	94	71	116	82	131	146	34	63	66
ANKS4B	3	159	65	104	127	47	239	129	158	191	272	499	90	302	7	92	5	7	2	122	124	237	34	43	12	14	16	10	150	175	246	13	100	48	106	102	28	98	14	303	119	87	412	260	512
ANKS6	264	217	113	309	303	200	108	1120	189	268	143	386	548	361	260	307	560	528	171	292	296	226	201	197	191	535	484	294	577	298	752	443	403	461	991	1021	625	467	475	451	498	398	234	684	610
ANKUB1	0	3	0	0	0	0	0	1	0	0	0	0	1	0	0	17	1	0	0	0	0	1	0	2	0	6	0	3	0	0	0	0	0	0	0	0	0	0	0	1	0	0	1	0	0
ANKZF1	222	366	152	186	158	128	139	547	152	210	92	198	332	356	401	218	381	303	319	442	409	234	211	375	268	253	463	167	322	159	457	259	189	217	567	439	415	381	407	217	414	342	220	316	408
ANLN	273	745	528	155	156	172	71	5066	359	1135	68	247	695	820	1184	2740	1450	1212	826	1543	1082	208	93	2626	1056	1577	1599	803	2220	799	4331	327	292	1659	3314	3545	503	273	482	541	739	359	129	971	1046
ANO1	2143	1426	1023	968	754	372	572	3715	1160	1997	729	1577	2728	796	280	7115	1484	1484	806	3776	4382	1127	421	633	521	233	528	61	491	409	593	640	970	1161	1837	2315	556	603	863	4817	2774	1656	1789	3423	2175
ANO1-AS2	0	0	0	0	0	0	0	0	0	0	0	0	0	1	0	0	2	0	0	0	0	1	0	0	0	0	0	0	0	0	0	0	0	0	0	0	0	0	0	0	0	0	0	0	0
ANO10	340	283	187	315	169	166	103	189	158	216	95	179	297	186	274	361	185	159	109	256	296	307	68	1072	472	131	126	92	467	217	599	258	245	301	608	613	331	282	316	188	220	206	210	343	361
ANO2	10	1	9	6	10	47	2	2	2	5	4	1	0	11	0	8	12	8	2	20	6	13	5	27	33	2	1	1	4	2	8	8	39	35	4	3	9	10	44	4	8	20	1	12	6
ANO3	5	6	3	1	2	9	48	4	21	8	19	44	11	127	21	15	8	7	8	3	10	27	0	49	18	6	15	4	575	312	947	9	11	33	4	8	25	26	25	27	0	2	23	17	19
ANO4	8	13	11	31	17	35	1	6	14	23	13	23	31	16	3	10	36	28	2	39	24	19	3	16	16	0	11	5	20	3	22	9	122	63	35	21	75	34	55	6	97	16	4	14	5
ANO5	9	90	72	51	45	94	220	65	148	235	74	141	72	131	31	113	10	18	17	8	46	223	17	387	75	16	2	10	56	35	104	45	47	39	68	65	735	602	569	122	76	46	142	206	241
ANO6	2504	1046	1436	1600	1139	1936	1216	1554	1401	1321	1312	2450	1391	1871	1708	1845	917	811	1179	2279	2549	2232	300	2418	1623	595	1186	503	2071	1381	4829	1330	1704	2281	3405	3224	1223	1677	1448	2916	1842	1847	2064	2266	2206
ANO7	6	26	9	27	11	3	9	19	16	66	4	7	24	13	11	8	3	7	18	16	19	9	14	9	4	2	4	1	6	6	16	9	38	20	31	21	51	50	40	10	6	22	11	20	27
ANO8	140	349	102	129	125	61	47	126	88	104	68	135	200	52	168	148	180	134	74	78	104	102	200	62	79	176	183	105	173	132	212	123	93	98	164	113	99	128	111	121	94	101	98	180	141
ANO9	209	413	129	102	77	58	24	467	129	284	19	81	356	90	202	149	272	187	112	216	156	81	163	92	58	134	295	61	133	77	134	149	77	84	200	158	119	118	90	87	341	214	98	307	243
ANOS1	574	62	37	716	414	292	17	53	104	203	20	94	129	119	222	164	254	122	66	157	118	323	45	317	166	28	46	63	203	46	493	319	330	598	183	146	260	134	395	168	391	258	23	132	72
ANP32A	392	642	406	527	301	286	331	1283	415	474	263	631	712	799	796	947	695	640	593	908	882	529	227	1251	497	577	722	358	895	454	1353	418	314	524	959	969	482	381	485	610	622	465	412	687	1056
ANP32A-IT1	37	47	31	30	56	27	9	64	65	32	12	35	30	10	29	56	18	39	62	38	28	63	30	19	44	29	26	17	30	25	53	38	53	56	24	11	16	27	30	14	36	50	24	19	18
ANP32AP1	0	0	0	0	0	0	0	0	0	0	0	0	0	0	0	0	0	0	0	0	1	0	0	0	0	0	0	0	0	0	0	0	0	0	0	0	0	0	0	0	0	0	0	0	0
ANP32B	156	211	144	341	199	160	72	342	148	145	112	157	266	239	164	247	229	293	193	305	346	130	116	364	228	516	410	578	297	251	492	197	166	208	575	589	171	156	179	142	290	249	237	477	354
ANP32C	0	0	0	0	0	0	0	0	0	0	0	0	0	0	0	0	0	0	0	0	0	0	0	1	3	1	0	0	0	0	0	0	0	0	0	0	0	0	0	0	0	0	0	0	0
ANP32D	0	0	0	1	0	0	0	0	0	0	0	0	0	0	0	0	0	0	2	0	0	0	0	0	0	0	0	0	0	0	0	0	0	0	0	0	0	0	0	0	0	0	0	0	0
ANP32E	299	262	281	279	189	273	253	986	326	358	165	399	346	404	657	780	623	576	359	804	925	309	54	882	433	299	605	249	1752	703	2308	434	226	491	503	662	713	553	839	301	767	594	281	917	1065
ANPEP	449	918	747	757	548	117	3179	245	2817	599	4057	4242	1156	1554	167	3214	234	391	146	139	1241	5403	457	193	173	613	381	496	1222	2428	3063	177	378	498	2194	1623	190	2273	313	4631	224	341	6257	1681	2068
ANTXR1	3412	663	1324	12051	3137	3526	157	226	765	2372	412	1493	1952	481	745	373	3006	2717	436	2076	2090	1212	440	1557	1462	238	221	130	2523	288	4629	3252	5828	5905	976	745	1768	1427	3793	607	3615	10276	388	726	466
ANTXR2	2154	2299	2059	2021	1324	913	541	577	944	1584	1208	2174	669	523	158	1488	552	532	1570	2024	1475	1669	477	1361	1224	444	1206	370	947	712	1711	652	1091	2530	2480	2280	497	552	747	1239	2474	1926	733	966	983
ANTXRL	0	0	0	0	0	0	0	0	1	1	0	0	0	2	0	0	4	1	3	1	0	0	0	0	0	0	0	0	1	0	0	0	0	0	0	0	0	0	0	0	0	0	0	0	0
ANTXRLP1	7	0	1	3	5	8	1	0	2	0	1	3	1	0	2	0	0	0	0	0	0	5	1	5	3	0	0	1	1	3	3	0	0	3	0	0	0	0	0	0	0	0	1	2	0
ANXA1	6839	2418	3738	2966	1586	1766	263	1105	808	2291	942	2933	3932	1461	2196	7372	8539	9162	3291	4620	4460	3569	1127	9139	4437	14379	15193	16331	5004	1804	10634	4203	2394	5580	9801	10709	1270	473	1490	5447	1660	1023	575	3441	2789
ANXA10	444	954	765	638	522	157	411	5	1250	4935	413	882	2307	158	7	86	4	12	14	390	661	416	39	1349	352	25	4	11	473	380	772	1035	458	1097	1015	908	851	602	453	447	2539	749	343	1131	1067
ANXA11	2534	5258	2996	2463	1777	1196	601	3214	1605	3808	879	2124	5267	2051	2026	3201	3112	3224	2124	5064	3374	1585	934	2533	1564	871	1832	831	2954	1815	4497	2440	2112	1952	4036	4202	2006	1419	2053	2570	3774	2372	1168	3887	4402
ANXA13	3	101	48	41	24	28	74	6	196	292	97	204	4	39	0	71	3	15	4	10	3	128	11	215	31	0	0	10	31	21	71	2	66	52	9	14	39	18	14	75	1115	118	75	56	172
ANXA2	23521.99	25455.14	21846.51	12629.63	8574.22	5813.38	1613.9	17549.5	7326.28	19653.52	3805.68	10410.08	27370.6	13899.99	15881.85	33690.65	20849.58	17784.05	22408.14	26673.84	24435.15	6846.5	1706.65	24052.84	13165.25	10350.09	12150.17	6944.5	13064.7	5718.34	21197.16	14055.73	9545.16	18922.16	34947.65	40053.11	6800.4	3849.6	5856.8	14443.29	15731.66	8033.69	3315.75	19738.52	17593.94
ANXA2P1	0	1.01	0	2	3	0	0	0	0	0	0	0	0	1	0	0	0	0	0	0	1.02	0	0	1.01	0	0	0	0	1.04	0	0	1	0	0	0	1.03	0	0	0	0	0	0	0	0	0
ANXA2P2	62.01	70.85	50.49	32.37	23.78	19.62	4.1	47.5	25.72	48.48	8.32	30.92	87.4	38.01	36.15	75.35	51.42	35.95	79.86	78.16	84.83	18.5	6.35	49.15	28.75	27.91	27.83	17.5	32.25	17.66	58.84	42.27	26.84	53.84	54.35	67.86	22.6	12.4	7.2	29.71	44.34	10.31	11.25	43.48	41.06
ANXA2P3	0	0	0	0	0	0	0	0	0	0	0	0	0	0	0	0	0	0	0	0	0	0	0	0	0	0	0	0	1	0	1	0	0	0	0	0	2	0	0	0	1	0	0	0	0
ANXA2R	23	15	8	22	19	22	15	8	7	4	3	10	8	5	21	31	7	6	22	16	19	19	8	21	16	9	3	21	13	6	19	8	32	15	9	26	9	7	8	13	25	17	13	14	18
ANXA3	1988	1467	1738	611	487	425	109	2778	949	2623	225	578	1516	728	310	2662	726	690	1675	3279	3862	630	125	1871	1072	860	1662	1240	992	342	1364	722	335	938	3808	3946	823	345	500	950	1655	642	211	1202	1002
ANXA4	2202	3455	2442	3385	2888	1520	862	1424	2230	4817	1361	2918	8755	1244	1191	3016	870	1025	645	2837	2513	3146	1339	1317	743	547	1132	442	1778	790	3358	1583	3242	2371	1468	1496	2252	1427	1548	2262	5908	2709	1485	4402	5277
ANXA5	4942	4094	3549	4630	3033	2033	1490	1549	2491	5872	1093	2718	2727	3221	2427	6350	1957	1807	1823	3710	3859	3684	992	3373	1676	1063	1041	1050	3035	1088	5630	3821	706	1687	5850	5973	3646	1981	3164	3489	2289	2119	982	2676	2930
ANXA6	2003	717	790	1024	663	824	1622	1150	1378	1435	1290	2579	883	2980	313	1418	840	871	344	1356	1787	2175	522	2185	1538	268	719	382	859	599	2145	824	1098	1233	1448	1338	1664	1689	2006	2533	1152	1325	1362	1514	1782
ANXA7	1515	1187	1149	1008	641	641	1089	2084	1068	1256	714	1358	1351	1447	1202	2325	1945	1688	813	1538	1712	1268	246	2997	1182	580	1253	454	2110	1055	3493	1146	1013	1092	1456	1414	1114	1007	1036	2005	1463	929	1389	2106	2719
ANXA8	1164.48	1443.53	1150.65	184.67	126.45	103.46	20.2	192.19	128.08	272.2	13.52	82.22	1322.08	62.13	1274.03	4133.83	2721.13	1968.91	2665.98	118.09	132.2	308.2	152.72	2	5	240.37	17.89	77.13	293.87	81.32	613.16	0	272.38	582.17	943.78	1148.34	0	15.18	3	1599.33	264.56	115.4	7.31	125.52	2.85
ANXA8L1	1006.52	666.47	525.35	131.33	71.55	89.54	9.8	196.81	58.92	95.8	9.48	33.78	1500.92	88.87	1292.97	1361.17	1577.87	1126.09	1269.02	83.91	103.8	212.8	202.28	0	0	318.63	22.11	93.87	404.13	99.68	655.84	4	234.62	313.83	234.22	226.66	7	3.82	0	1560.67	149.44	84.6	8.69	151.48	8.15
ANXA9	79	54	52	31	20	55	171	42	136	25	99	162	91	78	3	143	63	72	22	148	167	246	88	177	74	55	65	49	146	132	142	21	76	35	142	88	23	103	11	389	33	11	238	363	281
AOAH	290	99	102	306	240	174	233	30	200	98	106	188	71	140	49	175	61	44	43	31	130	246	17	155	78	52	21	103	67	57	515	39	154	252	139	79	81	93	319	316	65	73	99	85	250
AOAH-IT1	2	0	0	0	0	0	1	0	0	0	1	1	1	0	1	1	0	0	0	0	0	0	0	0	0	1	0	0	0	0	2	1	1	1	0	0	0	0	1	1	1	1	1	1	0
AOC1	699	357	187	990	655	17	27	1080	226	1208	290	773	1409	341	56	298	94	89	9	622	632	123	128	553	269	151	1228	55	712	439	976	545	585	214	48	45	810	992	775	457	1943	843	759	2153	3527
AOC2	11	17	11	6	14	39	9	21	15	9	6	14	26	25	13	17	9	13	21	14	11	21	12	20	47	13	5	9	23	17	34	9	7	20	26	16	2	9	11	6	14	15	9	11	6
AOC3	354	88.89	83.57	324	268.84	1966.75	220.84	41.91	134.34	153	114.65	196.82	170.42	118.24	61.86	159.54	78	90	65.94	152.95	199.61	184.76	116.56	202	734.86	53.79	23	17	283.23	105.04	435.37	118	389.72	275.98	189.28	173.22	112.48	207.44	288.95	204.08	118.79	389.75	210.54	141.4	88.65
AOC4P	0	28.11	11.43	0	3.16	5.25	97.16	2.09	70.66	10	65.35	44.18	7.58	13.76	1.14	23.46	0	0	2.06	4.05	8.39	41.24	3.44	0	5.14	7.21	0	0	24.77	46.96	18.63	0	6.28	1.02	20.72	10.78	6.52	16.56	1.05	31.92	3.21	7.25	84.46	17.6	9.35
AOX1	29	2828	6302	107	47	652	17433	220	7151	361	9907	14568	4308	6077	36	7865	487	981	44	13	5366	8748	296	242	485	1274	22	78	5227	9492	15294	96	252	369	6679	5737	293	16500	87	22309	62	128	24088	6972	7244
AOX2P	0	1	0	1	0	0	1	1	0	0	0	0	0	0	0	1	0	0	0	3	1	1	0	0	1	0	0	0	7	0	5	0	0	0	1	0	0	0	1	0	0	0	0	0	0
AP1AR	278	444	362	291	250	240	271	475	313	457	215	494	368	571	244	532	600	569	335	559	453	470	183	682	272	268	502	234	665	330	1049	299	223	335	514	542	285	191	230	460	374	249	253	392	481
AP1B1	1414	2395	1001	2055	1143	1044	763	1183	1170	1574	626	1009	1607	1554	1155	2420	1111	992	608	1126	1382	1711	1571	1627	700	1534	1165	858	1347	802	2398	886	1100	1480	1771	1809	763	835	1096	1241	903	810	1050	1153	1188
AP1B1P1	0	0	0	0	0	0	0	1	0	0	0	0	0	0	0	0	0	0	0	0	0	0	0	0	0	1	0	0	0	0	0	0	1	0	0	0	0	0	0	0	0	0	0	0	0
AP1G1	1444	1605	1313	1252	1067	1042	868	2438	1437	1998	971	1810	2268	1513	2192	2918	2230	2090	1370	2354	2629	1855	306	3625	1862	1253	1777	1070	2411	1431	3538	1303	1190	1669	2791	2655	2332	2192	2330	1915	1845	1265	1399	2340	2358
AP1G2	645	930	348	417	348	116	81	340	346	696	223	551	682	218	324	648	431	373	226	756	866	264	187	594	467	937	861	495	517	289	620	450	260	342	434	361	520	460	475	546	691	477	183	498	542
AP1M1	373	632	464	370	212	240	388	381	333	358	233	404	385	562	514	492	559	519	215	283	321	540	128	354	192	339	377	255	439	285	753	202	289	340	606	633	234	351	296	684	236	229	479	391	460
AP1M2	449	899	539	324	298	175	5	1111	281	861	91	420	661	801	414	342	1017	984	141	777	801	102	142	1298	280	1586	1519	1115	1033	496	1026	304	233	247	1165	1310	922	530	705	478	1403	672	268	806	1247
AP1S1	342	595	379	274	166	264	228	524	360	546	129	249	706	614	393	432	471	404	172	519	317	287	187	866	247	213	482	124	528	354	905	303	474	343	731	794	996	567	712	483	394	223	274	388	692
AP1S2	319.82	75.55	115	384.12	142.56	212	285.9	123.77	264.89	150.61	72	161	104.09	214.67	60	241.73	66	57.68	90.62	242.83	192.51	255.91	16	354.68	186.78	101	115.59	179	149.89	58	372.82	96.57	218.69	296.64	180.8	178	233.78	155.84	335.66	242.81	105.65	111.92	136.84	168.84	306.76
AP1S3	638	874	867	263	197	140	39	1173	220	587	85	232	306	192	348	898	413	413	757	971	1125	320	240	272	170	378	574	276	719	295	1279	316	216	384	944	951	295	190	229	202	266	123	91	693	444
AP2A1	926	2987	1416	1022	627	769	619	1084	844	1256	533	697	1738	1280	815	2131	1130	1037	674	917	975	848	484	1084	546	705	600	435	1037	805	1881	771	746	960	2072	2319	939	857	966	1176	996	760	781	839	864
AP2A2	608	705	425	858	476	581	549	1048	702	726	406	628	705	671	776	880	716	672	529	676	596	721	320	600	362	524	567	263	846	557	1295	539	571	705	990	862	727	716	780	841	716	594	727	896	1106
AP2B1	3135	3922	3084	2664	1989	1877	806	4263	2034	3470	1015	2140	5081	3584	2371	5711	2562	2742	3967	2821	3305	2770	1055	4500	2330	2327	2857	1670	2495	1346	4090	2775	2930	4594	5484	6379	1824	1781	2088	2397	3342	1917	1406	4237	3207
AP2M1	1924	3105	1733	1906	1121	738	934	846	1067	1452	777	1448	2503	1842	2722	3026	4976	3746	1588	2996	2564	1617	977	4259	1767	1164	1515	858	1824	1069	3135	1524	1910	2250	2932	3056	1351	1078	1390	1846	1458	1120	1142	2087	2611
AP2S1	398	609	336	487	293	322	372	498	367	545	181	333	491	737	432	862	619	532	482	629	443	386	359	872	366	258	305	224	653	379	1353	275	282	461	779	948	528	353	463	496	263	243	333	323	493
AP3B1	972	826	755	754	632	631	288	1023	557	1424	307	823	852	1065	1063	743	963	907	694	945	967	683	119	1919	877	147	133	195	1214	543	2069	876	735	1028	1236	1409	1326	1055	1333	779	826	622	502	963	1295
AP3B2	0	0	5	4	3	3	0	22	1	5	0	1	4	5	31	0	29	26	0	1	0	5	7	16	8	10	4	5	1	1	0	13	2	2	2	0	3	3	4	1	1	1	0	0	0
AP3D1	1327	4347	2081	1502	1025	856	777	2013	1379	2409	716	1286	1646	2161	1343	1961	1311	1312	945	1742	2168	1465	1338	2559	1455	1131	1365	817	2679	1579	3522	1036	960	1145	3137	3290	2240	1787	2102	1296	1298	997	1240	2222	2395
AP3M1	486	467	439	427	353	332	334	1226	430	697	281	562	604	791	581	1281	693	659	486	837	785	617	57	651	313	251	536	208	1044	493	1570	401	489	575	844	913	772	571	698	727	618	422	507	980	1109
AP3M2	498	236	188	318	230	189	69	439	196	358	41	178	980	234	202	371	270	247	270	555	474	205	117	402	187	94	109	52	126	52	277	265	306	368	601	550	415	275	432	290	260	273	97	345	296
AP3S1	623	375	705	490	230	373	281	650	378	782	170	421	358	1061	799	709	862	616	242	963	537	489	62	1388	515	286	496	166	536	235	974	372	222	440	1716	1996	563	368	447	686	665	561	335	519	632
AP3S2	270.16	296.49	274.47	420.4	295.19	187.85	657.37	401.71	316.03	417.09	281.08	465.58	266.63	644.29	208.36	487.85	590.6	441.9	114.7	456.65	537.87	455.24	78.25	1542.72	622.32	166.65	274.36	156.94	449.72	285.4	797.49	151.15	124.49	290.16	790.86	742.25	482.2	488.09	503.19	763.26	360.6	266.14	433.79	233.24	487.53
AP4B1	216	235	133	178	167	115	57	125	91	98	70	165	222	116	155	211	138	101	106	168	246	139	51	194	115	49	147	58	276	144	438	263	184	181	186	201	110	113	136	158	195	192	126	328	394
AP4B1-AS1	0	0	0	0	2	0	0	0	0	0	0	0	0	0	1	1	0	0	0	0	0	0	0	0	0	0	0	0	0	0	0	0	0	0	0	0	0	0	0	0	2	0	3	0	0
AP4E1	244	232	232	281	174	157	171	533	192	218	124	301	252	242	320	376	264	221	174	276	325	283	21	383	244	200	129	108	481	220	712	152	221	324	353	337	338	274	356	209	257	208	146	390	373
AP4M1	91	255	117	113	67	105	44	250	74	149	43	102	272	112	123	200	152	128	101	174	172	113	118	217	123	53	90	33	201	145	275	108	226	195	359	347	181	123	137	114	220	101	85	162	206
AP4S1	88	114	71	114	96	73	47	71	81	64	63	124	52	48	116	154	81	79	22	151	182	77	45	195	107	102	108	83	80	58	160	72	78	86	90	72	98	89	89	133	85	71	53	75	72
AP5B1	409	656	263	388	352	280	154	406	312	600	132	281	382	397	361	398	351	383	329	288	287	429	656	646	626	357	152	374	1136	659	1582	214	266	302	382	347	526	425	517	179	395	422	221	402	433
AP5M1	346	280	306	348	264	285	338	393	375	543	195	488	309	393	275	591	316	315	106	530	574	527	65	1235	477	301	276	216	544	285	870	298	240	432	518	539	1202	786	1016	484	515	296	303	448	775
AP5S1	122	110	44	109	82	76	81	93	102	122	69	104	89	86	102	213	165	130	51	114	96	133	98	265	103	99	114	64	188	115	251	82	113	125	198	180	103	79	76	141	85	80	110	117	149
AP5Z1	278	505	217	263	218	239	110	305	230	345	127	204	407	226	153	283	316	266	181	311	274	204	337	365	259	265	235	207	371	205	498	203	331	386	706	635	600	465	540	179	390	338	153	223	266
APAF1	402	322	254	494	392	357	226	400	419	385	209	436	553	302	491	625	263	232	422	636	638	455	123	469	310	228	274	266	596	291	986	426	525	563	524	612	315	292	376	325	985	675	428	978	1336
APBA1	45	72	49	121	43	64	207	24	216	56	252	301	173	86	17	214	74	73	23	57	111	514	80	91	63	52	50	31	101	120	185	36	123	107	189	134	114	207	165	359	99	102	620	123	159
APBA2	103	21	17	196	85	83	31	293	35	52	26	33	182	317	112	18	104	78	8	164	73	59	32	57	43	7	1	12	33	8	99	82	107	141	189	171	51	32	77	47	68	165	14	17	27
APBA3	122	406	175	168	84	70	66	233	132	158	49	95	135	197	68	134	83	93	70	99	113	107	147	130	75	88	54	54	177	115	253	75	107	110	164	191	96	106	104	88	94	134	88	68	103
APBB1	157	159	84	144	63	152	45	38	73	54	46	133	206	235	82	66	49	42	19	72	97	125	74	201	173	41	27	38	75	35	181	124	149	150	212	249	81	105	140	70	107	137	66	67	77
APBB1IP	235	168	110	304	217	226	198	53	248	340	110	118	132	126	103	227	40	37	41	54	109	317	39	185	131	131	35	199	121	86	329	51	107	112	110	87	77	96	164	129	78	115	155	141	146
APBB2	1188	527	575	1036	605	696	319	782	606	694	531	984	464	502	246	718	647	626	981	794	857	867	155	720	620	341	426	212	722	287	974	566	1155	1583	1359	1531	576	661	962	1126	783	924	686	566	548
APBB3	103	95	51	71	42	30	67	44	71	54	80	160	96	53	71	85	79	80	82	37	64	76	61	58	91	44	40	24	56	33	98	94	68	89	140	86	27	44	58	80	73	132	34	53	65
APC	1009	624	672	886	653	766	479	566	682	1053	433	1126	883	945	836	968	1184	1004	393	870	864	992	109	2688	1227	559	684	340	994	501	1543	984	751	984	1195	1115	997	956	1178	1142	1178	1210	610	1052	1190
APC2	3	4	3	8	6	0	1	6	1	0	1	3	0	3	1	2	2	1	3	4	5	10	11	9	17	10	9	22	5	6	3	0	3	1	5	3	14	14	14	2	5	1	9	107	26
APCDD1	100	41	28	187	98	185	16	171	60	90	16	38	67	35	384	38	92	113	37	111	63	101	42	120	84	13	22	22	64	17	123	120	232	547	61	54	44	34	73	75	142	119	39	195	45
APCDD1L	16	8	14	20	12	17	0	0	0	5	0	1	4	7	5	38	30	9	5	49	45	5	5	36	52	7	13	6	5	2	19	44	3	19	22	24	11	12	11	21	30	53	0	6	0
APCDD1L-AS1	2	0	1	4	1	5	0	1	2	0	0	0	1	3	1	2	7	4	1	29	13	2	2	4	8	1	3	3	1	1	1	2	1	3	7	11	2	1	1	7	2	4	0	0	0
APCS	0	1079	2571	0	1	0	11082	136	4153	294	4031	5144	1799	4806	14	3858	338	584	94	50	2866	5297	166	0	1	494	28	113	2151	4102	8013	1	246	262	3059	3279	101	4914	13	8070	0	0	6976	2988	3551
APEH	1150	1117	605	711	485	463	913	896	782	697	615	909	1038	1037	551	1047	637	549	503	884	973	1127	471	2906	818	936	1033	564	1143	849	1713	742	534	746	1074	1117	1153	1069	1022	1065	745	482	1264	1171	1580
APELA	3	0	4	24	6	16	0	2	0	2	0	1	0	4	1	0	26	18	1	0	0	0	0	2	0	0	0	0	5	1	5	2	6	5	0	0	1	0	0	0	1	3	0	0	0
APEX1	537	837	486	517	334	373	375	1096	556	733	310	523	517	587	839	1053	661	560	379	1029	975	528	252	925	402	1350	1315	705	1404	677	1589	491	396	491	1061	906	640	476	542	685	441	306	533	728	944
APEX2	222	304	124	183	109	139	80	252	143	199	74	128	188	302	243	277	239	190	161	278	242	195	129	283	135	106	144	70	255	185	348	152	144	208	161	202	160	129	147	196	122	84	136	324	371
APH1A	1499	2180	1258	1333	890	917	1346	1983	1329	1779	824	1498	1964	1407	1500	1691	1906	1623	1369	2143	2159	1913	1430	2121	867	957	1263	759	2221	1644	3518	1268	997	1111	2608	2761	3066	1917	2430	2366	1861	1276	1661	2977	4280
APH1B	198	125	132	210	168	112	84	83	151	172	79	235	211	172	169	175	231	225	149	173	233	186	44	544	266	70	83	79	187	76	395	150	226	232	143	206	226	135	236	214	278	245	80	178	174
API5	1028	791	812	793	622	792	764	2520	947	1318	598	1140	913	1537	1204	1858	1357	1180	752	1301	1208	1288	166	1326	705	790	1073	592	1516	733	2459	551	669	927	2088	2354	1327	1076	1207	1253	1171	895	1064	1641	1888
APIP	190	90	99	210	131	160	211	368	183	267	88	158	95	223	126	283	190	134	131	146	173	193	34	264	102	111	246	108	262	103	429	51	122	151	267	247	390	239	334	232	178	75	173	319	531
APITD1	32.27	56.56	27	34.15	29.49	29.12	51.3	96.16	24	69.25	14	24.04	92.83	74.2	57	166.65	99.79	90.46	62	111.39	89.46	45	18.99	304.32	104.71	27	27	22	99.47	42.88	208.35	13	38.04	72.77	121.74	138.79	78	56.14	69.16	52.43	50	25	44.4	69	82.21
APITD1-CORT	1.73	10.44	0	3.85	5.51	4.85	6.7	3.84	2	5.75	2	1.96	2.17	13.75	0	9.88	10.21	2.85	0	5.61	3.54	0	10.01	16.31	4.29	0	0	0	10.66	10.12	28.24	0	3.96	9.23	11.26	2.21	0	4.81	2.84	7.57	0	0	1.6	0	1.47
APLF	53	45	59	80	75	101	57	178	74	26	37	44	64	55	20	98	99	80	88	51	53	100	9	169	139	42	36	44	97	51	134	68	77	77	150	164	113	63	103	101	52	56	74	43	47
APLN	60	66	76	15	15	72	3	71	24	88	9	13	51	31	45	33	46	35	81	715	94	36	47	59	70	31	6	18	92	59	72	96	290	93	109	89	136	136	236	12	55	418	31	81	46
APLNR	187	160	90	249	168	493	88	22	513	287	248	420	194	144	91	667	147	162	56	203	410	539	541	315	333	80	8	10	352	223	536	108	1681	574	251	151	241	539	472	235	226	138	576	311	239
APLP1	76	556	207	30	27	11	3	7	24	94	10	30	512	19	78	50	30	24	8	36	26	49	116	171	87	4	2	8	22	17	49	7	33	23	13	8	1488	839	1024	29	9	12	12	21	10
APLP2	8479	9357	7305	6091	5037	3775	3381	5045	3544	4686	3393	6004	4952	6636	5959	8276	7188	7016	11557	15418	12779	10554	5927	7733	4444	3648	7347	2997	5485	3642	9429	5831	4818	4939	16261	17165	6497	5372	6168	13952	6545	4496	5061	7328	7947
APMAP	904	1712	1361	828	558	1026	2570	1393	1127	911	1506	1911	1621	3013	1107	2436	787	767	456	920	1202	2366	686	1883	785	711	741	543	1149	1155	2529	532	912	819	2043	2326	999	1413	912	3188	656	557	2342	1365	1608
APOA1	0	8659	13201	5	6	1	87456	622	43896	1360	41463	33388	16519	30319	24	16216	906	2053	37	3	11688	31676	2377	2	5	2483	0	186	10621	30693	36017	5	584	546	8647	7947	831	28278	63	96614	11	4	123282	27162	32475
APOA1-AS	0	2	2	0	0	0	38	0	15	0	2	3	8	2	0	6	0	0	0	0	0	1	0	0	0	1	0	0	2	11	4	0	0	0	0	0	0	2	0	10	0	0	22	4	1
APOA1BP	509	736	424	335	214	371	455	1052	532	610	248	409	411	545	626	764	523	363	348	568	632	599	314	1535	481	482	442	352	966	744	1394	323	269	342	782	792	3222	1699	2535	628	387	246	528	881	1237
APOA2	0	1956	4010	0	0	5	35925	215	23532	610	16982	16977	5498	11783	8	5056	398	858	16	1	4645	14308	310	0	1	770	9	29	3644	11095	13030	2	113	303	6524	2542	332	14334	31	47313	4	0	30752	6955	10883
APOA4	0	671	3733	0	0	1	956	19	240	3	173	703	178	238	1	1144	152	216	0	0	1259	72	17	0	0	21	1	14	63	38	1189	0	10	45	32	1395	2	1073	5	222	1	0	219	1110	553
APOA5	0	532	1618	0	0	0	8071	64	1277	24	1470	2771	542	1343	5	1109	87	190	1	0	1057	1094	79	1	0	95	0	28	551	1223	3215	0	14	34	711	1112	64	2429	19	2572	0	0	2706	669	947
APOB	1	24930	46624	44	31	579	99685	1787	74204	4029	88092	131680	26822	37751	103	54343	5292	6798	505	68	38329	147214	2566	76	47	11232	197	1580	25962	47523	71811	20	3634	2511	42916	24582	2976	76700	336	125023	16	12	170841	50582	40371
APOBEC1	0	4	13	32	27	2	0	29	13	145	14	35	20	49	1	1	10	0	0	34	16	5	7	72	27	0	27	3	11	8	9	27	7	2	4	4	4	0	1	0	77	54	47	190	251
APOBEC2	0	2	0	0	0	9	0	1	3	46	2	1	1	1	0	0	7	1	1	8	0	26	0	420	1	1	0	0	8	4	0	0	4	1	0	0	40	5	15	0	3	10	0	15	5
APOBEC3A	0	19.97	6	10.82	5.31	4.77	3.45	24.7	17.23	55.07	2	6.17	4.78	7.79	12.29	13.04	19.06	11.77	3.85	4.27	3.07	12.26	4.16	13.71	19.1	39.1	8.27	60.9	18.76	4.74	31.77	12.84	5.3	19.99	0	5.36	1.1	4.34	35.48	14	7	1	2.08	7	15.88
APOBEC3A_B	1.73	0	0	0	0.93	3.03	2.7	0	0	0	0	0	0.87	0	0	0	0	2.57	0	0	0	3.49	0	0	0	0	0	0	0.29	2.53	0	0	0	0	1.11	0	0	0	0	0	0	0	0.57	0	0.66
APOBEC3B	11.63	33.02	13.94	20.07	19.29	33.71	2.85	82.41	26.41	45.69	10.5	32.82	78.07	2.26	32.14	21.17	152.59	221.26	10.82	75.32	99.71	11.52	24.37	113.32	72.16	57.62	120.47	24.85	39.89	31.16	51.89	35.65	13.07	22.01	85.48	94.24	11.62	9.17	13.52	14.49	0	5	4.52	30.36	46.66
APOBEC3B-AS1	0	1	0	0	0	0	0	2	0	0	0	0	0	0	0	0	0	0	0	0	0	0	0	0	0	0	0	0	0	0	0	0	0	0	0	0	0	0	0	0	0	0	0	0	0
APOBEC3C	148	68	37	104	60	61	19	151	35	64	12	41	62	111	87	65	236	173	39	189	162	56	65	71	30	63	65	37	51	19	105	63	71	83	101	71	66	27	67	86	106	62	17	67	100
APOBEC3D	71.42	57.01	25.03	41.27	52.42	34.18	23	59.91	24.35	52.82	14.88	31.71	49.9	70.35	79.15	23.36	129.03	128.18	36.38	88.93	91.33	57.15	114.5	36.66	26.77	14.79	43.6	13.24	37.07	20.66	121.65	26.94	32.59	33.09	22.03	24.1	7.92	15.07	44.79	45.73	45.64	33.55	10.69	21.59	65.49
APOBEC3F	66.51	75.77	34.53	77.41	67.29	38.06	29.53	102.39	66.3	50.42	37.65	32.17	95.8	98.44	65.73	91.96	165.35	215.24	50.62	122.01	182.32	133.21	214.61	41.37	53.97	53.23	25.12	23.93	63.16	65.82	117.49	34.51	45.25	62.81	39.81	35.52	15.06	25.79	33.07	43.58	58.19	60.33	41.13	40.13	40.63
APOBEC3G	162.72	42.23	31.49	150.43	115.77	76.25	94.47	494.59	89.7	106	24.97	66.13	72.59	886.16	127.69	145.48	376.96	313.98	108.33	558.47	494.57	196.37	46.36	177.94	69.99	104.25	120.53	82.08	128.84	52.09	490.2	26.07	72.78	56.1	59.56	37.78	35.31	32.63	122.14	94.19	142.16	84.12	46	47.92	136.68
APOBEC3H	15	1	2	6	2	4	8	1	3	3	0	1	0	3	4	5	12	14	3	5	5	14	2	6	1	2	2	2	3	0	12	0	1	2	3	3	4	1	11	6	3	3	3	3	8
APOBEC4	0	0	0	1	0	0	0	0	0	0	0	1	0	0	0	0	0	0	0	2	1	0	0	3	1	1	0	0	0	0	0	0	2	2	0	0	0	0	0	0	0	0	0	2	1
APOBR	190	211	81	215	148	37	26	29	95	114	15	39	105	31	30	130	46	26	60	31	65	77	93	37	17	63	20	81	72	25	199	48	74	139	34	39	39	24	26	31	51	73	28	66	44
APOC1	1455	3131	5811	1586	1397	281	32666.87	341	20889.92	1157	16213.81	15812.83	4517.98	9593	153	6272	408	855	86	93	4886.95	13237.93	607.97	260	95	1045	192	477	3747	14122.92	15261.98	143	319	956	6656	5023.99	661	13437.97	714	31055.87	342	292	24983.64	5670	8395.97
APOC1P1	3	5	21	3	1	3	1139.13	7	739.08	27	644.19	600.17	144.02	109	5	14	4	12	0	0	240.05	408.07	14.03	2	0	51	0	5	156	726.08	555.02	0	5	7	108	84.01	2	157.03	2	1270.13	1	1	2413.36	422	544.03
APOC2	156	1865.48	4914.42	137.25	102.49	33	19681.86	294.33	10836.18	301.14	11370.53	15343.86	2769.58	7616.87	19	6913.6	401	769	88	33	4680.83	11046.36	330	43	20	565.37	33	76	2462.73	6055.66	10527.08	21	272.15	362.15	4802.34	4575.62	186.17	8688.39	109	18728.14	80.51	32	14460.46	3897.14	6281.57
APOC3	0	2547	7176	2	1	2	26838	141	11925	366	10966	13517	3909	9160	12	5197	376	956	10	3	5596	9658	415	1	1	784	4	41	3120	12601	12705	0	119	234	4169	6606	227	8682	21	30990	0	0	33436	5901	10863
APOC4	0	208.42	350.11	0.64	0	0	2060.95	13.69	1519.97	22.31	813.04	733.94	273.51	582.77	0	339.32	14	49	2	0	278.74	517.98	34	0	0	55.89	0	2	297.43	970.57	790.24	0	2.33	21.33	413.42	252.14	22.35	883.02	0	1902.37	0	1	1339.72	181.32	362.11
APOC4-APOC2	0	13.1	22.47	5.11	1.51	0	83.18	4.98	37.85	2.54	60.43	72.21	12.91	12.37	0	10.07	0	0	0	0	12.43	22.66	0	0	0	7.74	0	0	9.84	12.77	29.67	0	2.52	2.52	29.24	7.24	2.48	22.58	0	71.49	4.49	0	72.82	2.54	7.32
APOD	58	4	19	404	299	229	4	64	14	32	78	503	49	60	2	21	81	57	8	21	5	32	79	714	326	4	10	10	27	15	29	301	50	71	13	13	49	50	69	9	264	273	20	142	104
APOE	5520	7341	8010	6592	6130	1570	28370	906	24142	4443	18958	25409	12486	14113	1375	16562	1590	2347	843	523	7828	24563	6879	2853	838	2013	822	2186	7163	12395	23543	1112	1758	3886	12027	8565	3719	18722	7141	48549	1835	2736	34682	11431	15782
APOF	0	235	613	1	0	0	2887	27	678	34	1208	1328	342	1568	1	849	16	46	0	1	478	1307	18	1	1	152	0	12	671	1669	1536	0	9	8	595	346	43	1410	6	4073	1	0	2638	463	733
APOH	1	2636	7907	0	2	11	63713	377	26780	896	27289	29499	5494	20285	10	10469	573	1137	16	5	7532	20221	206	54	14	1833	9	254	7496	18155	21176	10	338	383	10941	5002	629	21214	51	82792	0	1	58140	11232	19398
APOL1	4023	9544	4504	1573	1276	737	846	228	905	1417	807	1138	2587	1985	7776	2962	918	867	624	2132	2484	3174	5502	422	298	512	1159	355	28994	17223	48933	1637	1089	667	1685	1806	1657	1188	4494	2322	992	962	1250	875	996
APOL2	971	1159	782	462	321	368	394	115	467	475	306	583	650	1010	1293	764	433	348	223	891	692	715	536	438	259	306	457	271	4600	2139	10071	462	336	335	873	855	588	489	1318	812	369	354	322	358	605
APOL3	429	161	120	235	196	186	374	32	297	223	197	627	266	709	359	660	395	342	140	153	304	741	114	272	157	258	217	184	319	139	1280	143	174	184	292	254	69	207	458	789	93	153	255	263	721
APOL4	116	30	24	281	205	102	61	16	75	107	4	28	31	41	40	113	66	46	35	74	84	101	38	103	63	61	70	80	471	297	827	101	108	167	79	57	34	35	266	147	129	128	40	73	225
APOL5	0	0	0	0	0	0	21	0	0	0	0	0	0	0	0	0	0	0	0	0	0	0	0	0	1	0	0	0	6	10	10	0	1	0	1	0	0	3	0	0	0	0	3	0	2
APOL6	3202	2453	1910	2005	1733	2028	3016	504	2447	2725	2652	4948	2224	4220	2744	4263	2033	1898	907	985	2004	5146	1749	1456	865	1779	1430	1557	4948	3264	12284	1474	879	1588	2400	1792	328	1757	2314	4911	1805	1315	2498	2243	4269
APOLD1	112	127	111	111	61	137	31	347	125	136	33	90	157	252	157	367	132	147	111	207	180	167	105	288	129	182	257	86	167	58	252	92	361	289	235	260	174	150	220	126	127	136	152	133	256
APOM	4	104	231	10	6	4	1874	16	927	34	794	720	296	734	7	304	44	57	2	9	302	621	20	15	7	47	7	4	270	723	792	3	9	20	396	201	17	548	5	1534	8	1	1455	348	519
APOO	42	94	91	23	24	39	80	355	67	91	32	54	49	125	106	150	140	131	50	80	58	72	22	215	64	69	68	56	175	69	325	37	44	52	73	58	193	157	152	59	24	15	80	139	210
APOOL	248	416	325	309	215	345	341	541	308	399	400	450	535	439	234	473	288	331	337	641	705	538	212	779	393	118	121	83	493	362	717	283	263	383	738	749	346	394	302	402	374	273	352	303	304
APOOP5	0	0	0	0	0	0	0	0	0	0	0	0	0	0	0	0	0	0	0	0	0	0	0	0	0	0	0	0	0	0	0	0	0	0	0	0	0	0	0	0	0	0	0	0	0
APOPT1	197	278	237	153	98	103	110	211	147	207	88	157	115	233	206	557	141	121	145	372	277	126	58	594	230	218	278	174	280	158	441	166	108	207	545	564	142	119	124	220	214	136	122	131	177
APP	5735	6043	4198	4008	3408	3732	2479	6099	4067	6600	2391	5643	10734	6790	9693	4992	11143	9506	3940	7501	7572	7052	2968	5656	3455	2884	4092	2580	6564	3912	9743	3302	5149	4990	6809	6805	6687	5694	6928	5422	6192	5098	3542	4916	5326
APPBP2	730	353	487	585	438	649	394	492	485	663	320	703	879	790	742	909	890	777	477	803	673	616	102	883	537	259	403	273	911	419	1479	619	575	676	1102	1081	840	729	876	658	675	539	456	584	686
APPL1	862	394	528	946	645	732	550	1364	626	620	324	889	658	854	666	772	795	695	467	942	832	1006	106	2659	1568	625	846	536	1122	469	1969	757	680	877	1124	1057	1136	1068	1139	795	809	621	903	1682	2259
APPL2	449	400	250	488	401	400	212	994	300	369	242	556	402	553	509	408	274	224	495	657	719	439	111	492	301	173	308	167	678	412	890	357	366	392	586	583	354	301	332	299	1018	776	334	648	695
APRT	561	1243	678	478	292	315	464	1061	486	682	297	504	776	824	689	840	986	895	540	1143	1035	559	571	725	251	738	1085	504	974	663	1459	278	405	512	1161	1307	680	472	491	768	442	219	481	538	700
APTR	29	33	19	39	27	22	20	172	37	82	14	43	68	45	13	46	61	53	24	53	37	31	13	74	47	21	37	17	54	32	72	28	13	26	35	37	80	68	75	33	48	39	31	49	52
APTX	158	105	88	141	102	93	138	212	257	497	101	242	157	258	124	146	141	143	84	197	181	174	66	505	216	115	208	98	273	136	479	140	186	264	1512	1668	152	134	121	159	199	133	160	306	411
AQP1	530	306	365	874	457	2650	424	547	1892	738	363	1081	662	483	287	1273	509	675	106	575	736	1135	627	1136	1948	109	65	72	692	268	1465	437	2345	1990	595	646	653	953	941	465	431	374	597	1166	807
AQP10	0	0	1	0	0	0	4	0	4	24	0	0	0	0	1	0	1	2	0	0	0	2	0	2	0	0	0	1	1	3	0	0	1	1	0	0	65	32	27	0	0	2	0	1	0
AQP11	7	14	14	5	17	23	78	19	73	14	64	74	20	29	14	41	9	13	6	5	28	76	5	31	12	10	4	7	26	60	57	14	13	4	37	20	9	48	19	156	12	2	124	44	78
AQP12A	0	3	0	3	0	0	3	0	0	6	0	0	0	1	0	0	0	0	1	3	0	0	0	0	0	0	0	0	0	0	0	0	0	0	0	0	2	0	0	0	0	0	1	0	0
AQP12B	0	0	0	0	0	0	0	0	0	0	0	0	0	0	0	0	0	0	0	0	0	0	0	8	8	1	0	1	0	0	0	0	0	0	0	0	0	0	0	0	15	7	0	10	7
AQP2	0	1	0	0	0	0	0	1	0	2	0	1	2	1	1	0	0	0	0	0	0	0	0	0	0	1	0	3	0	0	0	0	1	1	2	8	0	0	0	0	1	0	0	0	0
AQP3	81	504	368	106	113	128	595	333	493	272	375	492	255	397	8156	1795	661	402	85	240	271	650	198	378	191	2161	273	666	1315	1178	2392	74	89	103	490	712	144	391	80	833	58	41	466	656	548
AQP4	0	1	2	0	0	0	11	0	35	27	20	19	3	12	1	4	9	12	1	6	5	59	1	200	10	6	3	0	14	15	6	0	2	3	9	11	11	10	3	40	0	7	29	9	14
AQP4-AS1	0	0	0	0	0	0	0	0	0	0	0	0	0	0	0	0	1	0	0	0	0	0	0	1	1	0	0	0	0	0	0	0	0	0	0	0	0	0	0	0	0	0	0	1	0
AQP5	3	815	423	1040	955	66	4	1146	79	255	209	811	15	8	307	78	2	3	323	646	682	11	19	5	7	276	1069	159	3	0	31	1356	2	7	158	221	232	91	140	13	102	74	224	520	1121
AQP6	0	7	2	7	10	1	7	43	2	1	5	10	0	1	1	1	1	0	4	2	1	0	0	0	0	5	68	4	1	3	6	17	2	1	3	0	23	6	8	2	6	6	14	7	15
AQP7	5	10	16	2	15	239	29	0	26	5	28	32	10	22	25	11	1	4	0	1	7	17	8	13	12	3	0	0	10	29	34	9	2	0	5	12	12	30	6	37	0	0	43.87	27	19
AQP7P1	26	4	5	9	18	75	12	34.04	15	12	4	6	5	56	1	8	12	5	4	32	21	31	24	14	51	11	5	5	6	14	9	4	32	60	105	99	30	40	30	17	3	11	17.13	4	2
AQP7P3	1	2	8	0	4	19	17	122.96	51	4	10	11	7	53	0	13	0	2	0	7	7	19	1	4	5	3	3	0	3	19	13	0	6	10	68	73	6	15	4	65	0	0	45	9	22
AQP8	0	0	0	0	1	0	0	1	9	0	0	0	1	0	0	0	0	0	0	0	1	0	1	0	0	0	0	0	0	0	0	0	0	0	0	0	0	2	0	3	0	0	0	0	0
AQP9	643	864	1388	538	509	78	4871	166	3685	664	3276	4998	1457	1564	169	1769	144	265	47	116	1205	3134	101	190	150	532	80	708	1951	2566	5388	85	153	166	1900	1094	221	3103	147	8791	73	112	8788	2270	3100
AQR	753	290	348	646	509	407	316	809	506	999	337	879	721	763	1122	1211	1102	935	549	911	928	637	78	898	481	523	529	296	992	410	1547	672	512	736	1301	1241	685	652	775	918	774	632	500	928	1311
AR	84	306	415	137	63	139	1427	26	1263	99	1333	1435	551	647	8	825	96	117	22	45	452	1860	142	243	118	159	4	18	373	1149	1184	103	109	187	634	365	65	1189	25	2685	57	87	3412	804	660
ARAF	501	1058	444	524	363	244	376	507	493	645	397	595	507	570	608	844	541	459	376	427	461	594	444	725	402	524	279	337	526	458	865	360	373	336	451	386	554	520	428	714	327	257	588	615	721
ARAP1	1592	2208	854	2102	1313	877	638	1068	1062	1102	654	1014	1361	1211	1105	1769	1629	1439	1001	1037	1104	1563	1627	2405	1653	1086	1173	851	857	621	1975	702	1214	1134	1732	1479	848	782	1172	1322	1549	1517	953	1268	1198
ARAP2	867	1272	1051	716	537	453	421	634	595	778	428	959	777	413	430	1177	1318	960	854	1239	1184	1064	211	1003	593	894	1112	896	1561	717	2613	402	398	1130	1179	1144	1040	702	968	1267	1528	788	309	628	720
ARAP3	307	591	241	194	157	185	72	66	167	148	75	189	326	493	120	476	314	345	363	374	276	180	188	341	264	365	273	169	153	68	316	191	443	403	344	259	245	266	297	181	297	374	127	166	210
ARC	6	10	5	2	0	0	0	16	4	18	0	1	12	22	8	1	7	10	4	7	2	16	16	23	49	18	20	19	10	3	7	17	0	3	1	4	12	7	10	0	10	9	1	5	2
ARCN1	2280	2287	2003	1772	1207	1416	1278	3494	1619	3365	1306	3231	1471	2100	2619	2443	2698	2832	1840	2493	2357	2233	781	4076	2123	1464	2676	1278	3222	1688	4897	1797	1419	1692	4852	5361	3522	3034	3337	2424	2790	1963	1655	3259	3931
AREG	476	1210	2288	89	65	16	2	187	240	1030	58	91	79	91	91	325	259	358	537	795	208	133	35	332	240	549	996	347	480	227	705	353	129	1014	948	1361	92	36	77	117	103	27	5	21	33
AREL1	752	1087	648	513	410	313	306	647	443	810	246	461	688	680	634	972	520	421	277	819	881	582	174	962	607	657	577	441	831	548	1238	576	490	665	1087	1026	409	373	462	652	901	644	384	681	739
ARF1	2839	5180	3325	3062	1781	1773	1844	4771	2457	4852	1702	3471	3591	3078	4144	5606	5255	4796	2714	4391	4900	2979	3068	5460	2287	2280	3436	1765	6985	3553	9022	2628	2142	2708	5396	6087	5171	3326	3990	3004	4064	2697	2733	5704	8191
ARF3	1955	1105	683	1622	1054	661	601	967	808	1151	571	1291	1819	1853	1511	2965	1216	1104	1953	2238	2545	1167	790	3465	1595	1087	2081	806	1821	1204	2772	1230	1285	1556	2013	2182	1476	1132	1630	1055	1761	1259	827	1747	2021
ARF4	2545	1713	1770	2304	1490	1558	1571	2251	1861	2950	792	1681	1493	2138	2629	2396	1538	1418	1420	2533	2375	2096	875	5473	3240	1237	2127	1238	4069	1865	5920	2026	1722	2438	3894	4411	3579	2451	2977	1639	3212	1923	1235	3201	4068
ARF5	703	1077	665	574	399	347	366	1426	507	577	333	526	667	640	392	975	781	629	289	776	680	616	331	1473	552	464	593	268	997	666	1668	496	450	604	1231	1540	597	457	517	752	660	368	531	825	1112
ARF6	1743	1674	1296	1247	883	791	711	1488	1174	1604	665	1399	1202	1302	1087	2260	981	887	823	2218	2112	1222	527	2552	1260	1980	1643	1262	1705	908	3058	1526	798	1516	2225	2323	1403	1076	1346	1330	1558	1047	973	1876	2216
ARFGAP1	853	1375	464	612	500	446	235	771	496	743	245	428	878	1132	1086	728	619	476	619	1007	1026	727	1598	663	591	453	791	309	888	523	1155	632	661	885	1802	1790	592	545	661	521	650	776	245	532	669
ARFGAP2	751	1055	489	592	436	416	607	963	633	905	480	870	725	825	771	1148	565	572	573	806	770	920	583	695	348	565	730	371	784	633	1314	353	473	575	1518	1491	628	571	624	1052	878	629	793	943	1182
ARFGAP3	1261	1087	1301	637	507	646	533	508	678	1209	394	943	528	968	928	1440	958	829	411	1135	1314	754	139	818	483	852	917	917	1654	782	2861	528	522	603	1384	1514	1651	1295	1362	1435	978	674	431	948	1167
ARFGEF1	1835	1363	1315	1414	1220	900	667	2401	1257	2223	1301	3996	2241	1572	1642	1970	1851	1791	1251	3569	3104	2191	522	1746	1111	1976	3646	1466	2404	1245	3555	1275	1263	1837	3348	3496	1633	1538	1488	1593	4152	2613	1117	2441	2892
ARFGEF2	1871	1634	1388	1360	1129	1105	1336	2309	1712	2276	1099	2300	2590	2694	2034	2692	2129	2083	1678	2883	3711	2801	835	3480	1610	1396	2451	1343	2234	1367	3464	1344	1494	1440	4980	5364	2019	2130	2002	2353	1910	1421	1912	2896	3044
ARFGEF3	237	1129	669	418	429	915	37	1737	723	2118	287	877	1205	719	1300	269	363	420	358	706	917	1345	1314	3221	2044	3227	5142	3414	1167	783	1193	1364	1053	545	2834	3062	3008	2914	2847	274	1763	1571	1036	3540	3746
ARFIP1	659	512	562	561	451	350	275	596	462	754	307	816	910	629	289	890	802	655	536	874	914	652	93	1258	553	427	671	457	864	423	1380	489	439	642	975	1087	604	392	555	746	664	457	316	674	961
ARFIP2	323	464	305	264	190	156	270	427	245	354	177	334	314	655	615	589	539	410	542	415	316	279	222	555	264	376	481	250	736	519	1094	317	270	299	853	889	778	603	589	297	348	285	266	516	724
ARFRP1	455	571	257	311	225	200	187	327	248	296	143	313	457	468	244	534	291	288	546	535	499	346	753	347	248	195	300	159	337	208	519	387	304	371	929	984	180	201	234	336	260	260	202	293	277
ARG1	0	215	859	1	0	1	6594	55	1602	56	2752	3744	571	1691	3	655	60	175	3	0	805	2655	31	1	3	171	0	13	786	1782	2071	2	53	48	1207	1660	32	1806	6	5671	1	0	3937	763	1302
ARG2	13	66	51	21	4	40	6	200	18	31	4	9	17	103	190	23	43	29	7	98	117	41	5	439	183	91	46	76	173	105	261	23	33	22	96	63	40	27	37	16	24	34	19	28	25
ARGFX	0	0	0	1	0	0	0	0	0	0	0	0	0	0	0	0	0	0	0	0	0	0	0	0	1	0	0	1	0	0	0	0	0	0	0	0	0	0	0	0	0	0	0	0	0
ARGFXP2	0	0	0	0	0	0	0	0	0	0	0	0	0	0	0	0	0	0	0	0	0	0	0	0	0	2	0	0	0	0	0	0	0	0	0	0	0	0	0	0	0	0	0	0	0
ARGLU1	358	302	195	351	409	372	297	953	391	500	152	540	486	590	356	370	600	412	229	528	419	289	412	561	610	296	444	164	564	181	729	623	401	426	836	574	418	374	459	394	1180	827	252	571	801
ARHGAP1	1437	1509	710	1522	888	659	224	758	593	944	540	879	1055	648	814	1283	1234	1106	952	940	1106	932	936	599	878	531	599	322	1280	759	1705	853	1144	1153	1374	1479	906	978	1194	717	1156	1128	510	1304	1093
ARHGAP10	221	129	128	215	161	232	99	188	105	195	62	142	187	155	75	140	266	277	90	236	202	134	41	471	258	118	202	70	299	168	447	212	232	301	227	214	153	138	240	89	226	295	123	93	91
ARHGAP11A	141.46	127.61	100.5	102.31	80.19	77.44	55.77	475.64	189.78	446.6	55	141.85	390.04	556.66	623.76	809.75	861.13	835.06	371.41	709.61	551.67	154.94	58.49	1262.02	453.79	433.81	402.83	187.18	527.13	231.58	1205.2	107.43	170.04	732.94	564.63	614.94	280.22	188.68	284.81	221.07	391.32	199.1	101.68	455.45	575.48
ARHGAP11B	4.54	11.39	5.5	14.69	8.81	9.56	1.23	29.36	18.22	14.4	0	14.15	24.96	25.34	30.24	33.25	30.87	31.94	44.59	21.39	8.33	7.06	4.51	23.98	30.21	32.19	16.17	4.82	22.87	29.42	51.8	12.57	21.96	33.06	41.37	26.06	14.78	15.32	14.19	8.93	23.68	36.9	3.32	18.55	28.52
ARHGAP12	1140	924	990	848	701	1193	764	2789	955	1353	635	1622	1144	1060	852	1189	1127	1099	905	3224	3006	893	156	1159	586	383	1047	361	1167	605	1592	1023	703	911	2093	2135	1572	1150	1349	1484	1508	1041	832	1969	2286
ARHGAP15	139	41	56	147	109	144	113	15	143	62	33	74	32	56	33	71	32	40	31	43	78	182	11	153	65	48	21	74	62	33	271	18	138	148	49	46	67	65	157	109	39	57	50	60	129
ARHGAP17	345	547	316	374	248	241	134	322	251	331	131	245	493	415	222	366	211	213	299	390	438	333	225	302	185	328	496	204	289	177	569	251	544	573	363	352	250	281	388	218	293	349	166	326	255
ARHGAP18	1233	1139	1266	1093	684	885	221	2192	590	1336	262	824	688	879	1017	735	407	287	359	1971	1144	539	84	1592	996	354	1277	423	428	189	1086	467	754	1251	1420	1235	806	432	906	406	937	724	383	1070	1369
ARHGAP19	155	89.59	66.74	144	122.58	91	119	566	121	138	83	242.89	149	218	205	192.6	358	302.77	125.01	306	140.88	187	24	183	75.54	102	103	61	253	117	565.78	123.08	105.56	123.34	210	142	229	197	273	204	326	228.66	155	218	301.31
ARHGAP19-SLIT1	0	0.41	7.26	0	6.12	0	0	0	0	0	0	6.11	0	0	0	11.4	0	5.23	1.99	0	17.12	0	0	0	20.9	0	0	0	0	0	6.22	4.92	2.44	7.66	0	0	0	0	0	0	0	9.34	0	0	6.69
ARHGAP20	57	20	15	74	25	81	42	3	31	20	16	28	19	19	10	33	27	36	16	4	16	32	9	62	88	28	1	9	27	26	60	40	42	33	34	24	10	24	22	76	48	55	63	43	14
ARHGAP21	2765	2072	1877	1730	1271	842	665	1834	1181	1978	518	1031	1609	987	2039	2504	1953	1596	1004	3018	3313	1488	292	1506	987	782	421	557	2179	1000	2890	1996	1793	2496	5840	5554	1495	1172	1606	2679	2447	1911	1192	2325	2467
ARHGAP22	106	39	29	106	69	54	7	40	30	32	10	47	37	21	41	45	65	50	112	30	37	50	43	46	51	40	23	25	38	17	97	61	73	105	35	33	64	62	77	19	37	83	10	27	25
ARHGAP23	1111	1300	461	451	310	344	74	411	296	268	87	206	1404	448	1488	2232	2229	1655	1020	2742	2092	366	856	369	441	1103	828	448	262	95	344	237	842	694	2258	2337	447	382	492	893	954	662	119	356	111
ARHGAP24	89	33	39	123	112	123	63	32	116	227	128	327	63	44	24	88	150	151	115	96	106	200	30	263	237	76	187	64	123	43	255	118	158	231	155	139	191	148	280	99	68	125	138	146	191
ARHGAP25	193	202	100	261	166	105	108	54	197	154	87	150	114	82	69	219	128	92	46	97	108	274	58	182	76	144	37	183	127	67	405	40	180	197	117	51	136	88	241	174	91	122	101	131	199
ARHGAP26	900	871	531	1177	1123	462	234	739	638	1150	461	912	2732	460	1855	728	307	365	662	510	504	632	451	709	642	308	361	248	401	238	776	1536	751	947	604	435	3323	3102	3180	442	557	558	493	1250	1440
ARHGAP26-AS1	0	0	0	0	0	0	0	0	0	0	0	0	0	0	1	1	0	0	0	0	0	0	0	0	0	0	0	0	0	0	0	0	0	0	0	0	1	0	1	0	0	0	0	0	0
ARHGAP26-IT1	0	0	2	2	0	0	1	0	0	1	0	1	0	1	1	0	0	0	0	2	3	2	0	0	3	0	1	0	0	1	1	1	1	1	0	0	7	1	1	0	0	4	0	3	0
ARHGAP27	973	1073	557	685	656	435	168	1051	454	781	190	607	1441	725	375	682	776	797	626	1058	1019	447	654	750	440	639	971	561	949	586	1191	719	791	645	1296	1259	430	303	447	480	1867	1089	226	965	856
ARHGAP28	93	7	13	244	130	200	12	5	30	16	8	16	13	125	8	22	75	42	11	10	17	20	0	203	144	2	3	0	27	1	45	97	45	72	14	5	14	17	26	25	65	121	10	48	15
ARHGAP29	1415	564	579	340	223	546	852	324	907	452	700	990	488	1351	260	1733	234	263	588	775	546	1395	104	635	710	958	1121	673	1528	830	2530	309	1366	1608	1738	1601	465	665	556	1041	537	511	982	739	489
ARHGAP30	528	349	154	740	456	277	192	90	332	258	89	163	317	187	99	342	116	100	93	96	190	458	213	284	124	182	84	273	150	110	725	119	270	343	150	109	127	93	316	246	109	177	141	212	327
ARHGAP31	821	328	276	1008	665	613	204	154	379	470	154	264	400	360	206	470	391	356	136	412	437	481	144	520	410	113	64	103	462	131	886	553	1096	918	321	241	249	303	499	275	481	747	249	452	365
ARHGAP31-AS1	1	0	0	0	0	0	0	1	0	0	0	0	0	3	1	0	0	2	0	1	0	0	0	3	3	0	1	0	1	0	0	0	0	0	1	2	3	2	2	0	0	1	0	1	0
ARHGAP32	1405	1885	1172	1062	872	584	201	4117	668	1268	431	824	742	438	2632	1104	1813	1907	1500	2022	2211	1118	542	1430	881	1531	1829	953	2195	1261	2851	1507	732	729	4385	3717	833	759	709	1452	3030	1822	706	2687	1787
ARHGAP33	37	77	31	32	43	14	9	34	20	32	17	27	202	14	30	72	69	55	72	31	32	28	63	56	89	22	15	5	52	27	67	43	51	80	14	22	26	31	29	15	25	31	19	39	33
ARHGAP35	1020	1854	1122	1482	959	1257	1255	1897	1556	1582	1357	1843	2850	1821	1614	2760	2216	2071	885	1245	1640	2099	746	4076	2218	1164	851	665	2022	1775	3220	1343	1230	1777	2681	2618	1360	1969	1362	2113	1520	1616	1996	1449	1597
ARHGAP36	0	0	0	0	0	0	0	0	0	0	0	0	0	2	0	0	0	0	0	0	0	0	1	7	5	0	0	0	0	0	0	1	2	0	0	0	0	0	0	0	0	0	0	0	0
ARHGAP39	78	283	76	71	58	32	6	239	58	51	15	42	269	109	114	263	170	165	151	240	191	168	377	88	91	157	289	85	303	220	333	83	93	124	79	64	96	81	81	57	217	161	35	125	107
ARHGAP4	326	1041	360	421	297	284	155	958	269	164	117	318	279	267	483	293	143	91	167	100	178	263	269	431	237	101	202	133	162	95	454	96	291	342	141	56	112	97	255	178	282	255	105	154	193
ARHGAP40	10	66	19	0	3	6	0	2	0	1	1	2	3	42	48	40	22	26	92	37	8	28	37	18	4	26	40	16	68	40	80	5	5	7	63	87	45	34	23	1	13	11	0	12	1
ARHGAP42	509	291	279	379	289	291	212	617	357	594	278	727	519	640	489	650	428	387	160	411	340	603	85	587	424	140	317	98	652	294	750	347	395	503	857	681	293	333	385	384	725	489	319	385	422
ARHGAP44	9	64	32	79	42	30	19	24	35	57	5	25	36	40	44	20	6	2	24	37	29	44	86	53	40	3	3	7	113	57	169	112	53	49	23	25	259	219	283	8	25	54	59	185	307
ARHGAP5	3575	2084	3214	1218	890	1916	1280	7792	1961	2890	1405	3364	2500	2391	2509	3688	1972	2041	2151	5615	4715	3353	375	8898	5110	2899	3138	2331	2415	1457	3670	3399	1924	2221	4886	4733	4572	3538	3401	4155	4413	3308	1869	3043	3524
ARHGAP5-AS1	42	39	35	24	16	9	8	77	9	18	7	19	23	21	15	27	16	9	19	52	56	28	14	79	49	18	23	29	11	18	20	24	19	13	22	25	15	8	15	44	30	21	10	24	16
ARHGAP6	88	30	29	142	91	75	22	26	27	77	31	94	43	22	13	53	17	24	10	46	34	63	89	35	76	18	3	11	44	16	84	20	120	151	36	37	42	33	66	10	34	46	74	324	320
ARHGAP8	100	315	137.75	75.67	113	135.08	19	318.85	81	135	22	97.07	90	297	149	138.85	204.15	168	58	178	219.89	46	41.91	65	47.24	300	232	128.05	212	134	263	109.49	105	92	225	235	95	57	82	69	227	107.94	17.93	108.94	128
ARHGAP9	180	148	53	216	145	84	78	30	152	72	29	58	44	59	31	129	46	33	50	42	62	145	78	98	44	82	25	140	75	33	376	47	147	142	49	36	59	37	104	104	48	53	43	52	103
ARHGDIA	1737	4166	1744	2046	1278	1120	677	1155	1331	2571	856	1417	3169	2705	1088	2945	1676	1451	1861	2219	1870	1306	1610	2359	1212	1514	2255	993	1874	1142	2444	1709	1528	2103	2680	2994	1094	977	1256	1312	1463	1101	855	1718	1537
ARHGDIB	1419	581	470	1342	848	656	639	307	633	893	286	638	767	1381	686	1545	983	666	780	653	605	1098	333	1608	473	1411	2595	1136	463	205	1552	945	1111	1328	1730	1766	651	442	1248	1389	676	516	494	817	1475
ARHGDIG	0	0	0	2	2	4	9	17	30	115	1	3	5	1	0	0	6	4	0	0	0	0	6	0	5	2	1	0	0	2	1	0	0	5	1	2	58	49	34	2	3	8	0	12	2
ARHGEF1	702	1043	360	753	561	514	233	879	528	821	272	627	1087	892	352	620	739	627	428	706	714	507	699	700	524	631	617	435	481	328	976	544	588	797	551	484	556	521	627	287	1433	1176	303	487	723
ARHGEF10	171	214	149	351	203	289	46	333	172	230	58	187	195	138	415	468	354	301	589	572	732	227	99	974	409	81	125	79	287	88	356	320	464	493	679	722	666	714	797	130	402	482	152	521	377
ARHGEF10L	484	1450	410	650	541	370	765	377	643	540	509	738	801	566	264	860	1202	1242	292	349	503	917	1066	787	541	316	371	250	864	602	1389	291	653	486	655	528	262	410	396	824	805	717	750	596	615
ARHGEF11	849	949	466	875	640	551	334	1052	708	973	348	713	1087	683	662	1288	798	701	526	688	836	875	528	1251	841	320	280	281	1330	855	1869	765	887	1014	969	886	2707	2184	2728	661	1018	850	734	1368	1488
ARHGEF12	3525	4275	3366	2949	2363	2656	4117	4496	4199	3521	4624	9304	4190	3847	2973	4882	3052	2987	1708	4684	5497	6953	1205	6424	3638	2314	3033	1612	8042	5202	10769	3066	4201	3946	7586	5872	5512	6568	5838	5765	4825	3820	5421	6542	6318
ARHGEF15	46	58	45	53	46	146	33	18	96	53	37	30	63	35	25	121	32	42	31	98	69	101	76	70	72	28	7	7	84	44	102	37	318	158	75	46	75	86	95	47	61	96	68	57	33
ARHGEF16	154	912	344	287	262	182	84	347	257	715	113	279	870	392	503	422	780	733	518	370	319	394	616	1116	546	264	483	164	1257	760	1760	181	186	269	841	920	512	433	437	134	658	392	100	309	535
ARHGEF17	680	651	320	910	544	563	154	145	283	400	210	488	744	278	326	679	725	799	517	581	503	589	883	408	717	233	310	164	566	248	860	424	1716	1434	435	334	679	751	880	340	718	1164	201	307	151
ARHGEF18	1756	2185	1130	875	667	396	407	1101	637	744	410	878	1326	1587	905	1133	531	541	875	1476	1371	1028	856	596	353	497	547	402	1324	1010	2179	522	579	802	2256	2072	1090	738	1043	2088	2405	1863	493	875	896
ARHGEF19	62	136	70	114	63	35	10	62	32	58	1	23	78	126	99	308	374	308	244	139	154	55	130	170	111	216	191	87	48	39	98	40	116	119	121	123	44	40	40	70	44	76	48	105	121
ARHGEF2	902	763	521	905	664	590	230	1208	529	913	245	546	877	566	569	1150	759	722	1037	821	798	499	356	919	749	570	599	408	1140	587	1830	740	884	943	1010	1237	1007	919	1245	675	1360	1218	440	1143	1391
ARHGEF25	142	38	44	210	135	118	21	40	55	71	29	71	60	61	54	37	94	64	25	100	78	83	65	93	166	36	13	31	60	31	83	121	225	230	58	59	97	72	163	65	152	197	20	45	28
ARHGEF26	20	92	168	110	57	62	334	77	183	32	383	212	206	264	15	243	90	98	4	30	68	319	39	209	166	36	32	15	91	189	233	46	73	53	261	196	143	289	123	535	75	101	489	132	130
ARHGEF26-AS1	0	0	1	0	0	2	0	0	6	0	1	0	3	6	0	3	0	2	0	0	0	4	1	88	18	0	0	0	4	6	1	0	0	1	3	1	1	5	0	13	0	0	8	0	0
ARHGEF28	681	795	552	361	433	443	133	156	245	387	316	788	830	634	217	296	1065	1085	688	303	393	389	276	1194	853	659	674	370	302	208	308	704	764	522	1195	837	507	428	402	695	475	313	519	770	1093
ARHGEF3	471	225	154	431	235	248	111	367	229	280	79	222	222	220	150	298	316	311	179	655	551	315	65	682	315	376	412	313	414	210	929	301	383	287	321	264	403	299	489	242	269	226	265	646	771
ARHGEF3-AS1	0	0	0	0	0	0	0	0	0	0	0	0	0	0	0	0	0	0	0	0	0	0	0	0	0	0	0	0	0	0	0	0	0	0	0	0	0	0	0	0	0	0	0	0	0
ARHGEF33	10	4	7	14	5	2	1	0	2	3	0	8	5	1	6	12	5	1	5	4	4	4	1	26	22	2	3	5	4	1	3	8	12	6	4	5	4	6	7	5	10	11	4	1	3
ARHGEF34P	70.51	326.35	121.29	237.15	215.97	113.02	78.37	383.5	251.77	397.15	128.42	313.36	415.23	344.8	173.14	166.23	330.09	252.37	111.79	463.46	612.85	118.33	75.63	322.01	262.17	133.73	158.66	72.02	937.49	544.78	1089.23	325.05	145.81	84.75	539.84	538.64	94.52	119.18	131.38	205.04	272.47	255.04	110.39	319.79	271.76
ARHGEF35	158.29	299.42	198.29	117.07	94.96	75.75	75.77	421.08	140.89	243.53	46.85	139.68	398.27	242.59	187.44	109.46	322.77	248.79	28.06	383.96	408.51	164.43	37.99	349.61	154.29	66.64	95.63	56.55	305.89	161.2	428.7	155.45	146.92	202.05	473.98	416.45	201.68	174.51	208.86	123.31	382.15	223.4	127.58	317.21	488.12
ARHGEF37	397	194	106	142	113	94	67	157	164	222	185	266	296	73	198	122	658	632	147	146	147	177	56	256	267	105	96	81	333	152	403	162	109	95	528	554	478	387	402	216	143	101	178	359	288
ARHGEF38	44	83	93	231	269	42	6	309	112	368	63	277	218	139	117	15	25	21	125	134	170	97	26	279	216	102	212	62	156	58	182	214	102	60	25	21	111	94	108	14	214	134	96	289	368
ARHGEF38-IT1	0	0	1	1	2	0	0	0	1	1	0	3	1	0	0	0	0	0	1	1	0	0	0	2	1	0	0	1	0	1	0	2	2	0	0	0	0	1	1	0	2	0	0	2	3
ARHGEF39	11	42	14	27	26	5	6	113	41	221	16	24	72	63	104	70	59	47	18	67	60	31	44	114	51	46	75	35	121	59	239	22	15	53	97	97	42	30	30	7	30	21	29	98	160
ARHGEF4	116	200	78	30	23	81	6	401	13	23	11	27	79	42	491	35	319	200	106	131	202	67	67	60	74	212	252	109	254	264	530	138	85	121	284	181	43	58	31	51	154	93	5	204	17
ARHGEF40	657	540	285	1027	843	604	448	242	641	341	584	955	938	354	272	658	505	428	166	540	506	699	476	445	449	351	153	275	465	402	958	629	970	878	684	587	361	668	528	989	508	687	914	954	1190
ARHGEF5	288.1	904.18	357.05	424.62	384.76	284.6	127.8	1086.45	410.16	731.08	265.68	600.57	760.48	520.73	436.71	440.24	834.94	722.4	280.15	998.4	1268.94	216.07	125.24	824.93	580.33	256.41	364.58	134.11	2041.11	1096.54	2432.35	673.71	415.42	531.61	1162.76	1225.84	331.41	344.34	339.9	397.3	964.33	728.93	359.75	897.15	993.71
ARHGEF6	362	85	108	443	287	1082	196	34	222	213	127	258	115	160	79	239	104	80	67	136	166	371	22	458	240	107	48	151	185	72	625	113	335	426	172	95	260	232	509	320	132	205	208	213	348
ARHGEF7	551	485	309	565	458	518	271	854	596	773	315	663	822	679	479	765	593	565	258	746	740	567	198	625	625	472	526	249	618	348	983	716	763	811	872	697	517	571	668	497	1268	1060	491	834	904
ARHGEF7-AS1	0	0	0	0	0	0	0	0	0	0	0	0	0	0	0	0	0	0	0	0	0	0	0	0	0	0	0	0	0	0	0	0	0	0	0	0	0	0	0	0	0	0	0	0	0
ARHGEF7-AS2	0	0	0	0	0	0	0	0	0	0	0	3	2	0	0	0	0	1	0	0	0	0	0	1	0	0	0	1	0	0	0	0	4	1	0	0	0	0	0	1	0	0	0	1	0
ARHGEF9	161	90	88	262	163	141	80	301	83	173	102	188	264	198	168	98	267	191	71	349	356	190	55	87	175	83	131	52	182	94	282	185	259	230	108	84	252	202	250	181	227	236	293	351	349
ARHGEF9-IT1	0	0	0	0	0	0	0	0	0	0	0	0	0	0	0	0	1	0	0	0	0	0	0	1	0	0	0	0	0	0	0	0	0	1	0	0	0	0	0	0	0	2	0	0	0
ARID1A	886	1595	903	1082	1005	742	446	1319	933	997	448	456	1711	1107	1363	1556	1478	1385	1140	971	1257	1194	391	1764	1439	856	1232	568	2018	1460	2613	763	1093	1250	1015	758	688	936	892	822	1131	982	867	1065	816
ARID1B	782	1030	711	931	590	710	327	1243	718	897	484	1042	1039	918	1340	848	821	799	463	1034	1233	1037	408	1138	980	763	975	525	1272	885	1861	866	1007	1079	829	655	776	866	907	660	1366	1033	762	1494	1312
ARID2	637	396	358	734	652	436	320	872	477	481	421	884	564	578	993	985	572	481	1045	771	884	686	96	968	743	530	646	433	939	497	1498	631	625	763	719	689	678	676	784	434	807	780	404	829	896
ARID3A	70	78	39	78	66	56	35	376	60	60	25	42	44	724	75	48	49	37	53	102	66	84	108	145	88	121	69	125	208	94	297	42	68	82	132	139	82	77	93	43	268	228	21	50	72
ARID3B	90	157	88	134	76	59	49	259	127	338	57	84	140	339	60	106	80	79	109	114	106	140	54	257	191	84	68	78	171	101	242	62	81	89	241	240	49	63	71	65	153	164	56	103	117
ARID3C	0	4	4	0	0	1	3	0	21	0	21	12	14	10	2	5	1	2	0	0	2	13	0	0	1	3	2	1	2	16	21	1	0	2	3	3	1	18	0	52	0	0	65	17	7
ARID4A	391	215	240	404	284	243	272	437	349	281	232	401	314	223	251	440	269	214	144	413	417	336	77	361	351	253	300	190	305	198	589	309	264	311	420	328	363	384	348	454	657	522	379	461	410
ARID4B	809	644	530	671	485	567	339	1167	555	674	347	889	791	662	624	1155	1260	1102	691	887	900	698	297	932	708	383	644	362	1006	406	1435	634	559	702	958	842	931	769	1008	633	1206	987	412	1102	1106
ARID5A	222	261	137	253	141	102	226	175	187	193	97	166	191	215	83	233	166	121	149	263	248	269	154	231	254	131	148	133	203	160	544	92	271	231	260	212	139	172	248	194	144	151	196	170	222
ARID5B	566	616	489	1383	813	659	204	1262	508	664	237	719	487	699	881	584	1115	1041	166	531	675	776	301	732	587	568	720	397	1043	454	2107	863	1002	994	586	574	492	518	995	839	1403	1263	422	1080	737
ARIH1	758	854	926	838	616	696	509	2543	906	1333	491	963	927	882	1005	1616	1454	1519	1153	1199	1152	1598	464	2016	1321	653	656	453	1266	750	1921	779	716	927	1487	1484	706	784	806	950	1229	1031	707	1161	1222
ARIH2	490	421	287	479	363	380	411	555	441	381	241	419	508	792	344	622	471	391	261	528	603	531	126	1340	715	453	606	277	864	457	1351	624	448	611	725	677	764	655	734	593	580	484	443	564	694
ARIH2OS	13	4	1	6	5	9	9	12	5	1	1	6	5	6	3	7	13	7	3	3	8	6	0	28	22	3	0	11	8	5	8	6	7	5	6	4	13	12	15	6	4	5	8	10	8
ARL1	953	399	626	698	524	641	802	897	729	996	491	997	535	826	1524	1089	660	540	937	971	1121	846	89	940	464	392	974	422	1257	545	2027	672	583	685	1797	2130	1816	1176	1423	911	1114	758	657	924	1555
ARL10	81	107	63	75	69	40	18	39	23	37	16	47	96	24	37	38	42	43	23	30	34	36	28	52	61	161	71	93	34	13	75	100	65	89	86	76	29	42	51	22	50	90	7	32	6
ARL11	71	29	30	77	53	24	27	31	33	50	8	23	39	40	28	45	93	85	11	18	15	39	7	179	119	29	16	43	12	5	83	14	26	41	19	8	24	18	31	20	22	38	28	46	41
ARL13A	0	0	0	0	0	0	0	0	0	0	0	0	2	0	1	0	0	0	0	0	0	0	0	0	0	1	0	0	4	0	1	0	0	0	4	3	0	0	0	0	0	0	0	0	0
ARL13B	124	116	144	103	81	95	96	159	98	163	48	133	258	151	120	205	289	277	134	290	263	157	44	622	263	57	74	71	106	37	216	114	143	185	291	257	194	156	193	128	115	101	81	231	307
ARL14	169	806	348	138	78	25	23	37	194	641	43	151	386	156	19	79	3	6	71	106	89	58	27	320	167	50	75	93	60	32	85	114	241	235	255	237	16	8	9	22	167	59	13	110	108
ARL14EP	256	132	146	252	167	211	209	419	168	183	136	229	131	267	91	270	258	257	206	226	229	259	36	220	125	122	198	122	185	133	338	126	157	273	371	351	309	241	251	293	225	188	207	272	361
ARL14EPL	0	1	1	0	0	0	0	1	1	0	1	0	1	5	1	4	0	0	2	1	0	0	0	0	0	1	2	1	1	1	0	1	0	0	9	9	1	0	0	0	0	0	0	0	0
ARL15	149	58	68	181	98	130	53	67	143	134	79	146	100	86	89	154	100	92	54	81	87	163	9	193	108	91	47	54	140	69	303	169	201	209	81	60	205	233	177	89	95	80	124	138	143
ARL16	85	77	68	74	67	80	59	70	64	87	37	79	129	158	83	132	176	160	118	153	77	82	78	297	141	67	124	41	124	77	177	105	93	133	188	197	105	64	89	116	59	56	55	68	67
ARL17A	270.97	246.54	125.04	161.13	175.09	145.73	93.68	472.73	240.75	193.9	87.93	191.06	221.86	345.08	309.11	155.35	298.17	256.33	145.79	257.33	257.9	258.5	208	608.75	537.48	166.87	145.91	72.94	264.57	140.93	371.74	626.7	246.44	242.88	416.83	320.31	524.72	613.72	487.89	125.9	174.31	164.4	140.97	174.41	128.21
ARL17B	12.03	31.46	34.96	9.87	6.91	11.27	23.32	43.27	14.25	30.1	7.07	16.94	22.14	52.92	32.89	24.65	15.83	22.67	1.21	26.67	25.1	11.5	0	167.25	69.52	19.13	21.09	7.06	27.43	17.07	71.26	5.3	21.56	39.12	55.17	26.69	8.28	5.28	25.11	34.1	8.69	5.6	24.03	25.59	21.79
ARL2	296	422	282	291	168	216	87	843	172	340	54	163	132	389	286	416	260	245	202.72	280	315	179	184	259	171	183	281	205	273	177	583	116	234	205	505	557.69	240	145	248	152	201	192	114	277	306
ARL2-SNX15	0	0	0	0	0	0	0	0	0	0	0	0	0	0	0	0	0	0	18.66	0	0	0	0	0	0	0	0	0	0	0	0	0	0	0	0	9.96	0	0	0	0	0	0	0	0	0
ARL2BP	721	396	498	707	423	525	409	819	495	574	275	525	555	547	330	1007	715	592	373	785	733	561	92	1333	490	315	350	270	978	378	1656	332	551	656	1385	1683	956	670	841	633	437	328	391	712	996
ARL3	77	111	89	141	81	77	37	144	61	73	48	125	109	144	130	214	158	138	90	197	135	129	73	174	84	40	50	39	63	46	169	89	122	138	230	219	188	140	214	111	102	132	70	153	164
ARL4A	306	180	230	141	88	120	159	1318	174	248	81	305	130	137	287	337	976	761	193	477	336	165	44	937	305	290	395	253	355	120	495	115	171	443	364	399	832	511	578	181	448	260	136	377	427
ARL4C	1376	937	569	1169	551	542	146	921	413	496	101	274	387	603	157	1384	1068	909	1103	702	679	514	282	353	403	374	840	439	537	140	1441	1466	769	1340	810	722	429	348	600	479	857	1178	91	208	192
ARL4D	54	115	93	22	16	60	134	59	59	19	84	100	37	94	1014	399	371	261	163	302	320	169	141	44	56	73	26	42	207	167	499	19	31	23	47	66	33	76	38	256	21	32	119	186	212
ARL5A	733	347	618	743	490	731	781	1412	775	723	335	756	480	1500	666	722	1139	892	372	1155	1011	888	78	1259	586	454	979	344	1246	604	2287	506	625	771	1093	1017	1308	878	1102	786	798	580	595	950	1279
ARL5B	319	283	420	280	201	156	561	959	469	513	281	524	244	797	434	717	359	409	221	556	490	639	35	594	285	274	253	256	692	305	1177	286	328	494	611	664	569	490	601	544	1084	559	303	542	608
ARL5C	0	0	0	0	0	2	0	0	0	0	0	0	0	0	0	1	0	0	0	0	0	0	0	0	0	0	0	0	0	0	0	0	0	0	0	0	0	0	0	0	0	0	0	0	0
ARL6	44	49	66	40	27	25	21	51	36	59	11	61	74	49	51	81	96	58	36	72	55	43	5	116	64	20	43	24	31	21	94	36	46	86	54	40	76	54	68	45	36	44	42	60	81
ARL6IP1	2049	1694	1544	3363	2995	1568	2338	7419	2623	3275	2033	3863	6089	2399	4506	4024	2864	2714	2077	5818	5480	3119	812	2368	956	1773	3247	1285	3310	2411	7011	1383	2414	3487	5695	5704	4315	2722	3110	4620	2833	1725	3096	4412	5764
ARL6IP4	688	1075	632	609	402	463	888	1559	632	503	512	745	651	861	819	947	448	361	782	769	703	715	570	2550	964	363	807	292	861	804	1492	401	469	712	1190	1126	515	573	531	992	659	447	827	743	1091
ARL6IP5	2891	2162	2716	2168	1294	1104	736	1053	1087	1639	463	1219	909	2193	1355	2080	1037	953	665	1480	1416	2304	412	2657	1338	945	1552	840	2366	1152	5167	1186	1029	2029	1637	1714	1512	1016	1555	1771	1879	1134	1015	2094	3004
ARL6IP6	261	221	212	144	135	106	80	594	123	223	46	133	205	379	277	357	506	406	397	450	391	134	72	410	198	159	322	151	245	113	512	128	145	341	306	375	189	124	180	282	346	187	107	305	314
ARL8A	295	533	377	332	210	195	215	405	272	376	208	421	420	239	204	421	449	387	174	373	418	359	157	488	202	167	140	146	420	241	702	236	228	202	362	406	455	306	402	320	356	244	289	599	732
ARL8B	1394	627	711	1142	724	678	501	936	691	893	405	808	731	766	551	1479	938	978	482	1415	1775	1033	240	3457	1613	1102	1234	1048	1501	773	2861	989	770	1235	2465	2588	1287	877	1259	1051	1042	694	720	1643	1734
ARL9	1	3	1	5	0	0	2	3	2	4	0	2	0	2	0	0	6	4	1	3	1	1	0	1	1	3	6	1	6	1	1	1	2	4	1	1	10	7	8	1	4	4	1	1	0
ARMC1	513	353	383	298	246	277	282	902	393	516	182	351	441	570	464	610	638	664	296	986	743	509	92	513	260	381	806	300	899	470	1548	287	268	466	859	844	438	386	404	520	641	368	392	600	691
ARMC10	569	545	626	366	245	333	332	1205	377	493	203	392	448	475	398	733	525	567	266	632	480	343	76	828	353	248	665	159	761	368	1178	336	1171	822	1387	1350	1141	663	792	671	602	380	373	683	949
ARMC12	0	3	0	1	3	2	0	2	1	0	0	1	0	4	4	1	3	1	0	0	0	3	0	1	0	0	2	1	6	2	1	1	5	1	1	0	2	0	2	0	1	0	0	0	0
ARMC2	38	28	35	31	28	29	11	70	35	18	12	10	21	29	32	61	12	8	22	31	42	28	8	64	55	21	23	11	26	10	50	28	39	47	65	54	66	50	61	40	35	58	17	28	34
ARMC2-AS1	0	0	0	0	0	0	0	0	0	0	0	0	0	0	0	0	0	0	0	0	0	0	0	0	0	0	0	0	0	0	0	0	0	0	0	0	0	0	0	0	0	0	0	0	0
ARMC3	1	10	13	1	4	0	0	12	3	8	2	1	73	6	44	616	0	1	78	149	45	6	4	7	4	5	10	1	6	0	2	0	15	49	28	19	3	2	3	5	1	3	0	10	2
ARMC4	0	4	3	0	0	7	4	3	6	0	3	3	6	7	0	28	9	8	24	3	2	12	3	7	9	3	0	0	1	1	2	0	1	4	33	5	9	17	17	1	2	4	7	4	3
ARMC5	103	222	93	96	74	74	125	169	117	119	116	131	172	146	121	162	129	129	117	155	136	144	206	194	114	100	181	80	165	161	243	71	113	131	196	133	149	150	146	161	122	122	165	122	148
ARMC6	161	546	261	184	114	158	539	570	422	284	272	372	257	487	259	338	519	525	133	230	208	220	159	294	141	292	276	149	223	237	458	105	169	216	445	384	116	201	98	483	133	86	339	232	339
ARMC7	62	196	60	97	70	63	30	57	51	110	56	93	225	119	137	100	92	71	74	59	76	98	64	150	93	36	24	18	76	82	157	64	76	81	151	120	69	78	69	63	86	74	38	81	60
ARMC8	552	473	479	369	308	306	209	475	300	477	178	584	685	601	466	529	686	601	327	619	551	466	55	1116	618	295	444	232	531	269	748	400	403	508	854	965	454	405	449	471	493	431	311	577	750
ARMC9	266	199	129	400	232	160	55	180	111	272	81	243	255	242	98	229	166	180	127	248	181	136	79	149	246	81	75	34	144	40	206	190	329	348	254	210	189	199	234	94	243	408	51	156	155
ARMCX1	119	35	47	171	72	138	31	175	69	116	25	93	124	192	167	139	49	47	14	66	62	70	13	314	166	14	20	10	72	17	159	113	113	168	90	110	73	43	99	33	109	152	50	156	79
ARMCX2	321	187	211	266	121	174	41	163	78	179	45	190	465	414	523	218	74	85	148	106	108	167	44	483	305	93	97	108	175	46	252	378	176	257	183	233	514	457	682	69	192	195	69	153	226
ARMCX3	677	549	523	647	421	606	455	1013	597	1079	271	645	764	790	816	605	889	828	450	1146	1023	750	190	1285	805	178	276	207	580	268	882	763	599	703	1277	1406	1130	983	1114	589	744	473	404	912	1103
ARMCX4	96	88	58	123	108	114	22	153	69	59	50	105	182	34	102	57	65	62	63	130	184	71	33	79	140	33	36	27	90	58	119	112	196	253	113	78	81	81	109	55	129	196	55	125	55
ARMCX5	203.59	117.68	113	110.4	114.93	109.77	113	348.35	89.8	217.88	99	180.81	151.43	189.85	219	199.13	158	141.59	143	422.31	357.51	127.3	29.82	286	131.94	66	82	60	196.31	108.86	260.77	169.99	102	155.79	308.28	256.91	275.88	201	222.1	196	205.56	143	127	241	287.6
ARMCX5-GPRASP2	70.79	81.38	52.47	68.6	11.7	44.97	17.08	128.18	63.57	40.95	0	82.58	78.02	39.8	62	109.37	81.87	17.23	0	137.62	128.5	39.61	1.59	51.26	13.14	0	19.84	0	46.4	25.29	113.67	60.01	36.37	61.53	62.33	52.47	100.57	111.29	120.65	68.14	39.73	17.12	34.2	75.56	36.7
ARMCX6	205	252	176	156	155	129	105	309	157	245	58	229	256	227	164	282	312	302	188	353	306	217	78	590	306	72	108	103	155	51	238	187	145	217	312	301	280	200	237	210	218	152	118	241	356
ARMS2	0	0	0	0	0	0	0	0	0	0	0	0	0	0	0	0	0	0	0	0	0	0	0	0	1	0	0	0	0	0	0	0	0	0	0	0	0	0	0	0	1	0	0	0	0
ARMT1	268	241	299	268	129	276	500	473	335	372	238	545	208	520	344	414	231	159	148	598	473	499	51	980	357	191	399	142	639	376	1184	257	230	315	447	353	524	386	439	575	470	229	405	662	991
ARNT	568	480	477	785	501	649	577	739	645	516	469	865	570	510	495	746	839	764	437	557	793	863	84	933	604	256	282	239	648	418	1173	516	543	603	954	863	1740	1562	1672	1108	638	837	975	966	1133
ARNT2	59	85	84	329	165	75	17	99	178	446	71	169	132	88	90	81	220	182	25	42	49	502	393	192	220	12	4	33	536	265	831	238	385	322	59	69	287	256	266	44	86	321	40	39	45
ARNTL	69	113	72	111	77	98	115	84	202	138	152	113	71	168	130	144	199	161	73	81	96	94	20	259	131	86	47	78	339	111	335	182	77	106	142	258	104	105	122	168	126	89	221	268	278
ARNTL2	1474	1623	1563	623	467	519	165	2435	1104	2114	185	561	997	1589	1449	2650	663	536	3302	1237	1266	1423	589	585	361	1600	3542	1591	1314	558	3062	928	1340	2403	7579	8743	365	264	546	3658	1083	765	145	843	737
ARNTL2-AS1	0	0	0	0	0	0	0	0	0	0	0	0	0	0	0	0	0	0	0	0	0	0	0	0	0	0	0	1	0	0	0	0	0	0	0	0	0	0	0	0	0	0	0	0	0
ARPC1A	1062	1767	1326	731	544	795	578	1466	799	1364	463	874	1903	1000	1284	1842	1269	1231	791	1621	1619	806	293	2348	893	609	1424	395	1948	1255	3639	786	1784	1520	4475	5250	2674	1670	2015	1495	1446	874	734	1356	1790
ARPC1B	2629	2965	1676	2278	1229	1227	783	2401	1269	2305	650	1463	2816	1481	1955	2864	1686	1504	903	2875	2835	1347	847	2176	854	846	1786	641	3762	2049	6392	1293	3457	3582	4648	5331	4989	2958	4538	2157	1961	1180	807	2267	3127
ARPC2	3201	2656	2470	2613	1701	1397	975	3374	1512	3783	697	1657	2500	2965	1928	2860	3665	2925	1533	4356	4098	2321	630	4419	1895	2031	2764	1551	2347	1084	4516	2239	2208	3005	4853	4959	2148	1298	2203	2523	3850	2286	1133	4063	4638
ARPC3	1395	1716	1768	1346	831	811	876	1594	851	1493	505	1195	1194	1678	2673	1808	1125	911	1447	2872	2717	1188	175	2137	738	982	2090	1017	2520	1129	4198	992	932	1387	3934	4245	1286	803	1207	1188	2605	1210	904	2351	3393
ARPC4	1444.94	1182.91	678.93	1387.96	860.5	736.1	621	1091.01	903.54	1324.2	353.05	914.94	1148.05	1127.89	696.72	1786.72	663.96	623.87	623.31	1471.88	1551.79	1100.9	836.37	2423.25	1133.38	764.69	1174.56	687.51	1520.51	814.95	2486.03	1236	899.5	1313.62	3307.17	3487.58	1165.37	781.2	1098.84	906.7	1392	788.34	710.46	1598.87	2172.55
ARPC4-TTLL3	54.95	95.77	11.36	63.85	19.25	32.24	0	17.11	24.79	38.55	20.92	0.33	4.99	23.76	7.04	24.09	47.45	37.76	32.31	39.89	80.41	32.68	20.63	38.72	57.65	43.54	19.63	14.26	24.62	17.3	47	66.42	67.53	61.73	44.58	32.31	15.11	14.9	29.59	7.57	67.38	68.11	3.2	6.28	31.2
ARPC5	2931	1892	1960	2073	1438	1489	1241	3372	1750	2629	778	1909	2229	1744	1528	3532	2597	2084	1287	3888	4089	2095	467	4015	1566	1170	1908	1249	4130	1609	6895	1753	1637	2227	3622	3709	2146	1256	2031	2366	4181	2098	1439	5430	6075
ARPC5L	183	241	170	145	136	98	143	335	162	245	85	158	253	383	198	290	281	239	165	363	266	205	168	542	151	257	408	184	459	231	655	190	193	300	493	561	377	233	329	296	263	131	176	512	630
ARPIN	493.61	326.38	221.18	876.68	505.94	348.84	204.1	662.18	376.31	354.4	178.35	446.1	393.11	234.02	436.27	632.23	482.82	369.26	303.7	296.68	429.62	515.25	499.59	514.8	331.8	183.38	126.16	131.64	599.93	280.22	1046.31	336.73	427.4	638.48	546.23	510.98	892.97	661.49	1055.22	610.14	458.27	430.4	429.23	864.02	1094.5
ARPP19	2432	2740	3288	2311	1527	1707	1321	6590	2149	2924	1089	2647	2301	2982	2875	3992	3739	3219	2915	3106	3233	2152	265	4038	2213	1634	1766	1223	3772	1750	6301	1827	1850	2962	4605	5007	2994	2133	2653	2722	2919	2042	1387	3688	3544
ARPP21	0	2	0	1	0	1	11	2	3	6	3	7	1	2	0	2	1	0	0	0	1	12	0	58	2	3	0	0	0	3	2	0	0	0	2	1	1	0	0	7	0	1	13	8	1
ARR3	0	0	0	0	0	0	0	0	0	0	0	0	0	0	0	0	0	0	0	0	0	0	0	0	0	0	0	0	0	0	0	0	0	0	0	0	0	0	0	0	1	0	0	0	0
ARRB1	746	979	379	991	710	484	541	522	512	407	368	763	661	714	263	547	595	575	160	357	374	830	676	718	385	273	170	191	464	389	1002	222	576	614	392	281	2151	1674	2153	647	842	676	567	962	1461
ARRB2	382	328	195	653	353	260	201	99	274	250	158	312	263	214	132	340	162	146	111	204	221	362	105	327	134	285	154	347	200	145	747	111	248	298	299	282	632	392	692	256	155	166	200	187	337
ARRDC1	396	362	176	358	278	122	170	496	194	300	177	333	671	236	180	313	414	381	137	368	399	237	326	448	219	452	709	351	403	271	600	331	434	393	536	520	284	167	235	406	391	213	254	561	684
ARRDC1-AS1	42	39	26	56	42	31	20	54	46	35	24	68	64	76	42	61	84	87	40	27	49	38	38	225	84	12	25	19	58	46	97	46	43	104	58	59	69	44	55	73	40	38	62	68	82
ARRDC2	699	759	678	355	315	163	124	249	351	272	236	493	399	464	296	324	576	526	284	361	314	448	312	319	177	289	361	263	271	174	696	162	270	338	507	557	412	402	445	859	525	393	164	239	361
ARRDC3	1326	923	1194	1790	775	601	844	1257	796	1354	675	1216	1411	730	2434	1129	2063	2077	1662	1816	1094	1092	102	3541	2333	1068	2328	895	2282	1148	4554	3070	1085	1108	3072	3073	1526	1459	1354	2607	729	841	1612	1125	1110
ARRDC3-AS1	11	9	6	7	10	5	2	15	14	18	4	8	10	6	12	12	9	13	6	12	15	6	0	16	23	13	8	3	15	8	16	2	16	10	4	6	17	9	10	3	14	8	2	8	11
ARRDC4	1648	554	738	914	697	652	364	771	568	716	324	798	808	802	323	710	413	351	406	647	673	640	190	2018	847	253	245	308	525	314	700	365	655	605	818	1179	1179	765	1398	491	971	1148	600	516	428
ARRDC5	5	3	2	4	7	3	2	0	1	2	0	2	1	1	2	2	2	1	3	0	0	6	0	2	1	1	2	3	10	4	10	0	4	3	4	0	0	0	2	2	1	3	3	2	4
ARSA	372	1344	410	565	359	147	252	148	216	259	275	319	549	302	375	956	336	251	123	137	230	468	721	258	167	121	108	97	512	397	745	459	204	187	472	373	303	288	332	273	387	234	423	288	303
ARSB	437	204	162	521	313	208	234	57	300	247	196	295	242	263	221	385	208	176	164	204	287	354	144	488	265	142	221	133	256	97	615	225	326	443	284	168	345	373	448	408	190	154	234	226	242
ARSD	692	1077	619	1383	1347	437	539	650	1171	1635	643	940	1535	552	1178	1369	738	753	474	637	838	1243	1001	1953	1084	318	696	223	1066	934	1542	882	1072	682	1195	930	4931	3122	3739	2380	612	365	1288	1092	1946
ARSE	14	184	160	85	65	196	455	341	506	163	432	460	172	457	263	436	28	48	8	67	154	606	292	564	247	29	14	21	1119	896	1654	25	70	37	431	331	1503	1219	1048	1202	47	31	644	242	437
ARSF	0	0	5	1	0	0	13	1	1	0	5	9	2	25	2	3	9	5	0	0	3	9	1	0	0	0	0	0	3	15	11	0	0	0	2	6	0	5	0	26	0	1	22	3	6
ARSG	50	53	31	37	55	39	65	62	43	45	19	41	40	30	13	43	39	46	11	42	54	60	17	100	62	16	90	29	49	32	91	34	40	53	71	58	27	17	47	41	5	18	18	26	27
ARSH	0	0	1	1	0	1	0	3	0	0	0	0	0	0	1	0	1	0	2	2	0	1	2	7	3	1	1	0	3	2	4	2	0	0	1	0	2	0	0	0	2	0	2	0	1
ARSI	130	100	76	56	54	41	6	26	12	56	5	26	31	110	21	68	144	99	7	54	41	16	26	25	41	7	5	4	31	13	121	108	33	33	35	33	37	41	40	24	63	143	3	13	9
ARSJ	114	131	69	132	69	38	31	54	113	83	105	196	204	86	67	271	151	99	269	359	138	148	92	376	201	368	245	191	64	32	96	145	164	269	167	264	43	60	67	105	65	50	81	84	216
ARSK	51	56	68	64	43	43	68	68	60	58	28	62	57	92	80	73	105	127	89	64	59	72	11	160	75	26	32	27	64	32	140	52	65	123	103	82	111	79	127	131	52	58	72	61	101
ART1	4	0	0	0	0	0	0	0	1	3	0	0	0	0	0	2	0	1	0	0	0	1	0	16	0	0	0	0	0	0	1	0	2	0	0	0	5	0	1	0	0	1	0	1	0
ART3	0	0	0	0	1	4	0	0	2	10	0	0	0	6	0	0	3	2	0	0	0	2	0	48	0	5	2	5	4	3	1	0	0	1	0	0	12	2	11	0	0	1	0	3	1
ART4	10	26	46	1	0	3	171	2	159	26	123	165	43	117	2	145	9	22	3	9	59	220	6	25	23	20	1	3	44	53	93	0	49	30	141	123	21	63	83	311	3	4	280	55	101
ART5	1	0	0	3	1	4	0	1	0	1	0	1	1	20	3	0	0	0	0	1	4	0	0	10	3	0	0	0	1	0	2	2	2	2	0	3	4	4	4	0	2	4	0	1	1
ARTN	1	4	0	0	2	4	0	71	1	5	2	3	5	3	7	7	17	32	13	5	1	4	14	25	21	19	3	9	190	97	84	3	2	1	5	0	37	28	42	4	2	3	2	4	3
ARV1	117	96	108	107	66	109	147	216	127	123	84	219	108	186	193	249	205	179	82	117	120	162	22	170	87	73	82	31	288	130	325	127	70	101	220	260	259	175	181	206	188	114	167	235	475
ARVCF	55	198	79	56	43	57	78	285	153	101	74	143	156	210	40	141	131	99	67	99	117	218	224	97	92	90	101	54	92	96	114	62	112	68	150	108	132	124	100	126	73	64	108	84	65
ARX	0	0	0	6	2	2	1	1	5	5	1	0	0	0	5	0	0	0	1	1	2	3	7	23	0	0	0	2	7	5	4	2	0	0	0	0	83	49	72	0	0	0	0	0	2
AS3MT	2	95	99	31	17	12	298	89.17	232	0	189	259	32	132	78	120	0	22.77	0	25	77	258	34.52	39	38	19	0	8	75	138	128	0.01	23	39	153	92	190	264	145	520	20	25.86	314	209	207
ASAH1	3167	1095	1081	3186	2172	2152	1285	1152	1408	2185	778	1899	1583	1155	3500	2434	1282	1203	952	1048	1498	2840	423	6653	1571	1051	1640	1387	4923	2250	9723	1757	1735	2513	2600	2504	4775	2509	4839	2597	1512	1185	1225	2845	3454
ASAH2	0	3.89	1.25	5.18	3.88	3.92	3.92	15.34	8.8	7.77	16.52	16.68	1.32	4.98	6.12	11.43	10.17	3.85	3.91	9.07	10.15	25.43	0	50.66	18	0	3.79	1.3	18.41	9.81	34.54	2.23	1.26	1.24	10.03	6.3	8.92	11.41	15.52	22.04	12.7	3.89	20.03	11.24	21.64
ASAH2B	10	8.11	10.75	8.82	8.12	6.08	17.08	35.66	8.2	12.23	5.48	12.32	13.68	20.02	18.88	17.57	13.83	17.15	6.09	16.93	13.85	6.57	1	16.34	3	0	2.21	4.7	43.59	9.19	21.46	3.77	16.74	12.76	20.97	31.7	21.08	19.59	22.48	7.96	13.3	10.11	14.97	20.76	36.36
ASAP1	683	446	488	772	549	486	247	717	465	603	175	372	804	1244	446	989	783	779	714	1069	1063	961	182	639	638	867	961	586	883	368	1387	599	939	1202	1138	986	486	541	754	396	916	843	276	607	391
ASAP1-IT1	18	8	19	14	15	5	2	16	18	8	4	6	7	9	14	4	9	9	15	16	15	27	1	7	14	11	14	7	14	6	9	7	19	30	8	4	3	5	15	2	32	29	8	6	1
ASAP1-IT2	13	6	7	3	17	6	0	6	13	5	6	5	6	6	4	14	3	10	12	15	6	16	6	2	14	8	16	4	1	1	6	10	20	15	4	4	8	5	10	5	9	18	4	8	3
ASAP2	1780	1747	1480	919	623	504	97	801	425	1070	245	948	2112	1639	686	1842	949	1036	2505	1539	1494	922	574	1795	986	642	628	495	1652	866	1962	1493	1186	1879	3893	3914	966	914	962	1362	2324	1422	226	970	848
ASAP3	162	109	104	433	263	298	100	16	136	63	97	338	234	218	129	129	260	193	86	30	109	257	87	323	235	42	6	14	94	72	208	261	198	155	148	115	237	319	282	137	179	320	144	240	359
ASB1	362	597	366	352	287	217	171	851	263	363	180	393	500	547	302	431	391	350	478	534	640	440	314	345	289	278	419	239	328	229	459	391	349	447	682	692	385	318	289	290	480	468	167	324	294
ASB10	0	0	0	0	0	0	0	1	0	3	0	0	0	1	1	0	0	0	0	0	0	2	0	20	0	0	0	0	2	2	0	0	0	0	0	0	0	0	0	0	0	0	0	2	0
ASB11	1	0	0	0	0	2	0	0	3	11	0	2	0	0	0	0	0	1	0	1	1	11	0	86	0	0	0	0	2	0	0	0	1	2	2	0	2	2	0	0	0	1	1	6	0
ASB12	0	1	0	3	2	0	0	6	0	1	0	0	0	1	0	0	0	0	0	0	3	2	0	19	1	0	0	0	1	0	1	1	1	0	2	0	2	3	1	1	0	1	0	3	3
ASB13	188	263	236	302	224	133	694	387	268	149	284	356	288	259	218	393	265	247	71	177	282	435	115	88	85	155	144	85	277	310	685	116	269	274	405	442	214	285	235	529	146	152	500	412	617
ASB14	0	0	0	0	0	2	0	3	0	7	0	0	0	0	0	2	0	0	0	1	0	0	0	40	7	2	0	1	1	1	1	0	0	0	0	0	1	2	0	0	0	0	0	0	2
ASB15	0	0	0	0	0	0	0	0	0	9	0	0	0	0	0	0	0	0	0	1	0	3	0	39	0	1	0	0	2	0	0	0	0	0	0	0	0	0	0	0	0	1	0	2	0
ASB16	0	0	0	1	0	0	0	1	0	1	0	1	1	0	0	0	1	0	0	0	1	0	6	25	2	2	0	2	1	0	0	0	0	0	0	0	2	7	1	0	1	3	0	2	0
ASB16-AS1	50	73	35	44	37	32	29	63	38	54	27	44	100	65	40	47	84	60	36	33	42	45	45	111	53	24	17	26	52	27	84	60	50	68	66	60	41	39	65	48	48	64	32	52	29
ASB17	0	0	0	0	0	0	0	0	0	0	0	0	0	0	0	0	0	0	0	0	0	0	0	2	0	0	0	0	0	0	0	0	0	0	0	0	0	0	0	0	0	0	0	0	0
ASB18	0	0	0	0	0	0	0	0	0	0	0	0	0	0	0	0	0	0	0	0	0	0	0	1	0	0	0	0	0	0	0	0	0	1	0	0	0	0	0	0	0	1	0	0	0
ASB2	11	15	15	10	8	19	4	3	26	35	8	9	6	13	32	20	15	13	2	19	17	46	13	180	162	37	4	18	28	11	81	5	23	20	6	5	22	7	22	16	11	9	3	16	31
ASB3	152.48	107	107.41	66.29	115	67.51	68.38	98.05	43.21	121	32.21	131	108.6	158.12	123.86	94.41	226	194.67	130	156.46	126.33	92.35	29	209.08	130.73	124.31	215.61	46.68	154.99	60.14	289.97	178	71.64	131	105.47	138	166.87	163	184	117.13	189.3	135.43	80	71.8	116.98
ASB4	0	0	3	0	0	2	6	7	8	3	5	0	7	4	5	14	1	0	0	199	17	17	0	72	13	6	8	1	5	6	9	6	1	2	1	4	2773	2791	2516	21	4	3	10	5	4
ASB5	0	0	0	0	0	4	0	4	2	30	0	0	1	0	0	0	0	2	0	3	1	19	0	361	3	0	3	0	3	4	0	0	1	0	0	1	349	187	209	0	0	18	0	25	2
ASB6	300	330	123	262	239	174	104	179	196	243	96	198	445	331	191	259	319	362	187	322	295	219	240	505	308	322	504	212	297	184	468	348	303	352	581	550	332	252	305	286	297	206	150	291	372
ASB7	229	242	179	226	179	129	185	425	208	287	153	322	327	318	281	363	324	325	268	315	326	399	180	630	372	164	188	147	347	210	567	200	187	265	474	473	387	349	371	253	310	235	192	310	369
ASB8	243	176	145	289	191	162	214	210	257	199	180	321	222	250	198	402	180	165	254	290	296	311	62	743	244	160	170	126	258	201	458	142	156	223	344	290	279	233	227	418	236	185	278	342	460
ASB9	15	6	6	15	4	19	46	90	40	28	37	33	18	68	55	25	27	9	6	17	30	39	10	143	53	72	37	27	56	100	105	12	14	16	31	22	28	58	31	43	9	6	158	65	66
ASB9P1	0	1	0	0	0	0	0	1	2	0	0	3	0	2	0	0	0	0	0	0	1	1	0	0	0	0	0	0	0	0	1	0	0	0	0	0	0	0	0	2	0	0	0	0	0
ASCC1	244	201	224	169	129	110	117	662	162	234	101	181	266	234	538	603	473	478	304	354	293	201	35	468	222	207	434	183	244	128	455	123	187	253	305	310	187	136	223	359	292	159	211	323	334
ASCC2	421	773	395	398	245	284	239	479	359	448	252	325	382	531	494	557	486	449	238	359	429	427	236	411	217	563	350	415	516	329	712	329	298	347	811	788	317	309	297	475	308	314	317	312	376
ASCC3	1448	1360	1432	906	647	801	752	1491	986	1490	723	1378	1239	1864	2766	1796	1378	1068	754	1813	1667	1785	350	3072	1382	1911	2294	1234	3019	1135	4248	1031	1217	1453	4186	4124	1780	1334	1756	1503	1867	1330	1118	2059	2989
ASCL1	1	0	0	0	0	0	0	0	8	0	0	0	0	5	0	0	0	1	1	0	0	0	0	375	89	0	0	13	0	6	1	0	1	0	0	1	2	0	1	39	0	0	20	0	0
ASCL2	7	3	2	10	8	5	12	815	25	15	3	20	3	13	7	7	17	9	6	3	4	12	13	74	45	10	4	22	5	6	19	1	5	7	5	8	3	3	29	8	60	52	8	8	12
ASCL3	0	0	0	0	0	0	0	0	0	0	0	0	0	0	0	0	0	0	0	0	0	0	0	0	0	0	0	0	0	0	0	0	0	0	0	0	0	0	0	0	0	0	0	0	0
ASCL4	0	0	0	0	1	0	0	0	0	0	1	0	0	0	0	0	0	0	0	0	0	0	0	0	0	0	0	4	0	1	0	2	0	2	0	0	0	0	0	0	0	0	0	0	0
ASCL5	0	0	0	0	0	0	1	2	0	2	0	0	0	0	1	1	0	0	0	4	7	0	4	1	0	0	2	0	1	0	0	0	0	0	0	0	0	3	0	0	1	2	0	0	9
ASF1A	163	107	147	125	73	179	230	712	224	211	92	251	96	291	237	211	199	155	79	308	287	249	12	1206	352	159	276	137	565	223	643	124	121	195	278	250	315	166	243	246	241	131	219	361	563
ASF1B	48	133	82	61	50	28	27	579	64	182	9	46	210	113	163	238	676	559	95	246	260	52	94	309	111	281	308	116	286	155	578	54	59	211	233	285	100	38	101	128	195	80	50	235	413
ASGR1	8	666	625	16	6	2	3550	47	1440	60	1710	1855	665	1354	3	1499	107	130	11	12	627	1655	147	9	3	170	9	18	531	1142	1376	6	44	52	964	558	54	1252	24	3334	9	9	2771	784	1020
ASGR2	2	645	654	6	7	6	2599	20	1808	56	2147	2380	718	1612	6	1612	77	136	24	6	702	1944	199	1	3	235	14	42	648	1383	1445	1	58	66	1222	868	25	1034	8	3697	3	0	3336	851	1299
ASH1L	1771	1642	1351	1967	1458	1621	827	3021	1333	1766	885	1869	2156	1254	1671	2338	2313	2252	1614	1900	2157	2011	480	3726	2741	1096	1461	821	2353	1576	3595	1841	1531	1822	2724	2595	6118.96	5252	5917	1785	3086	2955	1552	2820	3379
ASH1L-AS1	13	16	7	12	15	13	5	49	13	11	2	15	13	17	25	23	31	26	16	9	13	8	6.06	50	31	15	15	13	21	7	22	21	15	20	15	14	35.08	29	33	6	27	28	9	14	20
ASH2L	589	309	235	384	263	215	168	312	353	714	176	272	229	344	277	655	546	459	355	555	601	331	67	492	205	218	304	179	284	201	483	257	343	462	631	664	572	434	548	336	273	197	417	622	724
ASIC1	16	2	3	28	25	2	0	41	7	6	0	4	4	29	68	37	21	20	5	8	19	3	4	7	14	32	36	19	17	6	16	29	32	12	26	31	50	50	42	1	13	21	5	4	7
ASIC2	0	0	1	1	0	1	0	4	2	0	0	4	2	4	0	1	0	2	0	0	1	6	0	0	0	2	0	2	0	0	3	2	6	2	2	1	0	0	1	0	1	0	1	1	1
ASIC3	8	11	3	4	6	1	0	11	1	3	2	3	5	4	6	1	7	6	0	9	8	7	17	3	6	1	2	4	4	4	6	9	3	4	5	1	11	16	12	4	8	17	2	1	3
ASIC4	3	1	1	2	0	0	0	4	0	1	0	1	0	2	5	2	30	22	1	1	0	1	3	3	8	4	0	4	1	0	0	5	3	2	5	1	1	0	2	0	2	8	0	1	0
ASIC5	0	0	0	0	0	0	0	0	0	1	0	1	0	0	0	0	0	0	0	0	0	0	0	0	0	0	0	0	0	0	0	0	0	0	0	0	0	0	0	0	0	0	0	0	0
ASIP	0	0	0	0	1	0	0	0	1	1	0	0	1	0	0	1	0	1	0	0	0	1	0	1	0	0	0	1	0	1	0	1	0	2	1	0	0	2	1	0	0	0	0	1	0
ASL	458	1809	1031	353	270	365	1869	346	844	1023	1378	1898	1369	936	410	1059	370	287	381	611	1047	1317	297	706	301	281	378	117	1815	1672	2358	433	724	521	1465	1638	721	1264	635	2103	606	336	1749	1215	1911
ASMT	5	1	0	0	0	0	0	0	1	0	0	1	0	2	2	0	0	0	1	1	1	0	1	1	0	1	0	0	1	2	3	0	0	0	1	0	10	5	4	0	0	0	0	2	1
ASMTL	138	253	159	180	148	125	167	143	134	105	149	223	144	187	82	184	349	323	66	159	177	205	173	61	58	186	263	138	170	213	340	145	156	154	258	249	202	259	236	269	120	136	368	243	296
ASMTL-AS1	19	83	29	38	39	23	15	40	22	45	21	21	41	22	30	22	25	17	24	42	25	30	89	23	76	26	21	6	33	30	33	32	56	54	8	4	28	18	36	10	30	32	18	33	15
ASNA1	334	446	332	323	171	188	275	421	279	359	179	345	265	448	183	363	791	754	162	315	358	258	75	633	211	492	601	451	471	225	873	126	205	246	847	905	364	250	328	471	392	247	255	329	475
ASNS	124	254	225	109	97	89	24	1569	224	536	74	187	279	326	463	100	211	356	48	230	335	84	55	746	378	73	145	38	625	256	1255	204	330	545	572	985	904	797	1204	147	395	250	50	164	154
ASNSD1	419	381	386	375	250	329	467	719	384	431	209	462	339	565	290	556	361	323	260	539	573	482	95	767	354	283	398	221	596	330	997	336	282	419	657	647	598	415	469	611	401	278	474	609	845
ASPA	11	5	11	3	6	16	45	0	29	4	18	20	6	13	1	15	2	4	0	4	9	25	3	25	15	4	0	0	12	22	34	6	3	7	10	11	7	35	15	52	4	14	63	30	20
ASPDH	0	30	36	0	0	0	309	1	168	6	216	162	68	111	0	53	2	7	0	0	49	137	19	0	0	14	0	0	65	177	103	0	0	3	41	21	5	92	0	547	0	0	516	53	81
ASPG	2	155	64	0	2	5	463	5	58	1	217	227	72	222	12	186	15	18	0	3	70	209	53	15	9	57	2	3	94	314	167	0	8	1	71	33	71	99	39	382	2	1	214	42	31
ASPH	6623	4938	4650	3222	2781	4917	1391	2853	3301	8426	1351	2301	3643	3182	4353	12596	5324	4027	4829	25479	10323	6061	3807	4936	2661	2777	9900	1508	15562	6776	28326	4024	3048	5323	14353	14441	1887	1713	1876	8153	9228	5359	1910	6903	5896
ASPHD1	43	232	40	74	39	13	10	22	41	101	27	79	230	20	177	11	43	58	23	35	35	36	167	8	6	50	96	31	16	13	48	72	152	147	80	76	304	158	222	9	12	8	15	33	37
ASPHD2	234	143	120	195	168	34	6	36	65	258	94	196	119	150	23	68	18	27	21	133	88	35	34	31	28	42	21	41	77	30	241	266	58	91	165	165	34	29	71	40	88	61	40	126	247
ASPM	199	329	273	143	129	144	139	2251	364	745	44	238	571	877	945	1390	1620	1444	730	1254	1080	409	144	3725	1541	1058	1174	564	1250	457	2327	219	248	893	996	1074	451	369	479	454	1209	629	175	886	1121
ASPN	524	46	112	2190	1314	1267	299	106	393	894	152	555	234	275	141	345	956	696	73	588	616	669	32	686	421	21	19	10	838	129	2780	1429	1085	1343	555	477	793	728	959	401	1113	1431	254	351	289
ASPRV1	11	16	8	17	12	2	4	102	15	13	5	9	11	69	7	6	15	15	5	5	6	72	14	11	15	10	6	10	144	8	24	2	13	13	4	5	5	14	10	4	31	12	15	471	9
ASPSCR1	111	267	92	155	109	113	139	243	176	180	147	207	258	278	212	169	287	227	89	134	161	159	164	451	213	120	204	96	273	170	377	122	121	140	165	152	262	228	175	232	87	113	185	149	175
ASRGL1	32	50	28	83	86	169	40	51	57	42	12	50	61	154	44	76	29	36	12	9	26	53	46	180	26	9	15	10	95	52	218	43	133	81	31	33	86	47	60	30	36	27	55	67	164
ASS1	1873	1649	1888	657	528	664	6099	997	2978	731	4026	6950	2625	2564	1949	1661	2969	2868	397	707	1361	5159	554	911	369	1359	1187	1187	4881	9083	9221	1563	538	234	2289	4392	2442	4542	1625	10030	762	271	7586	3142	5783
ASTE1	62	128	87	62	80	59	43	77	62	92	56	116	108	98	58	156	109	94	68	99	109	96	17	182	83	42	55	25	69	38	122	63	85	74	85	81	87	63	75	131	99	78	103	115	187
ASTL	0	0	0	2	1	0	1	9	4	0	0	0	0	0	1	1	0	0	0	1	3	0	1	6	2	1	9	2	0	0	0	2	0	1	0	2	0	0	0	0	0	1	1	2	0
ASTN1	6	0	1	2	1	11	3	3	4	3	6	9	2	53	1	2	0	3	0	1	2	5	2	9	7	2	0	2	1	3	4	1	5	4	6	1	1	7	1	7	6	2	3	3	6
ASTN2	66	40	27	47	33	30	43	40	42	28	39	42	32	42	17	47	25	21	28	27	24	42	14	99	49	16	26	11	60	30	79	42	27	54	57	35	61	57	74	91	31	35	61	41	26
ASTN2-AS1	0	0	0	0	0	0	0	0	0	0	0	0	0	0	0	0	0	0	0	0	0	0	0	0	0	0	0	0	0	0	0	0	0	0	0	0	0	0	0	0	0	0	0	0	0
ASUN	276	263	217	190	152	217	125	1099	220	384	88	205	195	558	481	366	382	345	326	454	279	233	42	660	213	685	924	570	406	199	788	156	176	292	930	987	187	155	181	394	267	138	124	133	308
ASXL1	794	983	524	712	596	602	346	1024	627	554	402	718	1079	1316	674	978	999	793	902	1142	1258	901	417	944	824	825	1063	618	831	586	1272	685	885	915	1515	1284	534	657	629	623	863	1025	598	858	780
ASXL2	859	807	558	758	596	521	325	556	544	541	400	714	1062	748	721	1172	867	877	613	966	1064	943	282	1627	1086	807	502	568	899	531	1519	782	628	837	1252	1081	806	812	1015	714	1178	920	470	648	607
ASXL3	15	10	13	32	10	5	14	0	24	5	12	11	6	6	1	6	3	0	4	8	6	12	4	5	18	4	0	2	15	25	18	14	10	9	6	4	3	5	0	14	23	23	28	8	5
ASZ1	0	0	0	0	0	1	0	1	0	0	0	0	0	0	0	0	0	0	0	0	0	0	0	0	0	0	0	0	0	0	0	0	0	0	0	0	0	0	0	0	0	0	0	0	0
ATAD1	820	321	312	432	357	321	410	1338	440	639	291	663	517	811	652	986	1180	1117	612	943	699	597	83	857	399	338	521	283	882	393	1288	526	455	639	822	807	538	448	491	1057	858	570	472	875	1100
ATAD2	283	527	335	182	138	141	273	2068	356	678	142	362	720	726	978	815	1838	1861	370	1676	1386	588	252	2153	602	626	1422	410	1247	485	2217	272	291	857	1191	1286	469	294	458	467	793	408	328	921	1206
ATAD2B	432	265	206	348	364	258	241	465	304	226	168	351	309	337	341	447	366	306	263	311	272	396	116	523	429	218	176	238	545	254	811	339	357	500	389	370	501	390	523	312	558	535	196	215	346
ATAD3A	233.85	660.15	250.45	171.67	105.5	191.02	172.27	353.02	214.08	385.65	103.88	153.66	409.65	503.04	530.98	404.79	409.26	351.29	212.89	313.72	317.77	263.23	599.88	1037.52	355.21	339.28	647.02	155.53	603.36	326.4	806.89	171.29	197.26	295.28	1082.39	1138.03	288.49	189.29	220.39	202.44	231.07	106.89	182.35	258.39	313.56
ATAD3B	139.68	330.82	110.39	55.26	48.45	118.72	63.17	211.79	112.7	195.24	55.12	70.24	177.94	320.53	440.31	218.62	184.56	202.32	197.37	222.33	194.96	211.19	475.23	452.83	341.75	356.54	557.69	95.31	330.18	216.29	472.82	131.66	103.98	186.54	541.01	493.37	119.49	115.25	125.6	62.35	251.83	178	45.39	73.3	110.37
ATAD3C	18.47	71.03	19.16	4.06	2.05	45.26	77.56	21.19	31.23	6.1	38	25.09	24.41	30.43	44.71	78.58	24.18	44.39	38.74	39.95	22.27	41.58	50.89	203.64	63.04	26.18	28.29	9.16	19.46	29.31	27.3	8.05	44.76	13.19	54.59	63.6	102.02	156.46	102	12.2	11.1	15.11	18.26	12.32	7.07
ATAD5	97	105	88	68	72	75	31	661	100	175	36	72	152	423	241	208	283	282	150	263	220	119	70	420	303	219	269	119	245	89	365	131	110	260	345	292	74	58	97	63	136	106	45	134	120
ATAT1	27	60	40	21	39	29	22	100	43	56	20	31	43	79	49	64	86	68	49	35	25	36	16	53	35	12	25	11	76	37	93	47	67	67	69	47	35	18	34	24	84	65	18	54	45
ATCAY	0	0	0	0	0	0	0	1	0	2	0	0	0	0	0	0	0	0	0	0	1	0	2	4	2	2	0	2	0	0	0	0	0	0	0	0	0	3	0	0	0	1	0	1	0
ATE1	514	395	369	436	339	332	410	1538	527	467	370	709	550	724	522	722	492	396	282	792	697	601	106	1064	501	316	444	204	845	489	1165	481	503	591	494	501	761	619	595	723	1107	683	642	914	1215
ATE1-AS1	3	0	0	1	6	2	1	13	0	1	1	6	3	0	6	0	3	5	1	3	2	3	2	0	4	2	2	3	3	3	6	1	5	5	3	4	3	0	2	3	15	8	0	3	5
ATF1	286	106	126	159	140	148	192	277	139	151	93	232	141	276	450	352	160	143	201	349	283	211	28	720	307	156	359	145	430	186	708	138	135	234	349	337	300	230	274	456	268	178	166	288	353
ATF2	741	485	680	595	478	554	540	1139	733	1076	275	718	635	725	624	1069	1482	1383	566	903	1188	817	64	1246	638	298	547	316	677	317	1602	697	575	717	1084	1102	1157	903	1054	930	816	695	540	979	1202
ATF3	164	111	77	106	62	58	79	171	118	235	54	103	242	260	74	80	161	194	58	212	317	146	40	313	258	88	215	85	179	95	330	82	97	153	207	200	169	152	168	63	108	77	77	211	293
ATF4	2022	2107	1228	1498	1247	1700	1731	2851	1609	2242	825	1817	1180	2561	2273	1754	2094	1840	1206	2213	2762	2234	1780	2554	1664	953	2045	788	3272	1882	6255	1823	1229	1790	3706	4200	3444	2421	3306	2711	2564	2025	1178	1357	2003
ATF5	153	1433	966	201	190	62	3672	208	1770	331	1125	1347	1184	1437	147	1454	182	224	131	123	1037	1375	416	311	151	222	109	114	797	972	1954	71	120	95	1165	1292	171	868	164	3036	90	116	1749	1569	1029
ATF6	1277	1033.65	1114.91	1112.83	839	827	1174.77	1555	807	1279.59	787	1623.9	1345	1673	1314	2058	1155	1172	813.95	1666	1916.92	1509.55	231	2057.69	1096.88	690	1110	599	1867.8	1036	3069.79	1226.79	941	1248	2613.94	2554.94	1585.68	1307.91	1611.79	1410	1565.78	1124.99	1090.31	1996	2267.85
ATF6B	408	1149	462	483	334	264	203	577	405	833	274	513	841	878	747	1067	873	827	570	677	715	424	405	638	446	317	401	184	604	441	941	426	574	641	843	804	361	367	415	398	712	535	395	662	696
ATF7	570	328	282	836	550	453	158	339	350	320	303	429	435	323	579	722	360	377	779	424	671	444	128	498	468	336	521	267	519	365	747	567	560	642	675	574	393	471	501	399	505	579	410	595	410
ATF7IP	1838	1601	1240	2214	1535	1571	619	1549	1372	1538	919	2028	1638	1938	1556	2030	2027	1834	1145	1419	1583	1992	790	2016	1394	2167	1823	1448	1471	866	2375	1358	1547	2036	2673	2431	1463	1434	1700	3016	1750	1394	1096	1887	1649
ATF7IP2	97	116	114	158	140	115	205	154	249	308	141	197	102	190	152	193	126	103	122	112	136	166	17	63	42	38	135	36	152	119	247	125	123	123	165	112	315	239	236	231	93	84	243	139	244
ATG10	44	61	73	51	34	53	34	48	48	49	21	48	43	48	49	61	109	67	49	66	62	84	30	134	77	35	31	25	77	58	133	26	64	97	85	87	80	60	66	51	34	21	44	85	100
ATG101	304	359	183	185	179	118	223	264	250	222	139	225	284	414	289	476	209	183	421	418	442	330	687	716	312	220	315	191	486	302	644	202	232	287	593	626	393	288	343	440	275	173	138	295	435
ATG12	617	383	562	407	303	373	408	545	423	643	262	525	370	1051	394	559	538	461	241	905	605	482	69	1068	550	236	389	184	600	352	1128	452	269	499	1104	1257	683	522	636	717	667	546	438	646	832
ATG13	793	1029	549	750	471	401	497	866	582	872	450	749	749	1008	621	992	711	762	698	814	1032	1124	1166	614	336	448	625	312	927	625	1452	406	650	559	1421	1383	776	657	729	790	930	676	471	914	1036
ATG14	309	255	202	284	211	205	157	197	178	219	130	290	216	321	235	284	317	244	177	414	426	234	129	466	295	475	347	273	312	154	473	246	183	196	532	439	259	226	264	327	437	352	165	241	215
ATG16L1	480	572	460	299	240	219	213	2359	337	482	233	434	497	670	476	583	406	383	385	1067	822	382	150	579	374	410	551	327	666	365	1033	334	316	420	620	745	601	419	539	776	827	532	360	890	1045
ATG16L2	132	135	78	101	110	53	35	91	97	123	34	62	62	43	31	75	80	60	89	71	78	88	52	72	112	107	71	72	77	44	154	62	119	150	74	46	47	45	79	53	109	185	51	100	43
ATG2A	559	1038	418	444	336	314	530	485	434	430	469	550	699	718	402	933	496	394	597	519	597	756	1109	381	279	524	556	225	374	424	580	201	486	306	1119	979	359	461	362	543	776	614	586	665	607
ATG2B	752	656	555	734	606	479	642	651	659	632	601	983	681	730	528	1304	494	396	293	763	825	1082	159	1429	796	634	604	416	778	439	1234	592	705	883	929	828	421	806	506	806	934	932	772	823	875
ATG3	469	268	384	308	263	284	413	365	370	560	149	397	449	616	494	583	744	670	273	802	605	489	132	1175	474	191	461	255	446	229	967	335	381	372	877	896	499	309	521	548	449	333	346	666	1085
ATG4A	130	160	225	109	62	91	222	137	152	225	109	230	169	224	155	233	121	104	50	217	219	202	13	386	173	56	66	44	134	69	322	102	126	172	216	248	212	218	237	223	101	93	162	248	336
ATG4B	255	448	218	218	187	160	160	483	210	342	115	249	431	402	204	434	431	360	252	559	447	311	257	226	155	212	440	149	242	154	461	235	273	276	436	433	369	288	334	256	426	434	141	326	408
ATG4C	120	71	117	193	93	132	115	100	96	114	47	119	82	156	128	214	73	71	70	107	101	167	8	123	98	68	105	89	131	81	281	92	102	154	169	177	132	106	141	196	104	127	77	85	155
ATG4D	121	279	128	110	91	62	72	309	102	168	65	150	142	169	82	126	500	480	94	96	104	119	105	686	154	452	432	315	225	208	373	100	129	72	184	173	411	329	393	104	252	190	116	166	273
ATG5	433	452	503	299	242	331	448	1091	433	818	191	398	349	1007	509	484	401	340	236	736	661	579	124	1224	551	309	620	282	717	407	1374	358	329	536	1541	1717	635	437	512	616	991	602	393	759	1021
ATG7	719	327	223	589	475	280	235	274	323	317	141	275	371	279	214	520	188	146	235	335	394	391	146	633	440	285	430	282	472	262	920	329	387	473	863	964	335	248	445	284	391	360	230	519	607
ATG9A	480	1261	547	434	303	320	340	625	422	530	359	507	841	802	578	667	570	509	446	569	723	754	901	906	458	350	432	279	756	634	1233	383	508	531	973	874	677	603	614	636	574	438	614	750	819
ATG9B	17	63	31	12	12	6	3	61	0	8	6	16	119	61	21	37	31	46	55	78	47	9	23	27	100	101	248	57	16	13	9	85	10	5	81	43	3	4	4	25	50	42	5	16	2
ATHL1	212	2064	466	238	206	170	237	1107	355	569	395	1204	653	197	752	646	467	284	1528	983	1504	310	388	66	58	523	1673	297	818	210	482	142	363	349	460	200	97	120	137	637	595	511	362	624	415
ATIC	287	795	318	336	216	288	116	645	329	575	153	207	741	571	540	685	396	514	455	483	587	374	329	464	319	700	523	337	682	474	717	364	312	384	406	333	282	280	246	243	433	286	287	801	477
ATL1	182	16	22	84	74	36	11	59	23	29	15	57	66	22	124	66	80	68	19	83	88	24	4	96	82	47	134	44	171	59	210	107	63	89	63	59	117	76	87	43	127	100	20	36	70
ATL2	574	306	370	355	245	337	641	1725	449	433	381	859	508	1241	756	927	2659	2184	551	1514	1203	1114	213	1224	748	1200	2009	840	1013	527	1757	433	418	453	1350	1305	1409	1046	1179	966	1249	642	523	677	741
ATL3	3953	3295	3795	3379	1963	2332	1578	3472	2051	2998	1165	2999	1831	2420	1705	5265	4020	3672	3363	3828	4605	3026	535	3137	2228	1135	2862	1238	3800	1560	6319	1777	2258	2589	5502	5965	4135	2986	3838	3895	3825	2221	1552	3893	4191
ATM	2422	1047	1103	1849	1499	1449	1139	2943	1612	1677	487	1051	1023	1412	2003	1411	1544	1421	1600	1545	1683	2118	388	2023	1769	765	1505	721	1507	707	2868	857	1537	1865	2147	2004	1886	1665	2094	1736	1744	1682	1082	1442	1712
ATMIN	933	661	619	566	428	586	616	1498	573	548	425	806	736	1061	903	1229	1078	905	802	1199	1122	811	98	899	435	566	735	448	1215	661	1932	475	589	836	1541	1345	1277	930	1063	1299	841	574	645	874	1135
ATN1	455	2093	523	977	575	547	75	328	419	626	201	285	1158	694	497	665	532	584	805	384	402	475	1685	441	699	1003	653	458	477	501	610	784	933	1099	600	525	365	483	398	330	827	981	212	417	208
ATOH1	0	1	0	5	1	0	0	0	0	1	0	2	1	0	0	0	0	0	0	0	0	0	0	13	3	0	0	1	0	0	0	0	0	0	0	0	3	2	0	0	8	2	0	1	0
ATOH7	0	2	0	0	0	0	3	0	2	0	0	0	0	5	0	0	0	0	1	0	1	1	0	0	3	2	1	1	2	2	3	1	1	0	0	0	1	0	1	0	0	0	2	2	3
ATOH8	9	117	157	17	6	55	423	14	96	5	115	152	92	104	98	193	27	44	9	13	90	215	46	166	82	29	0	11	101	150	246	17	23	27	115	273	46	241	60	175	16	47	167	127	95
ATOX1	172	388	230	195	144	132	303	138	264	217	280	391	240	327	202	333	183	136	118	339	315	274	142	405	137	333	429	203	265	247	652	130	140	179	313	369	152	189	196	363	116	116	267	201	322
ATP10A	190	74	48	295	189	108	15	81	70	147	43	101	201	145	80	148	101	100	93	191	193	111	66	106	116	41	35	13	675	289	1156	184	412	302	503	521	186	167	350	41	210	230	27	70	50
ATP10B	1231	846	384	1047	1281	79	2	72	134	627	753	1934	1459	92	8	24	181	123	9	633	916	113	190	333	213	6	628	16	147	137	261	58	928	201	36	64	58	43	58	2	774	681	902	4042	4520
ATP10D	330	339	306	557	381	320	216	81	293	465	187	329	482	239	264	774	1291	1143	370	342	392	457	82	679	351	244	245	170	606	243	1167	277	499	755	491	450	235	287	494	398	202	287	140	194	277
ATP11A	856	2834	1206	1461	1267	1599	412	1402	1249	2055	700	1564	3485	1616	1255	1989	825	858	658	1793	2163	1665	1308	532	718	767	1761	473	4003	2414	5193	1531	2885	3255	1394	1430	945	1003	990	742	3223	2021	906	2085	1816
ATP11A-AS1	0	0	0	0	0	1	0	0	0	0	0	0	0	0	0	0	0	0	0	0	0	0	1	0	0	0	0	0	0	0	0	0	0	0	0	0	0	0	0	0	0	0	0	0	0
ATP11AUN	0	0	0	0	0	0	0	0	0	0	0	0	0	0	0	0	0	0	0	0	0	0	0	0	0	0	0	0	0	0	0	0	0	0	0	0	0	0	0	0	0	0	0	0	0
ATP11B	1383	1603	1775	1434	1084	806	645	1161	938	1719	598	1885	1757	1372	1591	1790	3024	2912	1280	2185	2072	1608	188	3599	1707	941	1246	877	1504	657	2807	1914	2317	2336	2962	2973	1235	1080	1229	1658	1670	1254	1198	3078	4619
ATP11C	496	327	456	377	224	317	823	499	722	389	596	874	425	969	352	646	448	360	224	890	649	917	51	683	458	368	755	255	574	502	1300	285	431	730	624	464	383	721	413	1856	275	314	1292	650	756
ATP12A	0	0	1	2	1	0	7	101	0	0	0	0	0	4	2	1	23	25	0	1	0	0	0	2	1	11	19	9	4	1	0	1	0	0	4	12	0	3	0	0	0	0	0	5	0
ATP13A1	405	991	371	457	354	259	224	579	380	714	243	387	531	484	585	484	651	665	249	415	537	453	422	320	233	543	481	333	418	332	626	323	391	507	630	584	431	370	434	343	327	317	298	424	455
ATP13A2	666	1750	707	683	466	431	130	426	322	582	116	227	1165	552	625	853	554	559	535	993	889	594	829	625	281	343	320	273	690	340	1091	318	725	776	851	903	532	356	561	647	1039	624	250	905	971
ATP13A3	1956	3770	3940	2039	1471	1359	3621	2545	3140	3229	2290	4714	3455	3361	3183	4341	4470	4099	2220	4029	4503	4286	414	4541	2754	2425	2789	1761	5557	3256	11390	1560	3534	4109	7363	8121	2147	2853	2004	4095	2432	2125	3657	4286	5492
ATP13A4	1	364	127	89	122	126	16	7	90	169	106	439	65	15	13	33	10	22	10	6	6	43	11	100	70	5	0	7	92	27	55	55	797	200	8	16	16	18	13	7	2	5	15	41	18
ATP13A4-AS1	0	0	1	0	0	0	0	0	1	0	0	1	0	0	0	0	0	0	0	0	1	0	0	0	0	1	0	0	0	0	0	0	2	2	0	0	0	0	0	0	0	0	0	0	0
ATP13A5	0	0	0	0	0	1	0	0	0	1	2	6	0	0	0	0	0	0	0	0	0	0	0	1	1	0	0	0	0	0	1	3	2	0	0	0	0	0	0	0	0	0	0	4	0
ATP13A5-AS1	0	0	1	0	0	0	0	0	0	0	0	0	0	0	0	0	0	0	0	0	0	0	0	1	1	0	0	0	0	0	0	0	0	0	0	0	0	0	0	0	0	0	0	0	0
ATP1A1	6042	13082	7319	5710	4107	5291	1426	5101	3304	6415	2818	5894	10121	6198	12883	9182	5770	5160	8718	4622	4800	5213	2465	7695	5011	6338	9733	4313	5906	3753	10761	7817	8199	7459	11191	11351	4471	4326	4606	4445	5553	4277	3001	4230	6046
ATP1A1-AS1	16	12	8	17	14	10	25	26	33	13	16	32	31	11	27	29	14	12	16	35	27	26	9	15	23	10	9	8	29	15	28	12	17	15	23	19	25	27	32	35	19	18	54	8	32
ATP1A2	3	3	8	1	6	231	5	6	4	154	6	15	6	9	0	6	7	8	5	12	5	69	5	796	165	8	3	0	40	32	16	3	124	30	1	4	38	18	30	5	11	26	9	90	23
ATP1A3	2	3	2	6	3	0	1	3	8	12	2	4	27	19	3	14	19	13	0	2	3	5	6	175	45	4	3	5	3	6	10	21	4	1	1	2	17	32	31	12	6	5	2	5	6
ATP1A4	0	0	1	0	0	2	0	0	1	1	0	0	1	0	0	9	1	1	0	0	0	0	0	3	1	0	0	1	0	0	0	0	1	1	0	0	0	0	0	1	1	0	0	3	0
ATP1B1	1546	4505	3271	5130	3618	2123	1394	1579	2038	5856	1475	3193	2915	928	1585	4159	2206	2314	1399	2866	3078	3088	1423	7663	3108	1839	2294	1250	5815	3535	8102	4728	3795	2937	2005	1838	22528	12824	17009	3379	4068	4523	4538	13734	24264
ATP1B2	4	1	2	3	1	1	8	1	4	1	13	11	13	5	1	9	4	5	0	5	7	14	3	15	15	5	0	5	5	19	11	2	31	6	4	2	5	19	11	7	6	19	15	3	2
ATP1B3	803	1020	844	619	563	474	176	1529	365	706	165	726	987	825	2934	751	4826	3190	392	1484	1392	404	93	1397	587	950	843	664	731	277	1433	741	818	811	1160	1239	687	410	759	531	1027	738	278	1505	1400
ATP1B4	0	1	0	1	0	0	0	0	0	16	0	0	0	0	0	0	0	0	0	0	0	5	0	133	0	0	0	0	2	1	0	0	0	0	0	0	3	0	0	0	0	5	0	6	1
ATP2A1	2	9	1	2	1	135	0	29	12	610	3	10	17	10	4	2	7	13	20	71	8	268	7	2601	6	3	8	3	224	72	5	7	42	6	3	1	129	2	7	4	44	88	4	172	21
ATP2A1-AS1	2	3	1	3	2	0	0	13	5	2	2	0	5	4	5	2	6	6	1	1	3	0	1	8	3	2	0	2	4	4	4	1	0	3	3	2	1	5	1	1	0	1	0	8	4
ATP2A2	3134	6427	4272	3624	2599	1885	1956	2466	2553	4680	2325	4136	4058	3934	11079	7263	3353	3300	5462	4768	6647	4096	1580	6132	2405	3436	4156	1907	11007	6890	14151	3241	3613	4335	5314	5168	2910	2843	3389	2546	4681	3660	2361	4551	4249
ATP2A3	521	581	224	1031	786	350	103	82	578	1430	177	444	448	198	436	352	203	189	111	309	462	386	461	622	367	273	122	176	256	157	743	678	688	622	238	281	3562	3221	3314	181	668	534	195	482	1124
ATP2B1	759	418	392	806	535	641	581	429	745	1501	333	813	570	1176	2297	1226	452	344	917	999	935	998	192	1491	644	1058	2108	861	2422	1208	2752	765	717	1204	1734	2014	861	716	783	1313	952	665	523	797	1198
ATP2B2	4	189	90	4	2	0	543	11	412	32	436	506	136	162	2	244	11	13	6	4	147	665	31	61	9	83	3	13	100	326	292	0	10	3	221	84	17	376	3	544	1	16	644	164	207
ATP2B2-IT2	0	0	0	0	0	0	0	0	0	0	0	0	0	0	0	0	0	0	0	0	0	0	0	0	0	0	0	0	0	0	0	0	0	0	0	0	0	0	0	0	0	0	0	0	0
ATP2B3	0	0	1	1	0	0	0	0	1	0	0	0	0	0	0	0	3	2	0	0	1	2	0	1	0	0	1	0	0	0	0	2	4	1	0	0	0	0	0	0	2	1	0	0	0
ATP2B4	4264	3384	2569	3188	2411	2203	877	1193	1231	1765	630	1431	4183	1394	2417	3828	3723	3405	795	2122	3429	2678	928	1948	3215	1557	1332	1145	1345	641	2730	3071	2902	3153	4275	4957	1163	1501	1596	5697	4861	4140	1304	4866	2983
ATP2C1	1896	2414	1813	1368	972	676	515	994	969	1780	594	1431	2473	1850	1523	2007	1721	1715	1070	2083	2080	1822	414	2966	1564	1055	1481	715	1109	564	2446	1340	1860	1922	1986	2040	1049	961	1180	1647	1406	1072	889	1745	1966
ATP2C2	36	194	94	235	291	107	9	123	105	315	90	269	280	800	166	222	208	225	1103	885	741	43	101	183	72	325	636	304	716	350	877	119	185	375	178	306	564	408	542	42	269	147	156	344	645
ATP4A	0	0	0	0	0	0	0	10	0	0	0	0	0	1	0	0	0	0	0	1	0	0	0	6	1	0	0	1	0	0	0	0	0	0	0	0	0	0	1	0	0	0	0	0	0
ATP4B	0	0	0	0	0	0	0	1	0	0	0	0	1	0	0	0	0	1	0	0	0	0	0	0	0	0	0	1	0	0	0	0	0	0	0	0	0	0	1	0	0	0	0	0	0
ATP5A1	2251	2096	1877	1843	1234	1477	3598	2912	2890	2477	2239	3860	1910	3425	2058	3398	3389	2818	987	3036	2969	4595	881	6824	1966	3113	2277	1555	5305	3222	8910	1610	1952	2418	7382	8270	4216	3986	4008	4853	1231	982	4604	3470	5372
ATP5B	3329	2770	2307	2319	1631	2358	3779	3045	2748	2472	2297	4221	2823	3899	5699	5378	3596	3281	3857	4637	5142	4270	1297	9558	3017	3310	5221	2041	5101	3282	8412	3439	1963	2345	5460	6005	6348	5328	5632	4662	3106	2227	4236	4621	6978
ATP5C1	1070	975	1232	921	616	557	1720	2047	1196	1531	750	1184	862	1394	1291	1849	2086	1792	458	1202	1217	1454	126	2324	647	743	667	410	1738	958	3252	783	852	1097	1785	1937	1752	1310	1350	1896	1167	758	1503	1802	2724
ATP5D	151	676	238	206	134	173	285	287	265	248	171	240	349	408	228	287	191	179	189	191	207	239	482	358	136	250	275	134	369	413	565	133	122	141	472	561	436	326	319	272	159	125	385	419	458
ATP5E	1603.83	1223.94	1454.79	1297.41	779.98	1161.19	1285.67	2348.87	1151.31	1694.34	569.68	1365.82	1367.19	2794.96	1139.65	2271.59	1349.19	1143.2	1089.21	2709.62	2540.43	1528.06	306.2	3785.25	1303.85	958.9	1657.14	1067.91	1630.14	882.06	2934.56	987.14	829.12	1369.49	4630.37	5304.83	1755.06	1074.32	1390.01	1947.65	857.68	648.21	1188.72	1789.64	2648.34
ATP5EP2	0	1	0	1	0	0	0	2	0	1	0	0	0	1	0	1	0	0	0	2	2	1	0	2	0	0	0	0	1	0	0	0	0	0	3	0	0	0	0	0	0	0	0	0	1
ATP5F1	1189	981	1105	900	571	940	1248	1128	919	924	653	1226	1060	1631	1551	2090	1017	826	796	1192	1076	1137	131	2440	646	701	1387	534	1640	875	2877	845	715	904	2036	2209	1325	1010	1033	1768	1167	602	1133	1024	1730
ATP5G1	152	143	119	139	85	149	244	349	227	378	99	173	295	494	335	385	437	387	76	202	168	198	132	3997	868	161	213	146	399	239	716	169	111	147	473	557	304	221	260	312	204	118	295	273	424
ATP5G2	993	452	442	949	716	477	756	1127	633	604	382	712	662	1016	1915	1299	797	662	957	1393	1329	950	585	2434	869	630	1133	633	1261	903	2423	671	506	589	2219	2386	1350	947	995	1464	744	688	954	1090	1981
ATP5G3	889	874	970	519	408	823	2097	1815	1222	1278	746	1242	765	1782	1006	1542	2389	2050	771	1469	1249	1477	227	3265	786	674	1098	538	1262	901	2419	710	454	667	1294	1546	2287	1592	1822	1808	1046	616	1475	1493	2346
ATP5H	790	729	640	515	371	509	887	728	580	791	432	809	830	1043	769	959	1033	870	550	1123	1022	660	160	1856	525	504	945	429	1117	585	1784	439	434	633	2269	2491	1121	827	890	1058	455	321	738	889	1091
ATP5I	222	431	368	301	182	246	515	328	348	505	221	369	315	516	285	581	532	442	303	280	300	369	95	1149	353	356	363	275	436	304	781	234	185	307	723	848	374	336	324	700	445	261	453	297	562
ATP5J	223	245	334	238	121	197	633	281	432	268	255	374	234	568	256	365	359	285	102	267	327	359	35	415	143	126	209	85	400	329	676	108	121	186	367	341	374	297	286	461	303	156	422	330	513
ATP5J2	516	388.86	549	347	221	414	643	1339	499.89	798.92	212	470.81	576	866.95	750.82	853	891.85	677	155	710	579.89	453.75	53	1897.89	437	382	687.85	220	1140	498	2105.92	396	556	683	1785.78	2045.88	1656.93	922	1281	843	562.9	235	499	632	1516
ATP5J2-PTCD1	0	17.56	0	0	0	0	0	0	25.54	18.08	0	28.84	0	16.06	41.27	0	27.75	0	0	0	20.4	49.84	0	21.9	0	0	31.71	0	0	0	19.81	0	0	0	32.33	19.71	18.65	0	0	0	21.31	0	0	0	0
ATP5L	595	622	614	536	337	545	948	1639	679	870	320	919	405	865	805	602	904	685	378	819	612	634	192	2324	658	360	699	360	1000	481	1855	410	310	416	1284	1375	867	555	693	855	738	453	669	839	1545
ATP5L2	0	8	7	1	6	1	1	3	2	2	0	0	1	3	2	1	1	1	2	1	0	0	7	0	1	0	0	2	0	1	2	0	0	3	2	4	2	0	0	1	6	4	1	0	0
ATP5O	582	546	514	413	285	514	791	693	561	755	341	582	638	847	748	564	947	810	263	752	685	552	119	1260	415	342	822	240	772	462	1300	276	253	348	846	978	903	631	749	833	619	418	601	690	1061
ATP5S	57	49	47	56	33	43	69	64	58	64	44	60	66	49	59	69	44	36	18	95	60	37	27	169	61	70	58	51	86	71	140	69	43	44	85	86	76	56	44	98	44	33	71	71	100
ATP5SL	148	267	166	168	121	189	177	347	166	229	114	186	145	410	251	418	340	369	196	208	230	215	127	536	164	159	156	114	333	248	566	177	144	203	247	291	235	152	224	197	310	201	180	144	197
ATP6AP1	1002	1183	593	1055	750	497	345	671	628	1065	325	584	1367	530	897	1067	1040	912	639	1110	1374	1059	727	1328	619	823	1065	624	849	609	1554	720	890	1221	1141	1144	1362	902	1286	698	502	465	499	991	997
ATP6AP1L	18	19	18	21	12	20	7	17	6	18	14	15	25	8	8	1	35	30	19	123	22	19	8	19	19	3	11	6	10	11	9	12	19	14	10	9	13	12	13	11	11	17	11	17	24
ATP6AP2	2059	1362	1423	1703	1036	1053	893	1619	997	1880	655	1317	1164	1058	1877	2198	1629	1441	1073	1271	1163	1962	326	2899	1345	747	573	814	1623	843	3197	1117	1322	1357	1343	1402	2303	1427	2042	2379	895	770	915	1458	1740
ATP6V0A1	498	1190	569	790	535	621	313	552	579	810	404	570	1100	477	543	733	512	532	324	255	425	708	406	551	392	237	215	190	614	418	1074	470	685	703	660	545	359	428	456	475	697	548	436	719	555
ATP6V0A2	393	207	168	254	227	264	254	724	238	326	144	333	275	230	275	379	192	133	126	315	415	312	72	714	382	209	246	155	498	232	742	301	277	472	532	482	361	286	365	254	611	293	179	305	499
ATP6V0A4	0	5	5	0	0	0	1	310	7	1	0	0	0	52	352	10	195	175	4	23	10	3	15	7	0	104	534	175	55	39	67	1	0	1	23	10	35	17	24	11	2	0	0	3	1
ATP6V0B	1077	1683	1148	994	658	624	1056	809	1028	1722	384	826	935	1057	967	1244	874	816	553	679	720	779	493	1780	571	431	1103	478	1490	937	2468	651	703	921	1072	1125	1135	616	921	740	878	499	424	589	911
ATP6V0C	440	959	462	603	396	270	237	273	358	455	212	346	799	399	576	597	507	482	419	640	633	444	651	484	223	447	870	356	546	382	938	303	393	504	580	577	418	303	447	451	415	317	238	528	459
ATP6V0CP3	0	0	0	0	0	0	0	0	0	0	0	0	0	0	0	0	0	0	0	0	0	0	0	0	0	0	0	0	0	0	0	0	0	0	0	0	0	0	0	0	0	0	0	0	0
ATP6V0D1	919	1068	575	872	533	428	490	527	535	848	331	608	876	570	506	914	740	624	278	814	882	677	209	1864	611	553	673	539	770	439	1381	383	507	801	966	991	680	492	744	730	644	383	483	942	1119
ATP6V0D2	24	17	16	44	50	9	0	9	11	29	0	23	13	4	1	7	26	26	7	8	5	7	2	50	11	19	16	10	7	8	15	14	3	73	24	5	19	3	12	1	16	34	3	18	17
ATP6V0E1	1743	1788	1376	1319	830	739	932	989	1033	1683	565	1106	1071	1411	1200	1490	1906	1643	665	1414	1232	1264	523	3322	1157	1220	1504	914	1808	1200	3264	1047	993	1324	2048	2009	1268	800	1109	1498	1501	860	716	1222	1796
ATP6V0E2	177	320	246	148	84	135	242	215	386	158	305	317	521	216	172	318	258	200	51	79	235	392	194	340	133	118	255	60	255	295	597	119	116	116	569	587	302	385	268	390	47	49	583	264	437
ATP6V0E2-AS1	13	7	5	18	10	21	5	23	12	9	4	6	16	13	6	19	4	3	2	7	9	12	4	24	18	20	32	8	7	9	20	13	8	18	14	22	22	30	10	6	6	8	5	12	12
ATP6V1A	1621	1090	1192	1456	1007	858	967	1133	1097	1563	707	1383	1710	1540	1544	2414	3302	2768	785	2167	1996	1831	236	7108	2201	863	1835	874	1574	727	2974	1246	1103	1290	2303	2212	1134	1046	1347	1887	1293	1140	1361	2076	2784
ATP6V1B1	3	0	1	3	3	0	0	22	3	3	1	15	10	1	61	26	264	318	6	1	1	4	2	27	16	80	144	71	19	4	21	16	4	3	36	19	2	2	10	1	18	8	4	13	10
ATP6V1B1-AS1	0	0	0	0	0	0	0	7	0	0	1	0	0	1	0	0	0	0	1	1	0	0	1	3	0	2	0	0	1	1	0	1	0	0	0	1	0	0	1	0	0	1	0	0	0
ATP6V1B2	1440	929	684	1809	1216	688	505	733	944	1086	402	712	727	649	682	1474	730	673	726	736	952	1136	188	1368	664	802	717	936	653	403	2321	734	796	1037	966	891	1128	951	1584	735	653	904	735	1426	1394
ATP6V1C1	859	638	643	796	524	485	581	1015	628	924	398	905	1096	882	571	1002	1099	923	488	2094	1698	1170	242	1019	494	703	1427	610	1330	602	2212	550	640	946	1773	1706	885	725	961	893	1354	980	598	1005	1140
ATP6V1C2	18	8	11	6	6	11	7	70	13	14	6	3	16	40	299	9	46	46	12	7	9	36	11	20	18	60	74	18	604	295	506	7	21	4	26	24	21	18	22	5	91	23	4	57	28
ATP6V1D	632	558	520	409	298	272	300	482	368	784	161	347	359	497	429	933	325	348	236	1157	1030	466	96	1538	532	548	647	449	634	341	1070	447	302	499	1081	1191	599	353	408	637	867	472	338	762	936
ATP6V1E1	1001	785	814	633	408	615	474	849	633	1151	276	613	573	940	730	1122	1289	1187	312	1056	1189	712	240	1191	531	543	766	567	1199	545	1850	768	399	517	1281	1442	871	563	894	855	862	478	388	856	1099
ATP6V1E2	12	11	11	10	4	8	2	11	12	9	4	4	17	20	30	22	36	25	12	15	10	14	4	20	8	13	14	13	30	19	38	13	17	16	32	28	38	24	43	10	6	3	5	8	3
ATP6V1F	459	383	383	464	331	245	184	591	283	385	97	233	319	279	419	437	442	340	184	344	339	259	67	905	331	244	336	220	607	328	1115	234	259	359	663	679	366	213	381	323	245	214	187	344	487
ATP6V1G1	637	507	554	579	461	426	779	688	652	867	360	804	657	918	493	706	1165	1082	243	679	648	703	143	1839	677	701	1058	790	1537	646	2132	643	493	683	1130	1116	1336	858	1020	1048	750	422	580	1039	1293
ATP6V1G2	7	1	2	3	9	4.31	1	2	3	1	1	5	2.26	1	2	1	5	5	1	4	4	2	0	14.49	8.9	1	0	0	1	1	5.26	3	6	9	0	1	3	2	7	0	4	5	0	1	2
ATP6V1G2-DDX39B	0	0	0	0	0	37.77	0	0	0	0	0	0	10.82	14.38	0	0	0	0	0	0	0	0	0	50.79	15.97	0	0	44.14	0	0	25.16	0	14.51	0	14.04	0	0	0	0	0	0	0	0	0	0
ATP6V1G3	0	0	0	0	0	0	0	2	0	0	0	1	0	0	0	0	0	0	0	0	0	0	0	0	0	0	0	0	0	0	0	0	0	0	0	0	0	0	0	0	0	0	0	1	0
ATP6V1H	528	258	228	371	278	233	169	252	262	491	146	294	482	460	313	463	499	446	181	884	623	402	166	508	190	406	893	350	544	275	933	248	357	460	575	589	469	325	449	462	588	342	291	599	753
ATP7A	456	472	377	418	332	319	123	639	244	550	117	361	393	294	400	440	408	367	336	872	640	368	68	872	561	145	125	144	517	218	719	520	359	483	550	568	440	376	513	265	378	349	178	573	683
ATP7B	53	248	155	401	315	93	460	202	367	446	551	1030	218	363	83	208	59	60	20	166	229	480	57	626	266	114	34	33	200	282	334	177	268	191	259	195	172	368	173	563	832	242	666	518	449
ATP8A1	332	140	135	311	263	155	174	80	201	186	99	467	209	150	44	157	55	63	83	152	291	242	22	1108	374	177	314	175	106	44	402	203	111	177	156	75	296	243	249	95	1495	899	106	294	263
ATP8A2	3	4	2	13	5	20	2	3	4	9	3	5	7	12	0	1	1	1	0	20	5	2	3	73	51	1	8	2	15	1	4	0	6	15	2	5	7	10	9	3	4	1	2	1	0
ATP8B1	643	997	727	985	700	334	481	652	1144	2940	666	1446	1286	875	1721	981	1332	1228	525	2079	1996	1802	649	1549	723	952	977	490	1209	606	1834	1424	2025	1422	1414	1360	2094	1580	1724	1357	1035	764	1015	2118	3142
ATP8B2	436	166	143	719	372	412	140	62	309	274	145	310	339	395	152	248	367	365	63	233	294	463	136	588	620	173	57	93	325	102	605	386	608	725	273	245	563	599	766	146	331	588	96	183	230
ATP8B3	54	82	44	28	14	8	13	17	12	18	6	37	72	44	205	83	27	19	120	24	65	29	30	66	50	14	7	10	51	62	77	9	21	28	21	33	85	73	86	141	12	17	3	24	13
ATP8B4	170	63	93	276	145	206	230	26	147	65	86	210	71	118	61	200	80	93	79	48	97	264	12	155	126	25	22	75	115	42	497	73	204	281	115	88	98	108	189	204	56	93	94	121	128
ATP8B5P	0	6	3	0	0	6	1	1	2	23	0	0	3	1	2	2.01	0	0	2	0	1	2	0	0	1	0	0	0	49	22	16	11	125	10	2	1	5	0	0	0	7.01	3	5	4	32
ATP9A	970	1830	976	1080	907	1500	472	2402	1168	1829	787	1442	3626	3772	1322	817	1720	1950	642	2032	3309	2804	1939	2807	2478	844	1162	828	1742	1161	2464	1305	1708	1115	3710	3070	948	811	860	1322	2162	1852	2307	4261	4304
ATP9B	367	212	150	251	222	179	167	257	239	252	136	209	160	190	137	312	120	100	93	363	332	296	109	246	200	135	125	106	573	315	847	164	298	352	331	321	383	344	371	340	230	266	233	342	407
ATPAF1	311	275	328	225	165	256	566	303	350	244	324	561	404	419	312	510	501	504	258	293	361	518	57	580	206	172	308	140	438	315	857	149	185	221	692	813	474	488	408	843	211	160	662	424	592
ATPAF2	95	68	52	67	47	51	86	56	79	61	77	92	84	91	62	127	53	58	60	63	57	81	54	151	62	104	73	71	139	93	236	82	52	63	116	101	100	93	85	121	60	73	87	66	103
ATPIF1	319	461	429	366	319	279	469	494	478	619	270	528	459	663	547	541	673	555	272	413	390	401	100	873	400	211	334	166	547	367	875	178	300	371	528	491	371	337	359	699	364	208	525	554	836
ATR	809	948	788	566	549	447	401	791	560	988	290	991	1247	608	816	1117	1168	936	503	1075	970	728	144	1374	810	491	725	414	993	423	1333	784	822	898	1558	1476	656	593	649	750	793	581	416	1001	1381
ATRAID	742	666	623	604	422	406	546	789	439	558	308	529	722	767	976	1166	1086	927	706	856	679	748	242	1402	663	485	859	417	1155	673	1850	536	592	688	1328	1482	2237	1150	1630	832	613	406	426	409	678
ATRIP	77.33	58	35	51	52	32	18	76	38	40	23	52.33	60.29	50.58	44.3	86	77.29	84	41.31	85	81	50	29	131.25	86	114.39	65.6	56.14	106	63	158.45	55	60	85.41	174.5	170.5	68	55	77.31	50	71	52	51.61	78	107.96
ATRN	980	869	820	881	648	918	1583	1313	1712	896	1884	2205	1318	1273	1245	2182	1570	1345	488	830	1114	3800	403	1582	983	1007	936	705	1567	1297	2350	671	1149	1039	2448	2028	1066	1758	1205	2802	851	777	2983	1244	1427
ATRNL1	4	10	22	5	3	22	150	12	72	15	48	119	25	43	1	20	25	18	2	15	27	57	11	260	110	10	3	10	32	42	78	1	100	100	39	45	18	88	27	240	12	9	131	55	50
ATRX	1590	991	1093	1660	1105	1257	547	1914	987	1373	525	1257	1833	1255	1193	1692	1780	1702	1417	2454	2545	1382	241	1786	1580	642	654	513	1354	688	2117	1345	1491	2112	2380	2040	1710	1644	1990	1118	1828	1538	878	1611	1560
ATXN1	1079	876	687	1634	950	853	427	983	714	869	608	1186	763	1038	346	746	980	947	384	1155	1517	963	287	1452	1313	520	506	558	847	441	1747	921	976	1062	1125	994	559	630	795	791	1725	1744	639	1148	1069
ATXN10	611	1029	787	501	335	716	615	640	739	774	468	616	677	915	883	1500	955	911	304	626	741	1099	312	933	496	477	623	312	1129	815	1556	557	549	649	926	834	370	421	377	837	399	404	672	790	784
ATXN1L	761	928	508	707	624	573	348	793	560	640	398	733	1351	724	630	1066	1029	935	780	836	1137	785	219	1184	849	564	689	474	846	593	1336	588	766	847	1343	1191	765	742	866	679	655	723	557	871	677
ATXN2	299	338	313	276	252	255	159	317	264	197	145	268	276	340	344	506	199	217	476	355	519	312	58	315	264	244	456	184	350	189	487	280	285	321	568	536	220	260	239	228	493	446	257	323	268
ATXN2L	835	1491	651	928	682	545	231	1362	641	907	442	669	1490	831	1286	1343	1142	1134	1555	1044	1289	706	504	723	601	1174	1379	739	1263	909	1625	892	818	1154	1361	1256	491	649	715	513	903	951	424	844	583
ATXN3	474	321	312	412	388	265	254	419	342	320	225	445	366	322	283	608	423	413	191	548	580	395	141	646	430	412	467	304	321	189	614	411	281	372	577	551	253	264	325	450	686	492	281	524	539
ATXN3L	0	0	0	0	0	0	0	0	0	0	0	0	0	0	0	0	0	0	0	0	0	0	0	0	0	0	0	1	0	0	0	0	0	0	0	0	0	0	0	0	0	0	0	0	0
ATXN7	413	400	313	418	375	278	262	299	320	296	212	389	572	339	487	436	419	409	242	308	365	568	143	832	725	343	428	264	716	403	1150	374	375	476	854	658	429	465	552	353	520	493	365	538	580
ATXN7L1	176	79	62	134	108	89	65	187	92	101	81	114	171	115	84	150	125	143	53	128	152	104	18	129	93	55	116	48	144	69	199	98	200	220	159	131	182	166	176	110	195	186	85	115	117
ATXN7L2	17	30	8	20	23	12	16	32	22	24	11	21	26	37	32	42	20	22	19	24	22	17	26	35	34	30	45	16	30	18	34	13	20	22	57	59	14	12	8	19	45	24	16	14	19
ATXN7L3	619	1444	482	616	441	440	265	776	531	769	267	471	1282	1377	672	1072	1006	817	931	791	761	778	870	1056	596	517	756	382	845	711	1333	645	624	791	1195	1186	517	461	558	563	963	634	257	565	535
ATXN7L3B	1491	947	578	1129	801	785	579	969	927	1208	546	1192	1038	1346	1150	1584	671	678	1620	1241	1438	1239	426	1472	682	803	1548	636	1187	778	1707	653	913	933	1664	1539	1671	1303	1384	1073	971	624	1137	2161	2414
ATXN8OS	0	0	0	0	0	0	0	0	0	0	0	0	0	0	0	0	0	0	0	0	0	0	0	0	0	0	0	0	0	0	0	0	0	0	0	0	0	0	0	0	0	0	0	0	0
AUH	87	53	109	72	81	81	179	114	132	75	115	189	138	175	47	132	189	199	43	105	114	158	37	162	106	77	90	72	140	97	275	123	69	78	234	240	300	263	231	275	168	119	227	193	256
AUNIP	1	41	21	2	5	6	5	99	11	34	2	6	38	81	70	62	63	58	21	48	43	13	9	225	83	51	58	23	112	51	213	8	8	41	54	59	15	11	14	7	30	10	5	29	32
AUP1	1228	2148	1307	913	676	782	913	1482	912	1145	571	1067	1332	1913	1646	1408	1251	1222	901	1393	1405	1144	673	1558	767	1119	1777	749	1876	1247	2969	937	784	980	3083	3049	2002	1291	1556	1260	1146	763	694	696	856
AURKA	116	130	80	33	47	43	39	444	90	275	11	70	209	638	375	402	339	322	169	616	411.88	137	84	1389.95	284	309	458	197	735	255	1368	75	65.69	323	578	631	423	235	359	138	390.85	229	46	293	332
AURKAIP1	470	986	469	329	180	329	479	436	484	479	258	339	569	719	587	795	463	444	541	446	363	568	1720	1513	483	349	628	256	648	517	1116	217	295	338	1355	1528	462	308	336	534	402	261	476	404	533
AURKAPS1	26	13	15	13	22	12	9	28	21	17	8	20	17	24	22	19	54	58	26	28	17.12	19	8	47.05	54	7	10	9	22	16	42	12	19.31	23	10	11	12	17	14	9	48.15	41	11	13	12
AURKB	30	57	17	11	12	21	8	240	21	56	2	26	97	166	77	107	165	135	71	140	89	28	51	264	93	154	137	72	147	84	339	37	33	99	93	91	50	30	47	27	55	39	15	95	93
AURKC	6	19	7	4	2	4	22	86	4	10	1	5	4	35	4	8	3	6	3	6	4	8	3	4	6	2	3	1	6	3	8	2	3	3	16	17	3	2	5	9	2	10	6	3	5
AUTS2	131	130	79	282	148	134	130	255	246	128	240	222	395	211	111	156	345	330	27	206	239	377	187	163	203	225	229	83	240	185	313	191	258	301	84	39	99	214	219	321	385	352	407	296	205
AVEN	129	66	72	149	77	64	104	86	113	139	48	100	97	114	119	182	113	107	82	203	125	112	28	160	65	116	87	64	220	99	302	91	95	167	138	102	199	122	155	157	89	104	100	133	227
AVIL	66	31	26	58	78	32	12	26	14	24	10	33	42	39	27	53	33	35	45	47	70	44	26	23	39	23	21	18	68	47	113	56	108	76	100	54	19	28	36	33	91	200	6	20	33
AVL9	993	1353	956	774	694	720	473	1993	820	1247	389	1048	1396	905	834	1342	1014	870	948	1554	1302	812	301	1491	912	792	1104	592	2315	1327	3368	1024	752	902	2312	2402	2317	1777	2082	832	1708	1251	731	1404	1707
AVP	0	0	0	0	0	0	0	0	0	0	0	0	0	0	0	0	0	0	0	0	0	0	0	0	0	0	0	0	0	0	0	0	1	0	0	0	0	0	0	1	0	0	0	0	0
AVPI1	213	144	97	110	87	70	130	327	116	92	101	165	181	135	577	223	443	359	171	151	116	106	45	94	93	138	80	107	646	456	1039	76	114	136	201	215	736	437	750	233	97	88	164	222	302
AVPR1A	74	509	989	37	18	130	1904	85	212	30	194	117	110	1158	17	721	62	93	11	101	325	120	16	151	85	83	4	10	429	251	1031	31	42	99	136	200	19	385	16	352	414	127	304	260	202
AVPR1B	1	0	0	0	0	0	0	0	0	1	0	0	0	0	0	0	1	0	0	0	0	0	0	0	0	0	0	2	0	0	0	0	1	0	0	0	0	0	0	0	0	0	0	0	0
AVPR2	71	20	4	0	4	14	0	0	3	0	0	0	12	4	12	4	0	0	0	2	0	1	0	6	4	0	0	2	0	0	0	1	2	0	0	1	1	1	1	0	0	0	0	2	1
AWAT1	0	0	0	0	0	0	0	0	0	0	0	0	0	0	0	0	0	0	0	0	1	0	0	0	0	0	0	0	0	0	0	0	0	0	0	0	0	0	0	0	0	0	0	0	0
AWAT2	0	0	0	0	0	0	0	0	0	0	0	0	0	0	0	0	0	0	0	0	0	3	0	0	0	0	0	0	0	0	0	0	0	0	0	0	0	1	0	1	0	0	0	0	0
AXDND1	0	10	2	1	3	0	0	1	4	7	0	4	2	1	3	2	3	1	1	2	0	0	0	3	0	0	0	0	4	0	0	0	14	2	25	20	2	1	1	1	0	1	7	9	16
AXIN1	334	674	310	382	288	276	114	436	295	505	201	335	556	385	513	462	748	595	363	726	701	468	688	481	281	468	634	339	556	334	792	284	377	417	579	590	623	499	523	394	568	411	258	511	718
AXIN2	279	107	68	226	226	284	40	3066	146	128	59	216	149	104	163	108	215	193	24	808	1124	239	154	286	275	12	9	21	457	228	510	124	263	243	180	162	356	197	337	85	319	331	154	445	290
AXL	2105	699	511	1407	982	652	818	1945	528	495	456	810	1471	1950	1109	2766	602	476	2378	1154	1021	990	443	618	997	643	1593	371	449	292	1073	931	1055	3823	1413	1240	315	604	837	1392	1525	1612	634	559	718
AZGP1	63	974	1881	123	121	939	10034	700	4034	489	5767	6094	1712	4596	55	2103	452	646	158	382	1977	4957	197	289	151	590	510	316	1960	6155	6775	157	893	247	2707	2420	2810	6067	1330	14527	185	102	12120	2497	4479
AZGP1P1	0	0	10	0	1	2	34	2	6	1	16	10	5	7	1	8	0	0	0	0	1	19	0	0	0	3	1	1	7	29	12	1	1	0	8	7	2	25	1	29	0	1	18	8	6
AZI2	591	257	334	500	382	402	393	420	361	440	195	397	262	455	285	457	339	319	216	403	514	373	70	1112	619	171	255	224	643	364	1178	400	371	552	799	897	546	482	598	471	475	472	399	500	670
AZIN1	2573	2123	2072	2337	1441	1331	1458	8915	2004	3071	1006	2279	2045	2578	2109	3561	2548	2742	2333	6001	5081	3437	1365	1776	876	1571	3777	1397	3909	2029	6213	1600	1405	1892	2992	3184	2204	1901	2060	3296	4179	2482	2167	4733	5799
AZIN1-AS1	5	2	6	10	6	3	7	13	4	2	2	5	11	3	1	6	7	2	4	8	2	4	10	10	4	8	5	3	16	18	9	7	18	5	6	2	10	13	11	6	5	6	12	7	3
AZIN2	72	33	23	87	42	34	2	9	18	19	8	17	17	15	23	21	51	51	26	24	10	27	14	30	24	6	2	8	15	10	43	61	32	35	21	12	12	15	34	38	42	87	10	14	7
AZU1	11	2	0	4	0	0	13	2	2	3	0	0	2	0	0	4	2	1	0	0	0	0	1	0	2	1	0	0	1	2	1	0	1	4	0	0	0	1	1	4	0	0	0	0	0
B2M	42024	23277	26045	32987	25536	12499	28676	24619	23782	41908	13729	33007	30398	28958	23145	44981	37669	31372	19088	16109	16943	32312	3680	16257	9279	14495	16383	15842	48789	22048	129125	13749	17044	27053	22837	19683	16893	15579	56332	50000	42805	24640	15481	38067	77137
B3GALNT1	299	545	539	230	151	132	30	148	136	270	67	223	242	341	160	482	266	266	281	353	280	144	43	324	193	99	315	71	249	86	301	255	296	327	407	460	337	151	256	94	133	96	43	219	161
B3GALNT2	444	356	340	323	266	277	224	1224	322	484	246	544	219	484	556	722	674	510	296	551	522	447	212	805	494	328	459	197	911	401	1438	379	309	456	679	625	768	604	753	402	595	316	238	899	744
B3GALT1	0	0	1	2	1	0	0	1	0	0	0	0	0	1	0	1	0	0	0	0	1	1	0	7	3	1	2	1	1	0	0	0	1	1	1	2	1	1	0	0	1	1	0	0	0
B3GALT2	26	0	2	20	11	13	13	241	17	7	18	24	5	15	1	12	3	2	12	7	2	20	1	8	15	5	2	5	14	3	20	0	14	10	5	7	1	2	3	7	3	1	9	3	13
B3GALT4	107	296	148	143	86	69	25	120	106	234	43	119	185	54	115	192	197	170	156	205	180	77	117	235	122	94	72	82	146	88	209	92	134	138	238	266	120	93	139	101	214	108	39	93	93
B3GALT5	607	71	44	920	981	136	3	38	50	223	292	950	2363	56	47	54	50	71	2	236	461	101	50	12	18	93	242	89	97	50	98	734	329	200	735	627	10	5	10	220	716	242	129	1422	730
B3GALT5-AS1	152	0	1	71	99	1	0	5	3	1	22	186	307	7	1	5	5	4	2	10	12	4	3	0	5	4	44	1	2	0	4	60	23	8	401	305	0	1	0	23	131	16	10	146	137
B3GALT6	229	387	199	163	122	150	146	193	166	178	79	135	328	322	247	319	293	253	301	256	183	326	607	559	311	152	192	120	359	248	539	124	263	311	605	539	182	148	233	216	246	189	147	148	191
B3GAT1	5	2	7	13	8	4	47	0	52	7	5	11	42	57	2	13	2	3	0	0	6	31	28	34	20	5	0	4	90	139	103	0	23	6	2	7	85	166	87	89	0	0	310	27	32
B3GAT2	1	0	1	0	0	0	0	2	0	0	1	0	0	1	0	0	1	0	0	0	0	0	0	0	2	0	0	3	0	0	0	0	0	0	0	0	0	0	0	1	0	0	0	0	1
B3GAT3	199	654	296	187	139	148	177	329	190	374	133	217	295	558	506	405	571	569	286	276	215	303	372	279	137	81	175	49	462	301	693	138	293	259	388	411	314	223	284	222	196	138	150	208	259
B3GLCT	170	115	95	178	100	89	90	325	118	132	85	234	176	275	167	271	178	133	87	272	185	163	14	421	180	61	39	36	163	48	243	164	143	256	286	254	200	147	171	140	172	148	101	154	227
B3GNT2	695	621	607	494	469	270	400	845	367	519	244	604	360	730	321	722	545	516	292	909	751	694	142	1003	449	332	573	226	800	356	1312	574	812	707	625	642	704	477	713	749	668	405	507	1961	1466
B3GNT3	822	2653	1439	822	632	395	55	1164	558	2068	327	1080	1474	1273	1193	1066	1569	1859	596	1309	839	506	770	1287	482	2909	3824	2116	779	532	1241	750	386	360	2190	2525	668	371	510	1146	2455	1475	297	1134	1508
B3GNT4	8	5	6	3	1	0	0	15	0	0	1	2	0	4	6	1	7	10	13	5	8	1	4	5	10	6	4	3	5	1	5	2	3	2	1	1	5	2	2	1	3	1	3	6	1
B3GNT5	663	696	977	406	314	193	106	512	283	701	123	391	715	771	529	706	766	462	702	1596	1067	368	47	685	433	475	643	448	873	445	1587	419	725	1455	1250	1842	255	254	327	365	825	497	181	929	829
B3GNT6	14	15	16	140	104	0	0	1	45	231	147	158	0	1	150	12	0	2	30	1	0	96	110	0	3	128	3	7	7	4	8	811	0	12	16	16	0	0	0	41	35	21	0	11	3
B3GNT7	1032	481	212	848	535	189	33	228	511	1539	40	156	896	826	535	737	352	328	494	416	368	155	415	309	181	553	1065	363	68	14	200	837	329	389	180	159	289	122	224	578	628	528	114	382	508
B3GNT8	23	44	20	42	21	7	17	45	32	23	14	21	26	17	3	19	40	28	10	12	17	23	20	56	19	22	6	34	3	7	31	18	8	26	20	16	22	14	21	28	147	72	8	16	18
B3GNT9	195	141	121	226	152	147	34	48	75	140	53	140	215	57	163	223	326	279	143	166	211	93	102	388	251	81	81	84	277	130	389	151	300	304	462	619	648	485	694	205	150	187	144	281	484
B3GNTL1	50	81	44	47	39	32	33	87	35	48	11	44	42	54	71	44	89	71	83	68	37	36	24	40	32	13	43	18	74	39	132	40	41	47	63	55	40	26	39	35	52	39	24	42	59
B4GALNT1	11	9	7	12	10	10	4	11	9	16	2	9	24	76	86	60	37	33	89	36	21	10	21	242	118	7	0	13	293	152	390	46	26	82	7	11	16	38	69	3	18	57	2	7	4
B4GALNT2	0	1	0	1	0	0	3	116	12	2	2	0	0	17	31	0	6	4	1	1	1	16	5	4	3	1	0	0	0	1	1	0	5	21	14	12	1	1	0	0	3	1	0	0	0
B4GALNT3	254	915	369	293	279	145	27	388	228	1097	85	445	599	1042	409	74	336	324	48	325	462	256	402	82	74	567	790	415	334	198	254	635	705	519	1053	890	102	51	85	443	381	222	70	326	346
B4GALNT4	19	120	34	11	5	7	2	392	40	12	20	52	81	73	113	47	401	239	174	5	5	37	49	14	30	264	285	133	36	21	46	48	27	21	8	6	38	33	55	2	16	35	0	6	7
B4GALT1	1608	3022	2552	1657	1162	941	888	501	2110	4956	1317	1959	2484	2218	3060	3085	1032	1103	994	1299	1915	3448	2229	1912	1761	879	1110	728	6340	4182	10769	1499	2896	3434	2954	3086	1346	1530	1459	1500	1308	1282	1489	2823	1779
B4GALT1-AS1	9	3	5	3	3	2	13	7	23	28	8	24	15	9	6	9	5	7	1	5	14	8	3	12	12	3	5	0	6	12	19	11	0	9	40	45	18	10	5	33	15	11	35	24	54
B4GALT2	472	802	497	443	245	323	309	358	413	487	189	324	444	478	458	693	657	536	673	398	450	398	290	436	220	295	584	204	709	440	1012	340	372	386	785	869	466	351	378	804	378	254	381	352	487
B4GALT3	322	355	236	245	173	194	133	483	187	293	118	267	267	389	313	616	362	307	283	418	392	237	164	603	243	197	359	172	639	400	831	282	251	255	570	593	474	281	456	252	401	264	197	455	583
B4GALT4	417	671	467	501	355	143	127	208	277	961	111	319	1059	577	548	207	503	436	158	372	344	303	84	853	346	111	170	98	1293	554	1855	370	352	336	642	763	517	331	475	625	394	271	201	545	802
B4GALT4-AS1	0	0	0	0	0	0	0	0	0	0	0	0	0	0	0	0	0	0	0	0	0	0	0	0	0	0	0	0	0	0	0	0	0	0	0	0	0	0	0	0	0	0	0	0	0
B4GALT5	1383	1671	1250	783	615	608	420	1898	840	1441	519	1320	2349	3199	1903	2965	4296	4688	2097	1567	1659	1825	898	1781	1291	964	2651	1102	1465	834	2837	1388	1325	1244	2866	3662	722	602	853	1236	1097	785	484	1917	1720
B4GALT6	70	37	63	120	90	64	71	17	105	67	25	49	64	80	57	232	44	30	172	300	208	80	12	183	105	36	86	26	107	60	144	73	144	190	174	170	78	36	83	41	67	60	44	158	94
B4GALT7	205	539	292	255	175	216	167	127	234	350	111	175	563	308	349	244	327	326	165	245	251	217	344	376	171	201	219	136	287	203	415	198	255	253	449	444	174	158	166	254	201	150	169	165	221
B4GAT1	82	123	71	118	73	88	200	131	165	207	143	206	100	145	168	279	173	173	99	115	126	207	93	131	67	64	71	41	116	89	206	49	91	75	157	112	238	182	216	271	98	89	291	242	477
B9D1	65	70	42	32	37	21	43	34	53	70	28	51	99	142	80	157	53	45	19	221	229	57	53	91	39	82	60	46	90	56	124	25	31	20	63	72	45	49	44	42	20	25	49	28	54
B9D2	27	51	18	29	20	15	21	35	37	37	15	31	19	25	21	114	36	40	61	31	39	29	26	53	9	16	14	16	49	23	81	20	16	34	40	24	66	44	37	25	35	33	21	14	26
BAALC	28	13	29	4	5	33	54	12	40	20	15	17	19	16	75	60	24	16	10	14	18	120	16	21	15	15	15	23	24	11	74	11	13	17	60	33	4	20	7	72	11	29	19	9	12
BAALC-AS1	0	0	3	4	2	0	0	2	0	1	0	2	5	3	1	2	4	1	1	2	1	5	1	2	3	0	0	0	2	0	2	0	2	4	0	0	1	2	0	2	0	5	0	1	1
BAALC-AS2	0	0	0	0	0	2	0	0	0	0	0	0	0	0	1	0	0	0	1	0	0	0	0	0	0	0	0	1	0	0	0	0	1	0	0	0	0	0	0	0	0	0	0	0	0
BAAT	0	208	1707	13	18	15	6805	88	5877	311	4484	6180	789	2132	4	2525	193	293	39	14	1131	6114	107	8	5	327	6	51	1098	3511	3950	1	422	278	2136	2334	167	3376	28	9944	1	4	12407	2549	4414
BABAM1	320	837	434	409	230	205	329	772	338	372	218	385	462	687	941	442	796	698	245	346	338	353	233	668	291	620	602	411	282	248	549	198	244	328	842	841	324	278	298	534	291	217	398	489	646
BACE1	576	177	232	637	334	382	392	207	389	208	352	527	426	254	169	454	337	393	171	330	330	613	146	265	284	177	109	107	295	295	619	357	508	560	379	332	405	513	454	649	297	388	696	410	359
BACE1-AS	10	16	9	26	20	12	6	28	15	11	19	12	17	18	19	12	21	20	28	9	17	17	19	7	13	16	16	13	21	27	36	9	18	16	30	22	18	23	16	14	29	35	7	12	14
BACE2	1480	2674	1283	2207	1804	1731	138	510	1211	4662	349	1280	2648	931	3427	848	1044	1080	801	1805	1849	2742	2043	1708	1232	777	1507	544	2894	1885	3463	2580	1026	907	1929	2072	26849	19854	22964	1111	2335	2132	710	2510	2971
BACH1	2826	1065	1020	2134	1730	844	709	1180	1034	1444	619	1644	1782	1610	1840	1344	2054	1821	898	3502	2598	1447	304	1968	1295	899	1555	1045	2986	1327	6397	1041	1294	1331	2255	1952	1049	911	1291	2173	2028	1628	787	1845	1470
BACH1-IT2	6	1	2	8	10	3	0	4	7	3	2	2	1	0	3	5	4	6	3	6	5	12	1	3	13	3	1	2	8	6	15	10	7	7	0	2	3	0	9	4	3	6	1	3	0
BACH2	77	85	58	189	82	65	69	22	64	44	40	79	87	272	12	95	29	38	19	47	63	104	38	510	379	75	44	69	39	40	114	66	42	38	125	132	40	89	61	38	79	95	27	47	18
BAD	355	558	328	364	221	228	282	138	309	433	157	286	332	323	184	541	369	348	305	343	308	308	352	462	176	143	197	102	214	171	492	148	206	232	542	507	475	295	374	503	360	236	308	371	569
BAG1	498	388	253	513	412	393	521	581	560	843	364	989	493	286	741	458	403	326	246	306	331	539	417	1460	766	484	497	474	1488	1085	1950	872	475	709	1405	1301	1224	755	858	459	469	365	744	1374	1854
BAG2	110	44	59	72	67	105	122	493	94	58	62	99	48	294	319	300	148	154	172	282	260	138	50	861	373	256	765	115	696	278	933	212	83	172	177	185	77	116	103	207	156	107	91	218	213
BAG3	592	784	632	257	178	228	132	523	218	493	146	281	554	708	526	949	1294	1228	795	786	523	246	211	812	382	381	442	270	734	399	935	521	390	448	592	570	631	410	570	472	474	323	137	517	554
BAG4	820	466	529	512	350	422	509	612	663	765	379	577	192	907	529	839	977	911	370	1074	1041	591	78	556	343	330	582	218	485	294	910	447	380	663	1010	1003	878	630	743	713	421	296	730	942	1115
BAG5	731	573	469	484	363	343	326	664	511	954	274	641	592	546	620	993	587	464	322	1280	1329	521	137	1873	758	898	940	716	934	504	1304	666	405	678	1263	1313	819	625	709	764	780	577	394	847	1087
BAG6	924	2436	1277	1161	701	846	841	2002	1393	2301	963	1370	1727	2309	1828	2403	2080	1906	1913	1779	1843	1585	862	2828	1630	1422	1727	1199	1987	1530	2696	1008	1385	1454	3728	3717	1306	1345	1342	1177	2064	1377	1451	2122	1974
BAGE	0	0	0	0	0	0	0	0	0	0	0	0	0	8.45	0	0	15.1	6.26	0	1	1	0	0	0	5.19	0	0	0	0	0	0	0	0	0	0	0	0	0	0	0	0	0	0	0	0
BAGE2	0	0	0	0	0	0	0	0	0	0	0	0	0	115.92	0	0	61.28	62.55	0	0	0	0	0	2.25	55.05	0	0	0	0	0	0	0	0	0	0	0	0	0	0	0	0	0	0	0	0
BAGE3	0	0	0	0	0	0	0	0	0	0	0	0	0	115.92	0	0	61.28	62.55	0	0	0	0	0	2.25	55.05	0	0	0	0	0	0	0	0	0	0	0	0	0	0	0	0	0	0	0	0
BAGE4	0	0.04	0	0	0	0.02	0	0	0	0	0	0	0	282.38	0	0	14	8.98	0	0	0	0.03	0	0.35	99.32	0	0	0	0	0	0	0	0	0	0	0	0	0	0.04	0	0	0.04	0	0	0
BAGE5	0	1.01	0	0	0	1.03	0	0	0	0	0	0	0	0	0	0	223.74	237.86	0	0	0	1	0	12.55	105.92	0	0	0	0	0	0	0	0	0	0	0	0	0	0.98	0	0	0.99	0	0	0
BAHCC1	141	459	91	303	199	168	64	176	164	175	133	225	423	150	235	629	301	314	321	237	214	249	460	197	249	286	405	136	171	99	233	130	349	318	131	116	662	656	675	151	276	328	171	478	212
BAHD1	270	338	142	385	280	161	192	499	260	269	177	201	561	312	286	309	555	461	194	341	380	276	192	357	233	253	245	169	379	293	609	243	242	352	551	504	286	268	298	269	468	472	265	459	593
BAIAP2	628	699	437	321	279	289	487	379	311	554	302	485	1905	985	309	1260	1286	1346	407	587	522	396	250	1064	477	355	473	269	483	377	665	122	371	387	874	789	254	244	184	537	171	128	360	356	355
BAIAP2-AS1	277	389	136	263	193	266	130	55	151	243	86	209	602	342	137	431	249	157	161	204	227	245	138	370	183	81	128	65	154	96	264	130	355	327	366	347	316	244	231	254	135	108	136	179	196
BAIAP2L1	879	1561	1185	590	607	460	225	1570	723	1376	402	909	1988	848	1046	1175	1125	1167	478	1636	1537	890	421	1360	889	693	1097	319	1995	1112	2599	873	2014	2193	3735	3840	1684	1498	1405	1050	1835	1417	626	1334	1770
BAIAP2L2	72	900	290	156	142	234	5	28	182	439	53	117	125	61	37	21	18	27	27	118	78	72	270	99	31	15	41	6	67	28	103	60	174	115	75	78	288	257	214	17	140	94	19	109	128
BAIAP3	248	105	72	15	11	8	35	301	52	21	130	322	315	250	49	434	97	158	231	22	26	150	313	162	206	53	157	65	47	57	49	31	19	19	203	120	121	132	90	305	138	222	131	53	31
BAK1	340	667	291	268	200	166	187	272	371	777	87	258	472	699	521	694	555	523	422	364	319	281	212	753	224	173	265	179	286	208	749	354	302	338	344	375	300	221	362	195	413	238	205	808	1241
BAMBI	133	220	98	86	97	69	126	1574	216	117	146	254	145	302	104	182	30	43	12	1696	1708	330	209	207	103	61	41	44	1860	944	1962	53	114	292	116	143	191	108	115	205	237	109	60	48	220
BANCR	0	0	0	0	0	0	0	0	0	0	0	0	0	1	0	0	0	0	0	0	0	0	0	0	0	1	2	4	0	0	0	0	0	0	0	0	0	0	0	0	0	3	0	0	0
BANF1	196	469	182	224	129	112	186	515	211	255	106	210	249	427	435	879	475	460	229	415	316	232	536	558	182	198	338	141	485	202	650	115	143	185	572	558	221	138	192	255	300	160	215	265	472
BANF2	0	0	0	0	0	0	0	0	0	0	0	0	0	0	0	0	0	0	0	0	0	0	0	1	0	0	0	0	0	0	0	0	0	0	0	0	0	0	0	0	0	0	0	0	0
BANK1	102	117	62	119	127	68	10	11	53	113	20	92	103	7	15	102	62	53	49	64	68	34	7	123	36	56	50	19	44	16	100	35	36	18	33	33	63	29	56	29	56	12	12	60	72
BANP	165.54	276.19	162.25	157.32	103.3	83.21	149.17	271.67	149.75	197.39	74.39	115.09	196.43	267.61	254.05	243.25	146.33	184.65	129.56	179.42	191.96	153.04	62.9	218.3	128.31	113.83	162.86	87.86	293.46	181.9	486.68	124.53	118.97	162.68	269.19	250.86	251.85	238.78	204.33	182.53	171.16	156.99	159.49	135.75	198.91
BAP1	584	625	420	638	386	361	496	524	467	444	328	578	693	659	404	652	611	549	387	460	546	583	202	1039	513	556	609	340	806	495	1272	484	493	730	798	765	604	559	598	764	605	528	604	698	792
BARD1	136	173	169	162	120	109	98	977	188	275	51	142	292	339	243	505	486	451	151	363	447	196	56	957	421	171	302	139	354	117	633	265	181	314	315	329	308	168	254	223	297	155	147	641	769
BARHL1	0	0	0	0	0	0	0	0	0	0	0	0	0	0	0	0	0	0	0	0	0	0	0	0	0	0	0	3	0	0	0	0	0	0	0	0	2	1	0	0	0	0	0	0	0
BARHL2	0	0	0	0	0	0	0	0	0	0	0	0	0	0	0	0	0	0	5	0	0	0	0	0	0	0	0	0	0	0	0	0	0	0	0	0	0	0	0	0	0	0	0	0	0
BARX1	1	18	6	45	35	94	1	0	3	4	1	0	0	32	154	0	43	39	0	5	5	6	0	232	89	1	16	6	4	6	40	1	4	0	6	5	1	5	9	2	62	128	4	1	0
BARX2	21	46	12	101	93	29	5	122	12	57	10	32	21	46	48	69	422	432	129	53	34	46	69	96	101	293	292	204	7	2	17	106	65	24	198	178	58	32	38	21	77	55	50	81	155
BASP1	221	182	138	271	168	142	111	37	99	125	31	54	83	137	1246	103	540	421	275	57	100	144	172	354	168	117	53	144	1586	880	1817	201	146	171	102	80	81	79	158	105	179	271	78	64	72
BASP1P1	0	0	0	0	0	0	0	0	0	0	0	0	2	0	1	0	0	0	0	0	0	0	0	0	0	0	0	0	0	0	0	1	1	0	0	0	0	0	0	0	2	1	0	0	0
BATF	140	112	92	75	58	60	10	72	62	80	20	68	96	69	27	101	71	55	18	102	72	60	45	255	53	118	121	65	29	13	116	49	90	88	86	114	287	177	294	125	144	65	23	85	153
BATF2	156	149	62	80	63	19	47	115	76	182	34	69	55	276	170	156	89	74	94	72	76	83	135	32	21	93	102	225	361	138	904	25	64	31	75	62	16	18	161	56	102	56	35	112	291
BATF3	12	9	9	12	19	5	11	4	6	9	3	5	3	26	4	9	14	9	6	26	19	8	8	25	10	5	7	3	25	13	113	9	30	26	9	7	12	11	20	7	16	6	5	10	13
BAX	312	395	156	178	124	102	79	198	170	175	88	127	288	193	109	205	147	130	105	221	176	169	131	227	90	150	138	91	209	140	340	200	161	225	325	339	266	174	226	140	152	122	119	128	197
BAZ1A	931	752	648	578	537	429	388	682	568	1039	232	648	572	491	812	1085	731	569	296	1580	1187	588	156	811	452	1280	1130	808	1319	593	2086	786	563	743	902	866	686	512	782	630	1034	564	278	929	1255
BAZ1B	1298	1283	966	1120	747	919	676	2430	894	1257	509	1151	1847	1374	1375	1832	1263	1181	1538	1781	1743	1304	374	2274	1285	795	1501	427	2185	1074	3212	1143	1147	1533	2248	2207	2823	2403	3417	1454	1541	1222	900	1454	1870
BAZ2A	1094	1133	593	1273	1018	686	330	839	686	655	483	876	1602	1204	1740	1711	899	1003	1895	1276	1685	1110	1003	1701	1613	1180	1487	785	1144	884	2056	1480	1026	1000	1742	1720	739	907	967	678	1564	1555	541	1229	1008
BAZ2B	1093	701	575	993	913	774	404	1120	678	722	512	1328	1124	516	788	1039	1247	934	509	1347	1590	898	112	1684	1292	534	1126	484	988	490	1376	1092	998	1118	1119	815	1003	817	992	864	2083	1713	670	1212	1108
BBC3	105	111	45	105	45	81	35	145	93	92	46	116	234	109	33	145	61	85	162	102	136	117	184	136	59	66	85	43	78	50	120	128	83	74	172	143	216	176	179	151	91	76	78	109	128
BBIP1	141	85	109	107	82	77	124	160	119	150	82	156	124	174	131	166	134	115	85	203	182	138	15	294	117	41	50	37	184	116	324	84	109	187	186	143	237	162	162	157	157	107	107	129	198
BBOX1	0	15	42	0	1	0	55	5	116	7	106	55	30	134	2	43	527	444	14	1	23	152	7	7	2	15	14	5	81	180	134	1	4	6	7	29	1	101	0	761	0	1	1067	142	138
BBOX1-AS1	1	0	0	3	1	5	0	25	0	0	3	9	0	1	6	7	22	10	0	1	0	5	10	16	12	0	0	1	0	1	0	0	1	5	0	0	0	0	0	0	44	28	8	38	37
BBS1	223	240	159	288	206	112	129	216	139	180	133	237	340	183	186	737	321	271	245	204	317	245	142	288	227	107	154	76	163	96	260	101	215	186	298	254	254	277	285	281	254	219	162	226	234
BBS10	250	59	126	189	130	200	141	322	174	157	119	284	129	350	222	336	157	163	217	310	381	234	34	270	157	136	252	126	176	107	368	155	180	240	511	516	230	188	256	324	233	170	190	205	323
BBS12	105	63	86	91	64	59	26	67	64	86	25	134	160	88	28	130	94	77	37	98	100	67	7	102	41	46	71	65	69	30	122	47	44	65	138	104	83	50	67	107	83	61	20	68	75
BBS2	395	300	283	315	231	286	130	637	168	247	143	279	537	390	356	491	786	630	322	338	343	182	66	614	380	155	334	140	355	146	568	199	284	269	854	886	465	355	451	433	293	233	184	382	406
BBS4	131	129	122	143	115	116	95	300	117	179	82	181	114	118	160	186	135	107	133	150	129	191	27	308	202	24	38	29	177	76	296	94	105	117	198	187	159	108	119	201	164	130	125	143	147
BBS5	75.57	90	70	62	45	47	18	50	41.27	61	28	54	81	45.36	54.34	117.31	77	71	102.1	55	87	72	71	47	40.38	44	51	32	25	12	55	40	64	70	81	76	128.41	91	126	56	29	47	52	93	90
BBS7	125	105	145	105	80	84	48	210	98	151	34	108	122	127	81	221	143	104	146	241	187	126	14	191	142	101	167	72	140	44	217	120	97	169	217	260	106	95	126	153	188	99	37	108	107
BBS9	187	176	127	240	167	202	90	201	124	85	60	146	198	102	136	232	144	142	233	164	156	133	25	185	167	71	92	63	99	67	227	186	209	209	293	278	237	231	274	152	184	225	112	109	133
BBX	1467	869	699	1292	816	787	474	1155	760	1016	412	1125	2021	1638	1483	1818	2180	2323	1278	1700	1924	1536	319	2668	1495	789	1289	554	998	482	2030	1166	1400	1455	1872	1734	1743	1399	2068	1073	1536	1224	736	1986	2075
BCAM	201	862	297	197	150	241	340	175	333	153	407	430	886	492	341	2330	762	712	879	126	271	881	1055	599	496	192	355	97	245	297	414	275	583	296	432	270	1354	911	987	608	1908	1784	423	335	224
BCAN	2	0	0	1	1	0	0	2	0	0	0	0	1	4	1	0	1	1	2	0	1	1	0	2	2	1	0	1	2	0	6	1	1	0	0	0	0	3	0	2	1	0	0	8	0
BCAP29	532	351	513	394	283	423	496	786	398	418	293	523	460	619	565	1048	545	418	355	717	677	526	39	764	355	185	638	146	1068	453	2188	391	506	636	1521	1691	999	651	776	927	644	397	409	752	1019
BCAP31	1370	1989	998	1056	775	873	652	1813	963	1615	569	1067	2379	1129	1973	1593	1550	1408	1109	3873	2809	1700	1486	2102	936	1477	2667	1136	2245	1423	2998	1274	1136	1979	3872	3894	2081	1181	1550	1336	966	669	783	1427	1753
BCAR1	1117	3077	1354	953	636	560	303	1010	757	1502	522	933	2875	1088	1004	1997	1252	1221	1316	1741	1426	766	986	1666	865	1022	1522	620	1320	760	1673	676	1306	1615	1402	1507	2749	2244	2634	702	1206	1109	325	881	1064
BCAR3	1029	589	567	248	200	285	117	487	144	194	137	351	512	546	900	1420	407	355	1202	720	739	264	106	256	221	316	775	276	761	398	1032	230	282	425	1521	1598	128	116	104	937	337	224	182	282	293
BCAR4	0	0	0	0	0	0	0	0	0	0	0	0	0	0	0	0	0	0	0	0	0	0	0	0	0	1	1	0	0	0	0	0	0	0	0	0	0	2	0	0	0	0	0	0	0
BCAS1	354	852	469	764	748	165	7	76	164	1150	339	1051	1420	100	174	124	55	42	55	180	297	355	206	432	191	265	264	96	1258	674	952	510	999	276	700	499	1520	848	1287	485	539	323	260	1210	2316
BCAS2	324	215	302	218	145	171	255	343	198	245	159	301	252	463	442	480	236	193	230	349	341	298	31	489	204	173	368	135	486	200	630	236	153	209	678	744	290	237	231	480	310	180	193	272	373
BCAS3	229	226	185	254	219	157	163	220	174	168	160	261	355	277	229	318	364	368	187	257	321	238	67	229	146	83	72	82	181	128	268	157	212	174	503	352	235	267	267	221	174	204	213	220	190
BCAS4	79	62	44	34	17	25	4	117	8	30	10	33	70	37	51	102	159	147	107	42	27	62	186	81	50	28	29	47	26	14	48	26	39	25	168	181	62	26	63	91	17	18	9	32	38
BCAT1	1479	3865	3691	2850	1317	792	234	5741	500	809	661	3278	399	4041	334	5656	514	487	202	841	637	714	218	1542	1767	400	97	542	496	95	1766	791	675	785	510	399	692	359	959	145	974	1542	733	6081	4216
BCAT2	140	566	250	158	111	153	63	269	95	165	54	150	315	400	226	384	425	425	186	222	254	123	118	699	251	184	190	142	150	102	323	123	154	105	273	338	174	128	163	128	178	156	76	140	231
BCCIP	248	256	249	190	152	161	223	684	214	278	136	257	255	734	464	436	474	552	225	637	473	233	68	869	325	190	389	161	608	241	974	200	193	270	501	528	264	169	274	310	310	202	210	389	549
BCDIN3D	73	49	35	48	40	47	65	117	47	52	39	57	61	51	87	71	59	52	45	75	79	72	37	88	39	46	41	38	129	97	152	27	43	56	68	65	130	85	104	77	85	48	51	75	98
BCDIN3D-AS1	5	3	2	2	2	5	3	13	6	0	1	0	11	4	3	5	3	7	7	7	16	5	1	6	9	1	4	2	3	5	7	5	4	1	15	11	8	4	6	5	2	2	2	5	1
BCHE	22	57	96	41	19	141	847	10	678	34	494	394	198	315	88	344	26	23	49	7	109	629	9	841	354	73	53	15	235	618	467	8	12	18	288	141	20	281	7	1791	13	27	1945	300	541
BCKDHA	261	443	299	240	152	224	567	450	405	294	382	475	355	553	415	683	606	534	178	202	278	524	197	489	209	181	268	120	387	372	645	192	204	183	425	375	555	549	391	785	286	251	802	280	413
BCKDHB	133	205	233	105	77	142	534	390	358	204	328	380	233	362	261	320	331	311	26	213	321	442	47	368	212	120	199	72	256	356	435	119	168	172	480	380	964	701	684	706	209	156	576	396	385
BCKDK	364	680	407	401	276	186	505	468	410	351	325	468	631	426	418	595	344	347	422	499	477	495	283	488	309	322	435	256	380	338	757	180	304	319	751	764	428	476	420	716	236	275	643	541	489
BCL10	700	722	613	558	384	250	142	342	211	450	221	548	805	600	467	598	332	266	426	671	585	374	168	504	237	307	685	275	689	305	1011	566	438	672	1348	1362	285	194	317	622	924	518	210	756	821
BCL11A	15	12	14	25	3	27	12	192	45	13	14	18	7	100	88	50	429	365	36	14	13	76	42	111	57	110	100	82	29	17	37	6	29	28	11	21	32	30	34	9	43	50	32	77	52
BCL11B	150	183	105	237	230	147	70	204	177	183	38	118	127	93	94	119	189	114	61	237	275	214	56	256	128	234	145	177	237	113	478	96	85	116	92	57	99	88	127	127	184	139	77	405	395
BCL2	135	55	37	172	130	261	59	121	183	73	76	157	95	74	37	129	104	75	52	89	91	238	69	234	73	51	19	66	117	46	250	72	202	191	103	144	71	82	170	70	55	124	66	111	112
BCL2A1	221	196	307	218	152	18	26	92	129	361	3	35	47	39	59	126	25	21	62	127	98	83	7	105	158	262	56	429	106	61	515	22	45	119	102	72	56	17	116	27	56	67	14	57	58
BCL2L1	2888	3700	2235	1344	1110	774	652	2982	1486	2241	731	1758	5473	2869	590	3547	822	866	1943	4332	5162	1915	1240	2365	1737	971	1091	1333	1610	1190	2547	1250	1501	2267	5873	6553	977	652	1007	1387	2414	1606	738	1749	1366
BCL2L10	1	2	6	7	3	2	51	13	21	2	19	7	2	8	6	25	1	3	2	2	7	19	3	4	4	9	4	3	17	22	14	2	15	5	16	23	14	20	7	59	0	1	33	6	8
BCL2L11	382	378	307	482	256	193	182	780	399	253	284	393	377	458	467	874	682	784	324	504	623	509	236	487	371	340	513	299	672	348	1199	211	434	428	521	398	310	341	392	292	395	246	426	635	464
BCL2L12	39	142	61	35	27	41	59	165	55	52	20	39	108	134	95	107	78	57	71	55	48	21	57	125	47	58	71	26	109	64	170	27	23	72	152	140	55	29	42	61	75	50	42	37	78
BCL2L13	758	884	609	579	344	454	628	825	519	726	416	661	715	896	709	1115	1393	1336	398	805	978	1000	355	1014	424	806	808	520	1359	888	2130	541	411	449	1149	1068	664	612	648	1203	708	490	761	715	822
BCL2L14	30	29	8	87	101	26	13	58	50	181	34	91	66	36	21	23	55	60	24	61	68	37	8	56	20	91	106	33	26	14	81	142	46	20	67	74	40	34	54	29	166	81	88	207	283
BCL2L15	406	527	338	420	528	174	11	69	87	260	90	339	599	6	140	168	10	21	28	422	540	186	235	229	108	4	129	8	584	296	925	489	248	154	112	64	445	205	253	279	474	301	315	1240	1356
BCL2L2	571.27	569.31	336.39	567.69	332.43	418.59	223.85	215.62	322.37	532.41	184.05	458.5	442.47	274.72	271.9	553.33	380.88	361.04	218.85	509	437.4	389.45	253.15	1001.2	614.32	382.9	302.88	262.81	476.5	304.82	781.38	534.2	352.9	366.2	493.36	452.33	428.98	407.46	488.41	470.56	483.56	573.25	228.47	443.4	421.79
BCL2L2-PABPN1	210.32	327.88	173.53	217.39	164.48	136.1	153.11	367.26	231.15	359.82	95.63	281.98	267.21	257.41	347.56	374.8	319.2	270.53	113.36	356.26	379.2	211.49	36.23	566.82	248.42	291.35	333	122.72	344.12	179.87	557.76	152.39	151.17	271.65	519.71	433.18	169.93	122.55	137.83	223.2	229.44	164.84	122.51	297.16	292.78
BCL3	129	658	159	246	175	119	80	97	183	247	92	131	285	178	332	468	124	123	227	130	199	305	439	112	113	192	93	88	334	274	572	169	250	196	168	201	261	312	225	163	499	423	142	287	287
BCL6	526	823	521	572	437	357	303	202	299	279	295	675	676	347	706	551	1061	818	276	423	464	401	219	826	599	437	571	419	736	542	1111	571	537	304	726	648	352	551	441	661	348	542	237	488	447
BCL6B	46	59	89	86	52	112	59	24	126	110	52	106	83	60	58	258	46	51	48	183	99	134	34	114	85	43	3	20	185	59	276	42	351	211	146	91	141	111	140	72	102	167	65	61	51
BCL7A	89	165	87	106	94	89	65	188	75	55	77	178	112	158	162	254	113	112	182	108	120	138	74	142	50	127	149	114	242	167	298	99	101	64	237	201	86	90	81	99	132	89	108	168	160
BCL7B	358	328	172	205	167	193	198	337	218	281	127	251	365	307	217	437	370	270	210	337	335	239	107	698	294	184	338	95	506	320	749	220	195	260	499	469	766	448	559	266	373	252	212	327	538
BCL7C	327	439	293	360	185	198	183	704	175	194	168	322	364	303	202	471	376	331	280	415	288	195	217	457	181	146	217	133	248	180	495	174	238	266	469	535	411	198	306	336	216	141	194	311	428
BCL9	185	420	178	256	173	213	67	392	111	230	112	241	383	305	154	207	447	461	224	270	379	270	179	391	331	190	197	111	317	207	359	268	197	257	335	278	695	706	708	137	453	399	166	496	371
BCL9L	1303	3997	1855	1212	835	775	204	1114	841	1261	638	1130	1729	916	1454	1542	1224	1352	2085	1374	1929	1216	1835	1059	1141	1753	1749	1207	2298	2063	2675	848	976	1084	1793	1776	749	792	975	753	1395	1387	433	1178	589
BCLAF1	1437	1072	1081	1322	1005	1257	940	3496	1362	1934	764	1870	1631	2220	2164	1913	1728	1521	1036	2584	2412	1858	337	3522	1887	3172	5705	2490	2560	1270	3643	1353	1362	1870	3772	3658	1921	1450	2048	1425	2237	1572	1195	2557	2590
BCO1	39	33	12	25	43	14	16	7	2	29	16	55	76	20	15	3	19	11	8	7	16	10	8	19	11	5	23	4	100	33	162	10	16	7	17	11	81	87	98	12	36	20	6	42	57
BCO2	11	69	118	7	2	8	208	11	250	20	276	292	50	127	20	184	30	35	59	19	92	403	20	69	41	39	26	10	71	80	132	20	62	35	167	93	17	169	11	603	26	30	250	68	111
BCOR	281	400	333	481	349	291	221	792	343	406	295	520	504	427	340	727	545	540	267	512	625	449	198	741	593	325	346	250	670	424	1149	384	428	474	398	428	855	885	873	486	445	457	373	841	975
BCORL1	125	190	78	172	110	86	41	248	76	53	62	89	376	190	104	151	181	213	185	117	164	137	56	143	140	120	182	97	92	70	151	158	163	175	143	142	123	180	139	63	148	182	58	96	67
BCORP1	0	0	0	0	0	12	1	0	0	0	5	5	0	0	0	0	0	2	1	2	1	7	0	0	0	1	1	1	4	0	4	0	3	9	0	0	0	0	0	0	0	0	0	4	0
BCR	1871.52	3097.4	1222.52	1217.68	981.75	758.47	425.92	1964.64	844.83	1582.97	551.86	1115.31	1254.08	863.74	2447.54	1910.48	2187.28	2008	738.85	1184.86	1454.48	1357.66	1902.46	853.36	551.89	952.62	1383.75	523.92	1559.86	1007.89	2404.49	1344.08	927.7	871.21	2906.64	2537.51	776.54	836.09	742.25	1894.2	1068.43	738.5	600.87	1045.39	987.66
BCRP2	17.09	14.47	14.28	10.27	3.12	9.48	6.08	10.17	3.08	0	6.1	18.03	34.72	15.73	33.46	19.48	12.94	17.64	16.12	3.14	9.3	2.38	13.37	12.64	20.08	9.85	17.09	14.08	6.04	1.02	18.45	25.46	7.28	9.71	10.36	10.45	3.08	8.52	9.26	14.56	13.57	6.42	2.03	10.44	11.13
BCRP3	3.46	1.14	4.31	1.07	3.15	2.07	0	6.19	5.12	1.05	5.08	4.66	3.2	11.52	0	1.05	8.78	6.42	4.11	0	1.24	5	4.17	0	1.05	3.62	1.16	0	3.13	2.1	4.08	4.46	1.02	1.09	0	2.09	7.49	10.43	6.6	8.3	0	4.12	4.1	3.17	3.26
BCS1L	120	228	149	97	70	96	93	253	121	155	67	109	162	271	150	256	235	246	158	161	207	157	90	301	98	136	249	86	182	91	246	85	94	108	242	206	189	141	151	135	146	100	136	141	224
BCYRN1	8	43	33	51	14	17	3	12	12	18	5	11	20	66	111	44	19	18	21	54	38	17	101	64	49	49	39	18	25	4	39	20	37	57	7	21	17	14	18	2	10	12	8	8	7
BDH1	60	406	284	72	64	85	1356	184	860	182	1394	1209	677	623	229	418	336	310	13	202	442	1116	86	351	101	220	127	84	519	760	917	100	198	221	471	328	423	954	357	2363	148	94	2672	811	1288
BDH2	171	166	211	260	205	206	266	108	262	157	288	546	228	182	70	188	254	198	74	167	296	344	32	129	138	130	234	124	193	170	557	180	169	215	296	260	199	256	213	621	119	144	352	229	325
BDKRB1	14	13	16	18	13	1	0	14	3	3	21	21	5	2	2	2	29	16	2	15	19	1	6	6	16	11	16	0	2	7	2	2	10	9	0	2	5	6	2	5	13	15	1	20	17
BDKRB2	207	135	70	151	141	49	19	76	106	277	149	320	120	57	89	149	247	227	34	325	281	157	96	137	114	183	128	56	133	60	151	40	623	449	64	79	170	230	328	93	345	293	82	486	311
BDNF	72	8	1	8	21	3	28	7	1	1	3	6	10	22	0	66	1	1	41	4	4	8	13	3	11	37	37	15	7	3	8	6	14	45	14	12	58	16	74	17	5	11	1	4	2
BDNF-AS	11	14	17	11	18	9	9	13	8	13	13	23	14	6	3	26	6	3	19	13	6	20	4	11	5	1	6	1	9	19	17	3	17	15	9	9	17	22	16	18	23	26	13	10	15
BDP1	1246	775	758	839	775	646	564	1136	680	893	409	863	1055	1458	1273	986	1259	1053	1068	1597	1606	861	163	1994	1320	767	1261	403	1504	618	1936	1136	898	1188	1472	1229	883	691	925	1032	1308	956	544	1012	1087
BEAN1	174	255	228	23	16	21	7	318	18	15	14	36	28	5	1	37	33	47	21	299	262	32	13	2	9	3	15	10	21	9	15	75	324	266	298	254	39	55	40	163	42	57	2	30	4
BEAN1-AS1	0	0	0	0	1	0	0	2	1	1	1	1	0	1	0	0	0	0	1	0	0	2	0	0	0	0	1	0	0	0	2	2	0	0	0	0	0	1	0	1	1	0	1	0	0
BECN1	593	725	517	495	330	389	358	685	423	672	287	683	1140	870	691	873	756	587	280	564	526	653	253	1190	527	367	554	266	898	460	1227	541	519	558	1371	1332	838	579	714	675	830	451	393	598	649
BECN2	0	0	1	0	1	0	0	0	0	0	0	0	0	0	1	0	2	1	0	0	0	0	1	0	0	1	0	3	0	0	0	0	0	0	0	0	0	0	2	0	1	1	0	0	3
BEGAIN	2	15	9	18	11	6	3	13	8	8	11	28	50	4	13	8	9	5	2	15	9	10	15	68	52	14	0	6	23	17	43	16	6	10	7	7	109	92	104	11	6	10	3	11	13
BEND2	0	0	0	0	0	2	0	0	0	0	0	0	2	2	0	1	0	0	0	0	0	0	0	16	6	1	0	4	0	0	0	0	1	0	1	0	0	0	0	0	1	0	0	0	0
BEND3	44	232	125	52	43	66	36	339	121	178	33	53	111	160	123	169	74	85	117	143	174	95	136	145	76	160	174	74	234	165	314	106	115	121	139	149	160	160	143	45	144	60	74	215	264
BEND3P3	0	0	0	0	1	0	0	2	0	1	0	0	0	0	0	0	0	0	0	1	0	0	0	0	0	0	0	1	0	0	0	0	0	0	0	0	0	0	0	0	1	2	0	0	0
BEND4	5	1	6	3	2	0	10	0	10	2	3	13	6	54	4	15	0	3	3	3	5	12	0	82	20	4	0	7	5	12	10	3	1	1	3	5	1	9	1	4	0	2	10	7	2
BEND5	12	1	1	20	12	11	1	3	6	2	3	3	13	13	3	2	7	5	4	4	5	1	0	14	23	2	1	2	6	0	12	13	12	8	1	5	4	8	6	4	9	22	2	7	1
BEND6	29	3	9	38	22	33	1	1	4	13	0	3	1	7	18	16	10	9	18	22	18	8	0	77	48	14	39	9	37	9	49	27	17	56	40	33	6	1	9	4	29	37	1	1	3
BEND7	72	83	24	57	58	26	46	13	50	27	45	83	144	44	25	64	37	13	23	24	46	92	28	52	38	22	9	15	102	60	128	63	99	78	121	123	105	118	73	109	77	65	59	106	159
BEST1	37	44	32	50	52	44	20	15	34	35	5	21	16	13	24	38	7	10	16	12	23	24	15	57	44	19	14	37	28	28	63	18	37	43	48	52	15	15	32	15	19	45	10	10	11
BEST2	0	0	0	0	0	0	0	3	0	0	0	0	1	0	12	0	0	0	0	0	0	0	0	1	2	1	0	4	2	0	1	0	0	0	0	0	0	0	0	2	0	0	0	0	0
BEST3	0	0	4	2	0	3	0	0	1	5	0	1	1	1	0	1	1	2	0	10	5	1	0	20	1	1	3	4	13	5	25	1	1	0	3	3	5	2	1	0	4	2	1	3	0
BEST4	6	1	0	16	11	3	2	17	1	2	1	7	8	4	10	7	2	1	4	2	7	0	0	8	8	6	10	17	4	2	3	6	5	3	27	20	8	3	4	2	6	7	1	4	0
BET1	206	168	200	152	143	200	249	396	208	331	133	259	217	324	306	317	220	213	108	202	224	199	19	331	186	110	272	72	362	181	678	158	156	199	584	653	992	562	735	346	240	153	170	311	449
BET1L	510	1094	418	567	396	354	408	768	458	688	278	470	977	450	626	790	604	592	701	547	475	549	448	345	252	336	378	195	727	637	977	561	393	439	642	727	881	681	738	421	594	627	511	892	959
BEX1	0	2	4	0	0	0	18	0	13	0	6	12.07	3.01	205	0	3	0	2	0	0	5	10	1	115.15	15	3	0	3	6	7	9	0	0	1	6	5	170	162	177	8	0	0	10	6	9
BEX2	3	17	27	2	2	5	13	51	12	26	28	122.93	108.99	115	169	8	23	11	4	8	12	40	27	377.85	146	22	21	31	5	2	10	60	8	8	16	25	80	50	61	0	7	8	13	12	29
BEX4	131	38	64	162	96	112	69	67	82	71	54	297	67	518	295	77	58	29	31	46	57	162	17	164	126	20	25	44	47	20	162	42	65	144	74	66	168	88	158	74	62	106	38	56	86
BEX5	14	17	11	3	1	10	0	8	22	20	4	12	12	27	37	12	0	3	2	2	0	14	7	88	29	2	1	1	2	3	0	2	2	2	28	33	19	18	15	0	10	2	5	3	13
BFAR	791	774	613	639	451	388	279	893	501	1053	324	812	909	907	997	715	857	939	508	1102	1033	655	270	711	305	486	941	344	659	367	1239	436	611	801	1075	1219	700	509	636	816	517	431	457	880	1098
BFSP1	13	16	16	11	14	14	11	93	6	14	9	19	16	7	22	16	65	40	3	46	48	6	4	10	9	39	67	33	70	38	60	6	20	36	20	14	73	57	63	11	17	9	22	17	25
BFSP2	0	0	0	0	1	0	0	0	0	0	0	0	0	0	1	0	0	0	0	0	0	0	0	0	0	0	0	0	0	0	2	0	0	0	1	0	0	0	0	0	0	0	1	0	3
BGLAP	0	0	0	3.12	1.44	0	7.14	1.83	7.72	0	0	1.77	0	2.06	0	0	4.57	3.39	0	1.54	0	1.98	0	0	3.97	0	0	0	0	1.8	5.41	0	2.85	0	0	3.12	0	0	1.56	0	0	1.58	0	4.17	0
BGLT3	0	0	0	0	0	0	0	0	0	0	0	0	0	0	0	0	0	0	0	0	0	0	0	0	0	0	0	0	0	0	0	0	0	0	0	0	0	0	0	0	0	0	0	0	0
BGN	4129	1892	1395	11950	3992	4408	964	731	2275	2141	1266	2032	2410	716	761	2647	1796	1956	639	2924	2869	2452	1809	1587	2735	295	110	94	2561	1028	3687	3043	5254	4499	2092	1600	1826	3142	3629	1101	3062	3987	1530	1517	662
BHLHA15	26	12	12	6	14	0	17	5	13	41	6	8	0	10	63	9	3	3	4	4	10	10	4	13	4	6	6	2	16	7	15	1	12	5	7	34	46	31	39	5	3	4	7	5	10
BHLHA9	0	0	0	0	0	0	5	0	0	0	0	0	0	0	0	0	0	0	0	0	0	0	2	0	0	0	0	0	0	1	0	0	0	0	0	0	0	0	0	0	0	0	0	0	0
BHLHB9	64	39	32	51	49	66	29	113	42	41	36	84	91	80	62	57	63	78	45	76	82	72	16	124	116	26	31	41	58	25	86	55	51	82	92	94	167	111	137	74	42	51	81	68	69
BHLHE22	10	1	2	31	14	40	4	0	9	5	5	3	0	10	6	4	0	2	1	5	4	27	2	10	5	2	0	8	9	7	7	10	46	21	3	1	3	1	4	2	7	10	6	4	5
BHLHE23	0	0	0	0	0	0	0	0	0	0	0	0	0	0	0	0	0	0	0	0	0	0	0	0	0	0	0	1	0	0	0	0	0	0	0	0	0	0	0	0	0	0	0	0	0
BHLHE40	2222	2452	1780	1983	1638	630	526	992	1009	2032	518	964	2639	831	1721	2980	2024	1974	1061	2780	3130	1409	538	3990	3610	1539	1592	1204	3238	1565	4653	1977	1199	1901	4600	4641	1403	1639	1435	1606	1584	1745	848	2376	2332
BHLHE40-AS1	6	8	4	11	2	5	2	6	3	7	4	9	6	8	10	7	5	7	2	5	15	14	1	29	15	3	4	9	17	10	71	14	12	33	11	12	18	6	23	11	10	2	7	17	17
BHLHE41	1009	147	121	770	576	445	11	44	90	278	47	270	433	313	83	80	506	459	425	79	81	245	133	440	256	229	1194	518	66	8	205	915	827	747	616	331	108	55	172	660	496	590	140	359	685
BHMG1	0	0	0	0	0	0	0	2	0	0	0	0	0	3	0	0	0	1	0	1	0	0	0	0	0	0	0	0	0	0	0	0	0	0	0	0	0	0	0	0	0	0	0	0	0
BHMT	0	260.46	622.66	1	2	0	1307.89	12	2339.4	107	5095.66	4236.02	503.03	852.28	1	502.17	34	149	3	1	479.88	1863.6	21.24	11	8	155	0	4	1360.32	2929.19	1711.39	4	11	59	604	1360.58	153.75	2456.14	56	6743.99	0	1	8365.91	804.36	1422.69
BHMT2	16	291.54	530.34	14	19	131	2180.11	23	1654.6	62	1857.34	1980.98	517.97	993.72	11	835.83	79	150	16	7	574.12	1543.4	72.76	715	303	158	4	23	423.68	1132.81	1130.61	24	48	63	760	574.42	55.25	1540.86	39	4099.01	7	23	4357.09	1028.64	1353.31
BICC1	1644	1902	1713	1202	746	583	96	86	765	431	385	1035	1547	217	1482	490	352	257	126	642	826	1514	147	404	442	119	98	177	627	163	908	959	923	1996	1681	2042	149	196	307	186	1212	1033	113	181	135
BICD1	173	278	124	182	103	87	12	57	48	62	56	85	134	108	72	107	47	63	145	127	76	96	39	79	107	119	169	71	68	31	83	173	222	296	112	93	35	90	85	49	199	337	23	31	20
BICD2	656	827	495	746	474	419	290	697	440	422	250	488	626	636	499	763	1673	1279	402	806	621	599	263	1041	766	907	940	726	770	380	1405	512	673	1032	2119	2144	942	751	876	673	598	655	382	1006	802
BID	442	844	595	373	324	290	458	482	494	495	173	320	409	580	231	641	1241	1035	177	581	568	626	243	526	193	786	459	592	917	526	1455	242	407	341	714	722	257	185	227	680	540	189	249	340	475
BIK	244	139	124	160	131	63	2	281	57	104	47	106	202	150	65	238	120	129	111	275	312	29	55	130	64	289	267	196	279	117	376	71	123	59	163	165	151	73	96	117	107	63	24	195	164
BIN1	291	666	272	290	180	374	182	483	329	423	208	293	528	559	187	354	255	188	175	452	346	453	638	1260	325	121	183	99	306	208	446	168	336	221	320	283	570	351	474	374	524	448	353	616	699
BIN2	193	53	68	268	168	117	95	22	152	120	37	95	74	75	59	149	43	34	40	53	115	186	16	149	74	107	46	184	77	36	333	46	141	158	81	40	89	58	181	146	59	63	78	68	146
BIN3	207	165	79	172	145	85	63	177	99	145	46	108	131	109	150	220	104	77	168	181	183	113	83	145	89	60	106	57	118	54	154	116	123	168	300	262	1128	752	907	137	169	125	112	233	298
BIN3-IT1	7	8	9	11	14	14	5	16	18	6	4	5	5	2	6	8	7	9	14	13	11	5	2	5	18	14	11	5	5	5	9	14	5	15	17	8	47	62	41	4	17	21	11	17	11
BIRC2	1270	728	911	823	592	519	642	1722	767	959	438	1036	887	1229	1046	4722	1466	1224	928	925	883	934	142	1563	1045	400	762	420	1332	615	2186	863	713	895	1872	1807	1040	844	1266	1089	1614	1089	570	1171	1334
BIRC3	3750	2269	3143	1202	1136	642	407	738	1536	2963	440	1581	1963	2988	3011	10165	2920	3271	1355	376	808	4076	774	1445	782	429	1040	268	4626	2047	12101	942	1173	823	2574	3301	1063	819	3761	1313	2392	1386	278	1821	1037
BIRC5	80	353	153	73	51	66	37	410	123	320	20	72	243	600	305	636	504	483	223	616	309	81	131	1439	333	319	539	153	464	254	1135	69	78	438	320	387	210	103	160	82	149	61	31	259	273
BIRC6	3977	1481	1704	3133	2818	2221	1927	3268	2514	2612	1496	3769	3728	3306	3781	4036	4371	3825	2849	3662	3769	4036	620	5362	4448	2371	3954	1832	3785	1865	5842	3875	3013	3707	5580	5633	3447	3621	3802	3746	5500	4699	2137	2509	3030
BIRC6-AS2	0	0	0	0	0	0	0	0	0	0	0	0	0	0	0	0	1	1	0	0	0	0	0	0	0	0	0	0	0	0	0	0	0	0	0	0	0	0	0	0	0	0	0	0	0
BIRC7	14	56	14	9	8	1	0	17	7	17	4	12	33	27	11	7	3	4	5	17	23	16	21	32	19	1	12	2	14	6	9	3	15	47	16	6	6	2	36	55	19	26	4	16	8
BIRC8	0	0	0	0	0	0	0	0	0	0	0	0	0	0	0	0	0	0	0	0	0	0	0	0	0	0	0	0	0	0	0	0	0	0	0	0	0	0	0	0	0	0	0	0	0
BISPR	87	18	34	66.76	62	17	62	22.71	58.17	51.95	43.29	56.45	49.07	156.13	244.44	79.66	271.98	231.33	30.91	28.85	34.49	38.43	37	40.79	30	35.29	34.82	22.55	83.08	63	145.33	37.35	41.03	46	27.49	19.73	9.98	25.9	41	118.51	38.72	57.83	59.51	83	103
BIVM	219.9	101.36	90.3	221.99	149.72	173.45	257.56	444.08	246.92	221.11	156.33	250.67	206.34	256.96	140.85	236.57	206.65	180	127.32	190.38	170.9	264.07	43	186.75	136.23	61.34	126.94	68.36	226.67	116.56	459.64	197.47	166.76	177.31	382.2	369.74	211.8	276.02	234.81	358.9	179.86	137.32	301.88	334.84	590.64
BIVM-ERCC5	111.92	54.81	170.43	115.19	131.49	87.09	215.62	411.75	196.36	278.52	59.65	214.46	184.15	112.25	204.29	174.26	191.96	208.25	105.17	171.16	160.65	143.21	0	206.69	171.94	180.47	142.07	37.14	184.26	134.83	259.95	196.05	127.63	147.42	240.17	296.65	321.11	237.28	243.07	324.63	191.41	180.71	417.33	328.09	460.62
BLACAT1	68	137	73	63	75	26	0	267	67	85	22	113	223	42	78	68	171	158	116	117	181	57	34	56	56	41	69	27	26	16	26	156	54	58	107	101	43	83	41	59	105	108	39	105	104
BLACE	0	0	0	0	0	0	0	0	0	0	0	0	0	0	0	0	0	0	0	1	0	0	0	0	0	0	0	0	0	0	0	0	0	0	0	0	0	0	0	0	0	0	0	0	0
BLCAP	620	882	543	554	382	471	605	437	422	492	351	681	1086	838	1013	1283	1179	1053	686	592	701	635	484	2367	971	594	575	376	452	378	697	380	427	415	1442	1613	599	493	507	1078	1009	665	566	963	945
BLID	11	0	2	5	8	4	3	2	1	0	1	2	0	0	0	1	1	0	45	7	0	3	0	0	17	0	13	1	6	5	7	3	10	10	1	1	1	4	2	2	10	8	2	4	0
BLK	18	1	0	7	4	7	7	0	7	2	1	5	2	5	1	7	0	1	0	0	2	14	7	30	9	6	0	2	3	7	7	1	9	5	9	14	1	2	2	10	1	0	7	4	6
BLM	51	106	62	57	41	48	28	692	99	268	17	43	176	305	231	177	232	204	75	239	166	72	56	767	307	129	123	60	299	117	468	68	73	253	307	344	118	66	120	82	109	56	26	114	126
BLMH	229	145	103	277	131	134	142	336	150	157	70	134	123	449	184	180	291	257	139	230	219	266	82	480	201	319	219	166	167	93	359	152	260	341	252	284	256	217	250	137	195	176	145	230	154
BLNK	80	72	115	98	82	63	158	67	125	155	174	328	96	155	70	173	36	36	13	24	98	263	20	96	60	56	49	24	167	104	293	61	91	60	145	99	128	231	133	236	205	99	204	242	483
BLOC1S1	427.94	305.24	259.48	448	271.26	195.52	535	223.38	362	294	290	465	335.89	392.72	302.45	437.2	209	222	207	479	483.94	410	169	875.27	269	232	345	204	489.31	424	984.18	207.92	172	313.55	514.18	528	523.3	340	358.53	736	289	150	507	417.23	860
BLOC1S1-RDH5	7.29	4.42	10.51	0	4.55	30.81	0	12.28	0	0	0	0	8.62	21.25	9.02	5.28	0	0	0	0	6.92	0	0	19.04	0	0	0	0	5.29	0	13.81	0.44	0	9.66	18.38	0	4.65	0	10.93	0	0	0	0	5.44	0
BLOC1S2	422	245	287	228	155	155	309	561	270	315	142	343	172	334	290	460	384	324	112	463	440	323	40	489	217	134	159	121	482	200	880	207	180	296	244	271	386	247	300	397	303	182	202	345	499
BLOC1S3	67	156	38	71	59	91	25	91	92	107	34	55	122	64	69	126	93	107	81	73	54	93	251	121	71	55	50	49	112	81	147	73	91	79	95	79	117	87	88	70	251	157	33	78	66
BLOC1S4	92	244	136	105	81	73	63	157	55	127	59	102	86	141	105	141	152	115	141	156	165	85	69	323	142	104	191	105	294	170	345	80	90	154	193	199	201	145	168	132	167	135	57	104	114
BLOC1S5	138	150.43	137.14	83.36	75.34	133.56	141	389	187.56	178.66	107.95	224.65	138.76	244.09	94.56	265.57	268.98	207.85	134.37	257.85	204.53	208.15	29.12	381.87	214	124.04	196	124	176.59	109.58	403	68.48	116.11	131.26	216	207.95	148.54	109.98	148.27	248.08	195.05	115.57	146.99	247	326.4
BLOC1S5-TXNDC5	0	149.46	10.55	167.67	18.92	35.63	0	0	72.42	117.45	0	123.35	162.98	23.49	87.33	54.07	209.32	121.1	39.52	108.9	41.27	0	0	95.01	9.8	23.58	0	0	138.22	16.89	0	5.29	0.21	8.88	0	23.7	73.02	0.25	20.46	47.97	183.93	98	56.11	0	116.86
BLOC1S6	591	571	622	749	458	532	567	1236	602	644	341	722	511	907	548	1020	839	693	542	885	728	703	108	807	428	375	475	281	964	418	1620	530	474	737	1017	971	1160	794	1014	835	843	630	516	712	946
BLVRA	412	454	302	358	181	200	125	99	105	211	59	149	171	99	199	603	502	366	335	211	188	144	160	490	190	292	145	182	289	140	709	191	271	259	288	341	393	214	412	233	147	218	40	137	229
BLVRB	513	1017	715	434	256	467	1022	376	659	840	495	722	355	499	1950	916	1215	947	751	716	807	673	238	1476	381	315	254	423	1583	1202	2600	296	186	230	455	513	704	614	533	1607	577	356	1248	1720	2566
BLZF1	298	202	200	242	134	159	141	332	169	345	127	285	223	352	275	506	311	274	299	426	408	230	50	461	254	102	267	139	501	224	642	226	163	259	483	581	324	201	288	284	484	308	172	472	595
BMF	266	269	144	602	306	150	208	98	247	170	133	195	319	383	63	355	157	130	92	131	156	371	254	221	153	202	83	147	201	111	771	129	384	391	198	152	187	258	275	216	262	383	178	230	194
BMI1	836.04	374.47	411.59	532.01	377.12	495	536.62	1036.73	475.84	235.75	305.1	343.59	446.74	875.11	603.74	715.38	325.46	182.69	336	732.4	639.47	738.44	67	1182.12	476.06	311.93	203.15	239	737.57	586	1480.26	536.48	453.03	516.45	984.62	924.37	1014.73	604.58	764.6	1008.7	954.47	682.17	673	604.99	1160.07
BMP1	1026	480	282	609	479	232	188	106	313	376	225	394	461	265	541	779	477	353	310	610	472	481	218	314	323	192	204	75	503	218	838	546	743	1406	810	731	488	462	481	421	493	550	341	371	238
BMP10	0	5	5	0	0	0	47	0	13	1	15	27	1	14	1	13	1	3	0	0	6	23	0	0	0	5	0	3	7	12	16	0	1	0	9	4	1	18	0	32	0	0	24	6	18
BMP15	0	0	0	0	0	0	0	0	0	0	0	0	0	0	0	0	0	0	0	0	0	0	0	0	0	0	0	0	0	0	0	0	0	0	0	0	0	1	0	0	1	0	0	0	0
BMP2	179	356	241	339	260	134	67	182	279	933	130	348	309	149	156	184	263	238	143	120	163	218	96	639	521	162	226	138	583	296	575	132	258	222	263	363	194	80	127	463	247	205	204	377	706
BMP2K	671	341	286	813	476	502	227	451	478	541	169	340	395	298	192	602	262	193	311	572	472	717	73	1165	554	245	274	290	461	196	1055	273	570	691	1013	867	406	305	581	375	597	496	264	359	403
BMP3	1	6	5	3	1	12	0	1	2	0	252	691	39	4	0	35	231	177	15	1	2	15	6	139	78	11	9	4	3	0	1	3	143	51	20	9	2	1	1	1	26	2	0	11	3
BMP4	1135	512	89	406	359	95	29	946	92	104	97	307	315	56	9	1166	45	41	30	1596	2081	148	142	177	243	14	69	9	14	10	37	687	163	256	331	219	259	90	204	295	546	417	340	838	766
BMP5	0	2	5	0	0	1	32	4	28	7	34	50	7	23	0	13	6	5	0	23	13	19	1	10	3	3	3	1	9	8	16	0	16	44	13	7	3	33	1	27	0	0	30	12	37
BMP6	77	13	23	27	19	80	62	112	29	10	7	17	15	106	63	27	22	24	53	42	46	30	11	92	119	35	24	83	218	119	209	13	97	27	161	176	16	27	36	33	25	12	19	11	20
BMP7	3	2	1	13	4	11	5	756	27	23	8	29	6	130	89	5	746	645	0	475	725	23	11	449	294	188	20	67	22	28	50	20	64	169	1	0	14	6	30	5	968	673	41	64	119
BMP7-AS1	0	0	0	0	0	0	0	0	0	0	0	0	0	0	0	0	0	0	0	0	0	0	0	0	0	0	0	0	0	0	0	0	0	0	0	0	0	0	0	0	0	0	0	2	0
BMP8A	203.53	38.41	23.14	242	198.16	82.86	0	13.78	12.49	110.83	7.49	23.87	61.7	33.87	31.99	77.59	29.83	24.6	45.51	149.63	158.27	32.64	40.13	54.76	27.07	7.59	12.3	2	58.8	13.27	222.01	198.8	184.99	373.47	97.52	54.43	41.03	50.37	117.01	14.95	133.87	220.57	18.55	45.25	32.12
BMP8B	54.47	69.59	51.86	192	143.84	16.14	1	72.22	25.51	52.17	65.51	184.13	47.3	32.13	32.01	49.41	64.17	95.4	28.49	73.37	75.73	44.36	32.87	113.24	48.93	46.41	45.7	41	50.2	25.73	78.99	81.2	35.01	42.53	55.48	69.57	77.97	55.63	65.99	11.05	53.13	82.43	11.45	76.75	68.88
BMPER	1	20	29	8	3	27	152	7	124	9	90	134	46	34	33	84	13	15	0	1	37	47	1	53	16	10	0	2	60	68	82	5	4	8	47	41	4	66	4	153	15	20	121	41	38
BMPR1A	446	321	367	376	318	410	214	1179	266	292	179	462	325	423	464	543	652	563	326	468	402	430	51	459	395	136	172	104	521	254	830	440	432	542	462	417	509	419	510	524	508	417	330	589	834
BMPR1B	49	40	51	84	51	39	23	7	22	50	33	40	97	79	225	45	207	163	54	11	13	38	16	264	153	314	129	177	74	39	60	97	37	103	177	183	5	10	6	85	63	72	9	11	5
BMPR1B-AS1	0	0	0	0	0	0	0	0	0	0	0	0	0	0	0	0	0	0	0	0	0	0	0	1	0	0	0	0	0	0	0	0	0	0	0	0	0	0	0	0	0	0	0	0	0
BMPR2	3837	2270	2296	3318	2222	2709	1448	2373	1804	2101	1124	2567	2823	1815	2115	3881	2204	2000	2037	3827	4832	3396	731	2922	2565	1020	1483	843	2768	1325	4435	2605	4000	4427	3241	2628	2189	2552	2820	3387	5530	3743	1551	3121	2548
BMS1	740.22	690.4	490.55	464.16	370	392.9	237.36	1427.11	469.03	760.44	230	564.6	745.48	989.75	811.04	920.87	903.58	747.24	615.81	702.66	638.32	701.43	302.36	782.75	419	458.44	415.26	324	1023.4	456.06	1388.63	526.16	536.18	663.52	1241	1299.5	821.12	691.8	799.39	585.61	699.66	492.31	356	765.55	978.49
BMS1P17	0	0	0	0	0.5	0	0	0	0.5	0	0	0	0	1	0.5	0	0	0	0	0	0	0	0	0	0	0	0	0	0	0	0	0	0	0	0	0	0	0	0	0	0.5	0	0	0	0
BMS1P18	0	0	0	0	0.5	0	0	0	0.5	0	0	0	0	1	0.5	0	0	0	0	0	0	0	0	0	0	0	0	0	0	0	0	0	0	0	0	0	0	0	0	0	0.5	0	0	0	0
BMS1P20	169	105	65	108	91	60	56	197	62	107.74	44	115	79.31	77	70	152	103	95	34.19	129	117.43	76.31	27	186	115	72	103	58	148	68	214	71	51.28	66	160	142.31	52	47	74	63	86	76	63	78	121
BMS1P21	1.3	2	1	0	1	4	2	2	11	1	5	2	10	7	1	1	1.54	1	2	3	2	4.22	1	0	2	2	1	0	1	4	1	1	2	5.83	7	3	0	2	0	5.67	5	4	5	2	0
BMS1P4	69.44	40.6	36	50.64	64	39.1	18	113.77	59.35	47.8	20	33.4	38	31	44.57	40	55.98	45.41	59	51	50.25	49	26.27	58.73	75	25.19	31.74	14	41.3	37.52	74.37	78.39	69	69	43	28	38	64	34.47	21.83	114	119.03	34	48	44
BMS1P5	77.18	83.36	84.13	118.16	143.41	45.25	85.27	206.69	136.19	71.95	67.48	113.7	102.77	71.12	130.8	123.1	79.89	98.54	137.52	58.36	54.96	121.06	29.41	62.13	71.22	60.9	36.53	39.74	129.9	88.73	153.7	83.58	104.71	103.4	81.26	51	58.63	104.87	61.65	92.17	152.19	151.89	113.04	141.67	79.91
BMS1P6	139.17	225.64	143.32	269.6	323.59	135.75	148.37	261.43	287.43	216.45	97.52	202.3	177.44	116.13	158.59	184.03	202.11	226.63	404.48	141.98	173.04	161.21	66.95	90.39	163.78	89.47	35.47	41.26	111.4	88.68	152.3	160.87	245.83	257.07	167.74	117.19	121.25	141.33	84.49	112.22	402.15	359.76	108.96	207.78	136.61
BMX	10	1	4	7	2	23	12	27	5	18	5	6	1	19	4	9	3	0	0	6	7	6	1	22	6	1	1	3	15	1	77	5	3	8	4	2	17	4	5	5	6	6	3	13	28
BNC1	2	6	6	14	3	85	6	11	0	6	1	2	7	34	4	38	732	329	12	2	4	2	1	5	0	5	1	3	8	1	9	0	4	4	39	53	5	13	2	25	9	9	5	29	1
BNC2	430	44	80	884	461	444	10	19	86	123	17	64	87	47	41	50	247	163	92	68	79	73	12	228	373	26	17	18	134	36	321	549	257	219	144	158	91	75	162	40	435	543	17	94	20
BNIP1	61	38	47	44	42	49	59	62	69	92	27	78	34	81	99	97	90	72	50	93	66	60	18	172	54	70	101	50	68	41	158	30	41	45	117	158	78	50	68	80	59	32	43	73	84
BNIP2	768	395	551	559	370	452	582	1317	471	443	281	644	475	1032	799	1317	998	831	756	951	798	778	183	1282	725	451	538	385	632	291	1252	354	483	727	1393	1456	412	462	499	861	835	617	442	541	578
BNIP3	53	161	333	110	58	185	1351	1420	543	196	742	957	322	950	1851	593	680	655	292	83	340	767	25	3676	1541	111	279	96	724	789	1553	97	123	106	930	934	72	518	81	1240	258	414	1159	364	550
BNIP3L	2297	1060	1320	1842	1184	1412	999	2212	871	1108	405	820	863	757	2267	2048	993	869	2555	4169	3087	1326	226	2862	1880	1081	1214	1808	837	511	2192	1129	930	1050	4038	3616	1765	1391	1580	1431	1768	1913	942	1994	1827
BNIPL	6	1	2	3	4	1	3	13	2	7	2	3	1	10	16	3	82	67	5	10	13	18	4	0	9	34	12	4	53	26	35	0	2	2	51	34	7	12	7	19	10	4	2	84	6
BOC	220	30	31	570	386	520	6	10	25	60	18	41	34	84	21	25	149	131	6	24	26	39	24	241	574	44	28	13	62	13	80	281	90	131	22	11	55	41	59	22	297	303	14	65	21
BOD1	222	257	212	233	171	277	199	480	243	304	107	207	323	620	490	398	442	372	281	352	243	206	89	1199	480	377	490	288	303	179	448	264	228	291	687	805	309	177	234	346	376	245	224	276	341
BOD1L1	1080	929	876	1108	867	793	401	1087	803	1020	403	975	996	781	621	1268	1146	1069	988	1184	1227	939	216	1986	1499	941	1207	805	1301	649	1678	923	907	1209	2003	1771	923	921	1174	861	2186	1888	555	770	709
BOD1L2	0	0	0	0	0	0	0	0	0	0	0	0	0	0	0	0	0	0	0	0	0	0	0	0	0	0	0	0	0	0	0	0	0	0	0	0	0	0	0	0	0	0	1	0	0
BOK	463	1479	688	539	335	565	875	417	759	201	662	873	933	761	138	854	417	440	638	756	827	1152	1285	229	145	540	858	420	514	912	946	486	566	509	850	786	627	855	470	1378	853	497	1484	851	1074
BOK-AS1	1	1	2	1	0	0	1	1	1	0	2	2	0	0	0	0	2	0	0	0	1	1	0	0	0	0	0	1	3	0	1	0	0	0	0	0	0	2	1	2	2	3	2	1	3
BOLA1	68	99	69	70	51	36	102	134	63	78	44	73	70	77	63	91	118	79	44	80	89	44	82	181	71	56	60	41	183	101	254	34	43	49	109	121	285	129	200	129	54	38	105	137	212
BOLA2	110.5	260.5	126.5	94	51.5	68.5	55	257	67	168	38.5	59	132.5	208	323.5	136	150	130	94	152.5	108.5	54	104.5	218	71.5	89.5	117.5	76.5	282.5	147.5	446.5	71.5	73	125.5	222.5	230	186.5	92	137	81.5	110	51.5	58	127.5	153.5
BOLA2B	110.5	260.5	126.5	94	51.5	68.5	55	257	67	168	38.5	59	132.5	208	323.5	136	150	130	94	152.5	108.5	54	104.5	218	71.5	89.5	117.5	76.5	282.5	147.5	446.5	71.5	73	125.5	222.5	230	186.5	92	137	81.5	110	51.5	58	127.5	153.5
BOLA3	51	64	92	51	28	61	68	306	72	82	50	78	53	176	164	196	132	126	69	97	91	99	17	351	94	70	106	46	164	43	354	56	62	94	290	383	160	102	153	88	73	34	68	49	70
BOLA3-AS1	8	4	9	17	3	22	6	73	10	15	2	8	14	52	32	24	17	16	20	5	8	29	10	5	19	3	1	3	11	3	28	13	21	16	24	15	16	15	16	6	14	23	1	7	1
BOLL	1	0	0	0	0	0	0	0	0	0	0	0	0	0	0	0	0	0	0	0	0	0	0	7	0	0	0	0	0	0	0	0	0	0	0	0	0	1	0	0	0	0	0	0	0
BOP1	246	1417	406	195	103	153	115	821	284	419	75	152	358	588	439	520	521	506	298	815	494	277	1026	484	159	861	1275	440	742	431	1045	176	209	303	642	611	139	107	157	211	402	231	137	237	267
BORA	51	27	33	54	51	73	33	382	86	228	16	94	109	238	167	117	186	179	36	202	148	58	16	492	149	115	179	55	91	59	200	75	41	95	310	320	105	54	85	105	303	124	54	185	290
BPESC1	0	0	0	0	0	0	0	0	1	0	0	0	0	0	0	0	0	0	0	0	0	0	0	0	0	0	0	0	0	0	0	0	0	0	0	0	0	0	0	0	0	0	0	0	0
BPGM	238	306	292	112	87	108	111	217	97	186	59	179	195	178	231	202	262	182	70	132	137	177	37	211	106	60	132	171	242	109	491	148	262	292	275	262	169	82	114	341	142	91	94	159	234
BPHL	107	172	173	111	56	123	394	273	403	110	276	395	140	258	68	271	241	198	58	173	262	425	68	142	67	184	120	105	365	402	610	44	45	78	211	156	157	342	107	763	218	98	813	313	478
BPI	0	8	10	3	0	0	13	12	2	2	1	0	1	15	1	17	13	7	7	3	0	0	0	2	2	33	85	155	2	0	6	1	0	4	8	2	2	1	1	23	0	0	4	0	0
BPIFA1	0	0	0	0	0	0	0	0	0	0	0	0	0	0	752	0	8	0	2	0	0	1	23	0	0	0	0	0	0	1	0	0	0	0	0	0	0	0	0	0	0	0	0	0	0
BPIFA2	0	0	0	0	0	0	0	0	0	0	0	0	0	1	19	0	0	0	0	0	0	1	5	1	0	0	0	0	40	5	30	0	0	0	0	0	10	5	11	1	0	0	0	0	0
BPIFA3	0	0	0	0	0	0	0	0	0	0	0	0	0	0	0	0	0	0	0	0	0	0	0	0	0	0	0	0	0	0	0	0	0	0	0	0	0	0	0	0	0	0	0	0	0
BPIFA4P	0	0	0	0	0	0	0	0	0	0	0	0	0	0	0	0	0	0	0	0	0	0	0	0	0	0	0	0	0	0	0	0	0	0	0	0	0	0	1	0	0	0	0	0	0
BPIFB1	0	26	1	107	198	8	0	2	10	155	11	14	189	5	1354	17	59	20	15	58	162	12	135	3	0	23	0	0	75	19	33	88	3	1	23	10	557	352	957	9	0	0	31	140	228
BPIFB2	0	7	1	0	0	0	13	0	6	0	1	1	1	4	136	7	1	0	0	0	1	3	0	1	0	5	0	0	0	0	0	0	0	0	0	0	3	8	3	2	0	0	4	1	0
BPIFB3	0	0	0	0	0	0	0	0	0	0	0	0	0	0	0	0	0	0	0	0	0	0	0	0	0	0	0	4	0	0	0	0	0	0	0	0	0	0	0	0	0	0	0	0	0
BPIFB4	0	0	0	0	0	1	0	0	0	0	0	0	0	0	5	0	0	0	0	0	0	0	0	3	0	0	0	0	4	0	1	0	0	1	0	0	5	0	5	0	0	0	0	0	0
BPIFB6	0	0	0	0	0	0	0	0	0	0	0	0	0	0	2	0	0	0	0	0	0	0	0	0	0	0	0	0	0	0	0	0	0	0	0	0	0	0	0	0	0	0	0	0	0
BPIFC	0	0	0	0	0	0	0	6	0	1	0	0	0	0	0	0	0	0	0	0	1	6	1	0	0	0	0	3	4	0	0	0	0	0	2	2	0	0	0	0	3	0	0	40	0
BPNT1	304	547	266	342	275	254	205	495	247	377	235	410	447	224	492	524	545	484	235	331	368	345	362	588	298	291	490	173	595	386	870	299	222	261	411	390	391	245	268	387	689	407	415	1109	1573
BPTF	1570.54	1128.21	1034.1	1563.89	1310.69	1239.98	591.27	1384.46	1030.64	1412.23	700.69	1533.98	2237.46	1982.12	1670.13	1842.39	1799.08	1739.34	1246	1556.94	1660.8	1452.58	211.12	2403.58	1657.61	1051.1	1930.62	865.18	1662.4	915.91	2403.25	1484.48	1346.04	1693.17	2348.07	1929.95	1381.32	1322.01	1569.66	1094.27	1598.39	1465.14	898.86	1256.03	1083.15
BPY2	0	0	0	0	0	0	0	0	0	0	0	0	0	0	0	0	0	0	0	0	0	0	0	0	0	0	0	0	0	0.33	0	0	0	0	0	0	0	0	0	0	0	0	0.67	0	0
BPY2B	0	0	0	0	0	0	0	0	0	0	0	0	0	0	0	0	0	0	0	0	0	0	0	0	0	0	0	0	0	0.33	0	0	0	0	0	0	0	0	0	0	0	0	0.67	0	0
BPY2C	0	0	0	0	0	0	0	0	0	0	0	0	0	0	0	0	0	0	0	0	0	0	0	0	0	0	0	0	0	0.33	0	0	0	0	0	0	0	0	0	0	0	0	0.67	0	0
BRAF	217	241	215	234	159	212	128	505	208	215	115	223	249	225	242	276	301	271	157	256	297	214	33	340	270	148	290	125	270	179	454	234	200	205	429	482	197	240	237	282	290	348	177	245	291
BRAP	318	199	198	205	177	232	153	335	148	260	140	290	213	405	321	351	231	219	294	408	409	235	50	370	206	165	356	154	315	150	499	229	179	201	641	616	250	239	304	273	453	318	181	360	379
BRAT1	324	1029	303	381	212	215	183	600	277	302	160	243	623	334	319	644	459	481	453	412	434	250	554	511	279	389	412	215	616	384	857	255	407	598	759	758	721	454	549	332	307	255	254	335	457
BRCA1	132	242	143	102	92	128	90	992	170	402	50	123	573	488	558	527	511	578	303	495	397	175	91	875	455	375	390	216	501	198	941	205	229	613	247	259	242	160	250	217	361	140	118	609	512
BRCA2	209	83	89	169	140	137	65	1148	218	495	55	177	459	859	534	571	1045	1141	129	659	531	125	25	1866	647	552	787	309	503	214	822	260	190	878	205	190	262	173	340	228	598	290	113	341	424
BRCAT107	0	0	0	0	0	0	0	0	0	3	0	0	0	0	0	0	0	0	0	0	0	0	0	3	0	0	0	0	0	0	0	0	2	0	0	0	0	0	0	0	0	0	0	0	0
BRCAT54	34	15	35	23	17	4	3	10	0	13	4	8	11	3	10	8	3	8	9	44	78	0	0	14	6	1	22	2	5	0	14	21	7	12	57	42	5	7	17	3	42	25	6	44	36
BRCC3	209	269	199	177	133	182	114	437	180	335	131	233	413	111	288	345	207	207	164	631	540	249	54	454	182	329	547	198	360	176	551	267	196	422	435	410	345	230	346	241	409	180	236	533	611
BRD1	530	833	365	528	423	290	248	563	390	613	269	457	529	583	452	652	667	563	218	509	722	610	751	474	430	347	516	205	820	466	1014	510	515	557	765	640	386	421	404	338	732	553	268	484	471
BRD2	1115	2290	1238	1254	868	904	1078	2774	1599	2583	983	1677	1876	2610	1762	2736	2352	2075	2313	2452	2446	1542	956	3447	2391	1266	2015	1139	2807	1796	3986	1319	1507	1903	3221	2884	1692	1674	1835	1540	2890	2267	1480	2275	2847
BRD3	323	431	230	602	308	298	182	399	297	259	220	336	765	462	146	422	452	429	211	337	384	383	277	544	342	513	388	362	541	353	716	362	378	504	295	247	533	527	543	298	537	403	320	684	577
BRD4	600	1922	629	920	627	465	261	1101	605	700	448	536	1111	614	856	818	1147	1355	682	555	742	694	807	555	527	1633	923	994	640	548	1073	532	583	661	1007	878	323	515	479	401	565	690	603	699	476
BRD7	587	620	502	457	307	320	280	1717	417	575	253	537	693	713	713	971	829	759	401	1327	1056	482	113	1198	525	502	863	441	871	378	1395	376	389	587	2115	2241	771	569	759	696	561	431	357	715	998
BRD7P3	0	0	0	0	0	0	0	0	0	0	0	0	0	0	0	0	0	0	0	0	0	0	0	0	0	2	0	1	0	0	0	0	0	0	0	0	0	0	0	0	0	0	0	0	0
BRD8	423	310	252	314	283	214	205	415	277	306	183	314	946	793	490	540	702	705	477	482	481	302	122	1047	606	215	409	148	341	157	571	379	274	318	701	523	489	362	373	438	592	503	241	348	329
BRD9	307	530	248	259	203	163	117	353	189	247	114	258	278	471	360	191	240	212	331	339	282	448	426	418	264	313	436	125	293	235	471	261	236	273	344	351	201	228	189	216	389	287	130	240	258
BRDT	0	0	0	0	0	0	0	0	0	0	0	0	0	72	4	0	1	0	0	0	0	0	0	0	0	0	0	1	0	0	0	0	0	0	0	0	0	0	0	0	0	0	0	0	0
BRDTP1	0	0	0	0	0	0	0	0	0	0	0	1	0	0	0	0	0	0	0	0	0	0	0	7	8	1	0	0	0	0	0	0	0	0	0	0	0	0	0	0	0	0	1	2	0
BRE	275	157	141	241	179	155	121	187	164	216	146	323	367	219	404	423	326	306	199	357	388	332	115	516	362	136	355	98	327	156	528	215	277	306	524	580	410	326	413	243	343	318	205	281	379
BRE-AS1	7	11	5.04	4	3	1	3	9	5	2	2	4	7	4	11	5	4	7	2	4	2	4	0	11	11	6	6	4	11	3	8	3	4	7.23	4	9	9	5	12	1	2	1	4	1	3
BREA2	4	1	0	1	5	0	0	1	2	0	0	1	4	1	0	1	2	1	3	0	0	2	13	2	3	2	2	0	0	2	7	2	4	2	0	2	7	1	1	2	4	5	0	3	2
BRF1	225	464	176	215	206	120	116	192	189	225	110	166	235	192	185	370	212	195	167	313	307	223	284	283	209	231	259	111	276	187	426	155	190	239	354	329	245	197	221	208	278	262	127	183	189
BRF2	146	137	112	123	93	88	92	99	95	179	51	93	63	202	156	153	230	216	179	212	198	88	53	173	123	49	99	38	73	70	160	88	99	116	253	297	197	132	195	103	84	109	112	130	180
BRI3	539	968	638	949	496	590	410	572	603	666	272	444	986	465	499	616	499	553	245	464	561	604	265	1471	476	371	456	402	870	602	1792	390	1205	943	1140	1210	869	607	728	859	683	537	532	644	1125
BRI3BP	72	393	130	136	93	46	45	382	113	191	80	137	126	112	166	176	56	56	127	227	236	89	113	303	103	75	102	46	250	149	380	116	139	159	143	194	160	116	137	52	139	68	92	253	311
BRICD5	13	19	6	10	5	8	1	5	6	10	0	13	38	9	18	4	9	4	6	10	11	4	10	11	15	3	7	2	18	3	20	14	15	24	3	5	12	16	18	6	8	18	6	6	15
BRINP1	2	1	4	3	1	2	13	0	10	4	8	12	7	7	4	3	1	2	1	2	2	4	1	2	8	0	0	0	1	2	18	0	5	0	3	0	0	3	0	14	0	3	5	10	5
BRINP2	0	2	0	0	0	4	1	0	1	2	1	0	0	9	0	2	0	2	0	2	2	2	0	14	4	0	4	1	0	0	4	0	0	2	4	0	0	3	0	14	2	0	1	0	0
BRINP3	0	0	0	0	0	0	0	0	0	0	0	0	0	0	9	479	1	0	2	0	0	0	0	258	45	1	0	1	0	2	0	0	0	0	0	0	0	0	0	1	31	9	0	0	0
BRIP1	50	55	39	70	42	47	32	373	55	158	40	77	156	221	209	143	301	235	102	234	222	53	10	170	106	126	105	72	250	73	326	66	70	212	230	247	84	58	110	102	90	54	74	170	165
BRIX1	296	260	226	136	100	157	127	465	145	341	63	180	234	642	414	274	500	463	227	533	358	275	149	664	229	474	1123	304	622	260	991	213	150	232	840	972	282	169	206	304	326	131	121	287	459
BRK1	766	572	457	729	497	491	428	588	507	516	256	537	483	584	489	799	498	429	273	478	572	570	222	1815	996	416	415	318	872	428	1407	478	563	695	1519	1761	686	491	581	717	494	406	604	957	1183
BRMS1	347	545	296	218	170	205	203	522	252	523	128	276	234	446	325	821	352	360	293	540	455	280	298	809	255	219	297	162	380	250	650	141	237	265	649	671	388	237	337	285	391	215	157	354	493
BRMS1L	36	45	66	53	58	51	83	77	49	56	32	69	51	90	72	177	96	78	32	111	121	73	3	135	88	121	122	69	89	34	125	51	56	88	85	86	148	103	106	107	62	61	52	68	64
BROX	1626	754	918	1029	725	781	581	2281	711	1277	600	1656	1365	1307	1285	2107	2104	1766	837	2087	2238	1229	202	2484	1024	687	1164	607	2816	1331	3648	1136	756	1010	2412	2347	2429	1586	2042	1298	2793	1435	1021	2881	3814
BRPF1	308	249	129	263	196	151	125	240	165	170	109	192	273	217	153	445	187	177	149	252	344	211	130	463	353	264	281	140	366	241	548	252	233	317	750	723	226	221	270	192	318	310	163	345	357
BRPF3	345	710	339	467	264	306	277	525	474	632	313	400	567	688	363	689	536	643	655	490	603	667	528	573	445	361	365	220	536	444	757	295	498	588	929	736	551	673	586	384	594	581	518	626	554
BRS3	0	0	0	0	0	0	0	0	0	0	0	0	0	0	0	0	0	0	0	0	0	0	0	0	0	0	0	0	0	0	0	0	0	0	0	0	0	0	0	0	0	0	0	0	0
BRSK1	29	44	16	30	12	19	1	13	10	7	3	13	36	31	22	37	45	25	15	23	23	6	14	14	49	9	21	6	11	3	25	13	38	60	58	46	86	84	88	5	25	61	2	13	4
BRSK2	4	1	1	1	1	0	0	20	5	4	0	2	22	17	9	2	7	8	1	13	1	0	4	12	9	5	6	8	1	1	3	5	53	18	10	8	30	20	19	0	6	4	1	1	1
BRWD1	1758	754	857	1475	1360	1268	1342	2311	1403	1574	833	2069	2080	1883	1705	1342	2386	2049	1035	2146	2299	1744	153	1612	1364	843	1864	756	3085	1620	4187	1345	1307	1557	2683	2471	2171	2001	2032	1933	2615	2010	1160	1675	1614
BRWD1-AS1	0	0	0	0	0	0	0	0	0	0	0	0	0	0	0	0	0	0	0	0	1	0	0	1	0	0	0	0	2	0	0	0	0	0	0	0	1	0	0	0	0	0	0	0	0
BRWD1-IT2	1	5	1	5	12	0	2	8	12	2	1	6	9	10	10	7	2	7	1	8	5	3	5	7	7	3	3	0	9	9	12	2	2	4	4	10	16	8	15	6	8	6	5	5	9
BRWD3	461	601	599	730	510	453	332	1261	589	685	401	789	837	764	781	769	737	651	680	1456	1425	714	123	776	646	384	383	371	639	359	1308	806	615	1059	1255	1092	550	628	621	599	1075	954	554	865	871
BSCL2	318.98	294.36	189.53	227.05	158.83	125.12	229.18	318.78	207.11	494.95	152.2	265.03	198.2	278.96	459.7	647.34	526.79	431.77	112.61	247.78	245.82	211.99	168.02	226.41	88.15	60.59	178.75	68.84	304.14	159.19	519.65	69.52	147.94	194.15	660.62	638.21	1138.49	752.7	826.87	430.13	172.28	73.33	244.36	269.8	663.21
BSDC1	906	1331	772	740	582	469	986	752	930	697	559	931	1406	1224	685	1309	1184	1191	1029	707	760	1174	479	1649	830	270	590	274	955	713	1413	1086	764	616	1425	1290	740	926	642	1408	889	608	908	736	954
BSG	2778	4862	2509	2432	1558	1501	1186	5431	1789	4110	886	1707	2335	3897	4820	3420	2182	1957	1635	3439	3306	2047	2000	3783	1924	1954	3407	1545	4455	2698	6784	1625	1635	2308	4000	4233	10068	6484	8304	2915	2641	1934	1547	3278	4378
BSN	16	24	20	20	9	13	38	29	36	5	43	41	32	25	27	37	17	17	8	21	24	66	28	23	21	24	13	3	36	35	54	17	25	33	45	19	12	33	10	30	26	25	78	25	3
BSN-AS2	2	0	0	1	0	1	0	4	0	0	0	0	1	0	3	0	1	0	0	0	3	0	0	2	3	1	1	2	2	1	3	1	0	0	1	0	4	1	0	1	0	0	0	2	0
BSND	0	0	1	0	0	0	0	0	0	0	0	0	0	0	3	0	1	0	0	0	0	0	0	1	1	0	0	0	0	0	0	0	0	0	0	0	0	0	0	0	0	0	0	0	0
BSPH1	0	0	0	0	0	0	0	0	0	0	0	0	0	0	0	0	0	0	0	0	0	0	0	0	0	0	0	0	0	0	0	0	0	0	0	0	1	0	0	0	0	0	0	0	0
BSPRY	51	137	105	122	101	34	13	315	72	228	38	121	191	155	85	70	214	203	45	234	229	93	87	472	205	192	348	202	585	287	814	160	180	101	149	177	302	212	229	29	172	70	170	513	687
BST1	136	42	27	80	51	40	29	13	29	72	14	39	54	43	21	62	48	21	14	39	47	81	60	68	47	27	34	61	69	15	158	18	73	80	58	49	48	38	74	33	65	52	22	62	53
BST2	993	371	269	602	487	224	901	160	304	390	366	784	468	1434	5056	1276	3040	2648	513	363	403	427	1111	412	207	463	913	146	973	465	1615	374	232	429	411	247	103	286	469	1085	939	620	605	887	1426
BSX	0	0	0	0	0	0	0	0	0	0	0	0	0	0	0	0	0	1	0	0	0	0	1	0	0	0	0	0	0	0	0	0	0	0	0	0	0	0	0	0	0	0	0	0	0
BTAF1	1012	507	624	620	670	458	447	2263	683	716	312	899	593	945	981	980	1082	882	682	993	842	765	71	809	772	417	669	330	981	374	1577	872	816	895	1192	909	888	787	949	728	1345	1299	505	763	988
BTBD1	1120	613	649	790	502	628	602	1925	744	1285	324	706	820	1114	981	1321	1013	836	714	1464	1044	1185	284	4342	1300	347	660	330	1428	630	2379	810	600	875	1422	1591	832	668	839	1235	1239	756	668	1088	1562
BTBD10	639	386	431	328	255	263	202	875	274	548	122	327	280	425	383	623	597	447	385	772	533	253	31	464	237	248	460	266	444	186	622	449	303	394	925	980	501	272	394	470	927	481	241	943	1081
BTBD11	83	17	10	33	36	23	10	42	18	24	8	9	15	39	118	138	138	90	169	90	71	49	66	83	52	166	55	68	219	106	244	15	41	48	14	14	29	27	56	18	41	23	14	51	12
BTBD16	30	5	5	32	36	0	15	142	15	13	24	12	94	45	63	22	5	11	0	34	16	25	5	5	1	3	2	2	22	22	24	2	6	7	89	80	12	20	3	38	23	10	37	27	54
BTBD17	0	0	0	0	0	0	0	0	0	1	0	0	0	1	0	0	0	0	0	1	0	0	0	0	0	1	0	1	0	1	1	0	0	0	0	0	0	0	0	0	0	0	0	0	0
BTBD18	0	0	0	0	0	0	0	0	0	0	0	0	0	0	0	0	0	0	0	0	0	0	0	0	0	1	0	0	0	0	0	1	0	0	0	0	0	0	0	0	0	0	0	0	0
BTBD19	64	54	19	61	45	43	6	7	21	23	12	21	27	43	3	37	12	10	29	44	32	20	52	11	29	23	28	12	23	7	33	64	85	72	44	19	14	14	12	21	44	116	7	12	0
BTBD2	610	795	409	804	476	346	318	917	461	409	282	473	771	228	474	781	784	750	688	516	513	614	591	399	326	533	619	380	822	688	1437	394	504	421	811	827	755	551	608	713	428	356	581	604	770
BTBD3	270	388	358	324	305	231	214	1067	381	648	300	686	257	495	521	525	558	451	317	875	684	404	116	684	387	553	880	441	738	358	1166	395	505	476	504	446	1505	1054	1312	244	718	497	402	933	1403
BTBD6	115	465	247	369	272	198	242	32	235	88	158	192	94	120	23	177	55	53	29	96	107	377	185	171	87	47	17	26	351	284	578	90	182	166	597	460	480	380	370	291	310	233	275	110	124
BTBD7	645	759	614	646	505	363	279	596	513	720	368	632	707	447	492	1116	502	486	372	1098	1218	638	117	1387	860	694	656	406	916	594	1417	656	535	807	1080	1047	449	436	478	670	1069	798	393	718	662
BTBD8	34	30	21	26	23	36	4	57	19	16	17	30	48	32	26	53	34	30	19	28	29	28	5	46	18	12	33	10	31	22	45	40	31	19	68	61	19	26	27	43	62	34	12	25	26
BTBD9	257	410	282	312	238	234	168	182	268	375	144	300	471	350	325	538	395	383	430	300	396	378	239	650	387	86	107	106	297	163	460	376	385	413	667	591	449	396	486	287	559	450	257	406	391
BTC	9	35	24	14	19	5	11	16	14	43	6	17	38	2	6	36	26	17	43	21	17	31	18	63	39	10	27	3	57	32	34	24	11	21	39	69	13	8	15	8	18	10	6	27	27
BTD	243	158	145	194	173	210	392	116	380	177	489	461	295	290	125	348	126	106	78	110	276	591	42	337	157	104	91	49	357	396	624	120	162	133	430	359	264	380	213	882	111	99	1006	376	675
BTF3	2980	2449	2377	2128	1381	1766	1496	3543	1499	2817	1041	2225	1607	4213	3760	2220	3044	2522	2168	4346	3306	1662	689	5109	1868	2575	4247	1739	3140	1593	5381	2409	1409	1717	4084	4475	2331	1726	1912	2885	2071	1405	1797	3080	4798
BTF3L4	615	496	551	483	380	358	346	967	377	501	225	505	519	947	828	803	923	771	515	586	581	517	70	783	383	317	787	320	837	399	1437	538	378	555	1148	1178	539	376	497	718	630	430	229	468	512
BTF3P11	0	0	0	0	0	0	0	0	0	1	0	0	0	0	0	0	0	0	0	0	0	0	0	0	0	0	0	0	0	0	0	0	0	0	0	0	0	0	0	0	0	0	0	0	0
BTG1	1404	1081	1199	1268	712	892	871	3185	1383	1229	948	1557	1095	1036	1489	1794	608	475	1640	2183.99	1699	2164	587	1148	784	1366	1741	1424	1863	1158	2877	616	1104	1228	2843	3403	812	752	724	1471	825	673	1519	1545	1814.94
BTG2	929	420	176	769	694	400	169	542	371	287	196	386	350	379	246	512	505	484	118	127	221	433	126	584	268	220	62	224	212	121	622	277	353	301	235	160	694	531	579	277	208	220	311	627	1120
BTG3	160	198	261	161	102	131	39	300	121	157	45	128	191	250	356	158	345	352	172	227	254	293	211	244	129	83	102	73	392	181	600	147	151	158	251	301	315	246	345	127	185	131	75	282	324
BTG4	0	0	0	0	0	0	0	0	0	0	0	0	0	0	0	0	1	0	0	0	0	0	0	0	0	0	1	0	0	0	0	0	0	0	0	0	0	0	0	0	0	1	0	0	0
BTK	208	56	50	259	185	82	56	22	86	88	30	61	75	54	42	115	32	23	25	24	64	133	8	98	33	40	13	70	37	21	175	29	76	126	55	25	58	27	134	100	57	48	51	82	121
BTLA	18	2	8	23	9	15	12	4	28	4	6	10	5	8	6	6	2	3	1	6	11	34	1	65	11	3	1	14	5	5	33	6	5	11	4	1	3	6	15	23	7	4	5	11	41
BTN1A1	2	0	0	0	1	0	1	17	0	2	0	0	0	3	0	0	1	0	0	0	0	0	0	2	2	0	0	1	0	0	3	0	0	1	1	1	0	0	0	0	12	7	0	1	1
BTN2A1	204	302	201	177.21	170.99	172	111	420.8	186	314	103	244.45	190	354	107	373.84	284.72	249	285.62	339	321.78	210	66	408.75	350	140	239	176	272	137	501	216.87	318.13	388.75	517.85	414	243	173.74	296.63	168	406.83	386.79	149	315	456
BTN2A2	140	93	52	146.79	101.01	96	67	64.2	98	116	59	116.55	85	126	37	88.16	134.28	100	82.38	54	106.22	134	39	170.25	130	47	69	66	64	32	277	44.13	104.87	161.25	117.15	156	62	79.26	220.37	102	93.17	125.21	82	143	184
BTN2A3P	35	28	6	39	29	30	4	31	26	22	11	15	31	11	7	10	22	22	25	21	9	21	8	29	26	5	14	0	12	5	37	24	32	29	36	29	13	26	39	15	38	45	9	16	13
BTN3A1	508.7	464.85	354.05	548.86	445.8	347.84	336.68	244.8	422.34	614	321.01	739.01	534.2	607.03	385.3	861.01	1099.02	966.94	690.34	251.09	338.89	597.67	125.31	504.39	318.79	232.29	399.92	262.48	939.62	416.01	2165.62	408.35	399.24	503.12	436.6	329.41	135.32	203.09	1095.81	465.29	628.81	669.21	282.63	595.62	1140.57
BTN3A2	668.12	378.03	270.16	538.68	406.49	394.2	264.02	324.75	362.6	624.51	282.62	657.2	622.86	551.64	337.13	1038.59	1354.15	1170.18	369.48	288.69	336.68	596.88	142.22	943.79	463.86	323.94	570.4	327.97	1038.59	474.17	2542.16	232.54	447.22	504.51	468.15	388.2	166.75	231.15	1188.44	599.98	722.31	678.06	355.29	780.33	1466.03
BTN3A3	373.18	146.12	111.79	325.46	224.7	167.97	146.3	109.45	211.07	340.49	163.36	299.79	241.94	181.33	129.57	351.4	309.84	209.89	179.17	102.22	126.43	352.45	73.47	267.81	174.35	162.77	219.68	135.55	367.78	157.82	884.21	148.11	209.54	246.38	184.25	108.39	109.93	135.76	701.76	341.73	213.88	239.74	187.09	366.06	658.4
BTNL10	0	0	0	0	0	0	2	0	0	0	0	0	0	0	0	0	0	0	0	0	0	0	0	0	0	0	0	0	0	0	0	0	0	0	0	0	0	0	0	0	0	0	0	0	0
BTNL2	1	0	0	0	0	0	0	1	0	0	0	0	0	0	0	0	0	0	0	0	0	0	0	0	0	0	0	0	0	0	0	0	0	0	0	0	0	0	0	0	0	0	0	0	0
BTNL3	3	0	0	32.27	10.72	4	1.1	0	4.31	54.52	5.11	25.52	7.35	0	0	0	0	0	0	0	0	0	0	0	0	0	0	1	0	0	0	0	0	0	0	0	4.51	7.59	4	2	407.56	126.73	0	1.03	2.02
BTNL8	0	35	17	79.73	54.28	15	27.9	8	40.69	215.48	35.89	100.48	7.65	3	0	4	3	0	1	4	11	19	9	4	5	7	1	23	7	4	9	9	103	27	12	40	11.49	4.41	6	6	241.44	113.27	70	375.97	738.98
BTNL9	9	5	6	15	8	164	52	11	13	11	44	53	44	31	17	8	17	6	2	13	17	39	54	59	22	7	4	7	20	11	12	62	44	25	19	10	18	20	19	46	133	61	32	17	37
BTRC	453	376	365	316	236	173	161	513	204	292	179	373	322	351	346	409	475	464	260	310	294	362	89	256	202	199	222	180	301	146	475	261	297	321	438	380	468	409	441	373	369	306	213	347	361
BUB1	98	184	135	66	46	54	44	1003	123	311	26	86	290	506	412	597	533	532	216	735	495	120	42	2286	679	354	553	205	499	207	940	100	85	468	562	498	324	178	285	116	376	209	80	428	597
BUB1B	43	77.46	50.12	60.63	45	28	38	894.08	92.74	241	9	53	200.55	396.53	361.77	391.66	586.61	456.09	142.7	373.36	306.18	56.7	24	776.09	275.82	261.52	278.4	134	430.28	158.57	785.31	65	55	228.7	359.19	358	168.15	103.73	141.59	108	193.59	70.75	49.7	248.81	377.13
BUB3	1085	699	559	608	460	382	341	2734	557	874	346	795	717	1522	1068	1397	1414	1230	877	2230	1317	646	239	3091	941	748	1248	499	1347	613	2402	673	577	907	1405	1415	910	623	763	1253	1501	765	595	1594	2001
BUD13	126	96	79	128	100	87	75	410	114	151	73	157	140	182	162	162	229	194	122	183	199	139	67	373	183	106	194	94	225	137	340	107	91	157	291	270	177	150	154	184	226	175	126	231	308
BUD31	306	417	286	227	155	237	174	605	257	448	135	229	464	418	375	521	384	327	180	483	431	295	137	840	339	183	351	142	530	352	906	202	430	450	1025	1056	776	508	683	334	386	222	208	266	446
BVES	21	19	33	28	6	55	28	9	21	58	6	23	31	59	69	24	26	29	29	50	45	33	18	325	200	6	3	6	60	13	85	22	121	66	47	57	38	41	55	6	10	19	10	40	8
BVES-AS1	0	0	0	1	0	1	0	0	0	1	0	0	0	0	6	2	0	0	0	1	0	1	0	14	7	0	0	0	0	0	2	0	0	0	0	0	0	1	2	1	1	2	0	0	1
BYSL	60	296	108	43	47	63	53	322	106	225	42	63	108	218	184	218	231	198	153	191	174	134	91	179	121	137	163	103	321	219	363	69	352	641	254	233	86	61	87	57	110	76	61	159	138
BZRAP1	82	70	32	170	110	69	55	266	84	69	63	169	71	35	26	31	290	218	14	36	63	79	75	36	68	42	34	37	36	22	99	45	86	57	111	85	109	101	121	93	71	147	44	52	79
BZRAP1-AS1	7	6	4	13	15	23	7	31	33	12	3	8	5	9	6	4	16	8	4	14	8	15	10	25	19	4	6	22	5	4	37	2	10	12	8	9	9	9	15	8	6	13	3	5	11
BZW1	3620	3805	4916	2134	1350	2236	3425	6487	2827	4398	1916	3337	2580	5065	5354	4878	2513	2232	3739	8261	6232	4166	677	7471	3530	3537	4437	2399	10167	5293	16839	3283	2045	3526	8930	10810	5427	4006	4406	6052	5846	3003	2871	5876	5045
BZW2	484	1014	674	344	253	520	159	1281	325	866	118	336	424	598	684	978	1160	1088	312	857	665	364	136	1218	378	866	1273	607	1070	496	1450	376	370	338	1172	1177	1172	713	817	607	668	331	292	787	1104
C10orf10	833	2184	2704	1522	773	1304	602	1196	879	1070	896	1558	1222	973	182	1379	1144	1471	1885	725	974	1601	1664	648	470	394	1029	197	1011	637	1847	1375	945	765	3259	3669	865	1630	1657	1327	763	718	662	1108	1145
C10orf105	2	8	2	4	1	3	0	3	4	3	1	1	0	0	1	5	3	3	0	2	1	6	0	5	0	7	2	7	0	1	2	0	3	1	1	0	0	5	1	0	3	7	2	6	1
C10orf107	1	1	1	3	1	6	2	0	1	0	0	0	3	4	1	19	0	0	5	3	2	1	0	2	1	2	2	0	2	0	1	0	1	7	0	1	10	6	6	1	7	6	0	0	3
C10orf11	26	49	29	49	31	38	55	9	71	23	46	51	67	25	5	58	22	10	4	11	22	79	6	82	46	12	3	8	44	36	84	17	54	41	54	41	59	56	40	112	16	18	115	66	141
C10orf111	1	5	1	0	0	1	1	1	2	0	0	2	0	5	8	10	2	3	0	0	1	0	0	0	2	0	1	1	3	3	4	0	2	0	2	0	1	4	2	1	0	0	2	0	1
C10orf113	1	0	0	1	1	0	0	7	3	3	0	1	4	1	3	2	1	3	2	1	3	0	0	0	3	3	0	0	0	0	1	2	0	0	0	0	1	1	1	0	3	3	0	0	0
C10orf12	263	378	264	268	191	146	77	670	216	354	151	312	506	313	382	451	341	317	183	383	373	247	93	350	228	197	213	138	343	191	537	197	309	370	367	318	246	268	283	183	644	464	134	379	369
C10orf120	0	0	0	0	0	0	0	0	0	0	0	0	0	0	0	0	0	0	0	0	0	0	0	0	0	0	0	0	0	0	0	0	0	0	0	0	0	0	0	0	0	0	0	0	0
C10orf126	0	0	0	0	0	1	3	10	1	0	2	9	0	2	1	1	0	0	0	21	29	0	0	5	1	0	1	1	72	29	89	0	0	7	1	2	0	0	0	2	0	0	1	0	0
C10orf128	180	109	98	146	126	77	79	16	85	85	27	54	55	65	33	124	48	41	42	44	73	191	39	102	79	44	82	53	74	29	325	31	71	121	76	81	44	40	178	102	48	46	36	66	88
C10orf131	7	3	3	7	4	1	2	1	3	2	1	3	1	2	0	3	2	4	1	6	1	2	0	1	4	1	2	3	2	0	8	1	10	12	1	1	2	0	3	3	8	7	0	2	0
C10orf142	0	0	0	1	0	0	1	3	1	0	0	1	0	1	0	0	0	0	0	0	0	0	0	0	0	0	0	0	0	0	0	0	1	3	0	0	0	0	1	3	0	2	1	0	0
C10orf2	105	150	87	88	90	62	70	323	94	75	36	90	188	309	175	158	210	229	109	220	223	76	57	96	56	158	188	101	267	155	304	94	106	128	190	164	68	83	83	83	130	96	66	129	190
C10orf25	16	48	58	25	18	20	31	100	25	23	24	46	23	70	20	67	7	17	47	25	42	43	22	16	14	4	17	4	12	18	31	18	29	27	138	119	21	28	27	85	52	39	41	26	39
C10orf32	127	125	208	287	134	146	894	363.1	361	151.19	416	590	244	500	206	468	213.06	193.49	145.02	206	229	578	64.44	330	114	93	86.22	81	339	352	651	168.62	154	210	332	287	477	426	341	714	250	176.54	433	364	455
C10orf32-ASMT	0	0	0	0	0	0	0	21.73	0	21.81	0	0	0	0	0	0	35.94	24.74	17.98	0	0	0	25.04	0	0	0	5.78	0	0	0	0	13.38	0	0	0	0	0	0	0	0	0	10.6	0	0	0
C10orf35	20	48	31	10	8	6	12	80	18	27	5	22	48	47	28	54	54	40	65	30	31	24	22	41	31	14	16	9	67	57	57	21	14	9	25	26	16	8	14	9	37	24	8	25	28
C10orf53	0	0	0	0	0	0	0	0	0	0	0	0	0	0	0	0	0	0	0	0	0	0	0	0	0	0	0	0	0	0	0	0	0	0	0	0	0	0	0	0	0	0	0	0	0
C10orf54	908	934	463	631	489	272	306	404	430	455	285	683	1088	391	430	1061	1009	1019	394	447	425	739	306	487	445	310	163	517	313	185	883	292	530	404	746	656	252	162	376	653	873	570	210	457	715
C10orf55	12	11	7	5	5	5	0	10	2	3	0	1	2	0	6	14	12	4	12	5	3	2	1	3	4	2	5	6	3	0	4	2	6	13	3	5	0	1	1	10	1	7	0	4	1
C10orf62	0	0	2	0	1	1	0	0	3	0	1	2	2	0	3	1	2	1	0	0	2	3	0	0	4	5	0	0	0	2	0	0	0	1	1	1	2	3	0	3	0	0	6	3	0
C10orf67	1	1	0	0	0	5	0	1	0	0	0	0	3	0	0	4	0	0	0	0	1	1	0	2	2	1	0	2	0	0	4	0	7	11	5	2	1	0	2	0	1	0	3	8	6
C10orf71	0	0	0	0	0	15	0	2	0	46	0	0	1	0	0	0	0	0	0	0	1	58	0	230	1	0	0	2	14	6	2	1	2	0	0	0	7	0	0	1	1	14	1	30	4
C10orf71-AS1	0	0	0	0	0	0	0	0	0	0	0	0	0	0	0	0	0	0	0	0	0	0	0	8	0	0	0	0	0	1	0	0	0	0	0	0	0	0	0	0	0	0	0	0	0
C10orf76	306	296	176	375	294	197	153	466	236	281	143	294	350	246	206	344	301	362	269	322	309	296	115	196	153	114	137	79	250	129	386	225	255	301	300	268	194	210	231	271	347	344	223	337	386
C10orf82	0	0	0	0	0	0	0	0	0	0	0	0	0	11	0	0	0	0	0	0	0	0	0	4	0	0	0	0	0	1	1	0	0	0	0	0	0	0	0	0	0	0	0	0	0
C10orf88	98	101	84	88	48	57	49	290	66	113	32	94	83	156	115	140	74	78	92	183	125	85	40	292	129	32	51	33	185	85	217	67	87	109	113	113	92	88	96	95	112	92	45	126	136
C10orf90	0	1	0	1	0	3	0	1	2	0	3	0	1	0	0	0	0	0	2	1	0	5	2	0	0	0	0	1	39	14	29	0	1	4	0	0	0	2	1	0	0	0	0	1	2
C10orf91	1	6	2	2	2	0	0	2	0	1	0	0	0	2	2	3	9	7	2	9	7	1	9	0	0	9	5	0	10	3	10	0	1	0	1	0	1	0	4	0	5	1	0	0	0
C10orf95	13	7	0	9	6	2	1	7	3	6	0	4	5	9	10	9	5	3	25	12	8	10	22	6	2	8	9	3	6	7	11	11	12	6	3	3	13	16	9	4	12	3	12	17	20
C10orf99	0	3	22	0	0	0	0	0	0	0	0	0	0	0	503	0	54	42	0	0	0	1	0	0	0	0	7	0	4	1	20	0	10	0	0	0	0	0	0	0	8	6	0	5	0
C11orf1	142	49	56	82	77	87	102	324	88	101	58	112	69	82	88	123	254	309	50	222	175	97	20	119	67	91	195	79	120	58	194	100	48	32	174	165	126	86	69	160	164	69	128	149	226
C11orf16	0	2	0	0	0	0	0	2	0	5	0	0	0	10	0	4	0	0	0	5	1	1	0	0	1	2	2	0	1	0	0	0	0	0	0	0	0	0	0	0	0	0	0	0	0
C11orf21	10	2	7	18	14	12	24	110	12	4	6	7	2	3	1	2	6	4	2	225	99	11	8	15	7	8	20	11	5	2	40	2	16	4	1	1	3	3	7	30	3	4	3	8	12
C11orf24	253	456	359	285	186	165	317	339	255	605	216	429	231	426	313	503	235	216	171	334	357	422	147	391	212	149	152	90	727	370	969	209	249	255	570	666	1414	1134	1272	357	319	282	365	489	781
C11orf30	239	180	166	219	220	181	103	436	177	204	105	247	230	220	237	424	366	344	226	231	266	221	45	554	348	146	227	149	300	117	430	235	263	263	332	280	323	265	344	248	399	308	167	301	321
C11orf31	615	705	426	525	335	426	708	1290	578	695	308	492	461	826	564	734	612	566	547	754	585	552	780	613	232	372	594	299	421	275	821	225	334	355	1153	1145	665	385	465	781	563	305	523	715	997
C11orf39	0	0	0	0	0	0	0	0	0	0	0	0	0	0	0	0	0	0	0	0	0	0	0	0	0	0	0	0	0	0	0	0	0	0	0	0	0	0	0	0	0	0	0	0	0
C11orf40	0	0	0	0	0	0	0	0	0	0	0	0	0	0	0	0	0	0	0	0	0	0	0	0	0	0	0	0	0	0	0	0	0	0	0	0	0	0	0	0	0	0	0	0	0
C11orf42	0	0	0	0	0	0	0	0	0	0	0	0	0	0	0	0	0	0	0	0	0	0	0	0	0	0	0	0	0	0	0	0	0	0	0	0	0	0	0	0	0	0	0	0	0
C11orf44	1	7	1	5	0	0	0	2	0	1	0	0	0	0	1	3	0	3	1	0	0	0	4	0	0	0	1	3	2	4	11	0	1	1	2	0	0	0	0	7	0	0	0	1	0
C11orf45	64	22	9	46	30	17	4	20	36	54	6	21	76	47	42	50	156	135	34	21	33	30	13	71	34	21	37	14	30	13	57	34	14	30	61	80	42	28	48	35	19	18	13	25	35
C11orf49	123	235	119	155	123	72	33	237	93	236	65	146	214	146	246	271	197	169	112	195	205	92	108	326	159	82	173	67	144	79	208	72	112	182	266	260	163	126	164	122	240	194	107	236	400
C11orf52	77	75	64	58	55	26	52	99	92.95	85	72	153	84	75	63.51	47	93	71.93	54	79	77.95	95	53	94	38	13	41	17	120.31	100	169	64	64	35	125	105.54	175	117.5	101	149.11	80	49	129	235.52	278
C11orf53	1	4	3	3	3	4	2	29	7	24	3	10	6	3	13	0	0	0	0	1	3	2	1	9	3	2	0	1	5	1	7	5	21	5	14	11	36	16	22	3	3	1	2	16	40
C11orf54	326	252	449	232	234	266	1529	857	829	310	950	1125	425	574	429	1538	406	377	302	415	630	1166	70	358	149	142	306	118	1036	968	1844	356	207	196	914	783	684	669	466	2390	705	416	2199	918	1689
C11orf57	356	257	242	311	220	243	255	762	268	380	162	340	252	477	280	311	416	449	325	547	403	321	103	631	335	246	451	236	397	216	735	236	216	266	598	669	395	290	319	366	511	353	259	496	571
C11orf58	1358	1362	1166	1084	733	907	1431	2485	1247	1213	652	1278	827	1547	1222	1970	1696	1368	1389	2018	1771	1357	646	1448	723	833	1586	715	1977	983	3228	1062	761	1296	2131	2165	1442	1024	1249	1647	1563	1015	1126	2300	2492
C11orf63	88	60	30	89	61	72	8	37	28	48	11	29	96	64	68	126	49	61	135	95	65	51	33	182	92	49	50	40	109	51	157	51	80	133	77	90	63	55	49	42	63	60	31	50	42
C11orf65	3	2	1	1	4	4	4	9	2	5	1	6	9	2	4	1	11	10	3	10	13	3	0	3	10	3	5	0	3	1	11	1	0	1	2	4	5	5	4	7	5	4	12	4	7
C11orf68	165	251	108	206	97	115	74	229	121	115	85	121	179	176	173	218	240	237	208	162	141	172	155	274	128	96	157	93	133	125	201	98	124	115	212	230	135	88	115	174	151	148	139	166	174
C11orf70	20	15	16	29	25	23	1	9	14	31	6	12	38	14	59	1121	6	8	43	78	60	14	11	32	30	21	37	18	6	2	18	12	40	32	16	14	14	10	10	22	10	25	3	15	8
C11orf71	73	54	67	61	52	60	120	146	107	75	66	110	70	99	86	64	78	69	31	51	89	85	20	374	157	44	41	46	118	105	194	29	64	48	87	84	52	93	64	191	48	38	129	95	95
C11orf72	1	0	0	1	1	0	0	0	1	0	0	0	0	0	2	1	2	1	1	0	0	1	0	0	0	2	1	0	3	0	1	1	0	0	1	0	1	1	0	3	0	0	1	0	1
C11orf73	293	231	233	140	83	114	131	460	180	279	69	162	133	367	223	632	204	211	162	255	239	197	37	497	188	113	219	124	155	97	350	162	119	151	399	446	251	155	238	237	213	150	117	224	300
C11orf74	54	71	72	49	39	52	93	165	60	89	21	60	62	102	54	112	75	71	54	146	112	68	13	112	71	45	55	42	77	47	141	27	49	63	142	164	74	66	64	82	63	56	50	83	99
C11orf80	228	222	133	95	108	67	31	341	70	75	50	113	196	87	105	442	174	118	159	174	231	128	92	162	127	121	174	127	250	140	399	63	98	100	306	338	154	135	120	119	404	251	50	157	138
C11orf84	125	111	41	94	64	41	22	345	89	116	27	70	130	325	164	140	220	180	128	199	144	109	235	186	106	83	242	67	115	54	187	57	124	137	161	175	114	81	136	98	148	93	55	137	182
C11orf85	0	1	1	0	0	0	0	1	0	0	1	2	4	0	2	11	0	0	6	31	24	1	1	1	2	0	0	0	16	6	6	0	2	0	0	0	0	1	0	0	1	2	1	0	0
C11orf86	3	12	8	29	4	1	1	6	1	22	2	3	1	12	89	16	0	1	0	20	12	0	1	1	1	0	11	0	86	36	167	28	13	34	19	57	13	9	5	7	48	30	7	70	147
C11orf87	2	0	0	2	0	0	0	0	0	0	0	0	0	0	0	0	0	2	0	0	0	0	0	0	0	0	0	2	0	0	0	0	2	4	0	0	2	0	1	1	1	0	0	0	0
C11orf88	0	0	0	0	0	1	0	0	0	1	0	0	2	0	0	6	0	0	0	0	0	0	0	0	0	0	0	0	0	0	0	0	0	0	0	0	0	0	1	0	0	0	0	0	0
C11orf91	15	30	26	1	4	1	2	3	3	18	0	1	3	4	2	13	5	6	21	6	6	2	0	0	1	2	5	2	4	3	13	2	6	5	41	31	1	0	0	21	5	7	0	4	4
C11orf94	0	0	0	0	0	0	0	1	0	0	0	1	0	1	0	0	0	1	1	0	0	0	1	0	0	0	0	0	0	0	0	0	0	0	0	1	1	0	0	0	0	0	0	0	0
C11orf95	184	106	91	180	127	215	223	267	201	91	132	205	156	296	114	256	231	198	289	259	193	282	321	194	154	168	434	136	272	168	406	135	330	300	224	192	327	296	306	233	581	427	200	212	166
C11orf96	107	159	98	74	76	112	94	26	153	128	57	140	73	137	36	252	45	48	44	107	116	147	141	151	581	30	17	16	266	78	251	201	395	391	118	149	149	243	241	64	167	301	60	81	85
C11orf97	0	0	1	0	2	0	4	0	1	1	2	2	0	1	0	5	0	0	0	2	0	2	0	0	0	1	0	1	1	0	0	0	0	2	4	0	0	1	0	3	0	0	3	1	3
C11orf98	185.77	229.59	174.78	134.01	104.45	82.19	137.61	569.17	139.98	352.74	78.16	171.8	149.81	335.07	293.2	324.93	210.52	244.45	123.99	222.94	231.31	175.71	118.98	229.58	95.53	131.47	244.31	68.6	346.01	186.27	484.79	89.96	105.69	126.11	340.44	378.77	212.55	115.06	201.36	193.65	270.82	146.81	115.33	251.38	354.44
C12orf10	242	175	114	229	135	121	154	187	139	139	102	233	182	387	246	275	205	142	312	205	281	188	161	371	156	174	259	126	254	149	360	142	148	139	365	435	206	167	184	340	175	134	143	155	259
C12orf29	163	70	173	151	97	153	311	350	191	141	100	215	108	374	281	308	170	163	302	290	278	294	32	290	109	229	585	232	379	183	595	173	136	229	488	515	163	157	165	342	234	121	204	311	419
C12orf4	340	271	248	274	190	185	160	513	219	428	50	186	204	1077	337	312	327	251	107	269	224	222	26	573	215	320	380	282	331	114	572	185	234	370	539	555	296	184	258	327	400	251	117	211	249
C12orf40	0	0	0	0	0	0	0	0	0	0	0	0	0	0	0	0	0	0	0	0	0	0	0	0	0	0	0	0	0	0	0	0	0	0	0	0	0	0	0	0	0	0	0	0	0
C12orf42	2	0	0	1	1	0	0	1	0	1	0	1	0	2	0	0	3	1	0	0	1	1	1	5	0	2	0	2	0	0	2	0	0	0	0	1	0	0	0	0	1	0	2	0	3
C12orf43	170	222	115	102	114	74	91	84	87	123	73	147	158	198	191	217	74	85	181	232	228	103	64	385	197	131	160	82	201	144	321	89	83	138	373	411	79	73	132	132	166	97	95	161	178
C12orf45	77	82	78	53	40	36	43	217	60	87	38	45	30	98	99	95	46	46	49	122	116	44	13	79	36	68	131	33	139	48	190	51	40	39	100	108	53	45	44	73	84	45	57	76	116
[truncated: 24,468 more rows]
