# Supplementary material for: Entinostat in combination with nivolumab in metastatic pancreatic ductal adenocarcinoma: a phase 2 clinical trial
Source: Nat Commun. 2024 Nov 12;15:9801. doi: 10.1038/s41467-024-52528-7 (PMC11557583; doi:10.1038/s41467-024-52528-7)
Supplement: Supplementary file 30 — Source Data [file 41467_2024_52528_MOESM30_ESM.xlsx]

## Sheet: Fig6,SD12-13_lymphoid_prop
patientID	timepoint	B	DNT_I	DNT_II	DNT_III	M	NK_I	NK_II	NK_III	NK_IV	TcEFF_I	TcEFF_II	TcEFF_III	TcEFF_IV	TcEFF_V	TcEFF_VI	TcEM	TcN	ThCM_I	ThCM_II	ThCM_III	ThCM_IV	ThCM_V	ThCM_VI	ThEM_I	ThEM_II	ThEM_III	ThEM_IV	ThEM_IX	ThEM_V	ThEM_VI	ThEM_VII	ThEM_VIII	ThEM_X	ThN_I	ThN_II	ThN_III	ThN_IV	ThN_V	Treg	RECIST
J1798_P28	Baseline	12.4329	0.137423	0.324111	0.282625	25.1484	1.06827	3.23593	1.3509	1.52462	0.287811	0.267068	0.458942	0.409677	1.41831	0.941219	2.23507	3.12184	2.61363	1.05012	0.829725	2.20136	1.38979	0.378562	0.78046	2.02505	0.731195	0.707859	0.363005	1.21607	3.30853	0.650815	0.189281	0.464127	10.5842	3.62227	5.75881	2.92478	1.69575	1.86947	R
J1798_P42	C1D1	5.42245	0.150352	4.76442	4.48128	8.02531	0.907973	3.06953	1.59335	0.30461	0.777146	0.384668	1.47814	2.25529	6.88692	1.26921	2.06002	5.84422	2.59504	0.347568	1.41566	7.70898	3.18279	0.400289	0.765431	1.61092	0.909925	1.17158	0.663894	1.0388	3.86621	0.579931	0.585789	5.40097	7.52348	2.06198	3.91502	2.16547	0.648273	1.76713	NR
J1798_P28	C1D1	7.72001	0.138297	0.260163	0.175268	38.5631	0.976298	2.30724	1.09543	1.03792	0.283441	0.284811	0.406677	0.549082	1.16115	0.564144	2.04023	2.64134	2.90972	0.659994	0.505265	1.5199	1.28712	0.569621	1.02148	1.92247	0.47651	0.623023	0.565513	1.10364	3.55876	0.528543	0.24784	0.353275	9.10846	2.07857	5.5319	2.4428	0.918788	1.86222	R
J1798_P41	Baseline	5.20859	0.276227	0.424747	2.24766	15.3372	2.22685	4.32788	0.916659	1.19099	1.9913	0.536373	1.36127	0.893009	8.59521	2.80201	0.993284	4.20206	2.13319	0.652729	0.490966	4.5587	1.37262	0.490966	0.700974	1.37546	0.239334	0.595024	0.546779	0.641377	2.43969	0.531643	0.113518	2.1682	10.8599	5.01372	4.47924	4.11787	0.978148	1.96859	NR
J1798_P41	C1D1	2.82075	0.110202	0.283983	1.37117	35.0824	4.13682	2.73174	0.913407	1.65727	1.32666	0.370873	1.08507	0.449286	5.96151	3.81257	0.635782	3.2552	2.98606	1.17196	0.277625	1.94761	0.599754	0.214047	0.809562	0.635782	0.0296698	0.235239	0.1759	0.300937	0.93248	0.14623	0.0360276	1.69542	11.7556	2.52829	3.88463	1.94761	0.985462	0.69936	NR
J1798_P7	Baseline	3.30996	0.321888	0.247031	0.043667	8.13953	0.380527	3.38981	1.4747	0.330622	0.0274478	0.74733	0.378032	1.15655	0.217088	0.212097	1.33122	7.25621	4.06727	0.622567	0.921998	5.04791	1.66059	0.823435	0.517766	1.61194	0.580148	0.975646	0.321888	0.664987	3.56947	0.55769	0.271983	0.0386765	21.0762	8.25556	8.79828	6.3966	1.60445	2.65121	NR
J1798_P7	C1D1	2.15194	0.155966	0.175709	0.0473821	37.2917	0.615968	2.7067	0.679144	0.465924	0.0394851	0.544895	0.325752	0.700861	0.341546	0.367212	1.01279	4.75006	6.04517	1.15691	0.351418	2.12035	0.734423	0.294164	1.13125	0.866698	0.112533	0.562663	0.122404	0.454079	1.60507	0.15794	0.136224	0.132275	17.8196	3.40362	5.44302	2.65735	1.03648	1.28327	NR
J1798_P19	Baseline	6.13838	0.11426	0.5045	1.43264	11.9832	1.70335	6.85558	1.95472	0.738293	1.61018	0.275981	1.3008	1.99163	19.665	2.21488	1.65237	2.6561	1.79475	0.516805	1.15314	4.03248	1.13908	0.174026	0.587119	0.805091	0.509774	0.76466	0.297075	0.692589	3.77408	0.249613	0.226761	8.21614	4.96062	2.1973	2.00394	1.29025	0.358599	1.46428	NR
J1798_P19	C1D1	6.22216	0.147533	0.398195	1.09432	11.9115	0.766311	4.31283	1.60424	0.539999	1.33782	0.353792	1.98095	3.5279	17.1697	1.95087	2.03251	2.51952	1.55124	0.525675	1.24472	5.2854	1.61283	0.315119	0.631669	0.713314	0.564349	0.837929	0.557187	1.05135	7.2377	0.338036	0.204827	7.27781	4.01919	2.90196	1.87066	1.76753	0.313686	1.30774	NR
J1798_P42	Baseline	6.19374	0.136077	5.06475	3.0864	5.19783	0.677393	2.70957	1.39815	0.245237	0.480007	0.441128	1.21572	2.1548	6.42402	1.48787	1.93498	7.69208	2.61387	0.334958	1.22918	8.46218	2.91892	0.438137	0.631037	1.79891	0.708796	1.29946	0.442623	0.976463	4.15857	0.388791	0.438137	4.47109	8.40685	3.4722	4.85091	3.27033	0.654963	1.49385	NR
J1798_P8	Baseline	4.28316	0.284428	0.431662	2.57324	13.1406	4.70143	5.24854	1.84209	2.07967	2.6937	0.356372	1.5928	2.19512	15.677	3.41649	0.660878	4.4672	0.747879	0.470143	0.326256	2.26037	1.90232	0.337968	0.441701	0.781341	0.445047	0.41995	0.639127	0.448393	2.28881	0.3982	0.351353	3.83644	6.9618	3.21069	3.40812	3.08856	0.399873	1.19125	NR
J1798_P38	C2D1	2.74187	0.100599	0.0984589	0.0663527	17.9837	2.64341	2.54709	0.905394	1.18793	0.107021	0.494435	1.23288	1.24572	0.532962	0.52226	1.32277	6.41481	5.15625	1.41267	1.09375	2.04409	1.25214	0.224743	0.759846	1.26712	0.395976	0.241866	0.271832	0.993151	1.48116	0.271832	0.15625	0.164812	26.5818	3.75856	7.85317	1.93065	1.40839	1.13228	R
J1798_P8	C1D1	5.46872	0.2152	0.481368	1.77634	9.88598	3.73013	4.61925	2.27659	2.1671	3.42621	0.303923	1.70083	2.51067	18.3109	3.9189	0.883452	4.02273	0.924982	0.738098	0.345452	1.80277	2.10292	0.241628	0.556877	0.798505	0.639937	0.366217	0.664477	0.392645	2.21052	0.466266	0.422849	3.91702	6.94492	3.36014	3.03923	2.60694	0.460603	1.29875	NR
J1798_P5	Baseline	4.30139	0.0623179	2.79126	1.11593	15.7302	1.06375	2.14924	0.498543	0.323184	0.714482	1.09709	1.92896	1.73186	4.71587	1.09419	1.23911	6.75642	5.43325	1.05506	2.40866	6.79555	1.59708	0.618832	1.53041	1.7449	0.663758	1.29418	0.526079	2.49417	6.01006	0.592745	0.340575	0.231881	8.4564	2.37098	4.0724	1.78258	0.657961	2.00867	NR
J1798_P5	C1D1	2.61064	0.0911936	3.11667	1.29101	22.6911	1.10148	3.11489	0.835047	0.268216	0.461332	0.838623	2.02235	1.93473	5.67546	0.759946	0.94591	5.81314	4.51855	0.895843	1.81314	5.61824	1.70407	0.556102	1.46804	1.2338	0.581135	1.33751	0.634779	1.95262	5.33035	0.482789	0.377291	0.318283	7.49754	2.23871	3.65668	1.80778	0.482789	1.92222	NR
J1798_P5	C2D1	1.63308	0.142261	2.30931	0.758078	34.6709	0.824336	3.02452	1.6896	0.28842	0.372218	0.816541	2.60942	1.94489	4.88756	0.752231	1.03091	4.04568	2.7244	0.555404	1.1985	5.17792	2.09884	0.861363	0.697665	1.05819	0.672331	1.01142	0.695717	1.31738	4.29318	0.633355	0.391706	0.155903	5.03177	1.85719	3.30124	1.78119	0.372218	2.31321	NR
J1798_P1	Baseline	6.58122	0.122533	0.235262	1.46304	14.0753	3.27284	10.8368	4.15385	1.21552	1.63948	0.213207	0.416611	1.22533	12.6478	1.36379	0.953303	0.650648	0.944726	0.503609	0.599184	3.91124	1.70565	0.45337	1.10402	0.869981	0.909191	2.20681	1.09544	0.56365	4.88169	0.564875	0.528115	3.55099	2.91872	3.06576	2.51069	2.86113	0.292853	2.89177	NR
J1798_P1	C1D1	5.52828	0.0945903	0.213204	1.31526	14.9243	2.83621	9.10019	5.63338	0.917376	1.16661	0.180172	0.525502	1.42486	10.5596	1.12307	0.998454	0.740207	1.51495	0.536012	0.807771	3.72506	2.099	0.46094	1.51645	1.05701	1.10055	2.03594	1.38732	0.660631	4.94722	0.714683	0.555531	3.44279	3.83316	2.94882	3.05692	3.05542	0.261249	3.00137	NR
J1798_P38	Baseline	6.1751	0.25161	0.12083	0.0355381	6.99248	0.577139	1.98729	0.557238	0.260139	0.0710762	0.655323	1.06188	2.11665	0.572874	0.253031	1.37177	7.04508	3.4472	0.380969	2.38674	5.56243	2.1465	0.409399	0.289991	1.9219	0.882767	0.380969	0.508906	1.22393	4.13948	0.540179	0.123673	0.116565	24.6009	7.89941	6.83611	2.92692	0.951	2.219	R
J1798_P38	C1D1	4.85912	0.13361	0.121852	0.0897858	4.12801	0.890376	2.87101	1.07529	0.273633	0.0726837	0.526957	0.945958	1.87802	0.770661	0.185985	1.02826	9.1154	1.92826	0.147505	1.41413	4.82599	2.4627	0.576126	0.16247	1.57339	0.833725	0.404036	0.691564	1.08384	4.44226	0.625294	0.192398	0.146436	23.4843	8.31053	10.6385	4.1868	0.632776	2.2703	R
J1798_P27	Baseline	8.99772	0.137096	0.185607	0.215135	23.2283	1.60719	4.91437	1.54391	0.615878	0.20459	0.377542	0.866869	1.27816	2.782	0.719227	1.63461	4.20569	1.22965	0.246773	1.51228	10.4552	2.43609	0.495655	0.474563	0.906943	1.00186	1.04826	0.689699	0.497764	3.30296	0.698135	0.213026	0.778284	5.73273	3.23547	4.92702	4.19092	0.369105	2.04379	NR
J1798_P24	C1D1	1.31686	0.152303	0.354755	1.51746	30.3603	0.973254	2.474	1.5156	0.492199	1.02526	2.69688	1.82949	2.10253	8.17608	1.26672	0.527489	4.57838	0.852526	0.293462	0.258172	2.25669	1.71062	0.462481	0.432764	0.523774	0.222883	0.219168	0.783804	0.815379	3.97845	0.442051	0.165305	6.26857	6.76634	6.17385	2.14525	3.00149	0.293462	0.573923	NR
J1798_P27	C1D1	6.01497	0.178033	0.148966	0.221633	10.8836	1.77488	5.16295	1.74945	0.813865	0.279766	0.466882	1.07728	1.48058	2.84671	0.735748	2.23813	5.62439	4.42357	0.683065	3.04109	10.9127	2.07826	0.486866	0.888348	1.25168	0.977364	1.05003	0.410566	0.744832	3.41896	0.410566	0.20165	0.841115	9.33038	3.29906	6.68895	4.28187	0.743015	2.13821	NR
J1798_P9	Baseline	13.9731	0.152152	0.14247	0.201948	57.8483	3.38608	4.35432	0.683302	0.803641	0.0387297	0.217163	0.337501	0.632123	1.03187	0.257276	0.748312	0.336118	1.45236	0.17705	0.318137	2.97942	1.03464	0.359633	0.28079	0.910147	0.20748	0.403895	0.300155	0.450924	1.93233	0.446774	0.0691601	0.14247	0.432942	0.243444	0.532533	0.45369	0.106507	1.62111	NR
J1798_P9	C1D1	9.22777	0.202095	0.317048	0.255864	52.745	3.49495	5.23408	1.59451	1.2274	0.0556225	0.268842	0.656346	1.31455	1.25151	0.3634	1.04014	0.424585	1.43321	0.44498	0.613702	4.01409	1.71503	0.589599	0.465375	1.07722	0.520997	0.762028	0.533976	0.556225	2.94614	0.53583	0.159451	0.150181	0.45425	0.302216	0.565496	0.624826	0.137202	1.7243	NR
J1798_P40	Baseline	7.39528	0.144917	0.140388	0.150955	24.263	0.973658	2.18432	0.418145	0.235489	0.0860442	0.451355	0.772889	1.52011	1.47785	0.387954	0.397011	9.59469	0.963092	0.181146	0.875538	4.34901	1.83108	0.603819	0.243037	0.585705	0.407578	0.714016	0.259642	0.624953	3.05382	0.188693	0.169069	0.0996302	12.5021	8.41875	6.18764	5.30002	0.662692	1.185	NR
J1798_P40	C1D1	3.78347	0.268296	0.196254	0.233517	20.3135	0.852089	2.18612	0.680678	0.322949	0.151538	0.402444	1.13032	3.41581	2.54385	0.571372	0.514235	9.71829	0.814826	0.231033	0.8347	5.19948	2.96368	0.812342	0.377602	0.608635	0.854573	1.13778	0.553982	0.536593	4.20579	0.196254	0.39996	0.126695	10.0835	8.87614	5.51746	6.50122	0.496845	1.3862	NR
J1798_P30	Baseline	2.09312	0.175002	0.158884	0.54458	22.4705	0.703463	3.43672	1.26992	0.254444	0.967118	0.788662	0.78751	1.90545	9.41098	0.916459	0.568757	4.11371	1.58769	0.32007	1.09261	10.1087	2.72865	0.879617	0.516948	1.37008	0.69195	1.74427	0.647048	0.612508	5.47803	0.621719	0.335037	4.03311	6.64548	3.4137	2.29691	2.02404	0.360367	1.92618	NR
J1798_P30	C1D1	1.26782	0.151382	0.0779172	0.28718	38.2284	0.662296	2.42434	0.670088	0.188114	0.532063	0.516479	0.566569	1.12312	5.40634	0.605528	0.366211	4.2476	1.57727	0.244883	0.687897	7.8162	2.4978	0.652278	0.40183	1.34797	0.49867	1.28563	0.386247	0.45192	3.27586	0.375115	0.248222	2.10599	8.14902	3.67435	2.61245	2.40207	0.439675	1.54721	NR
J1798_P24	Baseline	1.09846	0.230091	0.818969	1.59374	15.7398	1.11536	3.46307	2.23981	0.443283	1.32465	6.27226	2.57	3.70486	11.775	1.26745	0.913865	4.19884	0.597977	0.278189	0.356186	2.82999	1.48194	0.601877	0.497881	0.665575	0.311988	0.425084	0.952864	1.29475	7.03663	0.591478	0.211892	6.48415	5.1582	5.98757	1.78483	2.5648	0.168994	0.947664	NR
J1798_P34	Baseline	8.73351	0.00669748	0.261202	0.200924	48.7643	3.95821	7.66861	2.50486	0.676445	0.0736722	0.0870672	0.120555	0.428638	1.70786	0.154042	0.167437	1.07829	0.488916	0.348269	0.180832	3.37553	1.50023	0.227714	0.401849	0.348269	0.442033	1.8485	0.462126	0.180832	2.58523	0.314781	0.261202	0.388454	3.79077	2.02933	1.18545	0.810394	0.649655	1.5873	NR
J1798_P6	C1D1	11.6397	0.0901636	0.528101	0.440084	30.9648	1.50702	5.13932	2.57396	0.58177	0.0665493	0.229702	0.152419	0.908076	0.450818	0.459405	1.95784	3.25233	3.47344	0.624705	1.20433	4.91606	2.68344	0.706281	1.23653	1.5564	0.83938	1.47267	1.28376	0.538835	3.47774	0.556009	0.603237	0.111631	4.71856	1.7174	2.6405	2.19613	0.201795	2.29917	NR
J1798_P34	C1D1	6.76471	0.219991	0.21388	0.105921	38.6267	3.47707	5.40403	1.64789	0.515348	0.0936997	0.437944	0.458314	1.22828	1.19569	0.152771	0.462388	1.87196	2.2325	0.50109	0.358503	5.50995	2.49526	0.798485	0.747561	0.989958	0.340171	1.33013	0.898295	0.497016	4.93553	0.659972	0.187399	0.295358	4.36315	3.3406	2.36694	2.22231	0.14666	1.90659	NR
J1798_P3	Baseline	2.22432	0.109148	3.21343	0.344393	23.0106	2.22906	6.02755	1.60332	0.416932	0.136944	0.685396	1.65485	2.12195	0.853525	0.672515	25.3468	6.30076	1.80128	0.105758	0.556588	3.72798	0.834542	0.153214	0.569468	1.17961	0.355918	0.95047	0.357274	0.614212	2.56803	0.24677	0.327444	0.121351	2.69413	0.686752	2.11042	0.773528	0.0983011	2.2155	NR
J1798_P3	C1D1	3.29428	0.128652	2.63738	0.24366	24.6019	1.53603	4.74455	1.02727	0.452233	0.202725	0.46003	1.614	3.12664	0.955147	0.863531	25.557	5.42485	1.38204	0.272899	0.588682	3.40149	1.46001	0.192979	0.826495	0.937604	0.510711	0.861582	0.664704	0.664704	2.99994	0.368414	0.409349	0.157892	1.98632	1.09355	1.50679	1.04092	0.0662755	1.73681	NR
J1798_P18	Baseline	3.189	0.117959	1.50013	0.79289	25.6663	3.74648	6.08053	1.14882	0.44927	0.487222	1.45295	2.14634	1.85196	3.64698	0.679034	3.80546	1.50064	5.18558	0.285153	0.72673	5.12404	2.01966	0.489273	0.912387	3.38953	0.542611	1.28524	0.567229	0.730833	4.16395	0.611335	0.353364	0.104112	5.29636	1.18267	3.64083	1.75861	0.310796	3.0577	R
J1798_P18	C1D1	3.31919	0.1101	1.45397	0.678411	19.5039	2.21819	5.61348	1.37463	0.610408	0.283346	0.68003	2.80431	4.86221	4.07046	0.893753	3.88103	1.37463	1.98018	0.380493	1.00871	7.18727	3.40015	0.843561	0.906706	1.5835	0.88242	2.01418	1.19167	0.751271	6.65458	0.592597	0.641171	0.14734	3.09414	2.98565	3.11195	3.51349	0.168388	3.22852	R
J1798_P33	Baseline	7.20164	0.275753	0.461726	0.476689	28.1482	1.06881	1.84477	0.397597	0.262927	0.344157	1.0624	1.04102	4.34364	7.80659	1.12225	1.17997	7.71253	2.00295	0.553644	0.284303	3.50783	1.43221	0.863598	0.867874	1.06667	0.26934	0.884975	1.1821	0.49379	4.82888	0.722516	0.427524	0.515166	3.96101	3.60616	2.19961	2.9606	0.207349	2.41124	NR
J1798_P33	C1D1	6.33483	0.272523	0.753447	0.435503	10.249	1.4775	3.16608	1.00192	0.649247	0.459549	0.943144	1.38399	5.18863	6.18788	1.41605	1.76873	10.2811	3.23555	0.708026	0.494282	4.42182	1.96644	1.34926	0.945816	1.30384	0.659934	1.0233	2.07599	0.563749	5.49054	1.05803	0.793524	0.259164	7.48103	4.20274	2.86417	3.49471	0.352677	3.28631	NR
J1798_P6	Baseline	18.5596	0.11226	0.286455	0.319359	23.7971	1.57357	5.41362	1.9239	0.584524	0.0696783	0.269036	0.0832269	0.62904	0.360005	0.425812	1.95099	3.43166	2.51229	0.603879	1.38389	5.97492	2.7852	0.714203	0.714203	1.43808	0.729687	1.32969	0.990981	0.445167	3.50908	0.547749	0.354198	0.110324	5.23749	2.57036	2.83746	2.88004	0.203228	2.33809	NR
J1798_P44	Baseline	4.38223	0.17778	0.375063	0.0787632	46.438	1.59777	3.04476	1.21745	0.389315	0.182281	0.811636	0.812386	1.10193	0.999167	0.315053	3.22779	4.82556	3.50234	0.266295	0.510085	3.24879	1.09968	0.340557	1.05918	2.50242	0.438073	1.1717	0.217536	1.04417	2.47016	0.390815	0.256543	0.0705118	3.31406	0.723871	3.04551	1.77855	0.165028	2.40715	NR
J1798_P22	C2D1	2.916	0.045534	0.316917	0.231313	18.4376	2.1747	5.06885	2.2512	0.601049	0.222206	0.33513	0.850576	1.82318	1.93064	0.617441	3.05624	0.914323	6.75543	1.03089	3.48791	9.09223	2.8049	0.504517	2.41695	1.58458	1.06914	1.69204	0.713973	1.42795	5.3803	0.675725	0.746758	0.14753	6.83557	2.43698	3.44966	2.69926	0.466268	2.7885	NR
J1798_P44	C1D1	2.96505	0.182859	0.446039	0.0700675	27.1725	2.28659	3.80928	1.16039	0.413569	0.23071	0.863027	1.33299	2.03196	1.05614	0.352046	4.55781	7.45621	4.34931	0.529779	0.991199	4.89447	1.73972	0.700675	1.5449	2.45236	0.77416	1.6389	0.336666	1.35008	3.47945	0.671623	0.418696	0.177732	4.62446	1.65769	4.54926	3.09493	0.251218	3.38546	NR
J1798_P44	C2D1	1.81416	0.217628	0.142707	0.0713534	39.6582	1.64826	2.0746	0.922243	0.410282	0.274711	0.679641	0.86516	1.51448	1.0703	0.536934	3.89233	6.34153	4.08855	0.870511	0.697479	3.64259	1.61437	0.667154	1.86946	1.97471	0.670722	1.27009	0.511961	1.00608	2.26547	0.636829	0.406714	0.15341	4.2705	1.32539	3.98152	2.72035	0.281846	2.93976	NR
J1798_P14	Baseline	1.86205	0.0724344	1.81955	0.784223	22.9897	2.95436	6.47467	1.9451	0.549535	0.181569	0.33513	0.579475	0.578509	1.01022	0.638388	0.781325	12.5997	3.78977	0.30519	1.13577	5.21527	0.867281	0.186398	0.672191	1.24394	0.35348	1.07976	0.0849897	0.809333	2.00305	0.239516	0.116861	1.75098	11.8252	2.30631	5.63346	2.21746	0.457785	1.5501	NR
J1798_P14	C1D1	1.35457	0.105574	0.70144	0.348931	23.5251	1.24363	3.14217	1.03963	0.300617	0.0841013	0.395455	0.490293	0.688915	0.49745	0.515344	0.90901	14.5209	5.64373	1.0629	1.5174	5.15881	0.96627	0.252304	1.5174	1.27941	0.492082	1.35994	0.155677	1.01458	2.05243	0.243357	0.180728	0.844592	12.5132	2.55167	6.23602	2.59282	0.764069	1.7375	NR
J1798_P26	Baseline	4.16835	0.20219	1.28431	0.187632	17.7652	1.49135	2.70611	0.507902	0.399528	0.0566132	0.325122	0.464229	0.931692	0.276596	0.790968	0.570985	9.12767	1.76795	0.265273	1.02551	5.05475	3.59251	0.635686	0.671271	1.2924	0.614658	1.40563	0.428643	0.742442	4.07777	0.308947	0.415703	0.100286	16.3467	6.47817	7.46809	3.77044	0.370412	1.91029	NR
J1798_P26	C1D1	5.34595	0.0700632	0.367501	0.0819607	33.4691	0.931973	1.03508	0.19036	0.124263	0.0423023	0.154668	0.0819607	0.182429	0.144092	0.313301	0.432277	9.54446	3.52034	0.248526	0.872485	2.36232	1.78992	0.280253	0.965021	1.54139	0.323877	0.799778	0.183751	0.482511	1.16596	0.175819	0.345028	0.0660973	22.7415	1.19372	5.51913	1.36293	0.486476	1.06152	NR
J1798_P22	Baseline	4.49194	0.0728052	0.358531	0.259626	15.9127	1.60584	3.59218	1.35583	0.402489	0.151105	0.3132	0.700578	1.79952	1.65804	0.631894	2.43142	0.991799	4.57986	0.48491	3.58806	11.9771	3.55097	0.429963	1.31187	1.49869	1.11268	1.81051	0.811847	1.96025	7.24068	0.586563	0.622278	0.138742	7.12392	4.31199	3.77213	3.46992	0.369521	2.51796	NR
J1798_P22	C1D1	2.59468	0.0408611	0.232398	0.263044	44.7174	1.49654	2.54361	1.33309	0.413719	0.181321	0.237505	0.490334	1.23605	1.79278	0.914268	1.80044	0.612917	5.55712	0.901499	1.0675	5.31706	1.89749	0.298797	2.28822	1.03685	0.418827	1.39183	0.577164	0.781469	3.7056	0.429042	0.426488	0.20686	4.64029	2.08392	2.01497	1.95112	0.316674	1.79023	NR
J1798_P15	Baseline	2.54305	0.0696165	0.178136	0.13309	5.77612	0.276418	0.35832	0.190422	0.169946	0.423842	0.317369	0.411556	0.892729	1.48856	0.831303	4.27118	5.50175	4.19542	1.73427	2.541	8.5485	1.90422	0.376748	2.19497	2.14992	1.20191	4.29779	0.610168	0.894777	3.55863	0.548742	0.448412	0.126948	22.867	3.78796	6.96984	2.84199	2.00659	2.36082	NR
J1798_P39	C2D1	9.35117	0.254824	0.762715	1.03336	35.5049	2.50431	4.37419	2.02102	0.98942	0.344452	0.435837	0.797863	1.37781	2.34614	0.61685	1.22491	2.50606	2.79779	0.81368	1.12123	5.68873	1.78904	0.499104	1.06499	1.63263	0.602791	1.28115	0.560613	0.546554	2.70465	0.694176	0.177498	0.383115	3.27054	1.39714	1.99817	1.99817	0.444624	2.0878	NR
J1798_P15	C1D1	2.92602	0.17715	0.121154	0.225001	11.8314	0.432693	1.32557	0.925455	0.171041	0.398078	0.301358	0.748305	1.38258	3.47682	0.30034	3.17953	5.3827	3.21924	0.390951	0.994686	5.53135	2.13496	0.755432	1.22783	2.21437	1.09344	3.02478	1.09446	0.700454	4.01132	0.746269	0.589481	0.202602	16.7294	5.54356	7.06054	4.96936	0.733033	3.72727	NR
J1798_P15	C2D1	1.24562	0.263095	0.0416196	0.102563	22.8581	0.612403	0.842797	0.420655	0.280932	0.269041	0.23634	0.31512	0.610916	1.39574	0.597538	2.845	4.79666	5.23961	1.28575	1.03603	3.83643	1.40615	0.435519	2.08841	1.79856	0.868066	1.91302	0.356739	0.483085	1.33034	0.445924	0.3939	0.129318	19.9596	4.35073	7.07533	3.89886	1.30061	2.63393	NR
J1798_P12	Baseline	5.24707	0.104911	0.0689417	0.191838	9.89464	6.18228	14.1241	5.71767	2.43095	3.45008	0.653448	0.936708	2.70072	20.0411	2.63178	0.587504	0.692415	0.707402	0.472101	0.214319	1.29191	0.716395	0.538045	0.560526	0.596496	0.298248	0.54404	0.687919	0.506572	3.552	0.4736	0.0944202	5.04324	2.01879	1.187	1.74453	1.59915	0.226309	1.27093	NR
J1798_P12	C1D1	5.60985	0.405188	0.0370946	0.129831	8.48468	5.26601	10.8916	4.61115	2.98041	5.50427	1.17704	1.38106	2.42256	18.0665	4.03475	0.784694	0.930219	0.784694	0.734759	0.292477	1.23839	0.806095	0.642023	0.950193	0.686251	0.363813	0.554993	0.800388	0.697664	3.51115	0.589234	0.164072	5.13047	2.67081	1.1214	2.40544	1.84332	0.265369	1.03009	NR
J1798_P12	C2D1	3.29026	0.144111	0.0631497	0.111726	13.9172	3.97196	9.87564	7.22659	3.05871	2.80449	0.744843	1.50426	3.25302	19.0825	3.5121	0.644451	0.830662	0.75132	0.736747	0.220214	0.880858	0.62502	0.616924	0.739985	0.472813	0.370802	0.45824	1.18365	0.513294	3.56715	0.58454	0.239645	4.88358	2.51951	1.10269	2.14223	1.84753	0.238026	1.26947	NR
J1798_P39	Baseline	16.0041	0.29216	0.668347	1.06134	21.1092	2.54799	4.33456	1.56422	1.26042	0.526146	0.643785	0.848038	1.67669	2.59582	0.833818	1.31601	3.29261	3.68948	0.96697	1.12598	6.83084	1.79432	0.435654	1.14149	2.49628	0.483485	1.65471	0.435654	0.694202	3.27968	0.663176	0.208131	0.403335	4.01913	1.29403	2.64624	1.81501	0.623101	2.72381	NR
J1798_P39	C1D1	11.3253	0.175549	0.629841	1.10311	38.0194	1.95357	4.31281	2.22046	0.880117	0.431755	0.559859	0.77455	1.32966	2.1908	0.702196	0.928749	2.98789	2.74354	0.492249	0.589512	4.44922	1.38541	0.374821	0.902653	1.76142	0.320258	1.30831	0.3167	0.54088	2.36635	0.463781	0.168432	0.340423	3.04957	1.15174	2.36517	1.99034	0.32263	2.071	NR
J1798_P21	Baseline	9.88238	0.131368	0.140126	4.29574	22.8659	0.469422	2.0073	1.96439	0.204058	0.597287	0.757556	0.588529	2.36813	4.83872	0.565758	4.73013	6.1419	0.859147	0.12261	1.07109	9.19576	4.42185	0.480807	0.244345	1.36623	1.02117	1.29879	1.07547	0.395856	3.3963	0.541236	0.641952	1.03168	3.13444	0.903812	1.75858	1.55189	0.12261	2.81566	NR
J1798_P21	C1D1	5.84146	0.0831853	0.10886	8.56295	10.9989	0.915038	1.99542	2.284	0.355335	3.01316	0.596675	0.674725	2.32405	8.68208	1.60106	4.89253	7.08513	1.71916	0.353281	2.17822	7.89644	3.92614	0.366631	0.878067	1.38745	1.26216	1.6483	1.04238	0.594621	3.02856	0.485761	0.766126	1.48604	4.27839	0.873959	2.07655	1.42339	0.205396	2.10839	NR
J1798_P25	Baseline	7.88853	0.215616	0.160298	0.22756	17.343	2.36235	5.34451	1.89214	0.475864	0.134524	1.05671	0.179785	1.37856	0.890124	0.448834	1.37667	4.65052	2.29949	0.551927	0.822862	3.11543	1.40811	0.407973	1.37605	1.94055	0.526154	1.73562	0.477121	0.313052	2.02855	0.34134	0.888867	0.116294	13.1381	4.9202	6.60112	7.16625	0.597188	3.20218	NR
J1798_P25	C1D1	8.0217	0.153525	0.136969	0.267917	16.2571	3.1262	5.13332	2.98923	0.7744	0.177608	0.984369	0.301783	1.76855	1.19885	0.660009	1.47731	4.47933	2.85828	1.2869	0.580988	2.22236	1.40205	0.488422	2.19376	1.42011	0.504226	1.73694	0.850411	0.280711	2.08915	0.389834	1.02952	0.155783	12.6087	4.35064	5.50509	6.6317	0.582494	2.92376	NR
J1798_P25	C2D1	8.90743	0.0865514	0.0828683	0.185993	9.08237	5.91864	3.77327	3.08086	3.65173	0.165737	0.176786	0.10865	0.331473	0.837891	0.906027	1.41981	3.92244	3.98321	2.16563	0.906027	2.17483	0.867355	0.274386	2.02935	1.35352	0.451172	1.7255	0.3149	0.162054	0.688728	0.220982	0.856306	0.0976005	21.6526	2.8341	5.59638	4.01635	1.7476	3.24291	NR

## Sheet: Fig4d-g,EDF3,EDF4b,SD9,10_m_exp
patientID	timepoint	cluster	CD3	CD19	CD117	CD11B	CD4	CD8	CXCR2	CD14	CD1C	FCERI	CD103	CD66B	CCR2	CD163	CD123	CCR5	CLEC9A	CD11C	CD141	CD80	TLR4	CD172AB	CD40	PDL2	CCR7	CD206	CD33	HLADR	CD68	CD15	CXCR4	CD116	PDL1	CD135	CD16	Arg1	RECIST
J1798_P28	Baseline	B	2.71495	3.45865	0.0990566	0.605726	0.754126	1.1447	0.125253	1.91862	1.29603	0.114185	0.0194366	0.0597374	0.275077	0.0170849	0.274843	0.362213	0.253433	0.392023	0.0470136	0.0539769	0.0924299	0.254967	2.02368	0.438758	1.59369	0.182316	0.200566	4.15315	0.11419	0.0859296	2.16043	0.166975	0.0587218	0.0400532	0.0927752	0.448356	R
J1798_P28	Baseline	DNT	3.78719	0.14182	0.0393072	0.553801	0.617314	1.51737	0.184667	1.58879	0.0425973	0.0817422	0.0785781	0.0859629	1.88844	0.0246186	0.213269	3.92777	0.637623	0.243745	0.12013	0.1109	0.0878254	0.25169	0.0404695	1.94351	0.471623	0.0588386	0.195533	0.36256	0.032502	0.158548	1.32376	0.150552	0.301857	0.0830558	0.204951	0.394619	R
J1798_P28	Baseline	Early Myelocyte	2.61823	0.105076	0.0338081	1.35415	0.866102	1.36414	0.21159	2.01903	0.0507811	0.0958214	0.0216825	0.0579917	0.313496	0.0230749	0.968075	0.73668	0.541751	2.98698	0.647916	0.112769	0.123438	1.28333	0.0669766	1.54585	0.374217	0.0819268	0.832141	1.3594	0.0845199	0.0322831	0.589086	0.475085	0.19924	0.0801796	0.904229	0.533618	R
J1798_P28	Baseline	Granulocytes	3.96055	0.348235	0.142148	1.90587	2.83612	2.59906	0.772322	2.93042	0.0978885	0.322686	0.00375179	5.07411	1.01292	0.507916	0.120614	1.01858	0	0.746049	0.0976598	0.0249443	0.366157	1.45382	0.0158721	0.288268	2.01389	0.411784	0.476397	0.27403	0.0149242	0.684733	1.06848	0.503867	0.141759	0	0.963235	0.965307	R
J1798_P28	Baseline	Non-Classical Mono	2.85946	0.102822	0.0409681	1.91665	0.882147	2.09674	0.145791	2.28748	0.0252361	0.0872737	0.0209176	0.0354848	0.336157	0.0155214	0.142673	0.336951	0.0263946	2.41954	0.148657	0.0280599	0.0988334	0.478193	0.0363933	0.117019	0.107452	0.0121323	0.336658	0.371972	0.0114263	0.0141244	0.282282	0.105418	0.147366	0.0234962	4.52544	0.433239	R
J1798_P28	Baseline	Tc	3.96191	0.19669	0.0914096	0.836146	1.14572	4.66174	0.252772	2.10162	0.0418357	0.139461	0.0553674	0.0442288	0.503451	0.0239035	0.0806409	1.39043	0.207841	0.31904	0.0771901	0.073887	0.599419	0.310016	0.0252388	0.663874	1.60651	0.124051	0.189705	0.378648	0.0165783	0.0443169	1.42838	0.129436	0.227495	0.0490904	0.182468	0.449807	R
J1798_P28	Baseline	Th	4.17751	0.171694	0.0691688	0.719556	3.5668	1.58173	0.167205	1.9693	0.0332748	0.10023	0.0399975	0.0435764	0.534795	0.0228999	0.0648469	0.846567	0.184877	0.237694	0.0663781	0.203477	0.0512719	0.311276	0.0331425	0.656457	2.61537	0.217833	0.192696	0.319997	0.0186054	0.047591	1.69945	0.14226	0.254009	0.0442057	0.0995306	0.439925	R
J1798_P28	Baseline	cDC1	2.74693	0.193643	0.0686706	2.74584	1.43206	1.2237	0.309334	3.71587	0.190778	0.226457	0.100627	0.0845966	3.23447	0.0717178	0.583941	1.22221	1.11913	3.92402	1.31473	0.269759	0.525962	3.92436	0.102659	3.69869	0.730943	0.215469	2.87922	2.9854	0.186739	0.0577911	1.06774	2.6166	0.343412	0.176145	0.807522	1.17798	R
J1798_P28	Baseline	cDC2	3.25277	0.21626	0.142015	1.73346	2.18548	1.79143	0.197174	3.56329	2.65245	2.98609	0.158276	0.116593	3.91008	0.837351	1.29455	3.57971	0.318769	5.13029	2.65962	0.239581	0.503336	4.1917	0.134501	0.563347	0.270013	0.545302	3.82233	4.95579	0.153627	0.119897	0.969714	3.32276	0.212799	0.301212	0.101386	1.15589	R
J1798_P28	Baseline	pDC	3.10877	0.183465	0.0920041	1.32389	1.94384	1.60865	0.182739	2.58948	0.0359132	1.95734	0.0916955	0.0570314	3.15054	0.0436161	4.53665	2.74382	0.152714	1.00003	2.3952	0.082368	0.0868409	1.96147	0.0298361	0.249767	0.345796	0.0688181	1.00755	2.52292	0.173404	0.0737057	1.44306	1.95261	0.121862	0.14635	0.452384	0.663189	R
J1798_P28	Baseline	preDC/Classical Mono	3.25442	0.478982	0.257634	3.72471	1.90044	1.92652	0.211626	5.30923	0.308554	0.595835	0.102411	0.0768735	3.34965	0.157502	0.719543	1.13084	0.095126	4.65674	1.85701	0.20647	0.840614	4.83282	0.105952	0.260642	0.142122	0.0731513	3.57624	3.3021	0.0655692	0.0519499	1.43878	3.168	0.279053	0.0785977	0.215907	1.81148	R
J1798_P42	C1D1	B	2.76975	3.80831	0.138338	0.717617	0.803964	1.21581	0.121913	2.03036	1.44952	0.142795	0.0228773	0.0581099	0.337841	0.0201126	0.371059	0.279506	0.313067	0.627295	0.0516341	0.0808282	0.101539	0.33795	2.50664	0.407584	1.74219	0.229683	0.217105	4.37911	0.156597	0.0921647	2.03168	0.169636	0.0736211	0.0406187	0.0791485	0.46367	NR
J1798_P42	C1D1	DNT	4.43999	0.160327	0.0542209	0.677276	0.767223	1.39199	0.141632	1.91756	0.0316201	0.0899041	0.0282384	0.0423263	1.00764	0.0279175	0.168332	3.79805	0.350191	0.304869	0.0973359	0.0601365	0.0479123	0.283671	0.0302149	0.752078	0.256082	0.0305428	0.180057	0.698544	0.0146681	0.0821925	0.91081	0.10259	0.230087	0.043915	0.466085	0.396324	NR
J1798_P42	C1D1	Early Myelocyte	3.35871	0.113356	0.0702429	0.949967	0.770928	1.63599	0.129401	1.89464	0.0294484	0.0803978	0.0228823	0.0336836	0.274132	0.0181465	0.134796	1.06518	0.156916	1.57529	0.102168	0.0496243	0.0515927	0.353457	0.0359263	0.544489	0.247422	0.0336221	0.338219	0.884729	0.021694	0.0253774	0.442625	0.105345	0.171162	0.0436627	1.0067	0.401146	NR
J1798_P42	C1D1	Granulocytes	4.12161	0.259162	0.149833	1.59306	2.37327	2.5712	0.641542	2.23045	0.166967	0.252942	0.12511	5.0958	0.879588	0.870243	0.16779	1.40049	0.224237	0.9082	0.175071	0.223685	0.224372	0.921836	0.024789	0.560761	1.52193	0.301347	0.521496	0.459831	0.0624961	1.17544	1.05535	0.303748	0.306779	0.0892969	1.20479	0.760725	NR
J1798_P42	C1D1	Non-Classical Mono	3.42892	0.124475	0.0542994	1.30822	0.898708	2.05615	0.134143	2.21976	0.021053	0.0994161	0.0170292	0.0417113	0.342135	0.0154879	0.0985983	0.951113	0.0426252	1.45814	0.0755073	0.0266327	0.0653052	0.383643	0.0277914	0.10746	0.105544	0.0151386	0.273025	0.583018	0.00892866	0.0221672	0.328633	0.0697469	0.161084	0.0234352	4.60948	0.395818	NR
J1798_P42	C1D1	Tc	4.16181	0.236675	0.114594	0.941395	1.11965	4.95308	0.274266	2.19986	0.0389302	0.153293	0.0783662	0.0424685	0.413526	0.0227658	0.089319	2.20481	0.141554	0.391559	0.0666876	0.0491928	0.75135	0.321498	0.0279476	0.336331	1.19461	0.10161	0.189346	0.629676	0.0136421	0.0518702	1.07899	0.0949111	0.227346	0.0339038	0.292351	0.402292	NR
J1798_P42	C1D1	Th	4.27825	0.172747	0.0712622	0.792297	3.64351	1.6967	0.138898	2.04941	0.0286599	0.108357	0.0349253	0.0413381	0.483197	0.0218634	0.0614767	1.07172	0.111297	0.255968	0.059749	0.203929	0.0461017	0.348505	0.0293197	0.416532	2.17476	0.162198	0.207764	0.512278	0.0144556	0.0394955	1.169	0.103627	0.27737	0.03675	0.0942683	0.435611	NR
J1798_P42	C1D1	cDC1	2.7126	0.212007	0.0791806	2.80311	1.50222	1.24421	0.280639	3.89152	0.186107	0.285194	0.108644	0.0803418	3.4223	0.0757248	0.326787	1.0797	0.934558	3.71593	1.27326	0.277778	0.554377	3.92243	0.125098	3.45108	0.581957	0.187036	3.57507	2.78082	0.217251	0.0518632	0.822116	2.60808	0.315862	0.169542	0.713065	1.1544	NR
J1798_P42	C1D1	cDC2	3.29106	0.236565	0.155939	1.80304	2.24357	1.83497	0.208448	3.8563	2.40163	3.46331	0.28651	0.102409	4.20059	0.940167	1.07498	3.54228	0.254504	4.89357	2.57121	0.209316	0.607993	4.50772	0.102438	0.475015	0.212611	0.340792	4.57778	4.76198	0.147971	0.104266	0.71333	3.2634	0.18105	0.408634	0.0994879	1.27323	NR
J1798_P42	C1D1	pDC	3.10206	0.273559	0.154696	1.95999	1.64394	1.60948	0.203152	2.65574	0.0518184	3.5127	0.131852	0.0812245	2.88136	0.0484169	4.96383	2.54677	0.125167	1.63741	1.15084	0.063623	0.0916359	1.9675	0.050338	0.427671	0.245055	0.104531	2.16777	2.01518	0.242038	0.0502824	1.50267	1.30325	0.225748	0.163553	0.52575	0.571585	NR
J1798_P42	C1D1	preDC/Classical Mono	3.29711	0.594215	0.332257	4.07196	2.1236	2.05282	0.286064	5.73459	0.380309	0.759912	0.149036	0.175754	3.75584	0.342343	0.328394	1.0008	0.0798165	4.5253	1.86006	0.229263	1.06063	5.15581	0.123815	0.237222	0.148018	0.0761401	4.49795	2.82216	0.0611845	0.0484132	1.26947	3.46532	0.214162	0.0692528	0.172743	2.0561	NR
J1798_P28	C1D1	B	2.73124	3.56579	0.105879	0.662386	0.775247	1.1661	0.118156	1.94766	1.55889	0.121791	0.0201111	0.055686	0.312027	0.0175581	0.223825	0.359391	0.244765	0.414034	0.0471352	0.0634509	0.094038	0.297955	1.82328	0.372929	1.68554	0.187228	0.191868	4.11717	0.116272	0.0654969	1.76878	0.12919	0.0699813	0.0384342	0.0859032	0.428315	R
J1798_P28	C1D1	DNT	3.84922	0.126977	0.0420125	0.553022	0.696731	1.59678	0.162696	1.66531	0.0408775	0.0739839	0.0607212	0.0262569	1.51788	0.0292936	0.198671	3.82217	0.545936	0.28928	0.0896725	0.0780034	0.0568246	0.238032	0.0418355	1.42428	0.535665	0.0369141	0.141111	0.703082	0.0148969	0.0897009	0.737149	0.111833	0.266058	0.0595018	0.188934	0.405674	R
J1798_P28	C1D1	Early Myelocyte	2.66348	0.0889268	0.0361807	1.43812	0.820699	1.57942	0.169902	2.01255	0.0638774	0.0851298	0.0264707	0.0487302	0.310609	0.0188884	0.83273	0.941818	0.399374	3.3227	0.276291	0.0973789	0.121222	1.1928	0.076412	1.19205	0.300508	0.077767	0.742494	1.29452	0.0662886	0.0293155	0.278125	0.356685	0.205613	0.0526672	1.12826	0.504582	R
J1798_P28	C1D1	Granulocytes	4.06818	0.192718	0.104144	1.28148	3.17959	2.09089	0.597946	2.03413	0.165143	0.366304	0.0691216	5.01965	0.950622	0.816455	0.0513016	1.31091	0.39162	0.668708	0.113824	0.210213	0.0382813	0.869375	0.0302485	0.8758	1.83507	0.246644	0.376353	0.406135	0.0141308	0.96361	1.34568	0.218883	0.385881	0.114658	0.867142	0.686108	R
J1798_P28	C1D1	Non-Classical Mono	2.84783	0.0973033	0.032415	1.89156	0.874309	2.06096	0.163953	2.18313	0.0214196	0.0847158	0.0188759	0.0446841	0.368375	0.0109932	0.13042	0.524519	0.0332648	3.1919	0.110689	0.0329018	0.0881395	0.508833	0.0296339	0.104744	0.111806	0.0138197	0.296297	0.427078	0.0116977	0.0136387	0.124735	0.0808078	0.171372	0.0187652	4.4927	0.380682	R
J1798_P28	C1D1	Tc	3.95619	0.211845	0.10609	0.876225	1.18333	4.80775	0.262816	2.10877	0.0414056	0.143056	0.0679738	0.0462469	0.52157	0.0246059	0.0791651	1.52329	0.171251	0.364576	0.0677955	0.0717678	0.662565	0.331402	0.0274026	0.552035	1.48473	0.106269	0.179088	0.490607	0.0152683	0.04455	1.0845	0.117045	0.245905	0.0472536	0.229108	0.4189	R
J1798_P28	C1D1	Th	4.18124	0.170955	0.0683644	0.749284	3.59662	1.61054	0.149186	1.99415	0.0329234	0.105161	0.0406665	0.0397628	0.579644	0.021741	0.0655305	1.03003	0.148992	0.262608	0.061778	0.211758	0.0510286	0.344083	0.0330417	0.612245	2.36226	0.165878	0.202431	0.405701	0.0164402	0.0452381	1.47611	0.134711	0.298153	0.0427695	0.0848341	0.446007	R
J1798_P28	C1D1	cDC1	2.71461	0.174386	0.0779014	2.89683	1.3409	1.19289	0.325408	3.65851	0.207227	0.201478	0.0859926	0.0843168	3.1592	0.0605486	0.849998	2.09015	1.13305	4.23116	1.23798	0.289644	0.601176	4.1261	0.171554	3.49675	0.651386	0.286841	2.91606	3.515	0.263751	0.0646995	0.916227	2.59198	0.393261	0.173323	0.710209	1.2192	R
J1798_P28	C1D1	cDC2	3.30322	0.184122	0.119805	1.72344	2.14866	1.78724	0.241972	3.63971	2.88071	2.85942	0.224854	0.142039	4.06333	0.636667	1.35157	3.69276	0.238832	5.59426	2.41022	0.208517	0.542286	4.44546	0.155803	0.472125	0.216621	0.554174	4.01343	4.97697	0.138673	0.106357	0.374169	3.34107	0.264788	0.275751	0.0699609	1.15179	R
J1798_P28	C1D1	pDC	3.04301	0.175222	0.0724999	1.40737	1.86516	1.53376	0.179133	2.5473	0.0207154	1.41503	0.0819469	0.0373617	3.09886	0.0303891	4.81368	2.7295	0.122789	1.26088	2.27121	0.140481	0.152291	2.83882	0.0325692	0.152574	0.205278	0.113367	1.38327	2.23904	0.172609	0.0498235	0.964632	1.83527	0.134234	0.144048	0.441315	0.628068	R
J1798_P28	C1D1	preDC/Classical Mono	3.2762	0.609553	0.344418	4.03615	1.92975	2.01877	0.260106	5.66159	0.410228	0.741353	0.109082	0.0956407	3.47335	0.200557	1.0143	2.12883	0.107661	4.95013	1.8538	0.258579	1.05772	5.24298	0.174575	0.288331	0.144327	0.153538	3.80861	3.74419	0.0737032	0.0569853	1.30734	3.31586	0.332955	0.0684367	0.172348	2.06864	R
J1798_P41	Baseline	B	2.76184	3.69102	0.123907	0.651411	0.797315	1.19645	0.127166	1.939	0.832277	0.106216	0.0217396	0.0512621	0.304154	0.0165188	0.49784	0.262575	0.253283	0.536214	0.048047	0.0944843	0.10358	0.247268	2.35129	0.42109	2.06592	0.37755	0.210711	4.84103	0.24312	0.11586	2.09337	0.184912	0.0615579	0.0500827	0.079302	0.445478	NR
J1798_P41	Baseline	DNT	4.13473	0.139183	0.0354696	0.658014	0.747468	1.40015	0.174637	1.82186	0.0384226	0.0958061	0.0344739	0.0339802	0.854368	0.0267176	0.153607	3.6219	0.424111	0.508712	0.100897	0.0734075	0.0520654	0.266177	0.0354361	1.11583	0.268262	0.0460437	0.170943	0.952956	0.023525	0.0715118	0.604376	0.104243	0.232604	0.055819	0.521384	0.403244	NR
J1798_P41	Baseline	Early Myelocyte	2.92431	0.0903705	0.0690366	1.05527	0.744344	1.45098	0.125548	1.76867	0.0299259	0.0793517	0.0198851	0.0354711	0.326197	0.0155688	0.0925492	1.02765	0.216333	2.22881	0.132667	0.0588059	0.0544178	0.308399	0.0414699	0.868685	0.311564	0.0390431	0.343458	0.954418	0.0227228	0.0256433	0.232978	0.087539	0.16916	0.0420113	0.938179	0.409185	NR
J1798_P41	Baseline	Granulocytes	4.00355	0.188077	0.0422639	1.62882	3.02142	2.14305	0.716556	2.14846	0.146348	0.27337	0.119364	5.26913	0.754359	0.771638	0.0946337	1.36064	0.180747	0.735627	0.192269	0.149453	0.14341	0.991956	0.00445706	0.430427	2.15025	0.321925	0.21743	0.762936	0.0273455	1.16571	1.33095	0.133944	0.203726	0.0488931	1.04653	0.616275	NR
J1798_P41	Baseline	Non-Classical Mono	2.86828	0.0793863	0.0402528	1.30784	0.863913	1.62442	0.119334	2.0808	0.0208322	0.0900547	0.0186394	0.0311551	0.335541	0.012422	0.0494699	0.616276	0.0352719	2.03898	0.0791914	0.0266504	0.0462084	0.344133	0.0285023	0.164723	0.125206	0.0155818	0.267295	0.599278	0.0100783	0.0187607	0.126885	0.0620658	0.141907	0.0258534	4.79691	0.393106	NR
J1798_P41	Baseline	Tc	3.88791	0.202144	0.0931313	0.834644	0.963044	4.74354	0.256113	1.99953	0.0450985	0.135417	0.0364659	0.0437523	0.406153	0.0243365	0.102903	2.59955	0.239863	0.505884	0.080786	0.0652841	0.658718	0.272399	0.0308741	0.702078	0.884168	0.10153	0.18246	1.44411	0.024856	0.0576588	0.783652	0.107472	0.196425	0.0458556	0.293113	0.390434	NR
J1798_P41	Baseline	Th	4.12981	0.16218	0.0658322	0.78478	3.5465	1.61714	0.138953	2.03198	0.0300373	0.104201	0.0377128	0.0399806	0.468162	0.0206036	0.0582468	0.904129	0.13345	0.239201	0.0614737	0.203075	0.0509353	0.280197	0.0343666	0.504206	2.58641	0.259749	0.200914	0.609941	0.0196807	0.0468933	1.46973	0.132303	0.220623	0.0425555	0.13101	0.44936	NR
J1798_P41	Baseline	cDC1	2.72213	0.168497	0.0681263	2.69645	1.32319	1.24155	0.31507	3.59298	0.189796	0.244312	0.122663	0.104197	3.68805	0.0810825	0.2553	1.09134	0.944668	3.71117	1.51369	0.234442	0.510414	3.13009	0.156552	3.59361	0.715403	0.244433	2.93396	3.44844	0.211856	0.0571619	0.800902	1.92998	0.286396	0.177219	0.778694	0.989295	NR
J1798_P41	Baseline	cDC2	3.27442	0.208971	0.122786	1.9819	2.0647	1.81283	0.192763	3.6263	2.50499	3.17775	0.270359	0.128333	4.15079	0.815124	0.846321	3.53343	0.261585	5.01435	2.74232	0.14495	0.357685	2.52847	0.0999757	0.565484	0.280748	0.809547	3.75163	5.11467	0.19817	0.101825	0.395558	2.64117	0.184221	0.486551	0.0886146	0.832667	NR
J1798_P41	Baseline	pDC	3.09457	0.214919	0.119416	1.63281	1.75835	1.55619	0.187483	2.67241	0.036835	3.08227	0.11741	0.0763866	3.03349	0.04748	4.3795	2.44737	0.102041	1.07478	1.4664	0.066535	0.0982452	1.69135	0.0400163	0.340493	0.394078	0.19219	1.33606	2.80307	0.211387	0.0797357	1.5612	1.11127	0.254558	0.204763	0.490417	0.59999	NR
J1798_P41	Baseline	preDC/Classical Mono	3.29314	0.530761	0.287905	3.84697	1.91795	2.02815	0.239754	5.52332	0.342447	0.689109	0.176238	0.0793765	4.29074	0.344474	0.242042	0.917972	0.0883224	4.4027	2.07903	0.137584	0.908987	4.22991	0.16557	0.27427	0.171019	0.108999	3.8829	3.72204	0.0709509	0.048916	1.17761	2.69741	0.191153	0.109269	0.106997	1.66724	NR
J1798_P41	C1D1	B	2.75959	3.71877	0.129631	0.686612	0.799779	1.17194	0.111438	1.93703	1.01847	0.107284	0.0210792	0.0429151	0.346311	0.0189656	0.301106	0.273342	0.290486	0.670464	0.0557335	0.117127	0.123585	0.251187	2.01524	0.433752	2.04796	0.337381	0.240192	4.66051	0.220415	0.132341	2.50563	0.252272	0.0683922	0.0411902	0.0749489	0.431694	NR
J1798_P41	C1D1	DNT	4.07418	0.119766	0.0396959	0.661993	0.686271	1.44176	0.138092	1.704	0.0332573	0.0914952	0.0211695	0.0369429	0.883624	0.0268083	0.154449	3.71295	0.404466	0.589533	0.097044	0.0630665	0.0459692	0.275626	0.0334733	1.13954	0.349028	0.0423938	0.177171	1.25539	0.0244505	0.0911013	1.21612	0.118302	0.258709	0.0464063	0.45027	0.381461	NR
J1798_P41	C1D1	Early Myelocyte	2.76275	0.0846091	0.059268	1.01447	0.711998	1.42657	0.117118	1.72799	0.034748	0.0781324	0.0198846	0.0372734	0.336754	0.0152425	0.146139	1.23118	0.293755	2.42307	0.180199	0.0643988	0.0621411	0.399344	0.0657832	1.07032	0.31149	0.0595394	0.381774	1.21321	0.0379547	0.03253	0.477265	0.119452	0.192052	0.0447987	1.15426	0.385541	NR
J1798_P41	C1D1	Granulocytes	3.57882	0.332298	0.0870238	1.70682	2.23426	1.8402	0.478747	2.31717	0.306971	0.390969	0.165274	5.08067	1.15817	0.968601	0.0924653	1.3043	0.243526	1.11419	0.195562	0.205026	0.133835	1.26418	0.0990387	0.899915	1.44136	0.403622	0.798639	0.991449	0.116891	1.284	1.50438	0.316917	0.290238	0.0484143	1.24868	0.729596	NR
J1798_P41	C1D1	Non-Classical Mono	2.85103	0.0789894	0.0375065	1.35901	0.843799	1.66061	0.117888	2.05744	0.0194899	0.0788606	0.0159882	0.039269	0.377514	0.0128541	0.0516995	0.770206	0.0348923	2.4971	0.0803006	0.0277507	0.0477679	0.400544	0.0302402	0.197614	0.123884	0.016514	0.265943	0.800817	0.00982721	0.0207341	0.255852	0.0719433	0.180432	0.0281213	4.8843	0.357661	NR
J1798_P41	C1D1	Tc	3.83559	0.199923	0.091966	0.852472	0.949298	4.7163	0.256178	1.95946	0.0436059	0.136665	0.0347787	0.0380727	0.485094	0.0231519	0.120393	2.90517	0.259496	0.642114	0.0921453	0.0598812	0.651416	0.307157	0.0283091	0.771736	0.918922	0.110814	0.199065	1.73323	0.0249718	0.080297	1.40251	0.144239	0.218431	0.0449773	0.408926	0.379168	NR
J1798_P41	C1D1	Th	4.06438	0.152178	0.0604102	0.760309	3.45402	1.58734	0.142219	1.97575	0.0281432	0.0990039	0.030786	0.0411317	0.486412	0.0210596	0.058003	0.987735	0.129473	0.257648	0.0610375	0.179155	0.0488939	0.293166	0.0341257	0.529893	2.76917	0.299422	0.211055	0.701363	0.0234928	0.0693057	2.1258	0.199032	0.239742	0.0477567	0.15237	0.431966	NR
J1798_P41	C1D1	cDC1	2.7235	0.16946	0.0709725	2.87697	1.2893	1.22633	0.299559	3.54893	0.162231	0.205748	0.122347	0.0905974	3.69292	0.0774107	0.255344	1.40974	0.96645	3.65453	1.51071	0.225135	0.530505	3.25758	0.22191	3.60495	0.674561	0.319851	2.77977	3.42855	0.292392	0.0694393	0.891949	1.88827	0.318438	0.158693	0.770385	1.00255	NR
J1798_P41	C1D1	cDC2	3.32991	0.21014	0.135022	2.1535	1.94911	1.84297	0.190205	3.95975	2.56958	3.09641	0.350751	0.136615	4.39837	0.885933	0.870651	3.6863	0.269978	5.00802	2.81205	0.127808	0.539573	2.75367	0.153382	0.611836	0.309694	1.6796	3.6963	4.98498	0.167267	0.103379	1.22166	2.71229	0.180158	0.483719	0.102062	0.934723	NR
J1798_P41	C1D1	pDC	3.09451	0.223623	0.112084	1.46506	1.82463	1.68798	0.191987	2.56528	0.031411	2.5528	0.117843	0.0840154	2.84435	0.0397049	4.45792	2.66821	0.128778	1.07185	1.74584	0.0987449	0.0925625	2.15739	0.0360296	0.41256	0.379535	0.321938	1.49254	2.91152	0.231571	0.112833	2.26552	1.19588	0.227661	0.198074	0.3325	0.60938	NR
J1798_P41	C1D1	preDC/Classical Mono	3.28897	0.592323	0.326157	4.02468	1.90659	2.0419	0.247657	5.65333	0.375304	0.735462	0.163593	0.111485	4.22678	0.25102	0.24291	1.34739	0.0909747	4.40715	2.1406	0.140386	0.974979	4.35229	0.25564	0.320726	0.163799	0.30485	3.75522	3.7644	0.0799938	0.0509654	1.13296	2.65597	0.267489	0.0829078	0.145441	1.76682	NR
J1798_P7	Baseline	B	2.84096	3.75697	0.140884	0.775988	0.854209	1.27146	0.119812	2.10082	0.952929	0.116844	0.0332422	0.0498252	0.366366	0.0179228	0.0833238	0.319314	0.347093	0.79127	0.0630382	0.0763701	0.123632	0.461836	2.54788	0.490052	2.08153	0.209746	0.244333	3.84642	0.110699	0.0680956	1.75946	0.157097	0.070375	0.0335071	0.0896379	0.521787	NR
J1798_P7	Baseline	DNT	3.71122	0.134037	0.0325491	0.71121	0.76645	1.35293	0.176371	1.82104	0.0331635	0.100447	0.0249916	0.0370502	1.0226	0.0247846	0.195022	3.6271	0.417362	0.286259	0.1051	0.0821237	0.0550878	0.334916	0.0312418	1.12284	0.504368	0.0387148	0.19393	0.497465	0.0204161	0.0578366	0.775278	0.096449	0.188688	0.0673168	0.174154	0.43447	NR
J1798_P7	Baseline	Early Myelocyte	2.62382	0.0950105	0.0679096	1.24658	0.83314	1.41934	0.173444	1.96741	0.0427366	0.092178	0.0253096	0.0490513	0.374795	0.0162189	0.460085	0.991426	0.375367	1.96311	0.444379	0.0816253	0.0875508	0.843744	0.0731013	1.0054	0.316014	0.0530813	0.73358	0.742614	0.0415214	0.0290337	0.477914	0.214219	0.157122	0.0570794	0.664336	0.490039	NR
J1798_P7	Baseline	Granulocytes	4.01446	0.204149	0.107892	1.5747	2.9864	1.94742	0.570586	2.44966	0.171747	0.410787	0.21169	5.13132	0.984369	0.832808	0.275541	0.978403	0.0880233	0.753927	0.135647	0.27557	0.194003	1.36965	0.0409186	0.389353	2.34822	0.373084	0.678082	0.258327	0.0137137	0.594749	1.48387	0.342812	0.183213	0.0647619	0.913441	0.821661	NR
J1798_P7	Baseline	Non-Classical Mono	2.92616	0.0976727	0.0419127	1.7037	0.973309	2.1898	0.150313	2.35999	0.023593	0.108921	0.0201365	0.0498112	0.373452	0.0131591	0.142098	0.658726	0.0287816	1.29661	0.154189	0.0311908	0.100897	0.529192	0.0305504	0.0992366	0.113938	0.0132784	0.332032	0.285266	0.00792372	0.0201679	0.295202	0.0751691	0.107455	0.0350051	4.13275	0.464223	NR
J1798_P7	Baseline	Tc	3.98318	0.234146	0.112918	0.803423	1.0754	5.01448	0.293737	2.13555	0.0412226	0.147909	0.106784	0.0457132	0.414161	0.0233456	0.0476534	0.710389	0.133253	0.218363	0.0534746	0.0606347	0.773392	0.303134	0.0263246	0.452936	2.75689	0.229354	0.1814	0.229873	0.0170305	0.0526974	1.82216	0.143199	0.149984	0.0409098	0.116124	0.446673	NR
J1798_P7	Baseline	Th	4.20126	0.168904	0.070891	0.728039	3.68283	1.60739	0.141453	1.98957	0.0286576	0.105884	0.041019	0.0408295	0.385438	0.0205651	0.0410336	0.506381	0.119644	0.223881	0.0554658	0.213068	0.0473686	0.353668	0.0330422	0.463419	2.94848	0.250067	0.203445	0.256425	0.0162075	0.0408948	1.5797	0.126797	0.18417	0.0401384	0.0788899	0.43342	NR
J1798_P7	Baseline	cDC1	2.73378	0.177225	0.0772758	2.63204	1.3122	1.23957	0.314493	3.64945	0.161118	0.271068	0.109819	0.0860076	3.43891	0.0672741	0.490577	0.908804	0.912018	3.85531	1.54452	0.271311	0.570174	3.86947	0.130198	3.67822	0.764204	0.198855	3.71695	1.98917	0.128153	0.0562887	1.0381	2.28692	0.368853	0.169774	0.809492	1.15188	NR
J1798_P7	Baseline	cDC2	3.28396	0.197886	0.116485	1.63616	1.96452	1.76609	0.163033	3.56459	1.83307	3.01459	0.220851	0.0834776	3.92583	0.477823	1.24028	3.54933	0.27186	4.94048	2.91512	0.262574	0.68234	4.70239	0.0896135	0.436016	0.250182	0.401102	4.51104	4.33556	0.103052	0.0863736	0.447472	2.93254	0.183144	0.282702	0.0913509	1.36184	NR
J1798_P7	Baseline	pDC	3.07554	0.194962	0.140362	1.649	1.41174	1.54628	0.167149	2.62373	0.0374908	2.58442	0.0969578	0.0566974	2.94829	0.0439583	4.65263	2.51961	0.0939157	1.37102	1.38926	0.0612057	0.102963	2.58576	0.0448907	0.312319	0.287134	0.0460622	2.12071	1.93908	0.177857	0.0542539	0.89838	1.20233	0.312553	0.172173	0.487083	0.661003	NR
J1798_P7	Baseline	preDC/Classical Mono	3.20913	0.400898	0.216412	3.64691	1.67546	1.83723	0.225432	5.08684	0.228287	0.57104	0.101425	0.127483	3.3629	0.0861671	0.435824	0.597948	0.089372	4.3928	1.74209	0.217332	0.97284	4.86717	0.135578	0.258419	0.157014	0.0501183	4.45087	1.70659	0.0599054	0.043137	0.942018	2.87492	0.25608	0.0641982	0.108657	1.72023	NR
J1798_P7	C1D1	B	2.82961	3.88631	0.163508	0.817339	0.869139	1.28462	0.147182	2.18292	1.01917	0.137232	0.034607	0.0589515	0.412303	0.0214106	0.122913	0.326531	0.359422	0.995644	0.0660381	0.101721	0.132519	0.516826	2.25098	0.459056	1.72649	0.182705	0.267187	3.84432	0.127988	0.0809398	1.90459	0.219446	0.10078	0.0410734	0.0957255	0.537131	NR
J1798_P7	C1D1	DNT	3.75228	0.11785	0.0574049	0.769065	0.800093	1.47194	0.163006	1.86812	0.0326453	0.106048	0.0282515	0.0451675	1.05875	0.0198555	0.175751	3.68352	0.373537	0.325618	0.09184	0.106976	0.0768137	0.331969	0.0292848	0.859835	0.55009	0.0444243	0.235581	0.510798	0.0192654	0.0682815	0.910279	0.121002	0.206525	0.0559316	0.218641	0.423304	NR
J1798_P7	C1D1	Early Myelocyte	2.6807	0.0959036	0.0782302	1.34856	0.819664	1.56801	0.156014	2.06209	0.044054	0.0955979	0.0205781	0.0430943	0.411188	0.0168133	0.410452	1.29395	0.295699	2.01682	0.269741	0.0742305	0.0942509	0.80469	0.0715565	0.823077	0.276347	0.0453838	0.685244	0.666585	0.0411616	0.0312274	0.476733	0.215731	0.157895	0.049483	1.04637	0.486272	NR
J1798_P7	C1D1	Granulocytes	3.96255	0.186891	0.0190223	1.33244	2.95058	2.05184	0.77828	2.38456	0.134323	0.270118	0.0401204	5.01209	0.933631	0.779046	0.160403	0.842869	0.232497	1.17385	0.178079	0.278929	0.0970241	1.10505	0.0243353	0.805404	1.91531	0.391746	0.734223	0.708457	0.0479804	0.417551	1.60355	0.240267	0.444974	0.135524	0.923132	0.858789	NR
J1798_P7	C1D1	Non-Classical Mono	2.95455	0.0967349	0.0483662	1.81732	0.971333	2.21905	0.140725	2.3878	0.020362	0.101001	0.0233019	0.045677	0.407168	0.0131099	0.134979	0.783396	0.0401364	1.76414	0.102286	0.0289833	0.107466	0.493983	0.032927	0.101459	0.115523	0.0131733	0.334253	0.311814	0.00677772	0.0225875	0.303223	0.0777711	0.136771	0.0234701	4.25708	0.467512	NR
J1798_P7	C1D1	Tc	3.95316	0.232917	0.120715	0.829731	1.09647	5.04718	0.286499	2.13454	0.0367588	0.155209	0.13246	0.0416982	0.457857	0.0217093	0.0534622	0.961769	0.10655	0.237412	0.0580794	0.0580024	0.778583	0.303302	0.0301012	0.35801	2.41639	0.174743	0.179775	0.290766	0.0157545	0.0539916	1.88852	0.14981	0.166295	0.0402229	0.128754	0.434343	NR
J1798_P7	C1D1	Th	4.19301	0.162931	0.0683866	0.728165	3.63278	1.60334	0.135974	1.98619	0.0296244	0.103121	0.0445157	0.038203	0.418481	0.0196429	0.0468102	0.650612	0.100193	0.231472	0.0533315	0.201397	0.0454993	0.346111	0.0313417	0.406042	2.67453	0.196478	0.206258	0.310323	0.0166777	0.0491626	1.78978	0.144569	0.209775	0.0384436	0.0716536	0.435702	NR
J1798_P7	C1D1	cDC1	2.70736	0.175297	0.0775629	2.77842	1.34939	1.20692	0.312897	3.6966	0.173899	0.234758	0.101943	0.0912885	3.35827	0.0659791	0.53372	1.00855	0.928513	3.98202	1.40427	0.290204	0.671421	4.13789	0.157469	3.35964	0.571155	0.209913	3.73407	2.039	0.179849	0.0529664	0.856957	2.34949	0.360407	0.166656	0.680541	1.23097	NR
J1798_P7	C1D1	cDC2	3.30661	0.210895	0.148582	1.84813	1.96072	1.77273	0.19959	3.92833	1.96414	2.96917	0.265282	0.0883433	4.28604	0.759382	1.38491	3.71669	0.294497	5.18221	2.95274	0.268925	0.85991	5.05075	0.144123	0.492554	0.238604	0.638482	4.71294	4.23836	0.0862114	0.0886063	0.513696	3.11422	0.197325	0.375412	0.0927405	1.51231	NR
J1798_P7	C1D1	pDC	3.03107	0.214289	0.144488	1.57407	1.33209	1.51678	0.197904	2.57014	0.0257603	2.58505	0.0834979	0.067616	2.98668	0.0413585	4.83406	2.60733	0.127459	1.3524	1.48045	0.0798606	0.114334	2.74479	0.0552689	0.351285	0.210508	0.0590691	2.25198	1.8768	0.188091	0.0452971	1.00099	1.19105	0.256965	0.163679	0.485317	0.616656	NR
J1798_P7	C1D1	preDC/Classical Mono	3.28887	0.637669	0.365969	4.11853	1.93492	2.04829	0.330306	5.79854	0.393732	0.836978	0.129353	0.172307	3.70565	0.233305	0.546063	0.773967	0.0748273	4.72658	1.92806	0.319947	1.35944	5.58316	0.168679	0.219445	0.128624	0.0908494	4.82044	1.83059	0.0535387	0.039769	0.975598	3.21529	0.23611	0.0767492	0.0984001	2.25413	NR
J1798_P19	Baseline	B	2.78189	3.63826	0.121568	0.712639	0.795905	1.25131	0.114574	1.99831	0.824021	0.103282	0.0313957	0.0494501	0.320112	0.0162673	0.146896	0.245992	0.244075	0.550546	0.0482721	0.0689216	0.0878167	0.273489	2.09224	0.44786	1.89707	0.358577	0.237657	4.84829	0.248084	0.117809	2.10467	0.176364	0.0656359	0.0342544	0.0706347	0.439397	NR
J1798_P19	Baseline	DNT	4.30012	0.146258	0.063369	0.693626	0.751019	1.38914	0.20441	1.77899	0.0411014	0.0977705	0.047131	0.0493336	1.97819	0.0324634	0.157463	3.76812	0.573056	0.311968	0.0993719	0.0907005	0.0495478	0.304162	0.029288	1.36364	0.487545	0.0474913	0.186446	0.575751	0.0197664	0.0968811	0.856226	0.121468	0.258996	0.057329	0.236714	0.412958	NR
J1798_P19	Baseline	Early Myelocyte	2.73231	0.0811389	0.0409035	1.15239	0.731757	1.40662	0.11482	1.75187	0.0280823	0.0711704	0.022147	0.0382777	0.274992	0.0148121	0.0840381	0.49591	0.159722	2.32307	0.142275	0.0566676	0.0542566	0.380689	0.0377352	0.669192	0.193588	0.0303518	0.312301	0.543056	0.0229532	0.0224657	0.265879	0.0878449	0.187335	0.0385745	1.06182	0.377577	NR
J1798_P19	Baseline	Granulocytes	3.98122	0.258629	0.057828	1.39283	2.43891	2.7496	0.558722	2.37743	0.16019	0.241101	0.0838636	4.98159	0.848668	0.715354	0.0713116	1.31797	0.213652	0.848679	0.113514	0.153491	0.20097	0.897561	0.0551271	0.712611	1.17439	0.279493	0.353542	0.828929	0.10784	0.7518	1.18677	0.270113	0.212383	0.0936312	0.608766	0.51385	NR
J1798_P19	Baseline	Non-Classical Mono	2.81956	0.0815456	0.0274792	1.49213	0.840243	1.54228	0.131849	2.14409	0.019524	0.0870575	0.0163751	0.0299668	0.319265	0.0122436	0.0532556	0.320018	0.0187764	2.52204	0.104595	0.0239021	0.0495485	0.389043	0.0278748	0.100318	0.0997746	0.012276	0.267242	0.342951	0.00808111	0.0145699	0.117662	0.0591285	0.163139	0.0198728	4.31907	0.355628	NR
J1798_P19	Baseline	Tc	4.05424	0.22876	0.106043	0.921497	1.0186	4.94507	0.274238	2.05111	0.0447116	0.145409	0.0525195	0.0412655	0.421285	0.0238815	0.0683633	2.11351	0.16796	0.290207	0.0700609	0.0605658	0.739269	0.305969	0.0275246	0.523593	0.565761	0.0567064	0.194074	0.788497	0.0149116	0.0405179	0.804378	0.100988	0.218101	0.0411589	0.126523	0.386132	NR
J1798_P19	Baseline	Th	4.2466	0.170845	0.0715451	0.871668	3.56837	1.68909	0.140565	2.06691	0.0328504	0.111883	0.0455859	0.0409605	0.615689	0.0220298	0.0519079	1.194	0.130401	0.29061	0.066092	0.202943	0.0504857	0.358814	0.0304187	0.45527	1.76997	0.148111	0.221725	0.62443	0.0183666	0.0437997	1.36595	0.131073	0.303008	0.0417545	0.104234	0.436683	NR
J1798_P19	Baseline	cDC1	2.79364	0.196632	0.0768649	2.65212	1.43512	1.31825	0.301123	3.70937	0.210806	0.208716	0.0979668	0.096449	3.46717	0.0717755	0.393129	0.760881	0.889387	4.11968	1.12207	0.294378	0.645101	4.02703	0.12052	3.28956	0.599543	0.189106	3.49108	3.39546	0.218917	0.0644555	0.893446	2.17339	0.328585	0.171164	0.643126	1.19628	NR
J1798_P19	Baseline	cDC2	3.37708	0.217813	0.157834	1.66345	2.221	1.83031	0.234653	3.47636	2.71783	3.32609	0.250763	0.158424	3.84314	0.838905	1.36689	3.09696	0.225147	5.26437	2.85842	0.133582	0.318415	3.19412	0.12475	0.535335	0.236804	0.536923	4.35802	5.46735	0.295101	0.136927	0.64011	3.11794	0.20376	0.491959	0.062976	0.835433	NR
J1798_P19	Baseline	pDC	2.95736	0.347223	0.277127	2.02508	1.26763	1.57649	0.138788	2.65182	0.0500356	4.67446	0.463757	0.0832038	3.38184	0.0391984	4.13174	1.74548	0.0614708	2.02652	0.628606	0.0426894	0.069397	1.81656	0.0290055	0.747731	0.155031	0.0603234	2.3957	1.36339	0.128816	0.0354454	1.10906	0.699724	0.248446	0.069934	0.403116	0.40808	NR
J1798_P19	Baseline	preDC/Classical Mono	3.29658	0.549686	0.293901	3.75798	1.99211	2.03586	0.254642	5.57213	0.378029	0.69339	0.136217	0.077582	3.86533	0.254857	0.396493	0.636142	0.0741733	4.83137	1.6753	0.227455	1.0402	5.06918	0.115881	0.285	0.160988	0.0922876	4.31681	3.59089	0.0767121	0.053465	1.45033	2.84851	0.194999	0.0720234	0.130214	1.9347	NR
J1798_P19	C1D1	B	2.73827	3.75072	0.124697	0.711171	0.775393	1.20396	0.110311	1.9337	0.870265	0.112455	0.0321733	0.0444452	0.315546	0.0156777	0.0833412	0.229423	0.261798	0.540581	0.0463931	0.0689035	0.099428	0.262759	2.04705	0.450723	2.03388	0.349446	0.227644	4.7885	0.232348	0.0858261	1.59299	0.123653	0.0686573	0.0294595	0.0625976	0.42376	NR
J1798_P19	C1D1	DNT	4.39979	0.159864	0.0516697	0.728313	0.788339	1.44478	0.167127	1.95428	0.0348227	0.0979212	0.0604617	0.0508709	1.56276	0.021756	0.129288	3.53249	0.38489	0.382656	0.108897	0.063377	0.0591428	0.340827	0.029119	0.908959	0.418031	0.0480508	0.2149	0.899228	0.0173864	0.0705046	0.415441	0.111292	0.258495	0.0579771	0.221903	0.434264	NR
J1798_P19	C1D1	Early Myelocyte	2.84892	0.0866775	0.0501482	1.12228	0.792794	1.52671	0.133447	1.84625	0.0342232	0.0830292	0.0303439	0.0349759	0.30015	0.0134531	0.15766	0.646018	0.208603	2.50994	0.196249	0.0711799	0.0780105	0.604254	0.0551904	0.774868	0.219517	0.0461262	0.420058	0.86686	0.0411757	0.0198675	0.139204	0.105448	0.231636	0.0459569	1.22337	0.422859	NR
J1798_P19	C1D1	Granulocytes	4.17783	0.31004	0.1482	1.52349	3.104	2.39426	0.600356	2.4455	0.128898	0.304659	0.0945167	4.86701	1.00305	0.600016	0.134187	1.16421	0.201009	0.900666	0.130835	0.241633	0.204092	1.08463	0.0691969	0.748085	1.27372	0.199512	0.478463	0.762658	0.0395437	0.793763	0.863611	0.240842	0.299977	0.0850525	0.769862	0.837393	NR
J1798_P19	C1D1	Non-Classical Mono	2.86459	0.0806936	0.0321418	1.56152	0.889343	1.64396	0.139032	2.21756	0.0194427	0.0881391	0.0180276	0.0361691	0.367825	0.0124305	0.0698524	0.420008	0.0224079	2.86368	0.120426	0.0284869	0.0578152	0.486523	0.0351876	0.122127	0.102506	0.0145278	0.293803	0.455287	0.00811047	0.0159309	0.0753803	0.0646943	0.225774	0.0219439	4.42487	0.371942	NR
J1798_P19	C1D1	Tc	4.14281	0.268533	0.129938	0.997633	1.09952	5.15911	0.307262	2.17611	0.0469835	0.167304	0.0654933	0.0436697	0.489578	0.0247872	0.0750425	2.3591	0.156389	0.354056	0.07532	0.0607925	0.885783	0.379287	0.0284644	0.456852	0.597741	0.0570977	0.208649	0.995454	0.014707	0.0395097	0.440534	0.0894512	0.25161	0.0391464	0.114046	0.386767	NR
J1798_P19	C1D1	Th	4.27829	0.178164	0.0801593	0.90968	3.61994	1.74092	0.142998	2.15526	0.03111	0.113948	0.041337	0.0413354	0.790311	0.021389	0.0531676	1.33281	0.115316	0.332119	0.0669809	0.206092	0.0506573	0.425071	0.0306119	0.412199	1.7946	0.140458	0.2406	0.691902	0.0161078	0.0378625	0.953974	0.10665	0.349485	0.0366303	0.0960301	0.455855	NR
J1798_P19	C1D1	cDC1	2.73148	0.177286	0.0807518	2.60598	1.42414	1.28158	0.29885	3.71292	0.205958	0.228517	0.111313	0.0955907	3.62527	0.0975901	0.350073	0.853803	0.921816	4.05916	1.39072	0.306144	0.66565	4.06593	0.148091	3.4155	0.588792	0.211752	3.43415	3.67545	0.254517	0.06293	0.705009	2.02565	0.333144	0.184714	0.647007	1.1687	NR
J1798_P19	C1D1	cDC2	3.34761	0.209753	0.151409	1.73678	2.23969	1.87802	0.248559	3.47672	2.87266	3.27081	0.209518	0.145768	3.85014	0.745516	1.42074	3.29557	0.223609	5.23866	2.92438	0.163611	0.421356	3.40282	0.106392	0.60235	0.249676	0.540742	4.33348	5.25769	0.210221	0.100249	0.28077	2.88739	0.208134	0.435532	0.0693415	0.928582	NR
J1798_P19	C1D1	pDC	3.0679	0.311428	0.252792	1.76987	1.75351	1.69517	0.20654	2.81811	0.0424087	3.65257	0.551001	0.0953626	3.17127	0.0419851	4.3952	2.09583	0.0949258	1.55257	1.56142	0.0906425	0.13488	2.48604	0.0418554	0.631081	0.227152	0.124025	1.98421	2.57383	0.192431	0.050242	0.901746	1.00394	0.198992	0.146258	0.221725	0.595289	NR
J1798_P19	C1D1	preDC/Classical Mono	3.34611	0.624119	0.339316	3.80781	2.13007	2.11885	0.287894	5.73911	0.439287	0.779152	0.171765	0.0855885	4.20946	0.510439	0.422081	0.791169	0.0849009	4.81598	2.12742	0.249408	1.16744	5.23368	0.176705	0.355507	0.170107	0.111493	4.34984	3.88856	0.0900099	0.0505014	1.1734	2.75828	0.229389	0.0689592	0.188807	2.05614	NR
J1798_P42	Baseline	B	2.76519	3.70105	0.117902	0.678032	0.804198	1.21576	0.127813	1.99055	1.06411	0.11616	0.0213315	0.05298	0.302838	0.0145229	0.505533	0.249649	0.268191	0.475161	0.0415396	0.0682016	0.0908773	0.312287	2.6472	0.397479	1.91287	0.251348	0.200981	4.37018	0.15967	0.0920048	2.15884	0.191218	0.0564667	0.0331048	0.0799537	0.456831	NR
J1798_P42	Baseline	DNT	4.44823	0.163966	0.0539067	0.750005	0.81	1.41401	0.147412	2.02764	0.0337782	0.100464	0.0276391	0.0445209	1.13024	0.0323879	0.22332	4.1038	0.413177	0.288577	0.109	0.059693	0.045859	0.30455	0.0285307	0.675399	0.213053	0.0300765	0.19215	0.464351	0.0154766	0.106212	0.809341	0.0986121	0.213375	0.0437892	0.398121	0.416007	NR
J1798_P42	Baseline	Early Myelocyte	3.3609	0.117828	0.100671	1.08083	0.773134	1.62349	0.130116	1.9823	0.0292395	0.0857692	0.0340195	0.040417	0.300932	0.0157332	0.169282	1.05275	0.161794	1.47657	0.149234	0.0483913	0.0471767	0.365183	0.0386363	0.532564	0.251601	0.0307363	0.383256	0.689932	0.0207754	0.0258099	0.323939	0.0952551	0.142693	0.0363908	1.01428	0.414707	NR
J1798_P42	Baseline	Granulocytes	4.12319	0.293942	0.0408083	1.58196	2.74132	2.11772	0.629379	2.5195	0.0889832	0.160125	0.0339775	4.86472	0.647512	0.565567	0.0604165	1.45503	0.27459	0.904096	0.200048	0.185453	0.151941	1.05054	0.0887465	0.570273	1.34618	0.307709	0.558501	0.332117	0.0113051	0.641831	1.12678	0.247634	0.345654	0.0798024	0.946483	0.834411	NR
J1798_P42	Baseline	Non-Classical Mono	3.32656	0.116125	0.0460064	1.43573	0.905519	2.0751	0.131372	2.23175	0.0217196	0.0978988	0.0215605	0.0395219	0.347046	0.0163691	0.102093	0.799871	0.0358748	1.24435	0.087068	0.0246955	0.0693981	0.379076	0.0341103	0.107924	0.10666	0.0152447	0.275521	0.410798	0.00869165	0.0198235	0.235236	0.0714425	0.124587	0.028244	4.58178	0.415882	NR
J1798_P42	Baseline	Tc	4.1749	0.247669	0.121471	1.01392	1.1472	5.02567	0.282798	2.22277	0.0405968	0.158229	0.0785657	0.0452913	0.429038	0.0228183	0.0930495	2.05664	0.139063	0.339018	0.0712304	0.0495949	0.787768	0.311599	0.0255328	0.309396	1.32861	0.110781	0.184983	0.426238	0.0122039	0.051404	1.1246	0.0983201	0.188579	0.034478	0.264844	0.414469	NR
J1798_P42	Baseline	Th	4.30702	0.176838	0.0729621	0.811654	3.65815	1.6932	0.137998	2.08637	0.0297943	0.107314	0.033677	0.0387186	0.450988	0.0214497	0.0572408	0.933179	0.110977	0.252896	0.0590595	0.208967	0.0453637	0.344548	0.0306273	0.400407	2.28237	0.178053	0.210541	0.391467	0.0133027	0.0368136	1.25052	0.106318	0.232007	0.0369548	0.0891228	0.435556	NR
J1798_P42	Baseline	cDC1	2.74554	0.179417	0.0729036	2.70239	1.41851	1.32318	0.358103	3.90622	0.192874	0.310337	0.11472	0.101564	3.41321	0.0703145	0.384959	0.929706	0.937689	3.6661	1.16105	0.25269	0.513799	3.75999	0.0995894	3.34359	0.582587	0.15361	3.66585	2.51385	0.157743	0.0486367	0.772885	2.61442	0.314628	0.181826	0.673382	1.16983	NR
J1798_P42	Baseline	cDC2	3.32659	0.232831	0.151244	1.72202	2.10678	1.87602	0.20183	3.71946	2.4681	3.41256	0.218965	0.12995	3.93546	0.690923	1.24489	3.45239	0.234149	4.76452	2.5106	0.174586	0.521402	4.41332	0.0930588	0.384249	0.226242	0.314319	4.58018	4.67665	0.130539	0.0911155	0.395224	3.28478	0.16121	0.350047	0.075045	1.23628	NR
J1798_P42	Baseline	pDC	3.1072	0.191842	0.100876	1.56339	1.77171	1.55949	0.190996	2.65343	0.0350278	2.87856	0.0856383	0.0506514	2.91206	0.0401326	4.66239	2.82774	0.0936799	1.307	1.34723	0.0420472	0.0578208	1.67522	0.0325588	0.270937	0.260938	0.084044	1.82152	2.40223	0.193302	0.0914047	1.13884	1.54846	0.13622	0.171121	0.461812	0.577889	NR
J1798_P42	Baseline	preDC/Classical Mono	3.28001	0.571773	0.323334	3.87645	1.94845	2.02889	0.2644	5.65212	0.363973	0.780623	0.141714	0.107546	3.72297	0.20528	0.390937	0.741963	0.0784799	4.37334	1.69795	0.208814	0.941898	4.91736	0.101052	0.221012	0.137553	0.0532286	4.5226	2.59306	0.0583127	0.0464296	1.05686	3.36286	0.173204	0.0673666	0.128088	1.95268	NR
J1798_P8	Baseline	B	3.04292	3.82954	0.153404	0.698356	0.993501	1.58265	0.177815	2.15276	1.01213	0.173808	0.0206301	0.0611555	0.423332	0.0199108	0.073402	0.367359	0.362659	0.715504	0.0735009	0.129477	0.159403	0.267751	2.37918	0.536007	2.18133	0.344456	0.278891	4.56209	0.182735	0.147085	2.68212	0.332452	0.0900513	0.0631927	0.0992513	0.470702	NR
J1798_P8	Baseline	DNT	4.50693	0.158768	0.0666756	0.864772	0.952248	1.73848	0.150086	2.07829	0.0376073	0.138995	0.0244807	0.0323849	0.397849	0.0266333	0.124756	3.26097	0.255185	0.743525	0.101827	0.0689191	0.0525704	0.293904	0.0298222	0.6254	0.190964	0.0333318	0.220286	0.562902	0.0157047	0.0578689	1.03566	0.11452	0.284417	0.0628732	0.274774	0.38977	NR
J1798_P8	Baseline	Early Myelocyte	3.06598	0.100163	0.0536011	0.861942	0.881657	1.9144	0.164945	1.91542	0.0343742	0.113371	0.023402	0.0292231	0.26375	0.0170841	0.191729	0.686878	0.24814	1.57416	0.234941	0.0656491	0.0735122	0.383379	0.0446189	0.849011	0.234602	0.042668	0.39711	0.520918	0.0346557	0.0239553	0.831734	0.138153	0.215667	0.0631885	0.944213	0.413705	NR
J1798_P8	Baseline	Granulocytes	3.94585	0.212854	0.113668	1.9399	1.83704	2.9775	0.698329	2.42591	0.18442	0.358622	0.0532129	4.60309	0.519671	0.579191	0.178958	1.79708	0.318435	1.00987	0.256091	0.224581	0.308139	1.19261	0.0487028	0.546058	0.705302	0.27962	0.661439	0.401482	0.101821	1.22394	1.37192	0.286716	0.595536	0.199242	1.36399	0.951641	NR
J1798_P8	Baseline	Non-Classical Mono	3.07169	0.0884932	0.0395351	1.11968	1.0159	2.51806	0.194902	2.23521	0.0251816	0.133564	0.0255903	0.0318995	0.294294	0.0153842	0.0909104	0.341727	0.0269306	1.34328	0.111645	0.0304023	0.118299	0.318458	0.0312446	0.137794	0.111543	0.0135696	0.283799	0.228498	0.00881636	0.0130933	0.487711	0.0733384	0.190671	0.0296403	4.46859	0.371522	NR
J1798_P8	Baseline	Tc	4.11409	0.25033	0.131239	0.944108	1.18762	5.02647	0.343518	2.19064	0.051053	0.208231	0.0463387	0.0394948	0.32153	0.025481	0.0901744	2.52678	0.19552	0.492041	0.0873932	0.068423	0.843	0.268344	0.0287039	0.537854	0.529771	0.060343	0.209414	0.577147	0.015421	0.0518132	1.3846	0.134468	0.265991	0.0540636	0.174699	0.395111	NR
J1798_P8	Baseline	Th	4.22539	0.170112	0.0742907	0.717626	3.527	1.92178	0.18384	2.05754	0.0371941	0.150352	0.030963	0.0365647	0.432962	0.0236717	0.0695209	1.16767	0.135433	0.217175	0.0769964	0.205875	0.063841	0.267058	0.0317681	0.445182	2.23743	0.219918	0.227792	0.413038	0.0196142	0.0581749	1.99902	0.183658	0.251535	0.061851	0.105832	0.43846	NR
J1798_P8	Baseline	cDC1	2.91023	0.179242	0.0882185	2.51868	1.37547	1.49023	0.386264	3.6117	0.189978	0.262706	0.11907	0.0738107	3.42523	0.0816028	0.414706	0.901857	1.1055	3.35641	1.57859	0.275111	0.495606	3.0609	0.133503	3.66449	0.782513	0.222374	3.11026	2.41538	0.210197	0.0683085	1.33901	2.12811	0.399391	0.198704	0.828484	1.01465	NR
J1798_P8	Baseline	cDC2	3.52202	0.25116	0.146904	1.56343	1.96933	2.1135	0.264805	3.63539	2.84135	3.15537	0.262687	0.12914	4.07506	0.690535	1.16233	3.59245	0.240849	4.67044	2.8346	0.1694	0.342923	2.46966	0.125026	0.591071	0.332346	0.661454	3.91218	4.87528	0.158609	0.145755	1.72166	2.89905	0.205311	0.580902	0.12256	0.823286	NR
J1798_P8	Baseline	pDC	3.21591	0.330566	0.197263	2.03778	1.49522	1.90403	0.217416	2.53893	0.0457023	4.39867	0.231871	0.0679311	3.33081	0.0612409	5.18525	2.17902	0.0944213	1.87377	0.823352	0.0498903	0.0618196	1.14825	0.0276132	0.641245	0.1706	0.0494646	1.81738	1.0914	0.268736	0.0537266	2.07738	0.553605	0.200684	0.104541	0.765421	0.387214	NR
J1798_P8	Baseline	preDC/Classical Mono	3.5309	0.582566	0.318842	3.77852	1.9945	2.34256	0.325136	5.64584	0.377686	0.794797	0.154144	0.0739407	3.95711	0.321319	0.487116	0.752646	0.0932158	4.19628	2.28603	0.147519	0.878662	4.28521	0.119828	0.275513	0.165081	0.0570631	4.14857	2.45643	0.0598846	0.0438455	1.72755	2.92339	0.223826	0.11378	0.202139	1.75931	NR
J1798_P38	C2D1	B	3.03919	3.64636	0.131708	0.686709	1.02445	1.62545	0.171385	2.162	1.38285	0.176046	0.0242342	0.0606709	0.37127	0.0199211	0.269887	0.323647	0.29203	0.851431	0.0695851	0.0877759	0.102831	0.270705	2.36299	0.49797	1.64986	0.286797	0.277827	4.62429	0.263279	0.13112	2.35636	0.258405	0.120867	0.0602454	0.0951552	0.446906	R
J1798_P38	C2D1	DNT	3.63113	0.113007	0.0516111	0.84049	0.959288	1.7351	0.146183	2.00534	0.0327789	0.111429	0.0694367	0.0219476	1.27368	0.0387193	0.216517	3.87002	0.273999	0.405795	0.0983105	0.0638291	0.0600779	0.256862	0.0324442	0.542173	0.428001	0.0317412	0.198386	1.095	0.0134193	0.093157	0.81376	0.0871693	0.214705	0.0471302	0.308346	0.362779	R
J1798_P38	C2D1	Early Myelocyte	2.91127	0.0939257	0.111933	1.35432	0.934228	1.70271	0.16248	2.04648	0.037913	0.119911	0.0509303	0.0369289	0.514089	0.0202208	0.308014	1.65896	0.280627	2.8358	0.199034	0.0875369	0.0851243	0.482125	0.0773162	0.863568	0.375857	0.051994	0.60964	1.18027	0.0376774	0.0322801	0.398998	0.188304	0.199849	0.0602957	1.34195	0.407262	R
J1798_P38	C2D1	Granulocytes	3.94661	0.234096	0.16097	1.72929	2.70378	2.39573	0.358122	2.26905	0.173246	0.542861	0.0660665	5.06656	1.0154	0.836289	0.145236	0.762533	0.215635	0.847496	0.0800779	0.111871	0.232341	0.995505	0.0301628	0.267476	2.42223	0.487269	0.651884	0.505247	0.0156179	1.1593	2.08715	0.271613	0.369432	0.0329957	1.46413	0.634827	R
J1798_P38	C2D1	Non-Classical Mono	3.11537	0.0963516	0.0450975	1.79482	1.06729	2.04788	0.164323	2.22647	0.0239012	0.137546	0.02435	0.030409	0.470323	0.0159354	0.102306	1.39218	0.0626956	3.16743	0.128134	0.0392029	0.0612706	0.35988	0.0333229	0.137458	0.156169	0.019089	0.308612	0.858539	0.00786206	0.0217677	0.299726	0.0751996	0.180775	0.031579	4.96547	0.364375	R
J1798_P38	C2D1	Tc	4.13729	0.277878	0.145703	0.814367	1.32112	5.30947	0.359251	2.23053	0.042841	0.207259	0.198288	0.0422795	0.460857	0.0255698	0.0735712	1.25822	0.107862	0.249314	0.0674128	0.0556213	0.967615	0.258378	0.0292214	0.330108	2.39446	0.173566	0.205936	0.590497	0.0167199	0.06487	2.08363	0.175367	0.220992	0.0480145	0.0992032	0.400135	R
J1798_P38	C2D1	Th	4.36719	0.186846	0.0817077	0.690005	3.61517	1.8753	0.169626	2.08356	0.0298522	0.146526	0.0329843	0.0348246	0.478919	0.0237832	0.0511532	0.627729	0.0836488	0.230621	0.0641174	0.204962	0.050572	0.284271	0.0344775	0.408378	2.86998	0.238196	0.230229	0.33104	0.0185325	0.0578341	2.22209	0.201031	0.285262	0.0527997	0.0680511	0.418523	R
J1798_P38	C2D1	cDC1	2.96038	0.221784	0.102399	2.8217	1.44116	1.56808	0.475189	4.07753	0.193403	0.329596	0.095345	0.0717356	3.11867	0.0719965	0.380946	1.72972	1.11632	4.07421	1.23974	0.27563	0.409916	2.68533	0.223736	3.80074	0.764765	0.273455	3.33279	3.26648	0.240441	0.0557365	0.851426	2.15824	0.399672	0.195848	0.856269	1.0787	R
J1798_P38	C2D1	cDC2	3.58312	0.237628	0.163925	1.88739	2.14678	2.25493	0.247969	3.86569	3.01917	3.26059	0.246961	0.120868	4.21377	0.480303	1.39441	3.95678	0.265541	5.43397	2.87044	0.169124	0.313557	2.57658	0.1441	0.600075	0.303189	0.469485	4.55761	5.1405	0.182519	0.104488	0.580118	3.14205	0.280082	0.409828	0.059888	0.844029	R
J1798_P38	C2D1	pDC	3.31856	0.204026	0.190905	2.48301	1.49206	1.96188	0.255313	2.87959	0.0372131	3.20341	0.119302	0.0908151	3.37363	0.0541764	4.61334	2.67431	0.0961585	2.52789	0.92802	0.0577831	0.0791948	1.66763	0.069744	0.442025	0.224364	0.0823704	2.70206	1.41548	0.145905	0.0515629	1.55053	1.10636	0.487892	0.0973846	0.723488	0.507851	R
J1798_P38	C2D1	preDC/Classical Mono	3.52959	0.718782	0.424218	4.11203	2.03681	2.37519	0.337564	5.8779	0.457058	0.907767	0.126031	0.0961302	3.58165	0.212463	0.43229	1.77778	0.100811	4.9672	1.85865	0.128368	0.640306	3.82171	0.221701	0.456654	0.178478	0.141861	4.39007	3.62329	0.0778948	0.0477817	0.923588	2.97079	0.315289	0.0714718	0.243699	1.69886	R
J1798_P8	C1D1	B	3.05016	4.0206	0.172262	0.704142	0.971699	1.6317	0.188073	2.11922	1.06927	0.167172	0.0255075	0.0571284	0.462825	0.023119	0.0594198	0.417612	0.417937	0.967069	0.0779436	0.148709	0.161057	0.30831	1.98161	0.504881	2.00106	0.235742	0.288418	4.22078	0.141081	0.16805	2.81593	0.4162	0.123673	0.07529	0.0945831	0.474991	NR
J1798_P8	C1D1	DNT	4.45115	0.169096	0.0683984	0.767472	0.968952	1.82271	0.166685	2.10196	0.0358402	0.134772	0.0290697	0.0306501	0.427357	0.0231986	0.153272	3.54702	0.318464	0.714231	0.110525	0.0708226	0.0518552	0.307643	0.027624	0.710659	0.247967	0.0396539	0.214575	0.715089	0.017214	0.0827373	1.32404	0.13938	0.295732	0.0614976	0.404518	0.389996	NR
J1798_P8	C1D1	Early Myelocyte	2.94759	0.101861	0.0587246	0.812328	0.848205	1.92018	0.166352	1.82694	0.0400961	0.111765	0.034262	0.0317795	0.258102	0.0186946	0.194431	0.751394	0.335934	1.59491	0.205159	0.0711039	0.0821801	0.371483	0.052345	1.1078	0.295511	0.0466826	0.38664	0.501616	0.0441693	0.0289693	1.02479	0.156916	0.25229	0.0700844	1.0645	0.380593	NR
J1798_P8	C1D1	Granulocytes	3.92041	0.385067	0.18963	1.65925	1.83444	3.49371	0.277661	2.67185	0.294992	0.511426	0.299899	5.80142	1.23336	1.27545	0.129635	1.85212	0.223279	1.01459	0.261005	0.114522	0.282017	1.16365	0.00918092	0.348449	0.854512	0.493889	0.659734	0.515954	0.0272666	1.03914	1.58623	0.32874	0.184045	0.156164	1.2941	0.756919	NR
J1798_P8	C1D1	Non-Classical Mono	3.09464	0.0951974	0.0394623	1.17927	1.01625	2.59355	0.184099	2.23056	0.0211134	0.131207	0.0396442	0.0271573	0.320879	0.0138162	0.0752325	0.503832	0.0294934	1.65716	0.0814956	0.0268753	0.115322	0.319746	0.0312571	0.142299	0.120031	0.0141747	0.273362	0.263696	0.00837384	0.0172273	0.690183	0.0820743	0.22601	0.0285499	4.62689	0.365097	NR
J1798_P8	C1D1	Tc	4.18937	0.276081	0.140792	0.994533	1.22068	5.15104	0.36422	2.23778	0.0525022	0.20993	0.0560313	0.0395834	0.351789	0.0274147	0.110707	3.02533	0.222827	0.622601	0.0997725	0.0656521	0.916438	0.301974	0.0291228	0.567937	0.490108	0.0599351	0.218311	0.747391	0.0177465	0.0627002	1.52624	0.153733	0.29241	0.0575047	0.190073	0.382127	NR
J1798_P8	C1D1	Th	4.23041	0.184983	0.0760743	0.715415	3.51663	1.92008	0.183066	2.04624	0.0356065	0.148961	0.0437618	0.0355064	0.486045	0.0257631	0.0837835	1.41593	0.17478	0.237936	0.0832247	0.204736	0.0657865	0.292015	0.0370045	0.541117	2.32987	0.228151	0.235693	0.526066	0.0240897	0.0885822	2.30144	0.256338	0.270354	0.0640166	0.116764	0.424244	NR
J1798_P8	C1D1	cDC1	2.98044	0.179348	0.0838294	2.56358	1.35216	1.5566	0.363351	3.53898	0.172796	0.250196	0.113883	0.0735584	3.41182	0.0831506	0.437705	1.1011	1.21937	3.24448	1.93868	0.271649	0.57716	3.02216	0.162421	3.90829	0.846935	0.238638	2.69636	2.25151	0.215125	0.0563396	1.12827	1.88663	0.39715	0.202508	0.934942	0.999531	NR
J1798_P8	C1D1	cDC2	3.48893	0.225831	0.190291	1.92117	1.9108	2.17667	0.226236	3.9014	2.44409	2.79326	0.337414	0.150725	4.4181	0.675092	1.14722	3.73866	0.332448	4.55973	3.05629	0.126251	0.549574	2.69301	0.0519196	0.719337	0.241672	1.02229	3.77483	4.43896	0.0773384	0.0872631	0.875331	2.74014	0.185336	0.468101	0.134537	0.842621	NR
J1798_P8	C1D1	pDC	3.31942	0.343937	0.236602	1.9609	1.54884	1.98108	0.226413	2.6507	0.0767817	4.12364	0.210457	0.0762019	2.87116	0.0585758	5.16307	2.5834	0.168364	1.83887	1.36031	0.0806623	0.0840785	1.50643	0.0281017	0.628378	0.22468	0.107746	1.71279	1.58111	0.294313	0.0898713	2.48321	0.800842	0.125115	0.18636	0.559562	0.469452	NR
J1798_P8	C1D1	preDC/Classical Mono	3.51095	0.454667	0.242736	3.61253	1.80157	2.26609	0.280008	5.19424	0.279459	0.626541	0.141275	0.0848109	3.77965	0.168933	0.451032	0.927037	0.114637	3.93463	2.44507	0.138602	0.911322	3.9814	0.146455	0.392002	0.178199	0.0631047	3.5823	2.2362	0.0738098	0.03766	1.22405	2.54755	0.321322	0.102457	0.179142	1.51525	NR
J1798_P5	Baseline	B	3.00432	3.78331	0.142541	0.675808	0.957363	1.55901	0.156951	2.04872	1.35465	0.17686	0.0228839	0.0512263	0.319867	0.0208586	0.488791	0.315471	0.280343	0.491859	0.0530812	0.10254	0.124993	0.368103	2.72572	0.3262	1.87953	0.207734	0.220075	4.00632	0.131068	0.0750123	2.08871	0.184608	0.0587636	0.0471563	0.077959	0.405006	NR
J1798_P5	Baseline	DNT	4.64339	0.187002	0.0733015	0.720727	0.973708	1.77276	0.179183	2.07951	0.0385406	0.152724	0.0289432	0.0340102	1.2296	0.0350596	0.119586	3.3286	0.304063	0.265944	0.0957514	0.0744973	0.0574336	0.316785	0.0328727	0.682728	0.375163	0.0332153	0.23599	0.272506	0.0142236	0.0529075	0.828346	0.111058	0.226673	0.0585255	0.178774	0.408263	NR
J1798_P5	Baseline	Early Myelocyte	3.28596	0.11802	0.130605	1.15511	0.979381	2.10246	0.169118	2.07871	0.0404833	0.120553	0.0246237	0.0312693	0.343129	0.0182537	0.487961	0.589336	0.205529	1.87047	0.568776	0.0722552	0.104813	0.834487	0.0630551	0.605806	0.311059	0.0400438	0.834233	0.651771	0.0285437	0.0194964	0.471978	0.216777	0.148169	0.0542197	0.67906	0.44651	NR
J1798_P5	Baseline	Granulocytes	4.22599	0.374324	0.147975	1.33392	2.85367	2.42814	0.544514	2.24441	0.23116	0.460119	0.228391	5.16845	1.0044	0.904575	0.103786	0.696265	0.159514	0.55514	0.139389	0.150722	0.251103	0.995791	0.131224	0.407179	1.60827	0.350458	0.494182	0.338118	0.00451446	0.903863	1.27556	0.220116	0.248499	0.206056	0.863091	0.462478	NR
J1798_P5	Baseline	Non-Classical Mono	3.07874	0.111342	0.0531778	1.53307	1.06824	3.10998	0.208032	2.27207	0.0225647	0.142354	0.0186662	0.0306116	0.310843	0.0149476	0.14048	0.26986	0.0267742	1.43505	0.186931	0.0337374	0.189294	0.426935	0.0374048	0.0829581	0.125232	0.0147029	0.34809	0.212778	0.00731362	0.0120987	0.224214	0.0888635	0.122672	0.0285983	4.32035	0.38587	NR
J1798_P5	Baseline	Tc	4.10238	0.242888	0.123441	0.772188	1.20846	5.0214	0.315541	2.12758	0.0418234	0.19874	0.126162	0.0353436	0.433702	0.0251249	0.0614918	1.35428	0.104334	0.23422	0.067112	0.0553013	0.802082	0.281078	0.0273621	0.315689	1.41218	0.107367	0.199795	0.254634	0.0117127	0.0332288	1.19905	0.106237	0.175125	0.0430741	0.151095	0.374821	NR
J1798_P5	Baseline	Th	4.155	0.16824	0.0770201	0.685931	3.59141	1.91601	0.174734	2.06343	0.0338616	0.149654	0.0354118	0.0355698	0.609384	0.0229208	0.0738527	0.695853	0.115318	0.217118	0.0672715	0.213995	0.0618804	0.332595	0.0324055	0.420793	2.18615	0.149692	0.22545	0.239272	0.0138205	0.029326	1.30312	0.119966	0.307969	0.0499367	0.0837183	0.417382	NR
J1798_P5	Baseline	cDC1	2.99855	0.198707	0.100807	2.57316	1.50532	1.54079	0.42069	3.90661	0.259323	0.425403	0.11994	0.0814997	3.40903	0.0866812	0.540622	0.792355	0.983926	3.79304	1.67009	0.357696	0.602682	4.08785	0.191851	3.39515	0.612086	0.215907	3.55924	2.43267	0.152263	0.0514672	0.957437	2.59138	0.374077	0.198095	0.722944	1.29534	NR
J1798_P5	Baseline	cDC2	3.55463	0.292583	0.198237	1.6933	2.30338	2.22494	0.255957	3.79456	2.54459	4.19391	0.235403	0.120991	4.01172	0.721423	1.34682	2.96726	0.226511	4.81023	3.18656	0.240795	0.565685	4.53468	0.129955	0.541436	0.25803	0.458138	4.63674	4.70451	0.130975	0.0761767	0.575121	3.35482	0.185782	0.389606	0.0923859	1.27034	NR
J1798_P5	Baseline	pDC	3.29793	0.276691	0.211917	1.59368	1.74443	1.9964	0.169687	2.72692	0.0442961	4.01854	0.195891	0.0511503	3.31209	0.0557291	4.86778	1.89608	0.0895515	1.22378	1.571	0.0911705	0.138612	3.01466	0.0522313	0.474134	0.201703	0.0658785	1.99997	1.88748	0.217004	0.0376183	1.03895	1.56728	0.178396	0.165188	0.411985	0.617125	NR
J1798_P5	Baseline	preDC/Classical Mono	3.52315	0.640067	0.359965	3.82067	2.04344	2.35112	0.33843	5.74921	0.452312	0.920201	0.135608	0.0843163	3.82977	0.248386	0.652728	0.656817	0.090777	4.63446	2.33558	0.288794	1.14594	5.33815	0.223948	0.226844	0.15011	0.0884784	4.59082	2.48055	0.0552087	0.0401945	1.37511	3.38917	0.187647	0.0760074	0.171473	2.15253	NR
J1798_P5	C1D1	B	3.03553	3.96715	0.153783	0.712361	0.994817	1.59033	0.171647	2.08695	1.46156	0.183145	0.0188437	0.0574361	0.364596	0.0218696	0.41188	0.372311	0.328328	0.653789	0.0641762	0.138002	0.15186	0.40717	2.57662	0.319419	1.73048	0.178753	0.245333	3.99345	0.136585	0.0838773	2.06344	0.198676	0.0790289	0.0440759	0.0840184	0.419934	NR
J1798_P5	C1D1	DNT	4.69008	0.193521	0.0706139	0.728959	0.965907	1.83264	0.176025	2.12423	0.0378989	0.15683	0.030007	0.0364099	1.2548	0.0282779	0.130266	3.33154	0.261985	0.311734	0.0947874	0.0730289	0.0585655	0.333165	0.0354881	0.591768	0.394586	0.0347883	0.214797	0.36461	0.0141923	0.0460099	0.680535	0.10636	0.261615	0.0508552	0.188907	0.395303	NR
J1798_P5	C1D1	Early Myelocyte	3.21704	0.112121	0.0924155	1.10508	0.948811	2.14291	0.175777	2.09924	0.0507695	0.124716	0.0272141	0.0379399	0.352139	0.0208045	0.631467	0.700961	0.232702	2.07803	0.434603	0.0851455	0.126024	0.970586	0.080494	0.700706	0.308429	0.0517222	0.863122	0.732047	0.0358419	0.0196779	0.423536	0.293733	0.177378	0.0615265	0.863627	0.458756	NR
J1798_P5	C1D1	Granulocytes	4.03831	0.165544	0.193776	1.65748	2.79595	2.65565	0.531788	2.57582	0.146084	0.355245	0.0341512	4.85657	0.917495	0.705936	0.144861	1.01429	0.203026	1.05566	0.111862	0.346085	0.282492	1.12096	0.0533166	0.295188	1.26146	0.347838	0.557262	0.375974	0.0181255	1.04034	1.19826	0.192032	0.302082	0.0964965	1.42662	0.667619	NR
J1798_P5	C1D1	Non-Classical Mono	3.10335	0.105589	0.0593514	1.55803	1.06273	3.18455	0.210379	2.25102	0.0274879	0.146631	0.0205556	0.0294536	0.333514	0.0121241	0.115126	0.311834	0.0266431	1.77852	0.114404	0.027385	0.197074	0.386504	0.0315024	0.0781514	0.124311	0.0145837	0.313785	0.192904	0.00650084	0.0123423	0.201438	0.0769917	0.125681	0.0334956	4.42935	0.368149	NR
J1798_P5	C1D1	Tc	4.11631	0.241813	0.124957	0.782904	1.20326	5.03591	0.320742	2.14832	0.0405254	0.193593	0.119424	0.0377	0.43138	0.0253128	0.0619459	1.4696	0.0965028	0.255331	0.0672597	0.0536568	0.809063	0.281196	0.0276486	0.307051	1.28954	0.0926402	0.198677	0.328507	0.0112358	0.0329162	1.15293	0.105592	0.195855	0.0427725	0.17056	0.369211	NR
J1798_P5	C1D1	Th	4.15868	0.165505	0.0761605	0.688481	3.61128	1.91501	0.166459	2.08491	0.031342	0.146193	0.0397794	0.0334419	0.661416	0.0219002	0.0877372	0.7905	0.103467	0.21747	0.0649509	0.212371	0.0599898	0.333706	0.0304681	0.428228	2.06648	0.13052	0.228472	0.294582	0.0142481	0.0311396	1.33879	0.121663	0.329999	0.0492921	0.0797105	0.416715	NR
J1798_P5	C1D1	cDC1	2.94035	0.200595	0.0898059	2.65181	1.43469	1.52848	0.426352	3.86385	0.248014	0.320347	0.104204	0.0689372	3.31782	0.0825718	0.605178	0.894037	1.02542	3.83841	1.51614	0.364584	0.627605	4.15922	0.21964	3.42271	0.605545	0.26091	3.49995	2.43322	0.193587	0.049381	0.936422	2.61225	0.374701	0.186976	0.699201	1.2891	NR
J1798_P5	C1D1	cDC2	3.58411	0.335373	0.2187	1.8617	2.28393	2.2334	0.268385	4.03403	2.66474	4.1596	0.269542	0.136697	4.21621	0.834141	1.39454	3.01386	0.233079	5.00927	3.2657	0.26138	0.632547	4.69892	0.204387	0.608938	0.242941	0.72834	4.74155	4.7942	0.161749	0.0756465	0.661435	3.43993	0.226322	0.399171	0.0820571	1.38783	NR
J1798_P5	C1D1	pDC	3.29016	0.26419	0.210862	1.57105	1.7067	1.97266	0.229574	2.74641	0.0451943	3.61511	0.167662	0.0763504	3.2571	0.0579241	4.89615	1.94426	0.0984848	1.21247	1.81566	0.10669	0.172765	3.32233	0.0712719	0.428773	0.170906	0.116459	2.12196	1.93487	0.199475	0.028896	0.973977	1.72043	0.14856	0.171613	0.320773	0.698713	NR
J1798_P5	C1D1	preDC/Classical Mono	3.5293	0.674242	0.38595	3.90196	2.05757	2.3613	0.358941	5.83142	0.497204	0.931068	0.140543	0.11472	3.821	0.321277	0.81778	0.873836	0.0886149	4.72455	2.28484	0.304751	1.22216	5.48926	0.28652	0.250618	0.141008	0.165702	4.60081	2.62404	0.0588281	0.0413086	1.43885	3.47377	0.20725	0.0744835	0.241836	2.25978	NR
J1798_P5	C2D1	B	2.99827	3.80373	0.142321	0.715137	0.990284	1.5993	0.140657	2.07098	1.31339	0.172837	0.023297	0.0643497	0.348885	0.0230399	0.186449	0.354245	0.302441	0.640331	0.0472644	0.127125	0.127326	0.377435	2.7	0.304461	1.80821	0.186642	0.251362	3.96423	0.157207	0.0830615	2.25878	0.211076	0.095464	0.0537499	0.0843146	0.440153	NR
J1798_P5	C2D1	DNT	4.50097	0.168265	0.0644582	0.64264	0.916367	1.74561	0.220196	1.96428	0.0491506	0.149812	0.0305699	0.0316834	1.49036	0.0323469	0.139519	3.30387	0.399228	0.273744	0.111349	0.122382	0.0742406	0.307485	0.0392656	1.06999	0.424951	0.0474666	0.234414	0.384305	0.0183817	0.0624005	0.902087	0.134739	0.316777	0.0733358	0.218072	0.407065	NR
J1798_P5	C2D1	Early Myelocyte	3.0325	0.104865	0.0918715	1.12796	0.949509	2.0297	0.217841	2.15351	0.052836	0.121954	0.0260148	0.032976	0.431166	0.0195117	0.626336	0.941569	0.323377	2.10092	0.618942	0.0863313	0.125153	1.04652	0.105294	0.96232	0.36375	0.0619099	0.926268	0.878886	0.0567474	0.0259338	0.48994	0.32028	0.180974	0.0614154	0.827636	0.478638	NR
J1798_P5	C2D1	Granulocytes	3.82724	0.186476	0.167492	1.18649	2.4838	2.57165	1.08327	2.21321	0.279225	0.551071	0.0827603	5.01603	0.810141	0.888651	0.283167	1.0141	0.493578	0.532736	0.221832	0.369275	0.44042	0.7961	0.102971	0.720607	1.26359	0.495724	0.518401	0.549482	0.125377	0.402326	1.05336	0.338446	0.430579	0.296323	1.07238	0.546817	NR
J1798_P5	C2D1	Non-Classical Mono	3.10659	0.115553	0.0538315	1.53474	1.09914	3.23856	0.205902	2.30409	0.0253139	0.147812	0.0173039	0.0363639	0.39656	0.0161999	0.107517	0.663644	0.0273031	1.50624	0.107071	0.0374472	0.207442	0.419867	0.0329185	0.0794301	0.136334	0.0188018	0.328088	0.258722	0.00504	0.0138178	0.2172	0.0842497	0.146992	0.0302848	4.42231	0.397112	NR
J1798_P5	C2D1	Tc	4.0402	0.240451	0.121274	0.759191	1.18385	4.97183	0.324472	2.16317	0.0478357	0.197402	0.136489	0.0396044	0.522064	0.0250918	0.0748236	1.72977	0.149189	0.250255	0.0765501	0.072253	0.785354	0.326417	0.0332815	0.479448	1.11369	0.0877295	0.217137	0.530613	0.0146288	0.0387194	1.1798	0.131149	0.234535	0.0548464	0.186708	0.392018	NR
J1798_P5	C2D1	Th	4.18083	0.171896	0.0796565	0.72011	3.62872	1.93695	0.184247	2.14177	0.0360893	0.155541	0.0372971	0.037455	0.684613	0.0235022	0.0939141	0.834245	0.11868	0.241746	0.0716026	0.230264	0.0659943	0.371247	0.0366245	0.464865	2.10141	0.132705	0.247869	0.291395	0.0168926	0.0400669	1.60056	0.156034	0.356982	0.055813	0.082873	0.449385	NR
J1798_P5	C2D1	cDC1	2.92963	0.198105	0.0942218	2.60877	1.43548	1.49405	0.406851	3.8162	0.257147	0.282076	0.0959153	0.073132	3.3151	0.0824093	0.570416	0.935856	1.02676	3.71538	1.84456	0.317718	0.620321	4.0441	0.266125	3.42446	0.643695	0.214914	3.4172	2.45611	0.231674	0.055451	0.904504	2.49506	0.372069	0.191475	0.724584	1.22698	NR
J1798_P5	C2D1	cDC2	3.56835	0.274098	0.191979	1.82344	2.3698	2.21995	0.301561	3.86633	3.04982	3.76033	0.254237	0.143785	4.28326	1.03776	1.19394	3.25009	0.251662	4.71958	3.50991	0.239366	0.652266	4.66193	0.208589	0.479716	0.250838	0.772054	4.64202	4.76002	0.142365	0.0886521	0.841265	3.35512	0.189912	0.446193	0.0910696	1.32139	NR
J1798_P5	C2D1	pDC	3.32082	0.206983	0.163163	1.5446	1.79859	1.96184	0.21567	2.81202	0.0457265	2.84584	0.126782	0.0661156	3.2453	0.0588193	4.87982	2.1475	0.112427	1.21662	2.01894	0.112365	0.203846	3.36494	0.0999318	0.334924	0.196618	0.161591	2.02783	2.2321	0.220789	0.0431162	0.994425	1.8952	0.172904	0.19074	0.278731	0.751566	NR
J1798_P5	C2D1	preDC/Classical Mono	3.52027	0.661415	0.373702	3.95154	1.99326	2.34708	0.35416	5.84494	0.485196	0.884057	0.140977	0.115584	3.86562	0.276932	0.673233	0.789352	0.0969788	4.58672	2.49876	0.291377	1.23146	5.41663	0.289984	0.272677	0.164586	0.107458	4.52558	2.4118	0.0571224	0.0408435	1.39043	3.4104	0.214683	0.0800958	0.202086	2.24263	NR
J1798_P1	Baseline	B	3.06921	3.52487	0.127509	0.677732	1.02205	1.60952	0.179796	2.22886	1.43729	0.191265	0.0190562	0.0578908	0.428755	0.0240326	0.229568	0.275888	0.264501	0.436454	0.059289	0.0767852	0.107075	0.326739	2.55386	0.390219	1.2151	0.156978	0.303981	3.88069	0.0897274	0.0545882	1.69069	0.141333	0.0626729	0.0466514	0.113501	0.507434	NR
J1798_P1	Baseline	DNT	3.80371	0.116368	0.0387203	0.529993	0.832884	1.6031	0.215208	1.87178	0.0441064	0.136873	0.0735919	0.028884	0.968499	0.0265681	0.194215	3.6409	0.462674	0.486616	0.110052	0.102363	0.0640111	0.335689	0.0363725	1.06501	0.348118	0.0546475	0.256776	0.799583	0.019982	0.0748674	0.7766	0.132708	0.293625	0.0758063	0.235143	0.400197	NR
J1798_P1	Baseline	Early Myelocyte	2.98835	0.104608	0.0510019	0.846708	0.931808	1.90713	0.177294	1.97513	0.0388513	0.124909	0.0219362	0.0345894	0.334065	0.0178638	0.137725	1.04068	0.237838	2.76713	0.358021	0.0781704	0.0891786	0.702149	0.0537967	0.810369	0.22275	0.0378028	0.731995	0.98151	0.0275828	0.0192591	0.237775	0.13937	0.206654	0.0611648	1.13383	0.449615	NR
J1798_P1	Baseline	Granulocytes	3.71753	0.419771	0.0730509	1.44759	2.47145	2.27628	0.71094	2.56571	0.36497	0.585475	0.213111	5.38189	1.09935	1.09444	0.134496	1.23592	0.381729	1.2769	0.218016	0.218207	0.13007	1.00693	0.182479	0.92247	1.03491	0.405282	0.687786	0.923447	0.0189553	0.993618	0.973712	0.158077	0.266969	0.18771	1.66372	0.727812	NR
J1798_P1	Baseline	Non-Classical Mono	3.0974	0.0966358	0.0398153	1.15654	1.055	2.32084	0.157109	2.29875	0.0288609	0.144633	0.0199406	0.0332409	0.388021	0.016112	0.0773394	1.09689	0.0488641	2.98828	0.159373	0.0391967	0.0980717	0.570474	0.0334609	0.211194	0.130469	0.0169441	0.480468	0.796557	0.0091427	0.0144799	0.157684	0.0849079	0.193934	0.0342102	4.73444	0.417717	NR
J1798_P1	Baseline	Tc	4.01094	0.234658	0.121288	0.954101	1.17136	4.93626	0.327631	2.1717	0.0485844	0.199584	0.0649365	0.037784	0.36844	0.0246169	0.0838881	2.45337	0.180531	0.626987	0.0898538	0.0705911	0.7713	0.311584	0.0301588	0.48155	0.36936	0.0393208	0.235484	0.796363	0.0130706	0.0373391	0.599992	0.0971988	0.244087	0.0514253	0.399069	0.380935	NR
J1798_P1	Baseline	Th	4.14275	0.175214	0.0788872	0.779051	3.66917	1.96026	0.181479	2.17667	0.0378066	0.161447	0.0675146	0.0382894	0.617494	0.0247094	0.0753865	1.41452	0.161074	0.247314	0.0800265	0.232724	0.0618977	0.332388	0.0357361	0.487858	1.83376	0.152736	0.314298	0.635654	0.0165675	0.0437368	1.19609	0.136347	0.308494	0.0530751	0.101241	0.460993	NR
J1798_P1	Baseline	cDC1	2.90126	0.180085	0.0908055	2.44881	1.4467	1.46537	0.420078	3.83019	0.179299	0.31998	0.10856	0.0684606	3.39622	0.0763732	0.434277	0.778744	1.05082	3.5765	1.26492	0.31162	0.536626	3.99455	0.172624	3.43102	0.719774	0.181751	3.70739	2.71524	0.271716	0.0549221	0.795253	2.23493	0.334898	0.172035	0.701581	1.19917	NR
J1798_P1	Baseline	cDC2	3.49228	0.249448	0.207151	1.44382	2.06592	2.1286	0.243957	3.48563	2.32913	4.19855	0.24483	0.129502	4.0641	0.383669	1.45918	3.07296	0.207441	4.96739	2.7257	0.202906	0.471657	4.14838	0.127229	0.46184	0.188097	0.213871	4.3721	4.40674	0.113152	0.0670112	0.549412	2.9122	0.194105	0.458227	0.0777567	1.08497	NR
J1798_P1	Baseline	pDC	3.36519	0.257373	0.14978	1.26477	2.05396	1.9545	0.233983	2.7083	0.0457646	3.34809	0.154829	0.0703034	3.31632	0.0489197	4.51166	2.8921	0.149714	0.834968	2.18405	0.0916958	0.114756	2.6134	0.0644671	0.36463	0.310492	0.0578623	2.54427	2.39028	0.165242	0.0550349	1.48536	1.68555	0.127106	0.194862	0.486804	0.712753	NR
J1798_P1	Baseline	preDC/Classical Mono	3.49453	0.584715	0.329221	3.64987	2.02313	2.29355	0.320083	5.59169	0.367046	0.812284	0.143253	0.0746907	3.85227	0.214934	0.443437	0.570909	0.0796569	4.41588	1.85702	0.268841	1.08213	5.17913	0.190301	0.217477	0.146406	0.0565337	4.62492	2.96194	0.0646687	0.0390182	1.29807	2.96748	0.176626	0.078559	0.190757	2.067	NR
J1798_P1	C1D1	B	3.07073	3.59783	0.124844	0.687811	1.00333	1.58942	0.162371	2.23264	1.9898	0.215094	0.0232916	0.0625929	0.38143	0.0228824	0.154626	0.289452	0.260977	0.498764	0.0603027	0.0760684	0.0930984	0.330411	2.51386	0.399864	1.44523	0.155869	0.297682	3.84686	0.0892674	0.0868259	2.45874	0.240278	0.0883932	0.0493811	0.0924616	0.46136	NR
J1798_P1	C1D1	DNT	3.95133	0.132173	0.0471061	0.577159	0.918121	1.7236	0.183135	1.94319	0.0384049	0.12093	0.0894543	0.0466396	0.940267	0.027973	0.171863	3.66959	0.355216	0.586919	0.0957883	0.076742	0.0603986	0.42229	0.0339239	0.811224	0.3522	0.0349412	0.244498	1.08407	0.0153678	0.0849783	1.0636	0.150296	0.282786	0.0605236	0.313891	0.433836	NR
J1798_P1	C1D1	Early Myelocyte	3.04466	0.0952794	0.0564126	0.858307	0.946329	1.98345	0.169466	2.02076	0.0361825	0.124706	0.023974	0.0316623	0.336803	0.0189567	0.179151	1.32717	0.226279	3.00112	0.246456	0.0751963	0.0983475	0.769113	0.0719979	0.783612	0.234819	0.0384428	0.745561	1.20268	0.0389891	0.0254493	0.376389	0.166591	0.22903	0.0567462	1.25656	0.428823	NR
J1798_P1	C1D1	Granulocytes	4.0853	0.29857	0.196401	1.63169	2.57706	2.78715	0.83976	2.73909	0.484188	0.791361	0.572704	5.41751	1.34895	1.2889	0.265852	2.0086	0.270076	1.03451	0.158789	0.176533	0.278683	1.21391	0.0704121	0.606794	1.06554	0.504767	0.848074	0.875953	0.0725433	0.869736	0.98307	0.255196	0.374761	0.190589	0.993697	0.66703	NR
J1798_P1	C1D1	Non-Classical Mono	3.09308	0.0911417	0.0404716	1.13038	1.04911	2.44861	0.15758	2.28733	0.0276549	0.140194	0.019674	0.0310483	0.393529	0.0154918	0.0786877	1.44144	0.0506329	3.17796	0.122356	0.038129	0.103634	0.601486	0.0384619	0.220218	0.133987	0.0173664	0.460722	1.0492	0.00908894	0.0156791	0.237188	0.0894324	0.225432	0.031848	4.88278	0.37505	NR
J1798_P1	C1D1	Tc	4.09288	0.260757	0.13742	0.969636	1.22798	5.13096	0.345978	2.22018	0.0493528	0.211383	0.0651684	0.0376104	0.408726	0.0249965	0.101561	2.88245	0.173047	0.751996	0.0938938	0.0631248	0.888328	0.348635	0.0281999	0.428624	0.381351	0.0411667	0.242686	1.12367	0.014052	0.0471506	0.777386	0.106296	0.263888	0.0491468	0.51959	0.35841	NR
J1798_P1	C1D1	Th	4.19791	0.176559	0.0823443	0.786074	3.70009	1.99272	0.175829	2.18867	0.0335808	0.159925	0.0769056	0.0388819	0.693137	0.0258012	0.085985	1.64133	0.137498	0.251321	0.0816511	0.225987	0.0571703	0.358285	0.0342858	0.481581	1.81713	0.14291	0.332725	0.864465	0.0189094	0.0568125	1.45261	0.155801	0.336306	0.0522705	0.0856415	0.444677	NR
J1798_P1	C1D1	cDC1	2.93503	0.215775	0.0809121	2.53648	1.44746	1.50059	0.432481	3.98019	0.224073	0.402521	0.112951	0.0673308	3.44387	0.0827	0.482657	1.07586	1.13658	3.72817	1.48263	0.296178	0.592287	4.05669	0.293312	3.66379	0.740264	0.223807	3.66033	3.00178	0.307602	0.0615769	1.0666	2.29513	0.365471	0.181731	0.804765	1.25349	NR
J1798_P1	C1D1	cDC2	3.53849	0.333688	0.208541	1.72823	2.08169	2.1864	0.272644	4.00263	2.1646	4.22687	0.330536	0.124044	4.49916	0.622642	1.27012	3.07148	0.218912	5.09484	2.78364	0.219375	0.605221	4.7014	0.16436	0.480375	0.203034	0.311553	4.67812	4.34162	0.092225	0.0691034	0.763948	3.09311	0.215731	0.443398	0.0867528	1.30852	NR
J1798_P1	C1D1	pDC	3.43388	0.206406	0.119957	1.16719	2.03588	1.98872	0.190056	2.78533	0.0469012	2.67735	0.125643	0.0485052	3.53147	0.0589278	4.75362	3.19574	0.15703	0.668425	2.6829	0.113603	0.173214	3.12384	0.0888361	0.24303	0.322979	0.0773347	2.68992	2.70319	0.177654	0.0662332	1.45178	1.7682	0.0787597	0.2201	0.238378	0.716199	NR
J1798_P1	C1D1	preDC/Classical Mono	3.53067	0.653379	0.377183	3.80214	2.04385	2.35403	0.342605	5.77966	0.429618	0.909305	0.167591	0.085927	4.07512	0.319974	0.518396	0.881966	0.0815906	4.52124	2.00115	0.281777	1.15001	5.31768	0.273074	0.283346	0.137857	0.0799691	4.65343	3.15033	0.066662	0.0434707	1.42868	3.11664	0.225273	0.0880124	0.261861	2.15762	NR
J1798_P38	Baseline	B	3.01518	3.57204	0.122847	0.604104	0.984827	1.53978	0.14204	2.10128	1.38276	0.173363	0.0204802	0.0520467	0.299117	0.0190053	0.630614	0.257977	0.271967	0.338781	0.0564535	0.046416	0.0862839	0.244079	2.86489	0.467251	1.88142	0.317829	0.237127	4.63028	0.230254	0.0996203	2.01597	0.182285	0.0602329	0.0458662	0.0914869	0.446873	R
J1798_P38	Baseline	DNT	3.80685	0.141872	0.0587237	0.74027	0.983909	1.73238	0.202593	2.11306	0.023561	0.157308	0.0855796	0.0220822	1.22321	0.0182061	0.2285	3.87883	0.351936	0.223725	0.116254	0.0651003	0.0416212	0.259148	0.0351734	0.607666	0.512388	0.034661	0.22216	0.938602	0.0132902	0.109757	0.554282	0.073004	0.219051	0.0334919	0.203133	0.398315	R
J1798_P38	Baseline	Early Myelocyte	3.08579	0.107934	0.161309	1.40724	1.0893	1.82622	0.199187	2.23009	0.0412825	0.136905	0.0348115	0.0454453	0.494128	0.0219743	0.463099	1.13807	0.252421	2.7836	0.639401	0.0822412	0.0888469	0.73148	0.0549573	0.674345	0.403711	0.0493302	0.8447	1.2411	0.042804	0.021167	0.253948	0.202547	0.172517	0.0578012	0.92685	0.498248	R
J1798_P38	Baseline	Granulocytes	4.21731	0.220424	0.118144	1.94374	2.89501	2.4655	0.508475	2.58919	0.219843	0.482432	0.173746	5.1513	0.862386	0.745959	0.233132	1.06906	0.418868	0.950135	0.168659	0.157951	0.144866	1.11435	0.0297022	0.310704	2.33314	0.487352	0.830803	0.53506	0.0125901	1.11775	1.28239	0.16997	0.21914	0.0586954	1.32004	0.693038	R
J1798_P38	Baseline	Non-Classical Mono	3.20156	0.112334	0.0783415	1.7355	1.17135	2.13216	0.167685	2.41801	0.0257826	0.161156	0.0261769	0.0321294	0.481445	0.0156093	0.288883	0.913648	0.0655143	2.60746	0.404895	0.0476583	0.0878796	0.603525	0.0399193	0.116612	0.167527	0.0204549	0.526489	0.753537	0.0129709	0.0155705	0.157043	0.114576	0.14562	0.0395504	4.74304	0.443351	R
J1798_P38	Baseline	Tc	4.17653	0.275532	0.144192	0.798311	1.33387	5.24069	0.345734	2.25469	0.0459218	0.211057	0.13125	0.0397095	0.43046	0.025793	0.0673753	1.19561	0.102728	0.205665	0.068221	0.0592137	0.933958	0.255326	0.0264673	0.3381	2.53319	0.224851	0.199413	0.524508	0.0139997	0.0479352	1.61608	0.132361	0.182253	0.0458518	0.0963403	0.403315	R
J1798_P38	Baseline	Th	4.41159	0.191596	0.0841306	0.713635	3.69911	1.92544	0.171108	2.13233	0.0307103	0.153151	0.0321837	0.0371674	0.451422	0.0237455	0.0464986	0.532184	0.0772658	0.217543	0.0628422	0.216641	0.0510306	0.281016	0.0326091	0.391136	3.12439	0.32842	0.223609	0.296442	0.0141482	0.0376554	1.70232	0.138333	0.241014	0.0444073	0.0667543	0.437485	R
J1798_P38	Baseline	cDC1	2.95914	0.216611	0.098239	2.65481	1.45205	1.52025	0.431438	4.01979	0.239301	0.311338	0.113561	0.0727164	3.43287	0.089609	0.397747	1.10783	1.00842	3.9398	1.36562	0.310697	0.428007	2.84807	0.13488	3.67329	0.744849	0.233731	3.55849	3.25647	0.227969	0.0673054	0.668075	2.33778	0.417097	0.240095	0.760286	1.03441	R
J1798_P38	Baseline	cDC2	3.6321	0.249894	0.148266	1.7388	2.3153	2.21321	0.324768	3.68671	3.02715	3.30541	0.229742	0.116741	4.10699	0.692822	1.47833	3.82745	0.298784	5.1508	2.59908	0.121902	0.25869	2.56863	0.100936	0.446903	0.443634	0.470969	4.60045	5.04372	0.180264	0.113744	0.317164	3.36389	0.239256	0.477774	0.0773982	0.791927	R
J1798_P38	Baseline	pDC	3.33493	0.187402	0.158418	1.88821	1.69665	1.97123	0.225838	2.82448	0.0448423	3.06585	0.109513	0.0458964	3.51743	0.0593609	4.48175	2.7775	0.104047	1.66526	1.21179	0.0679049	0.0972354	1.70044	0.0580535	0.45073	0.322342	0.0672097	1.94309	2.0027	0.183181	0.0572793	1.1607	1.36613	0.323984	0.172391	0.610816	0.531035	R
J1798_P38	Baseline	preDC/Classical Mono	3.52541	0.694852	0.404136	3.84556	2.07816	2.36625	0.347571	5.78602	0.470037	0.913929	0.142279	0.0724184	3.75224	0.327513	0.497491	1.03536	0.0914829	4.77095	1.98825	0.139544	0.656706	3.97418	0.128355	0.329687	0.184622	0.0803084	4.44398	3.44627	0.0732741	0.0418881	1.06283	3.05721	0.230857	0.0892348	0.314241	1.73081	R
J1798_P38	C1D1	B	3.0212	3.64746	0.122074	0.618535	0.986721	1.54858	0.161972	2.08932	1.42795	0.171484	0.0207873	0.0492588	0.3127	0.0185965	0.414493	0.275943	0.254144	0.413602	0.0620336	0.0548767	0.0947439	0.246328	2.56693	0.441463	1.90011	0.330496	0.247079	4.6662	0.296599	0.180191	3.08486	0.402081	0.0784388	0.0671224	0.102597	0.424901	R
J1798_P38	C1D1	DNT	3.60099	0.0954719	0.0876913	0.736747	0.87927	1.64405	0.168208	1.83757	0.0267306	0.0953987	0.0388679	0.0294414	1.26523	0.0162888	0.193129	3.60462	0.352983	0.4209	0.0803607	0.0666296	0.0478835	0.227381	0.0349354	0.902599	0.447706	0.0441934	0.211179	1.28249	0.017635	0.0561947	0.811367	0.114535	0.202465	0.0455388	0.25904	0.438407	R
J1798_P38	C1D1	Early Myelocyte	3.02317	0.0934266	0.221955	1.42053	0.98518	1.88247	0.164642	2.0944	0.0375554	0.119414	0.0368276	0.0490063	0.598791	0.017839	0.275498	1.48199	0.175639	2.81237	0.161988	0.0587985	0.0747168	0.479666	0.0466604	0.511322	0.379276	0.0430069	0.673705	1.26256	0.0347808	0.0306991	0.359298	0.144604	0.16206	0.04521	0.92511	0.442432	R
J1798_P38	C1D1	Granulocytes	4.25142	0.239714	0.0812659	1.54041	2.97726	2.55661	0.237863	2.51797	0.204203	0.57281	0.0719275	5.28579	0.727472	0.890837	0.0670314	0.555418	0.149899	0.62624	0.189681	0.20019	0.241727	1.00108	0.044374	0.242792	2.45086	0.400607	0.440528	0.467036	0.0416347	0.91756	1.91014	0.287514	0.19005	0.0164292	1.14071	0.564775	R
J1798_P38	C1D1	Non-Classical Mono	3.14438	0.104852	0.0832783	1.74442	1.11153	2.20332	0.186644	2.3278	0.0258515	0.143521	0.0294821	0.0382419	0.506582	0.0181611	0.133001	1.20417	0.0463836	2.95233	0.127677	0.0333111	0.0756482	0.372712	0.0359653	0.106619	0.181721	0.020851	0.34296	0.895038	0.00922681	0.018607	0.22315	0.0702282	0.151218	0.0332728	4.8629	0.420842	R
J1798_P38	C1D1	Tc	4.09386	0.261646	0.138858	0.769524	1.28397	5.24477	0.360277	2.19237	0.0437633	0.203517	0.115261	0.0404007	0.39741	0.0246711	0.0566397	0.972836	0.088111	0.207987	0.064522	0.0557982	0.927043	0.245282	0.0269569	0.345533	2.54009	0.190786	0.200172	0.511684	0.0163385	0.0556573	2.09581	0.173461	0.189676	0.0483489	0.0990961	0.39504	R
J1798_P38	C1D1	Th	4.37367	0.186014	0.082184	0.692754	3.65574	1.88275	0.167025	2.09341	0.0302159	0.147137	0.0282823	0.0372346	0.425907	0.0236586	0.0444766	0.509226	0.0659529	0.216026	0.0608015	0.210607	0.0484573	0.280374	0.0330236	0.381794	2.92205	0.241475	0.22291	0.304608	0.0164291	0.04922	2.0859	0.170618	0.266794	0.0488756	0.0637446	0.427478	R
J1798_P38	C1D1	cDC1	2.96545	0.210895	0.0891464	2.65178	1.53266	1.54505	0.431605	3.96938	0.312669	0.307891	0.110556	0.0342783	3.2267	0.0743926	0.44702	1.76101	1.06853	4.13335	1.16692	0.260046	0.386938	2.87568	0.241597	3.69356	0.784336	0.263391	3.43285	3.64187	0.262094	0.0685668	0.841633	2.27669	0.397784	0.223142	0.863864	1.01837	R
J1798_P38	C1D1	cDC2	3.63867	0.247531	0.176921	1.74556	2.39017	2.22466	0.29212	3.74728	3.18067	3.36307	0.25873	0.146371	4.18323	0.717349	1.34552	3.87048	0.358035	5.50588	2.57734	0.191044	0.283047	2.58515	0.140725	0.522515	0.351732	0.470171	4.59867	5.23569	0.20353	0.113093	0.743687	3.275	0.28474	0.382156	0.0836027	0.803672	R
J1798_P38	C1D1	pDC	3.2918	0.201482	0.16225	1.94145	1.59039	1.95066	0.220635	2.81557	0.042569	3.06867	0.144685	0.0622096	3.62024	0.0635663	4.59173	2.68679	0.110265	1.86088	1.12255	0.0561029	0.0926073	1.88995	0.0656255	0.454998	0.250201	0.103814	2.28022	1.89274	0.173988	0.0557612	1.42716	1.27059	0.435376	0.116282	0.614221	0.53082	R
J1798_P38	C1D1	preDC/Classical Mono	3.5233	0.672572	0.393727	3.95543	2.11337	2.34496	0.336729	5.75202	0.471638	0.877358	0.130692	0.0745997	3.64509	0.328564	0.507339	1.84307	0.110788	4.97756	1.85048	0.14744	0.693717	4.07573	0.203132	0.385369	0.182479	0.145105	4.40583	3.9399	0.10116	0.0566825	1.34387	3.04335	0.309075	0.0773223	0.356594	1.70083	R
J1798_P27	Baseline	B	2.47621	3.17629	0.0907252	0.646405	0.671963	1.06023	0.147151	2.24491	0.736256	0.101783	0.0192874	0.0480296	0.389604	0.02146	0.403322	0.225445	0.187345	0.356529	0.067024	0.0645406	0.0852162	0.334072	2.13605	0.341425	1.60147	0.216935	0.213181	4.18473	0.133143	0.0662657	1.62791	0.140964	0.0816364	0.0497063	0.0997157	0.46869	NR
J1798_P27	Baseline	DNT	3.65002	0.141261	0.0494816	0.690915	0.604481	1.56589	0.176378	1.95129	0.037821	0.0867701	0.0605713	0.0318774	1.71675	0.0443227	0.178036	3.80125	0.659147	0.1986	0.151574	0.114794	0.0636361	0.305024	0.0511412	1.51568	0.450991	0.0816166	0.203053	0.468998	0.0257427	0.0875601	0.851434	0.197318	0.28664	0.086779	0.308464	0.417104	NR
J1798_P27	Baseline	Early Myelocyte	2.50637	0.126439	0.0944039	1.21135	0.689792	1.62234	0.169031	2.28638	0.038264	0.0921666	0.0241754	0.0449229	0.393063	0.0229093	0.287241	0.885244	0.255829	1.91938	0.222064	0.0670075	0.0903693	0.711631	0.0564594	0.690202	0.268268	0.0464201	0.592197	0.808385	0.0449059	0.019821	0.311718	0.161836	0.180264	0.058811	0.929466	0.43773	NR
J1798_P27	Baseline	Granulocytes	3.87968	0.373904	0.109352	1.87785	3.40373	1.82783	0.35677	2.55181	0.159852	0.351925	0.165055	5.02532	1.14087	0.894899	0.200212	1.15415	0.265353	0.890158	0.252967	0.432462	0.131517	1.72786	0.0541219	0.665922	1.71168	0.287206	0.611355	0.503475	0.0148814	1.04999	1.00042	0.269091	0.415746	0.189939	1.52757	0.884224	NR
J1798_P27	Baseline	Non-Classical Mono	2.57932	0.0908674	0.0476639	1.51015	0.734343	2.21648	0.189624	2.54818	0.0281265	0.106094	0.0176812	0.03652	0.373967	0.0194577	0.0729932	0.556279	0.0276021	1.63894	0.118003	0.0266134	0.121316	0.494359	0.0316139	0.0790038	0.113099	0.0157803	0.295203	0.400264	0.0102801	0.0110545	0.184959	0.075055	0.158439	0.0373081	4.24325	0.408891	NR
J1798_P27	Baseline	Tc	3.96533	0.254955	0.129179	0.97303	0.970793	5.05127	0.357219	2.47321	0.0542113	0.16704	0.150306	0.0417663	0.615312	0.0289196	0.105426	2.01858	0.187998	0.281786	0.106932	0.0705973	0.854316	0.429637	0.0307251	0.48899	1.39919	0.12036	0.202193	0.65194	0.0168612	0.0467295	1.10903	0.127669	0.28128	0.0615206	0.174423	0.443192	NR
J1798_P27	Baseline	Th	4.13483	0.17873	0.0810774	0.823221	3.71674	1.53548	0.189171	2.38662	0.038545	0.1162	0.06205	0.0417228	0.677225	0.0294294	0.0731782	0.908308	0.131996	0.266582	0.0980602	0.254825	0.0613082	0.440157	0.0357717	0.457019	2.32226	0.170794	0.242295	0.362779	0.0183325	0.0385485	1.43542	0.147767	0.377163	0.0632032	0.10532	0.48802	NR
J1798_P27	Baseline	cDC1	2.47596	0.178029	0.09023	2.52286	1.30698	1.0767	0.370105	3.8211	0.205178	0.231377	0.0986438	0.0887141	3.2013	0.0786528	0.85798	0.889369	0.918602	3.7053	0.985048	0.28715	0.554674	4.1671	0.131055	3.52896	0.611283	0.20097	3.4434	3.30707	0.231014	0.0549133	0.918925	2.34259	0.347065	0.179032	0.907298	1.20691	NR
J1798_P27	Baseline	cDC2	3.00555	0.211506	0.148715	1.73947	2.18124	1.58576	0.32518	3.6665	2.23379	3.10451	0.200348	0.1116	3.85388	0.92186	1.62309	3.58991	0.245498	5.2097	2.43058	0.245881	0.550734	4.54371	0.109577	0.468715	0.274503	0.399821	4.6243	5.36191	0.263059	0.110053	0.487402	3.2089	0.223198	0.571463	0.0889346	1.21784	NR
J1798_P27	Baseline	pDC	2.71743	0.242159	0.168418	1.76336	1.26888	1.34185	0.191829	2.90854	0.0425144	3.40664	0.128872	0.0640386	3.38414	0.0657047	5.02016	1.89541	0.0746466	1.43967	0.755612	0.0621683	0.107786	2.608	0.031579	0.373286	0.206578	0.0570869	2.18265	1.47798	0.260993	0.0464452	1.33463	0.849355	0.518846	0.166816	0.645371	0.497719	NR
J1798_P27	Baseline	preDC/Classical Mono	2.91103	0.575239	0.334267	3.8309	1.87254	1.79978	0.337117	5.67536	0.399221	0.721457	0.125866	0.0971957	3.68494	0.522574	1.00669	0.783369	0.0785855	4.62305	1.58133	0.308958	1.13255	5.44071	0.147073	0.213755	0.133052	0.0726835	4.50473	3.56923	0.087283	0.0432809	1.33763	3.17572	0.228994	0.105009	0.181849	2.16958	NR
J1798_P24	C1D1	B	2.72091	3.99973	0.212169	0.943326	0.80501	1.29159	0.207576	2.64513	1.42427	0.185113	0.0233486	0.0728786	0.839917	0.027347	0.0826991	0.413245	0.438616	1.58037	0.13067	0.214923	0.156094	0.568339	2.04292	0.43437	1.45981	0.239079	0.286384	4.1823	0.136511	0.0629664	1.36031	0.140057	0.139809	0.0619818	0.117076	0.596631	NR
J1798_P24	C1D1	DNT	4.06585	0.13913	0.0394872	0.594342	0.626836	1.39691	0.103683	2.13036	0.028044	0.0782124	0.0227397	0.0593286	0.95322	0.0249776	0.128289	3.32576	0.287687	0.463181	0.104808	0.05012	0.038093	0.39041	0.0312225	0.717249	0.257383	0.0317875	0.160658	0.95884	0.0173346	0.0504871	0.837567	0.121945	0.283795	0.050989	0.379458	0.339806	NR
J1798_P24	C1D1	Early Myelocyte	2.93107	0.0993189	0.0442145	0.94054	0.642749	1.72717	0.158323	2.12576	0.0403244	0.0852375	0.0193251	0.0441793	0.332686	0.0217549	0.100728	1.09957	0.238831	2.19511	0.207248	0.0669741	0.0921566	0.647045	0.0559874	0.767479	0.233266	0.0477681	0.372017	1.0822	0.0374876	0.0249965	0.330922	0.132459	0.271676	0.0582997	1.13834	0.397916	NR
J1798_P24	C1D1	Granulocytes	4.02502	0.227742	0.137545	2.43532	2.76313	2.47608	0.502069	2.64246	0.071247	0.197261	0.0817782	4.38468	0.691994	0.429899	0.0976564	1.78003	0.181283	1.60629	0.298834	0.0959964	0.250779	2.0962	0.0649073	0.39234	1.89399	0.323174	0.687523	0.632389	0.0929501	1.91039	1.58033	0.417777	0.467273	0.0576932	2.36152	0.944269	NR
J1798_P24	C1D1	Non-Classical Mono	2.82917	0.099868	0.0440761	1.26296	0.733215	2.36167	0.180125	2.45147	0.0279469	0.0959369	0.0179779	0.0396294	0.425484	0.0196509	0.0601697	1.06921	0.0408423	2.40159	0.123267	0.0349896	0.116512	0.59135	0.0311118	0.208976	0.121683	0.020157	0.292358	0.837477	0.00916109	0.0170172	0.195376	0.0805852	0.29618	0.0393375	4.62625	0.396781	NR
J1798_P24	C1D1	Tc	4.07492	0.235036	0.119043	0.865559	0.903377	4.94318	0.304487	2.37158	0.0427594	0.14672	0.0320949	0.0438904	0.379699	0.0284704	0.0656304	1.65963	0.129951	0.582726	0.0912479	0.0553278	0.782715	0.402546	0.0289919	0.414481	1.29303	0.136181	0.197263	1.10725	0.0184499	0.044347	1.14716	0.126238	0.239117	0.0529207	0.379677	0.391496	NR
J1798_P24	C1D1	Th	4.25785	0.182521	0.0788964	0.834045	3.65357	1.60446	0.170381	2.33369	0.0362976	0.110403	0.0216879	0.0386803	0.495586	0.0256917	0.05916	1.21865	0.113101	0.300569	0.0975725	0.225019	0.0562384	0.469641	0.0349469	0.42592	2.41892	0.272715	0.23491	0.618926	0.020968	0.0540542	1.75638	0.18498	0.31476	0.0578372	0.105052	0.42978	NR
J1798_P24	C1D1	cDC1	2.56608	0.186948	0.0821376	2.72468	1.24554	1.16872	0.351236	3.69907	0.15788	0.215491	0.112924	0.0852676	3.41187	0.0891802	0.304526	0.784634	0.961469	3.67377	1.70603	0.288682	0.809215	4.24595	0.172421	3.64839	0.627211	0.205639	3.07207	2.99348	0.242722	0.0491154	0.848564	1.95063	0.430998	0.183206	0.930886	1.27879	NR
J1798_P24	C1D1	cDC2	2.93239	0.165947	0.119404	2.20125	1.93629	1.52625	0.247012	3.87175	2.54796	2.16967	0.306991	0.0638685	4.48739	0.878749	1.39988	3.85049	0.361392	5.06246	2.9649	0.326188	0.795432	4.68648	0.234875	0.766272	0.238861	0.69077	4.19194	5.01577	0.149835	0.138043	0.68526	2.83785	0.201303	1.00671	0.118408	1.26836	NR
J1798_P24	C1D1	pDC	2.85354	0.204015	0.0654625	1.42995	1.80045	1.38692	0.142386	2.92165	0.0494014	1.95237	0.088284	0.0634117	2.91804	0.0420986	4.51227	2.50658	0.119892	0.877542	2.08978	0.175448	0.214337	3.57695	0.0984857	0.306847	0.430191	0.172352	1.62643	3.04189	0.197251	0.0463998	1.33677	1.24503	0.221093	0.406909	0.242477	0.86334	NR
J1798_P24	C1D1	preDC/Classical Mono	2.92125	0.517383	0.293644	4.02025	1.6531	1.78111	0.305052	5.57525	0.314918	0.640173	0.147534	0.0916146	4.0136	0.311335	0.292853	0.669851	0.090189	4.46999	2.40423	0.320449	1.49539	5.54506	0.188094	0.313134	0.147433	0.0705353	4.13103	2.96608	0.0583614	0.0342013	1.14984	2.7551	0.394442	0.158934	0.143786	2.17725	NR
J1798_P27	C1D1	B	2.42788	3.34864	0.101789	0.646097	0.630783	0.96142	0.13451	2.18964	0.955391	0.109361	0.0197834	0.0507466	0.320046	0.0168422	0.384064	0.231394	0.212303	0.383105	0.0749096	0.0635651	0.0860811	0.350034	1.94073	0.326931	1.58612	0.20585	0.201478	4.0783	0.127362	0.0722637	1.74388	0.142755	0.0792094	0.0463369	0.106591	0.41183	NR
J1798_P27	C1D1	DNT	3.72064	0.11331	0.0503884	0.692208	0.572257	1.58762	0.0856796	2.01497	0.0551232	0.104584	0.145695	0.0384067	1.59	0.0374112	0.205792	3.73973	0.630363	0.294264	0.172241	0.133088	0.0899249	0.387161	0.046751	1.22872	0.575728	0.0612691	0.226641	0.81296	0.0342092	0.0752015	0.725501	0.165204	0.34966	0.0802115	0.289068	0.373485	NR
J1798_P27	C1D1	Early Myelocyte	2.44546	0.090379	0.0666451	1.22182	0.678601	1.63062	0.177123	2.2733	0.0467825	0.0845739	0.0256702	0.0427105	0.378904	0.0230606	0.720071	0.951629	0.22203	2.47101	0.20077	0.0805163	0.113691	1.04023	0.0651596	0.684906	0.257201	0.0500664	0.71368	1.09785	0.0482805	0.0192434	0.252367	0.199817	0.188487	0.0663232	1.05747	0.477041	NR
J1798_P27	C1D1	Granulocytes	3.98519	0.396904	0.13394	2.00289	3.10412	2.00463	0.47878	2.44739	0.21949	0.367499	0.0630594	4.52944	0.845237	0.547768	0.199898	1.12147	0.248673	1.17395	0.412984	0.393969	0.230575	1.61464	0.108999	0.797918	2.04649	0.372917	0.696853	0.493632	0.13036	1.03181	1.17666	0.366432	0.497231	0.281162	1.91633	0.814585	NR
J1798_P27	C1D1	Non-Classical Mono	2.55984	0.0882382	0.0438856	1.51347	0.752	2.23619	0.230249	2.45735	0.0322883	0.0912348	0.0174909	0.0358755	0.38399	0.0175599	0.146077	0.683532	0.0335699	2.13701	0.122951	0.0291982	0.119074	0.600343	0.0377865	0.0977972	0.119901	0.0177777	0.310914	0.52734	0.011604	0.0142605	0.158417	0.0926977	0.179622	0.0332965	4.3594	0.392523	NR
J1798_P27	C1D1	Tc	3.91401	0.25086	0.134621	0.933616	0.9541	5.11677	0.354061	2.42805	0.0517683	0.16597	0.123975	0.045155	0.582451	0.0321359	0.0978318	1.9554	0.170099	0.292798	0.0995466	0.0593623	0.902004	0.412582	0.0302765	0.467246	1.54244	0.118967	0.204165	0.749941	0.0175795	0.0523648	1.10154	0.121767	0.239152	0.0589975	0.165831	0.416648	NR
J1798_P27	C1D1	Th	4.16044	0.176995	0.0813275	0.799025	3.72314	1.51989	0.181485	2.34054	0.0357845	0.109516	0.0563337	0.0409504	0.654987	0.0287618	0.0628018	0.841311	0.11001	0.26596	0.0869711	0.244847	0.0574728	0.433961	0.0343044	0.433739	2.33602	0.154758	0.229629	0.370543	0.0162942	0.0335803	1.39056	0.132131	0.303731	0.0569211	0.0962055	0.463831	NR
J1798_P27	C1D1	cDC1	2.44874	0.186546	0.097585	2.81834	1.25649	1.06185	0.34729	3.71593	0.190028	0.215375	0.107648	0.0976085	3.20375	0.0992338	1.16592	1.48949	0.913585	3.89211	0.974971	0.308151	0.612748	4.27667	0.154213	3.4002	0.611149	0.23552	3.41336	3.50406	0.322861	0.053677	0.810383	2.36687	0.340646	0.172913	0.934204	1.2078	NR
J1798_P27	C1D1	cDC2	3.02828	0.203151	0.142074	1.86025	2.18767	1.56733	0.304163	3.83384	2.42445	3.10495	0.177452	0.160416	4.02067	0.890438	1.43094	3.63782	0.276853	5.335	2.43331	0.26592	0.637363	4.71775	0.163508	0.461309	0.235567	0.484928	4.60343	5.2396	0.233197	0.0749365	0.445874	3.03618	0.235479	0.40033	0.068138	1.34347	NR
J1798_P27	C1D1	pDC	2.68655	0.266108	0.187679	1.87823	0.999169	1.29596	0.205179	2.83975	0.0525752	3.92957	0.165038	0.0718295	3.35723	0.0687089	5.18793	1.90867	0.0613502	1.61267	0.532084	0.058537	0.117047	2.70884	0.0292874	0.425198	0.128073	0.0471976	2.47232	0.957736	0.280887	0.0351731	1.51166	0.613344	0.459056	0.0810063	0.67364	0.443486	NR
J1798_P27	C1D1	preDC/Classical Mono	2.91689	0.641029	0.380289	4.04311	1.84394	1.84617	0.357457	5.7976	0.427011	0.79734	0.131805	0.129712	3.60092	0.346923	1.5404	1.51672	0.0815605	4.82409	1.53116	0.311997	1.14261	5.53509	0.189071	0.242672	0.131274	0.117811	4.49129	3.81615	0.094884	0.0456307	1.18663	3.13098	0.251935	0.0790425	0.27635	2.22822	NR
J1798_P9	Baseline	B	2.43965	3.49562	0.106711	0.625545	0.634076	0.982241	0.14594	2.17315	1.34888	0.122029	0.018043	0.0515251	0.291571	0.0235543	0.119499	0.180519	0.260128	0.476245	0.0697197	0.0559249	0.0905942	0.320373	2.29802	0.317955	1.84752	0.25292	0.209287	4.37095	0.144194	0.0815717	2.07373	0.171326	0.0765591	0.0473826	0.0868509	0.423735	NR
J1798_P9	Baseline	DNT	4.52293	0.169345	0.0692881	1.15011	0.704553	1.50407	0.175572	2.51127	0.0357541	0.114856	0.0257034	0.019941	1.0923	0.0334015	0.12562	3.53422	0.295326	0.284053	0.142929	0.0749549	0.0508867	0.397445	0.041474	0.533044	0.267953	0.0408751	0.232795	0.749455	0.014617	0.0691055	0.657878	0.0877888	0.258164	0.0784142	0.479398	0.429008	NR
J1798_P9	Baseline	Early Myelocyte	2.50515	0.116484	0.0734557	1.43327	0.812324	1.60583	0.200184	2.45411	0.067409	0.0988077	0.0277332	0.0529534	0.462952	0.0283588	0.456828	0.857447	0.438301	2.61685	0.687108	0.0913032	0.133617	1.05845	0.0957697	1.20625	0.38402	0.102331	0.705672	1.44148	0.104678	0.0234548	0.309132	0.353596	0.193665	0.0813127	1.1419	0.532043	NR
J1798_P9	Baseline	Granulocytes	3.94231	0.286157	0.0983915	1.94657	3.2374	1.94173	0.383448	2.91069	0.0729604	0.218873	0.0650811	4.40754	0.923343	0.587933	0.149781	1.29087	0.263645	1.14123	0.395031	0.213962	0.222691	1.63431	0.0233133	0.55346	1.7342	0.141212	0.77219	0.889452	0.019718	1.17635	0.993257	0.161991	0.246555	0.0464739	1.58921	0.976217	NR
J1798_P9	Baseline	Non-Classical Mono	2.61395	0.107261	0.0547967	1.5302	0.804688	2.58246	0.208906	2.56471	0.0389256	0.102467	0.021255	0.0424726	0.415231	0.0227874	0.191022	0.331294	0.0472657	1.92598	0.26534	0.0446962	0.181134	0.594793	0.0439743	0.141882	0.140995	0.0230676	0.384465	0.52125	0.0137605	0.0133135	0.186561	0.130038	0.148471	0.0462694	5.23461	0.477734	NR
J1798_P9	Baseline	Tc	4.0139	0.2621	0.131785	0.982542	1.06082	4.9604	0.347505	2.5687	0.0583708	0.185737	0.0924078	0.0418558	0.703066	0.0344635	0.0976115	2.16469	0.186162	0.319526	0.110988	0.0856904	0.804548	0.448076	0.0332433	0.467691	1.1258	0.0815615	0.230737	0.932045	0.0181143	0.0440778	0.80255	0.128503	0.244184	0.0606968	0.303251	0.474918	NR
J1798_P9	Baseline	Th	4.20252	0.202852	0.0873924	0.957079	3.77036	1.62206	0.23873	2.57569	0.0491466	0.138928	0.0523297	0.059437	0.790097	0.0299515	0.0822128	1.34427	0.17643	0.3312	0.115639	0.306496	0.0715778	0.504011	0.0443019	0.57809	2.15028	0.15281	0.252007	0.653147	0.0234881	0.0439408	1.19924	0.15284	0.350714	0.0733938	0.12816	0.598628	NR
J1798_P9	Baseline	cDC1	2.59866	0.242806	0.10028	2.78796	1.32673	1.16191	0.347069	4.04045	0.248373	0.316834	0.102015	0.0828598	3.21754	0.107332	0.473936	1.10012	1.00645	3.63279	1.6651	0.277675	0.576624	3.70747	0.167672	3.84287	0.670133	0.232027	2.59256	2.74269	0.262701	0.0531247	0.699666	2.35608	0.397456	0.211459	1.08604	1.17263	NR
J1798_P9	Baseline	cDC2	2.99787	0.276424	0.170524	2.32462	2.20184	1.66535	0.286488	4.27337	2.35397	3.37459	0.2438	0.129029	4.18047	1.28313	1.40039	3.76549	0.265613	4.91534	2.94851	0.224584	0.742865	4.52463	0.143741	0.450046	0.220652	1.02154	3.66297	4.54963	0.102439	0.0820907	0.38813	3.32231	0.225061	0.474023	0.149198	1.305	NR
J1798_P9	Baseline	pDC	2.81471	0.302663	0.25191	1.88484	1.71723	1.48902	0.23968	3.06732	0.0812451	3.22919	0.181674	0.0877209	3.14118	0.0561788	4.70763	2.56084	0.102956	1.37476	1.29904	0.0817897	0.104839	2.60724	0.0611802	0.48677	0.284166	0.128874	1.42404	2.21033	0.209587	0.0445621	1.33193	1.52215	0.234876	0.18836	0.565674	0.599123	NR
J1798_P9	Baseline	preDC/Classical Mono	2.94423	0.664588	0.377196	3.9158	1.8211	1.88429	0.35792	5.84713	0.462495	0.876676	0.133891	0.09566	3.79303	0.618452	0.50078	1.15567	0.0917144	4.42309	2.34877	0.197915	0.956727	4.89661	0.161095	0.252148	0.134043	0.0992456	3.49489	2.81036	0.0586028	0.0416932	1.21588	3.05028	0.2858	0.0985241	0.698551	2.02296	NR
J1798_P9	C1D1	B	2.4534	3.55459	0.109145	0.642793	0.633424	1.00243	0.148575	2.17061	1.51034	0.127375	0.0189419	0.0583903	0.293468	0.0251436	0.108138	0.226114	0.268287	0.58733	0.0767475	0.0748812	0.0944824	0.335149	2.03551	0.316242	1.79594	0.224679	0.204832	4.07997	0.114368	0.0790201	2.13037	0.195843	0.0963498	0.049559	0.0962773	0.419153	NR
J1798_P9	C1D1	DNT	4.56909	0.210919	0.0672787	1.10729	0.711978	1.53658	0.141778	2.4396	0.0308833	0.102383	0.0390724	0.0409559	1.15937	0.0330299	0.167276	3.71725	0.295829	0.448962	0.102814	0.0530945	0.0687373	0.436201	0.0387381	0.53553	0.375123	0.0387617	0.197735	0.987077	0.013959	0.0720632	0.681775	0.11501	0.247434	0.0518291	0.563093	0.455624	NR
J1798_P9	C1D1	Early Myelocyte	2.45342	0.111363	0.0848064	1.38164	0.738634	1.70764	0.195558	2.33132	0.0587523	0.0901285	0.0303799	0.0429457	0.47628	0.0223774	0.450958	1.08613	0.377905	2.68033	0.396171	0.0891833	0.116209	0.896916	0.112246	1.06003	0.428572	0.0837304	0.621714	1.21596	0.0846644	0.0270715	0.285419	0.273286	0.180284	0.0642691	1.203	0.502206	NR
J1798_P9	C1D1	Granulocytes	3.90748	0.56584	0.134783	1.7507	2.79813	1.97407	0.545589	2.63508	0.258598	0.320111	0.129112	4.76706	1.03294	0.624669	0.265035	1.57346	0.288065	1.12559	0.357297	0.299827	0.0821518	1.37408	0.118601	0.657624	1.73261	0.386693	0.62081	0.740036	0.0749833	1.01073	1.23651	0.279901	0.43022	0.240665	1.69444	0.963183	NR
J1798_P9	C1D1	Non-Classical Mono	2.57506	0.101288	0.0540898	1.5552	0.757364	2.697	0.179702	2.46545	0.0327831	0.100971	0.0233844	0.0374427	0.418619	0.0212221	0.0979202	0.402415	0.0419412	2.23994	0.127186	0.038887	0.169312	0.45969	0.0338875	0.148166	0.161961	0.0206667	0.30126	0.400556	0.0105384	0.013197	0.207096	0.087452	0.158298	0.0412402	5.3528	0.415811	NR
J1798_P9	C1D1	Tc	4.0131	0.27828	0.138761	1.00102	1.03199	5.06677	0.410515	2.54614	0.0561594	0.168763	0.0981444	0.0530935	0.759339	0.0296092	0.12098	2.61177	0.196097	0.340877	0.111477	0.0738363	0.865062	0.437395	0.0304619	0.425686	1.28544	0.0828389	0.201402	1.05192	0.0169144	0.0529613	0.963279	0.126069	0.248819	0.054535	0.27623	0.455105	NR
J1798_P9	C1D1	Th	4.18044	0.194973	0.0914978	0.958188	3.79841	1.62979	0.237288	2.55173	0.0485796	0.129827	0.0548302	0.056835	0.879522	0.0319545	0.0915246	1.57944	0.190574	0.345626	0.124283	0.323851	0.0735639	0.526698	0.0416279	0.632352	2.3684	0.166579	0.257312	0.602181	0.0213819	0.0479823	1.47478	0.170914	0.38756	0.0742864	0.127278	0.587116	NR
J1798_P9	C1D1	cDC1	2.58865	0.210631	0.0977134	2.7842	1.31327	1.13993	0.380385	4.03594	0.23322	0.322093	0.0960466	0.0996425	3.21955	0.0851377	0.460264	1.28087	1.01437	3.61929	1.6595	0.263419	0.543958	3.65922	0.1871	3.81388	0.644092	0.281528	2.4289	3.03214	0.291323	0.057749	0.694165	2.32768	0.436011	0.214308	1.02742	1.16204	NR
J1798_P9	C1D1	cDC2	2.98739	0.330064	0.170035	2.49018	2.14868	1.66218	0.299298	4.44037	2.20792	3.4903	0.260247	0.127441	4.36242	1.19064	1.23053	3.69815	0.260879	4.87698	2.85946	0.206202	0.831795	4.54785	0.169781	0.608269	0.23559	1.43452	3.60146	4.46223	0.0991085	0.090131	0.566599	3.3527	0.25361	0.55966	0.163684	1.33069	NR
J1798_P9	C1D1	pDC	2.70697	0.389414	0.309491	2.19775	1.40206	1.46635	0.201239	3.04593	0.0675698	4.11913	0.24085	0.0968297	3.11573	0.056271	4.74145	2.22046	0.0994856	1.81892	1.03936	0.0586587	0.098348	2.74253	0.0427573	0.667797	0.238361	0.0989566	1.78941	1.67987	0.164322	0.0693531	1.71313	1.13065	0.312043	0.190282	0.541275	0.540499	NR
J1798_P9	C1D1	preDC/Classical Mono	2.93596	0.63697	0.362119	3.91366	1.80213	1.85343	0.322659	5.77026	0.449921	0.838152	0.126385	0.0912642	3.77912	0.450844	0.537331	1.50266	0.10091	4.45233	2.37372	0.185813	0.914701	4.72845	0.206077	0.304051	0.142744	0.147847	3.2727	3.293	0.0652495	0.042297	1.12374	2.98484	0.374012	0.104963	0.483209	1.90985	NR
J1798_P40	Baseline	B	2.48923	3.57239	0.119008	0.67834	0.67174	1.04793	0.168471	2.24499	0.921689	0.109492	0.0163898	0.0456005	0.347506	0.0223631	0.0800297	0.164204	0.236344	0.489035	0.0818971	0.0712065	0.11027	0.321194	2.58181	0.314275	2.36186	0.256347	0.239241	4.06664	0.132679	0.089901	2.37336	0.234067	0.0948408	0.0598331	0.0913444	0.442473	NR
J1798_P40	Baseline	DNT	4.1339	0.143249	0.0494628	0.682336	0.646394	1.23803	0.181007	2.02464	0.0307579	0.0804408	0.0532734	0.0538285	1.50035	0.0286413	0.112639	3.01273	0.409402	0.347785	0.107274	0.0860724	0.0431032	0.273551	0.0342182	0.956407	0.407717	0.0424957	0.172224	0.642834	0.0193888	0.0611782	0.907141	0.121	0.328342	0.0542172	0.178535	0.411457	NR
J1798_P40	Baseline	Early Myelocyte	2.62212	0.101218	0.0782619	1.33199	0.782135	1.44423	0.213098	2.38029	0.0527185	0.0951107	0.0242914	0.0475889	0.470825	0.0246544	0.470211	0.71202	0.377154	2.58132	0.9426	0.099017	0.135843	1.03042	0.0712449	0.949851	0.380847	0.0609972	0.591273	1.0576	0.0991028	0.0212971	0.398083	0.251	0.226517	0.0771785	0.908356	0.503161	NR
J1798_P40	Baseline	Granulocytes	4.00452	0.315846	0.0827789	2.00935	2.91981	1.94713	0.443293	2.64649	0.142589	0.320331	0.0666851	4.76344	0.88277	0.641238	0.0609868	0.465899	0.331514	1.32505	0.344295	0.168716	0.171781	1.57081	0.0785991	0.726986	2.68299	0.517812	0.660858	0.396348	0.0383882	1.18055	1.77557	0.308645	0.2808	0.112685	1.53888	0.985589	NR
J1798_P40	Baseline	Non-Classical Mono	2.61965	0.0872134	0.0467544	1.69323	0.838371	1.86583	0.183971	2.53859	0.0269873	0.095024	0.0217889	0.041322	0.418691	0.0260553	0.277414	0.301515	0.0410755	2.10513	0.433866	0.0456068	0.103029	0.718031	0.0458423	0.116754	0.134326	0.0179142	0.399804	0.487335	0.0158859	0.014535	0.21299	0.117962	0.179412	0.0372626	4.33601	0.461084	NR
J1798_P40	Baseline	Tc	3.99174	0.225566	0.111406	0.819077	0.898991	4.93614	0.291461	2.4244	0.0460953	0.149266	0.0825335	0.0473341	0.368083	0.0282975	0.0428753	0.766845	0.114454	0.279231	0.0839706	0.0560713	0.746926	0.353198	0.0313786	0.404695	2.6246	0.285719	0.205138	0.48323	0.0194041	0.0509731	1.88554	0.184017	0.21573	0.0613608	0.107796	0.446883	NR
J1798_P40	Baseline	Th	4.2372	0.176755	0.0777495	0.785235	3.5716	1.4896	0.182442	2.36509	0.0387961	0.110927	0.033782	0.0426656	0.437492	0.0284249	0.0399655	0.32033	0.119571	0.261821	0.0911029	0.220152	0.0552072	0.370667	0.0335674	0.450246	3.32341	0.400516	0.226913	0.264098	0.0200195	0.049117	2.04903	0.195263	0.275523	0.0660171	0.0953652	0.474494	NR
J1798_P40	Baseline	cDC1	2.60081	0.208377	0.086427	2.41992	1.25401	1.1691	0.392499	3.84996	0.205864	0.31112	0.102649	0.0963258	3.41638	0.149377	0.258436	0.67926	1.06685	3.20837	2.19607	0.263003	0.687796	3.14045	0.146612	3.72182	0.63482	0.213134	2.55382	1.93549	0.167768	0.0480925	0.653475	1.79948	0.453247	0.24608	0.979097	1.05494	NR
J1798_P40	Baseline	cDC2	3.05116	0.269354	0.135604	2.40837	1.95914	1.68762	0.260412	4.21201	1.86865	2.91946	0.224267	0.126939	4.21367	1.46004	0.814043	2.79529	0.262786	4.5241	3.2626	0.143723	0.847046	2.94455	0.0773931	0.544465	0.280582	0.973641	3.53027	4.12019	0.0789263	0.061459	0.60738	2.50684	0.203896	0.719564	0.12753	1.04705	NR
J1798_P40	Baseline	pDC	2.79659	0.277122	0.195064	2.08432	1.5215	1.48787	0.236812	3.03863	0.0545849	3.42673	0.155039	0.0731135	2.72712	0.0511143	4.76433	1.61405	0.0695521	1.65125	1.17829	0.0721706	0.10374	1.87533	0.0474556	0.450318	0.279197	0.104137	1.5057	1.76119	0.196903	0.0518742	1.74509	0.995177	0.273129	0.285954	0.589663	0.580198	NR
J1798_P40	Baseline	preDC/Classical Mono	2.99472	0.535696	0.288086	3.61497	1.66089	1.83117	0.322869	5.57398	0.347744	0.7406	0.143296	0.095045	3.95205	0.723564	0.252986	0.608999	0.122093	3.99518	2.89908	0.146793	1.0741	4.22831	0.145835	0.289101	0.217429	0.0542847	3.4716	1.82568	0.0348979	0.0323751	1.19767	2.47815	0.459568	0.162144	0.244572	1.80621	NR
J1798_P40	C1D1	B	2.57197	3.65492	0.145888	0.774151	0.738713	1.1515	0.186615	2.34229	1.08242	0.120584	0.0189733	0.0751249	0.45995	0.0248759	0.108781	0.185515	0.283223	0.706943	0.0906233	0.114393	0.134372	0.394696	2.26585	0.385047	2.27954	0.289894	0.25706	4.13639	0.180802	0.0925122	1.97806	0.202884	0.122353	0.0654042	0.113113	0.534042	NR
J1798_P40	C1D1	DNT	4.01716	0.129077	0.0602195	0.598092	0.675701	1.41447	0.180967	2.06851	0.0700852	0.0845108	0.0475106	0.0343285	1.39998	0.0355457	0.0750612	3.12896	0.371333	0.390169	0.127807	0.0982715	0.0440333	0.412779	0.0417587	0.923222	0.53649	0.0321255	0.239807	0.919593	0.0192631	0.0454861	0.928337	0.10705	0.314905	0.0745858	0.19392	0.460117	NR
J1798_P40	C1D1	Early Myelocyte	2.605	0.129176	0.10118	1.33657	0.685796	1.58641	0.176867	2.25735	0.0516182	0.0962526	0.028598	0.0444534	0.54011	0.0268679	0.23445	0.997494	0.294013	2.51618	0.412213	0.075019	0.120778	0.794267	0.0669753	0.88134	0.469362	0.0640829	0.481845	1.03317	0.0745847	0.0281574	0.327383	0.195894	0.214399	0.0782545	0.970393	0.473602	NR
J1798_P40	C1D1	Granulocytes	3.97741	0.321687	0.173137	1.64713	2.99304	1.84875	0.622266	2.5661	0.314888	0.419981	0.27488	4.44332	1.1809	0.687161	0.0172665	0.945393	0.170757	1.07499	0.241739	0.258427	0.0830975	1.5446	0.0861982	0.940722	2.51798	0.495733	0.463469	0.524307	0.0107568	0.841176	1.76564	0.376265	0.465497	0.117704	1.46893	0.729347	NR
J1798_P40	C1D1	Non-Classical Mono	2.56626	0.0991541	0.0491526	1.76896	0.724469	2.06301	0.175344	2.48088	0.0376193	0.100098	0.0191765	0.0472202	0.425373	0.0233296	0.175136	0.503486	0.032587	2.53504	0.167984	0.0304801	0.0941191	0.560998	0.0414111	0.0973528	0.162661	0.0239896	0.300312	0.480634	0.0104511	0.0143589	0.193963	0.0990228	0.208462	0.0431427	4.38595	0.410767	NR
J1798_P40	C1D1	Tc	3.96189	0.228616	0.111669	0.831244	0.884371	4.93393	0.316073	2.37124	0.0460655	0.144612	0.0925051	0.04573	0.399429	0.0272497	0.0532328	1.26734	0.137387	0.339999	0.0880724	0.0590306	0.749823	0.377614	0.0311525	0.493077	2.40093	0.27166	0.206804	0.77336	0.0210899	0.0591943	1.77853	0.194923	0.242693	0.0617219	0.126156	0.421075	NR
J1798_P40	C1D1	Th	4.22304	0.175379	0.0786953	0.79074	3.57349	1.47992	0.188933	2.35236	0.0394531	0.110238	0.0370665	0.0467481	0.502113	0.0292822	0.0484408	0.52064	0.134561	0.278451	0.0924591	0.226129	0.0548272	0.391418	0.0368858	0.540017	3.28623	0.398484	0.230942	0.330408	0.0225477	0.0542989	2.04634	0.203801	0.319332	0.0652746	0.10517	0.470878	NR
J1798_P40	C1D1	cDC1	2.59637	0.18523	0.0726142	2.39332	1.20443	1.14339	0.414944	3.72518	0.220729	0.297097	0.0997961	0.103224	3.1124	0.101293	0.294325	0.975146	1.04436	3.36961	1.84403	0.249682	0.701424	3.23439	0.162164	3.76788	0.714851	0.218817	2.4142	2.06239	0.288717	0.0528524	0.670594	1.75112	0.525831	0.235002	1.09094	1.05089	NR
J1798_P40	C1D1	cDC2	3.04243	0.252706	0.199599	2.23003	1.88986	1.61384	0.312769	4.26207	2.16282	2.94323	0.238537	0.0961059	4.22273	1.2385	1.05654	3.07695	0.311154	4.89062	3.24968	0.156675	0.858968	2.93927	0.106406	0.649068	0.3144	1.17604	3.50386	4.03281	0.0944296	0.0511152	0.499933	2.56694	0.268894	0.816512	0.133689	1.00726	NR
J1798_P40	C1D1	pDC	2.7574	0.32063	0.238456	2.30685	1.28599	1.50277	0.264226	2.92909	0.0652916	4.2339	0.181429	0.0755386	2.55022	0.0510345	4.97455	1.55674	0.0775863	2.21489	0.820595	0.0588602	0.112662	1.68012	0.0633674	0.618618	0.206092	0.0657441	1.81817	1.14313	0.243624	0.0471123	2.06683	0.700931	0.402345	0.294693	0.704189	0.553145	NR
J1798_P40	C1D1	preDC/Classical Mono	2.97818	0.508514	0.270538	3.69201	1.60906	1.79134	0.306002	5.47927	0.314003	0.670508	0.107789	0.136575	3.5247	0.342063	0.259146	0.83748	0.117253	4.20529	2.39962	0.147085	1.10082	4.2695	0.172936	0.309318	0.200985	0.0705895	3.29841	1.87715	0.0406259	0.0313956	1.01641	2.40825	0.554676	0.111705	0.189917	1.80116	NR
J1798_P30	Baseline	B	2.59646	3.36743	0.115612	0.710051	0.704477	1.12695	0.175035	2.30102	0.895455	0.109704	0.0275803	0.0733715	0.390304	0.0300751	0.0917355	0.31356	0.225132	0.977209	0.087378	0.121967	0.0944723	0.426692	2.51923	0.402588	1.40595	0.270792	0.247791	4.6971	0.1844	0.098881	1.83458	0.16597	0.114821	0.0606904	0.0738399	0.467393	NR
J1798_P30	Baseline	DNT	4.34064	0.155405	0.0704803	0.857171	0.728803	1.36706	0.185639	2.32827	0.0337328	0.0985038	0.0373712	0.0507899	0.699428	0.0263891	0.14006	3.58945	0.273392	0.890573	0.128464	0.0625071	0.0484819	0.371135	0.0276938	0.492987	0.260747	0.0341487	0.19679	0.656452	0.0154221	0.0702404	0.793306	0.105898	0.236399	0.0530959	0.267884	0.403259	NR
J1798_P30	Baseline	Early Myelocyte	2.81844	0.0980667	0.0835333	1.33964	0.720115	1.71441	0.173305	2.29465	0.039418	0.0975625	0.0295274	0.0446266	0.363969	0.0237912	0.151853	1.03308	0.176525	2.55371	0.350271	0.0677607	0.0879397	0.534752	0.0467248	0.538841	0.237137	0.0490965	0.554594	0.87395	0.0351656	0.0253848	0.388403	0.139589	0.200397	0.0704557	1.05594	0.422062	NR
J1798_P30	Baseline	Granulocytes	4.2473	0.221615	0.185407	2.04632	2.83391	2.50661	0.541102	2.51065	0.0997194	0.270557	0.0347903	4.60877	0.752689	0.519377	0.155409	1.49595	0.15319	1.15107	0.269608	0.11273	0.368606	1.64349	0.0414247	0.406596	1.59335	0.255731	0.64724	0.382538	0.0148109	1.33521	1.31247	0.276659	0.384072	0.0987558	1.80679	0.862671	NR
J1798_P30	Baseline	Non-Classical Mono	2.58991	0.0814506	0.0425867	1.66784	0.758257	2.09429	0.173589	2.51008	0.0288838	0.0964592	0.0160787	0.0388877	0.380185	0.0172624	0.0673746	0.476546	0.0276639	2.4393	0.167911	0.0297868	0.10355	0.463888	0.030543	0.0921526	0.110263	0.0207246	0.313373	0.430561	0.00828378	0.0150502	0.259427	0.0789697	0.160554	0.0347772	4.33135	0.407904	NR
J1798_P30	Baseline	Tc	4.21552	0.279398	0.148143	1.05439	0.947958	5.22819	0.362457	2.44691	0.0518434	0.169549	0.0505659	0.0449935	0.406336	0.0301426	0.0832625	2.27244	0.131374	0.437037	0.102643	0.0560684	0.952332	0.400253	0.0279871	0.33963	0.92156	0.0911405	0.209877	0.69169	0.0165778	0.0459703	1.03973	0.126035	0.227659	0.0512718	0.155265	0.367375	NR
J1798_P30	Baseline	Th	4.37486	0.192194	0.0889209	0.839267	3.66815	1.52761	0.181907	2.37381	0.0369711	0.116119	0.0420963	0.0457617	0.678202	0.0297383	0.0509514	0.94879	0.100561	0.292807	0.0959156	0.229622	0.0512464	0.454068	0.0349132	0.365652	2.17114	0.172687	0.243831	0.385483	0.0178811	0.041064	1.50008	0.153446	0.270535	0.0575358	0.0868814	0.453175	NR
J1798_P30	Baseline	cDC1	2.67607	0.252325	0.0915245	2.75803	1.36982	1.30418	0.397369	4.1798	0.324702	0.310503	0.11132	0.0739196	3.35778	0.106299	0.461139	0.984378	0.97033	4.02059	1.65439	0.304247	0.572747	3.4908	0.122472	3.45801	0.576836	0.253659	3.59673	3.51496	0.22857	0.0666368	0.655623	2.13543	0.388918	0.223741	0.843253	1.14711	NR
J1798_P30	Baseline	cDC2	3.01584	0.196124	0.155	1.92033	2.04777	1.625	0.29615	3.80614	3.28128	3.23133	0.21056	0.163093	3.90375	0.683926	1.65398	3.82218	0.2884	5.18547	2.8309	0.193334	0.539599	4.38074	0.13825	0.48927	0.317463	0.701203	4.50501	5.35532	0.262128	0.115929	0.372142	2.91095	0.18568	0.540209	0.0651253	1.12304	NR
J1798_P30	Baseline	pDC	2.70004	0.28302	0.27553	2.12697	1.33858	1.36986	0.230618	2.84927	0.0627315	4.16368	0.194282	0.083632	3.09932	0.0509692	4.45462	2.30799	0.0756395	1.77525	1.0745	0.0740363	0.097674	2.21257	0.0436511	0.514735	0.222318	0.0870502	2.43078	1.68283	0.168805	0.053484	1.20595	0.716085	0.209391	0.173345	0.492476	0.476405	NR
J1798_P30	Baseline	preDC/Classical Mono	2.9295	0.616141	0.35635	3.71003	1.74271	1.85001	0.303953	5.72105	0.502227	0.766898	0.139407	0.0718826	3.86527	0.324165	0.459871	1.10204	0.0906115	4.67882	2.27335	0.177392	0.889438	4.54933	0.115591	0.345975	0.161243	0.125654	4.42193	3.72538	0.0957489	0.047365	0.962473	2.62239	0.215202	0.106955	0.150069	1.82532	NR
J1798_P30	C1D1	B	2.60274	3.37845	0.106521	0.677541	0.712012	1.14047	0.161811	2.19657	0.879818	0.110645	0.0257303	0.0449483	0.405768	0.0228005	0.0634902	0.311649	0.251789	0.91007	0.0805061	0.104451	0.085043	0.406051	2.21275	0.419499	1.59346	0.246218	0.236113	4.36636	0.148613	0.077663	1.89257	0.166471	0.120776	0.0510993	0.0839743	0.489556	NR
J1798_P30	C1D1	DNT	4.23967	0.160631	0.0786988	0.739295	0.696238	1.39043	0.2327	2.29808	0.0403354	0.11732	0.0356818	0.0407722	0.682059	0.0306881	0.150728	3.54792	0.230196	0.764577	0.11936	0.0741895	0.0464171	0.363948	0.0274139	0.455802	0.376584	0.0373004	0.19113	0.895334	0.0142463	0.0694073	0.977417	0.110976	0.271134	0.0629464	0.207796	0.433741	NR
J1798_P30	C1D1	Early Myelocyte	2.72567	0.0897173	0.0942498	1.32418	0.724539	1.71704	0.165007	2.34288	0.0444895	0.0972256	0.028106	0.0371523	0.38551	0.0211756	0.225822	1.02803	0.202869	2.55928	0.462884	0.0747493	0.0952316	0.687671	0.0468682	0.540543	0.288934	0.0527576	0.669774	1.05367	0.0421849	0.0299299	0.559788	0.155286	0.196416	0.077975	1.20477	0.435803	NR
J1798_P30	C1D1	Granulocytes	3.92804	0.27444	0.104821	2.58818	2.78944	2.29381	0.586064	2.69575	0.0940583	0.190062	0.0618277	4.39553	0.752136	0.390497	0.0575042	1.42049	0.281044	1.58737	0.36713	0.205137	0.269093	1.91585	0.0416495	0.494064	1.7382	0.18302	0.980483	0.695938	0.0481426	1.70655	1.60689	0.381671	0.294094	0.138325	2.14399	1.05637	NR
J1798_P30	C1D1	Non-Classical Mono	2.59637	0.0931318	0.0491878	1.6647	0.78089	2.08005	0.172485	2.55558	0.026278	0.0962135	0.0194364	0.0425253	0.387215	0.0227956	0.142523	0.542247	0.0337323	2.52496	0.301651	0.0327652	0.116591	0.612371	0.0442664	0.101648	0.134732	0.0188946	0.444718	0.57446	0.0114175	0.0184943	0.447641	0.117202	0.170198	0.0410197	4.32954	0.425438	NR
J1798_P30	C1D1	Tc	4.19394	0.279307	0.149905	0.964097	0.948836	5.24232	0.361377	2.43451	0.0503975	0.171455	0.0540701	0.0444738	0.396756	0.0302918	0.0835216	2.19284	0.133345	0.388303	0.10318	0.0549893	0.956353	0.410573	0.0288929	0.334554	1.3987	0.160845	0.214779	0.8329	0.0203481	0.062762	1.5195	0.165676	0.222166	0.0540453	0.143444	0.39018	NR
J1798_P30	C1D1	Th	4.41785	0.197723	0.0888607	0.81976	3.67594	1.51905	0.180947	2.36785	0.0353555	0.116058	0.0341488	0.0430248	0.644065	0.0279786	0.046468	0.808927	0.0923629	0.296145	0.0927987	0.229267	0.0499682	0.466292	0.0348934	0.378658	2.87414	0.302651	0.249765	0.365729	0.0206426	0.0609254	2.14171	0.218598	0.252198	0.0619913	0.0833533	0.465576	NR
J1798_P30	C1D1	cDC1	2.64363	0.209365	0.107571	2.77487	1.31158	1.24898	0.327885	4.04851	0.280773	0.279778	0.1116	0.100594	3.44474	0.12999	0.341517	0.932159	0.95394	3.83121	1.86023	0.304232	0.625822	3.58548	0.141535	3.34366	0.523491	0.211323	3.48079	2.92297	0.23421	0.0610373	0.676418	1.9876	0.415635	0.229715	0.828258	1.13093	NR
J1798_P30	C1D1	cDC2	3.03108	0.236921	0.176564	2.04448	2.09203	1.64423	0.276382	3.99593	3.2384	2.97866	0.287661	0.141742	4.18764	1.16986	1.36394	3.8033	0.300903	4.99174	2.973	0.223805	0.630731	4.48622	0.130947	0.54033	0.30971	0.720377	4.40963	5.11453	0.200313	0.110885	0.70694	2.93361	0.212419	0.901043	0.0869592	1.20106	NR
J1798_P30	C1D1	pDC	2.69277	0.312159	0.251738	1.98935	1.38041	1.40537	0.152805	2.80256	0.0447879	4.13866	0.241541	0.0789933	2.96641	0.0564183	4.44889	2.28644	0.0822745	1.51733	1.1009	0.0698177	0.100063	2.41919	0.0375635	0.597222	0.315123	0.112115	2.30609	1.84036	0.174828	0.0656956	1.7235	0.685978	0.236442	0.343308	0.279528	0.489919	NR
J1798_P30	C1D1	preDC/Classical Mono	2.94742	0.656735	0.375276	3.85014	1.74269	1.88778	0.318026	5.87308	0.494403	0.818663	0.155002	0.0831022	4.04966	0.576556	0.348127	0.934331	0.0892784	4.52074	2.40377	0.189566	1.02779	4.84421	0.121935	0.307536	0.160946	0.0952536	4.41547	2.95729	0.0672693	0.041233	1.02128	2.59877	0.247252	0.196837	0.236975	1.98158	NR
J1798_P24	Baseline	B	2.81503	3.84406	0.187517	1.01187	0.896529	1.40921	0.214419	2.78594	1.87168	0.218976	0.0275931	0.0931047	0.889277	0.0389137	0.15534	0.496896	0.398713	1.50128	0.127263	0.275253	0.157031	0.524741	2.35887	0.460708	1.4166	0.272729	0.304886	4.56507	0.190626	0.0687796	1.19317	0.1527	0.12679	0.0590309	0.132487	0.712381	NR
J1798_P24	Baseline	DNT	3.96974	0.141041	0.0466274	0.539627	0.613015	1.45202	0.158156	1.98442	0.040508	0.0833495	0.0288739	0.0372292	1.25594	0.0283631	0.163308	3.65052	0.44837	0.370881	0.123621	0.0732999	0.0592233	0.303182	0.0417347	0.905196	0.287455	0.032717	0.187587	0.67792	0.0190643	0.0746204	0.707913	0.124214	0.284565	0.0733933	0.325421	0.405519	NR
J1798_P24	Baseline	Early Myelocyte	2.99615	0.0954805	0.0612981	0.903748	0.642343	1.78092	0.162551	2.16183	0.0423849	0.0850455	0.0197367	0.0404595	0.348663	0.0225328	0.0899237	0.906855	0.184934	1.94778	0.194024	0.0663819	0.0868499	0.527716	0.0400456	0.633089	0.244047	0.0382478	0.352856	0.927557	0.0229717	0.0177942	0.224704	0.117879	0.234614	0.0590416	1.14523	0.411275	NR
J1798_P24	Baseline	Granulocytes	4.0131	0.227341	0.123156	2.16521	2.60248	2.65243	0.580057	2.71891	0.133974	0.238991	0.0407785	4.69677	0.856845	0.573578	0.115778	1.53709	0.271087	1.50072	0.287258	0.237002	0.295346	1.78966	0.0470432	0.716787	1.75372	0.35739	0.846624	0.89886	0.0348784	1.49689	1.19935	0.290163	0.383845	0.139889	2.15149	0.822719	NR
J1798_P24	Baseline	Non-Classical Mono	2.73316	0.0914015	0.0415886	1.1243	0.728519	2.20527	0.181071	2.43909	0.0306598	0.0922338	0.0187201	0.0388681	0.374221	0.0185913	0.0717634	0.82861	0.0405598	2.02472	0.161477	0.0340258	0.117708	0.54459	0.0320669	0.184237	0.119229	0.021792	0.305662	0.68801	0.0102651	0.0123926	0.137838	0.0894219	0.233002	0.0445602	4.63344	0.397427	NR
J1798_P24	Baseline	Tc	4.05185	0.23479	0.115514	0.841007	0.891274	4.96921	0.303668	2.37852	0.047292	0.147193	0.0317827	0.0426814	0.377233	0.0289318	0.0627358	1.5573	0.118863	0.507488	0.0891006	0.0516851	0.77927	0.358158	0.0277406	0.351024	1.04625	0.090563	0.191976	1.21006	0.0182815	0.0365985	0.799048	0.101643	0.196869	0.0512013	0.294034	0.407015	NR
J1798_P24	Baseline	Th	4.21595	0.174707	0.0790386	0.812555	3.65521	1.58547	0.181036	2.32818	0.0378257	0.107275	0.0241537	0.0428873	0.539269	0.0284766	0.0589527	1.26746	0.115411	0.276763	0.0922796	0.231795	0.0532114	0.41835	0.033334	0.401571	2.03441	0.199639	0.223444	0.523936	0.0177576	0.045134	1.40656	0.148815	0.279707	0.0543199	0.101584	0.452712	NR
J1798_P24	Baseline	cDC1	2.59702	0.170645	0.0781278	2.41609	1.31065	1.13842	0.341248	3.6665	0.172867	0.215875	0.120586	0.0905848	3.4914	0.0899795	0.402368	0.665167	0.841926	3.82857	1.34676	0.293562	0.688125	4.24724	0.121352	3.57585	0.61835	0.218976	3.31103	3.32753	0.197793	0.0495175	0.8193	2.15438	0.322335	0.180914	0.889837	1.17705	NR
J1798_P24	Baseline	cDC2	2.97008	0.164822	0.116133	1.76169	1.93636	1.59597	0.280453	3.71581	2.5363	2.67027	0.278504	0.0919191	4.22001	0.810186	1.7212	3.42066	0.254609	5.13578	2.70674	0.247084	0.605593	4.64019	0.105932	0.394752	0.243875	0.400317	4.45998	5.11348	0.159469	0.103996	0.733604	3.18488	0.237942	0.656173	0.0843604	1.22749	NR
J1798_P24	Baseline	pDC	2.765	0.179192	0.0965123	1.51712	1.87243	1.36878	0.1955	2.96957	0.048024	2.15559	0.079244	0.0558856	3.1328	0.0657684	4.52017	2.60485	0.137085	1.16637	2.05203	0.119986	0.198134	3.29962	0.040008	0.24646	0.333697	0.0915381	1.63809	2.96708	0.175451	0.0598668	1.42496	1.47114	0.193112	0.325689	0.369127	0.794921	NR
J1798_P24	Baseline	preDC/Classical Mono	2.92693	0.550179	0.312091	3.76817	1.77825	1.83128	0.316077	5.68325	0.37152	0.700764	0.17626	0.0801631	4.21329	0.421151	0.485591	0.584087	0.0753693	4.65144	2.03956	0.334202	1.38661	5.61633	0.152168	0.24721	0.142664	0.0825772	4.43305	3.46915	0.0698334	0.0426181	1.44416	3.07678	0.247597	0.142965	0.180194	2.24854	NR
J1798_P34	Baseline	B	2.13827	3.28756	0.0924713	0.417169	0.555897	0.834446	0.239795	1.85302	1.033	0.257865	0.0201192	0.1413	0.213848	0.0245995	0.229924	0.245771	0.255819	0.340946	0.0754216	0.0766091	0.0806267	0.231255	1.98563	0.414799	1.93663	0.308148	0.225581	4.61103	0.193165	0.144383	2.32258	0.226565	0.0700234	0.0466938	0.129823	0.272536	NR
J1798_P34	Baseline	DNT	3.78057	0.118702	0.0525201	0.493429	0.57804	1.30125	0.167124	1.74607	0.0399218	0.285391	0.0434849	0.0986746	1.04273	0.038414	0.197415	3.65599	0.45406	0.217051	0.111201	0.0697888	0.0696985	0.257097	0.00663194	0.870992	0.208319	0.042683	0.241837	0.953496	0.023646	0.130883	0.863667	0.148884	0.183229	0.0219679	0.282019	0.206057	NR
J1798_P34	Baseline	Early Myelocyte	2.11426	0.0790117	0.0507781	1.26658	0.631307	1.59762	0.25158	1.95366	0.0605621	0.241773	0.0190385	0.125241	0.356647	0.0187754	0.299697	1.01102	0.377047	2.39518	0.425845	0.106278	0.103841	0.547883	0.046281	1.04053	0.287525	0.0483054	0.514171	1.00252	0.0518202	0.042176	0.362637	0.222891	0.176736	0.080889	1.19726	0.27469	NR
J1798_P34	Baseline	Granulocytes	2.96283	0.276904	0.120152	2.47319	1.53719	1.47786	0.894158	2.51769	0.168614	0.574396	0.0873871	4.28434	0.790285	0.481949	0.41769	1.16753	0.560224	1.57268	0.455622	0.411866	0.293981	2.36453	0.0946563	1.31868	1.26808	0.300494	1.40115	0.71494	0.119221	2.59737	1.46603	0.806254	0.46014	0.3549	3.21277	0.941173	NR
J1798_P34	Baseline	Non-Classical Mono	2.23159	0.097252	0.0351716	1.48924	0.615183	2.15346	0.273504	2.08612	0.0397935	0.243375	0.0201691	0.111091	0.230748	0.0138399	0.107172	0.483335	0.0629237	2.04327	0.150159	0.0615479	0.115123	0.344718	0.0337466	0.209405	0.101541	0.0133584	0.319083	0.377434	0.0172459	0.0283007	0.202327	0.0816032	0.121674	0.0450852	4.52301	0.273879	NR
J1798_P34	Baseline	Tc	3.81766	0.181268	0.0830076	0.574339	0.720782	4.51374	0.344691	1.93904	0.0478697	0.2557	0.0840799	0.124059	0.301111	0.0281368	0.0829869	1.767	0.230894	0.253044	0.100695	0.0756588	0.558679	0.235423	0.0477659	0.643729	1.59499	0.162901	0.153094	0.875763	0.0271482	0.051504	1.32529	0.14717	0.196992	0.0632998	0.305566	0.233045	NR
J1798_P34	Baseline	Th	4.05318	0.162134	0.0742586	0.521672	3.48825	1.23479	0.246962	1.85143	0.0537775	0.232139	0.0465316	0.109976	0.329879	0.0265087	0.0707558	0.747448	0.274147	0.195735	0.11569	0.259824	0.0688471	0.272538	0.0358676	0.801183	2.64599	0.228117	0.202396	0.452102	0.0256376	0.0697744	1.63844	0.179561	0.2762	0.0721932	0.168325	0.233182	NR
J1798_P34	Baseline	cDC1	2.24436	0.169434	0.0718099	2.40659	1.23745	1.07684	0.384036	3.80745	0.188432	0.442938	0.0860971	0.176947	3.06154	0.0790897	0.460547	0.682946	1.0861	3.12077	1.37867	0.258039	0.636018	3.44473	0.099185	3.39375	0.486657	0.147322	2.95723	2.45728	0.155783	0.079624	0.575619	2.10201	0.335565	0.169	0.906851	0.866088	NR
J1798_P34	Baseline	cDC2	2.65149	0.204048	0.14494	1.54747	1.89863	1.40004	0.347152	3.6949	1.64052	3.28936	0.242766	0.240011	3.92258	0.861045	1.63749	3.59907	0.295844	4.57277	2.71584	0.209816	0.7816	4.31761	0.0896837	0.49666	0.1858	0.403739	3.8685	4.67262	0.108283	0.132196	0.895655	2.8615	0.146279	0.355258	0.185313	1.09544	NR
J1798_P34	Baseline	pDC	2.39237	0.202366	0.176078	1.96373	1.07596	1.24134	0.238012	2.28701	0.0563404	4.10469	0.153492	0.202994	2.41121	0.0411371	4.57844	1.71948	0.110948	1.29644	0.719467	0.0609174	0.100995	2.1189	0.0414916	0.458502	0.198926	0.0712757	1.67373	1.15461	0.19203	0.11123	1.41149	0.747217	0.264048	0.112811	0.423428	0.361337	NR
J1798_P34	Baseline	preDC/Classical Mono	2.53792	0.525467	0.298192	3.67835	1.80114	1.64729	0.396116	5.60716	0.340419	0.949335	0.121635	0.22601	3.66255	0.324191	0.522773	0.569285	0.114888	4.07926	2.15005	0.209523	1.18903	4.85719	0.0909924	0.25569	0.115319	0.0498266	4.01432	2.66673	0.0492122	0.0652832	0.831314	2.96131	0.160397	0.0826757	0.279988	1.80187	NR
J1798_P6	C1D1	B	2.19654	3.3489	0.0971991	0.487483	0.599276	0.904317	0.241497	1.91532	1.17772	0.265703	0.021253	0.129346	0.253883	0.0213884	0.13212	0.204115	0.244256	0.323559	0.0832209	0.0666125	0.076692	0.347705	1.52399	0.384723	1.60673	0.228808	0.225642	4.23906	0.13547	0.101738	1.87868	0.172121	0.0906123	0.051866	0.126302	0.270076	NR
J1798_P6	C1D1	DNT	4.70906	0.219989	0.0632443	0.771471	0.563955	1.39108	0.231837	1.93436	0.0480446	0.224154	0.0507288	0.0910707	1.41017	0.0303082	0.111635	3.16441	0.287532	0.301163	0.129866	0.102799	0.0591787	0.32761	0.0255874	0.923174	0.485075	0.0454162	0.224685	0.751934	0.0200888	0.0539659	0.671144	0.109127	0.271333	0.0609725	0.699589	0.24015	NR
J1798_P6	C1D1	Early Myelocyte	2.26765	0.122138	0.0480312	1.21564	0.697577	1.49974	0.241243	2.14896	0.071127	0.254769	0.0483786	0.11104	0.301543	0.0244942	0.296445	0.732457	0.341025	2.74301	0.326008	0.120395	0.147565	1.46659	0.0683397	0.979879	0.282553	0.0665086	0.963967	1.46032	0.0476729	0.0367716	0.290226	0.298395	0.199432	0.058687	1.16209	0.357198	NR
J1798_P6	C1D1	Granulocytes	3.97184	0.403518	0.096562	2.13865	2.8297	1.88138	0.438657	2.44272	0.149631	0.472688	0.0922701	3.95981	0.627371	0.268494	0.137973	1.05416	0.238393	1.01363	0.305124	0.340153	0.1539	1.58195	0.139114	0.717061	2.07349	0.263939	0.727627	0.813592	0.0670678	2.6695	1.65393	0.492258	0.356169	0.115054	2.85959	0.643488	NR
J1798_P6	C1D1	Non-Classical Mono	2.34746	0.0929488	0.0405581	1.59697	0.67761	2.31635	0.292215	2.18422	0.040121	0.268696	0.0275849	0.120441	0.2825	0.0237502	0.156093	0.462869	0.0693467	2.09663	0.168415	0.0585858	0.142959	0.668338	0.0359516	0.254355	0.113419	0.0244187	0.440406	0.484475	0.0136363	0.0319738	0.182856	0.120609	0.176422	0.0464497	4.86491	0.29914	NR
J1798_P6	C1D1	Tc	4.06932	0.215876	0.106144	0.59328	0.896778	4.79307	0.364929	1.98748	0.0566348	0.282814	0.0952482	0.112498	0.40506	0.0235836	0.0552187	0.736003	0.125492	0.229082	0.0845519	0.0648721	0.68406	0.267933	0.0274171	0.489243	2.16579	0.157209	0.201005	0.523983	0.0215637	0.0543156	1.46847	0.132425	0.260103	0.0481553	0.262229	0.234125	NR
J1798_P6	C1D1	Th	4.24608	0.178879	0.0791025	0.561816	3.55386	1.30322	0.261854	1.92153	0.0483763	0.259451	0.057946	0.10396	0.532534	0.0260993	0.0565992	0.706868	0.1761	0.234491	0.10073	0.25921	0.0577161	0.349554	0.0335707	0.679192	2.33165	0.16915	0.237654	0.542806	0.0246529	0.0530238	1.39956	0.151271	0.36692	0.0607237	0.133515	0.266443	NR
J1798_P6	C1D1	cDC1	2.40543	0.222776	0.102317	2.69328	1.24813	1.20566	0.370188	4.05325	0.254281	0.587589	0.11573	0.198292	3.03551	0.0910341	0.264164	0.786151	1.02997	3.61206	1.19579	0.309373	0.652703	4.08164	0.139882	3.60913	0.565446	0.23344	3.14811	3.04478	0.185765	0.086602	0.851488	2.23184	0.403425	0.159698	1.0352	1.06679	NR
J1798_P6	C1D1	cDC2	2.65723	0.325155	0.170966	2.01469	1.88467	1.47765	0.393991	4.18482	1.90702	3.58194	0.29202	0.187314	4.34289	0.957795	1.03841	2.51574	0.151566	4.99764	2.56173	0.261735	0.759754	4.7846	0.16552	0.59082	0.201774	0.424575	4.35061	4.83378	0.13676	0.0852952	0.608421	3.18577	0.256222	0.341786	0.10284	1.20763	NR
J1798_P6	C1D1	pDC	2.45322	0.259632	0.178396	1.52253	1.29291	1.21499	0.409258	2.55585	0.0755682	3.37858	0.188082	0.141902	3.23029	0.0664139	4.2826	1.80141	0.0983739	1.37317	1.4328	0.0889748	0.147803	2.7732	0.103929	0.524323	0.244169	0.0959606	2.01657	2.28353	0.198151	0.0593107	1.27107	1.18743	0.190588	0.147292	0.382939	0.448058	NR
J1798_P6	C1D1	preDC/Classical Mono	2.58363	0.631029	0.370263	3.82304	1.74939	1.7306	0.46079	5.77856	0.442693	1.09628	0.155847	0.228769	3.81871	0.348592	0.271943	0.781255	0.0812205	4.56789	1.83913	0.278598	1.15255	5.34511	0.144423	0.265149	0.118217	0.122052	4.14905	3.41741	0.0629844	0.0627121	1.15672	2.97488	0.213862	0.0639692	0.317052	2.06556	NR
J1798_P34	C1D1	B	2.17961	3.53974	0.107952	0.476455	0.558534	0.865759	0.242449	1.92759	1.33722	0.271684	0.0158312	0.113751	0.238506	0.0249566	0.236314	0.222602	0.249528	0.425341	0.0808539	0.0756219	0.102726	0.287978	2.0193	0.337418	1.71212	0.255708	0.225773	4.44425	0.16544	0.124076	2.28273	0.219161	0.068355	0.0540613	0.127946	0.258438	NR
J1798_P34	C1D1	DNT	4.26285	0.16025	0.0628141	0.342267	0.568478	1.21339	0.232092	1.85222	0.0612822	0.215734	0.0311814	0.0660266	0.784969	0.0354753	0.165751	3.59326	0.338262	0.264944	0.157924	0.12965	0.118539	0.277423	0.0173218	0.589659	0.321795	0.0459174	0.18482	1.45432	0.0133421	0.0693758	0.711378	0.128944	0.242467	0.0559859	0.206889	0.188043	NR
J1798_P34	C1D1	Early Myelocyte	2.24432	0.0987436	0.0715278	1.08843	0.667899	1.61926	0.245292	2.06642	0.0417538	0.234592	0.0311238	0.100753	0.396132	0.0220352	0.484606	1.01677	0.275992	2.46411	0.483184	0.0917204	0.108688	0.779855	0.0517745	0.732624	0.336419	0.0426711	0.607144	1.1361	0.0466969	0.0374739	0.270721	0.227546	0.168624	0.068101	1.25869	0.281959	NR
J1798_P34	C1D1	Granulocytes	3.83518	0.28679	0.132243	2.39251	2.68743	2.02345	0.583815	2.53576	0.217721	0.50701	0.119097	4.27142	0.688757	0.452078	0.173785	1.07033	0.23229	1.22752	0.413462	0.248245	0.231353	1.83927	0.0688774	0.713297	1.9151	0.349386	0.990627	0.761234	0.0844602	2.97676	1.54113	0.60182	0.31552	0.114183	3.10363	0.667131	NR
J1798_P34	C1D1	Non-Classical Mono	2.28937	0.0868928	0.0415399	1.31852	0.690375	2.20125	0.26858	2.14571	0.0300717	0.259084	0.0214625	0.103119	0.279744	0.0176229	0.261414	0.452667	0.0586784	2.20665	0.261194	0.0527932	0.134318	0.519765	0.0379931	0.183111	0.11108	0.0187463	0.382307	0.60907	0.0114902	0.0309102	0.157676	0.130319	0.135383	0.0378239	4.83965	0.267622	NR
J1798_P34	C1D1	Tc	3.97186	0.231055	0.107728	0.600536	0.797566	4.89811	0.400105	2.04022	0.0488935	0.29824	0.136843	0.111195	0.383776	0.0264108	0.0924217	1.74442	0.150932	0.234058	0.0904221	0.0639761	0.752364	0.26929	0.0222936	0.421626	1.72306	0.128395	0.190767	1.07763	0.0220718	0.0614306	1.21414	0.133024	0.173817	0.0547715	0.201602	0.234368	NR
J1798_P34	C1D1	Th	4.2016	0.170555	0.0742851	0.567801	3.65303	1.3344	0.249165	1.93592	0.0450816	0.258452	0.0609536	0.100678	0.414875	0.0253321	0.0625794	0.875591	0.168291	0.216011	0.103709	0.263699	0.0639094	0.322957	0.0349175	0.591411	2.40595	0.170972	0.215474	0.537778	0.0196543	0.0512513	1.32926	0.144481	0.271003	0.0531533	0.128726	0.248659	NR
J1798_P34	C1D1	cDC1	2.33957	0.200349	0.0965208	2.55818	1.27822	1.16715	0.430421	3.93908	0.175428	0.488481	0.0994324	0.186942	3.2829	0.113452	0.441585	0.728426	1.07131	3.34719	1.60158	0.300283	0.747331	3.65603	0.101115	3.306	0.463645	0.150186	2.962	2.51953	0.189626	0.0836159	0.636038	2.24869	0.352574	0.172632	0.894125	0.927081	NR
J1798_P34	C1D1	cDC2	2.66987	0.273145	0.174521	1.71391	1.91725	1.48176	0.420279	3.9768	1.80257	3.37371	0.303268	0.204879	4.27673	0.998363	1.55078	3.70498	0.30521	4.70949	2.8662	0.225182	0.944217	4.60708	0.0967346	0.456132	0.199166	0.389096	3.89801	4.49109	0.114357	0.101882	0.489427	3.01287	0.171812	0.616595	0.129389	1.11441	NR
J1798_P34	C1D1	pDC	2.30832	0.307838	0.218218	1.91081	1.06766	1.19107	0.278948	2.40009	0.0501725	4.44153	0.183416	0.178994	2.54123	0.0631491	4.781	1.63715	0.0879508	1.16669	0.683168	0.0489309	0.115191	2.41927	0.0256286	0.607421	0.167005	0.0756336	1.74489	1.00714	0.182934	0.0619113	1.2698	0.680495	0.231924	0.122177	0.315665	0.29915	NR
J1798_P34	C1D1	preDC/Classical Mono	2.57556	0.609998	0.34108	3.73919	1.77096	1.72036	0.425815	5.7844	0.394702	1.02923	0.147895	0.171629	3.99713	0.399147	0.497917	0.68296	0.0981425	4.19048	2.35047	0.213332	1.26467	5.00496	0.0992389	0.237053	0.122396	0.0503946	3.95808	2.68492	0.0439538	0.0519084	1.08149	3.05994	0.191695	0.100921	0.18984	1.91186	NR
J1798_P3	Baseline	B	2.21475	3.2756	0.0881217	0.494986	0.588563	0.963222	0.244638	1.98482	0.783625	0.268617	0.0234965	0.129073	0.298749	0.0213019	0.223628	0.311188	0.203559	0.448008	0.0810777	0.0989136	0.0920626	0.296688	2.51659	0.384923	1.78797	0.312717	0.227278	4.63565	0.200835	0.121281	2.04319	0.184505	0.0902039	0.0472317	0.125312	0.300349	NR
J1798_P3	Baseline	DNT	4.62649	0.189601	0.0682967	0.725655	0.551433	1.26975	0.242984	1.89944	0.042143	0.263732	0.0265843	0.106175	0.912928	0.0380288	0.242254	3.98281	0.461941	0.226714	0.139954	0.0795031	0.0591578	0.266563	0.0279684	0.900513	0.219949	0.0364838	0.217333	0.481944	0.0176053	0.108231	0.708471	0.118057	0.300648	0.0527196	0.237877	0.225275	NR
J1798_P3	Baseline	Early Myelocyte	2.29038	0.0898402	0.0764631	1.37398	0.675408	2.03642	0.269622	2.10683	0.0483149	0.260618	0.0248897	0.112459	0.292482	0.0211996	0.298474	0.624157	0.224823	2.47283	0.372887	0.0828656	0.128277	0.492748	0.0451084	0.591031	0.228242	0.0453544	0.450792	0.795473	0.0299078	0.0369796	0.222746	0.20932	0.194914	0.0578725	0.912213	0.278329	NR
J1798_P3	Baseline	Granulocytes	3.9044	0.273517	0.0941498	2.05278	2.05477	3.20065	0.520977	2.45597	0.128492	0.481353	0.0804158	3.95544	0.609915	0.247208	0.297341	1.06808	0.28091	0.901751	0.297164	0.244955	0.400685	1.47966	0.071538	0.783983	1.59086	0.161038	0.787133	0.517748	0.0708807	2.67959	1.33501	0.407083	0.498694	0.115689	2.59589	0.629655	NR
J1798_P3	Baseline	Non-Classical Mono	2.31597	0.103516	0.0492316	1.57183	0.723645	2.74843	0.324748	2.22187	0.0339603	0.284729	0.0204995	0.118433	0.236595	0.0170809	0.206844	0.262011	0.0469168	2.18496	0.276974	0.0434321	0.207736	0.412254	0.0353921	0.127807	0.0915172	0.0166541	0.351812	0.439582	0.0127856	0.0271511	0.134607	0.139747	0.146511	0.033233	4.09078	0.268061	NR
J1798_P3	Baseline	Tc	3.91108	0.213357	0.105823	0.636614	0.918516	4.89597	0.408913	2.1085	0.058199	0.330278	0.105325	0.11227	0.512349	0.0282889	0.266024	0.826337	0.188516	0.206352	0.0984966	0.0851406	0.730305	0.2524	0.030122	0.512866	1.3413	0.0761215	0.195559	0.362901	0.0192356	0.0434598	0.774412	0.114484	0.419154	0.0565107	0.145262	0.26589	NR
J1798_P3	Baseline	Th	4.14266	0.165637	0.0751946	0.569368	3.59372	1.39569	0.261844	1.93835	0.0492381	0.27149	0.0441912	0.0998192	0.448583	0.0256383	0.124085	0.838171	0.204265	0.212175	0.104935	0.268522	0.0635462	0.271458	0.0354167	0.628585	1.97988	0.142132	0.211647	0.458015	0.0225679	0.0494051	1.17415	0.14394	0.435776	0.0614082	0.13833	0.25362	NR
J1798_P3	Baseline	cDC1	2.33345	0.198092	0.0964483	2.62222	1.30057	1.21303	0.412674	3.96979	0.237481	0.611058	0.103535	0.172991	3.18598	0.0921774	0.426836	0.876091	1.1736	3.63023	1.18649	0.317275	0.648649	3.52777	0.110054	3.45689	0.501234	0.191324	2.78847	3.05897	0.186645	0.08052	0.773274	2.45088	0.407691	0.197152	0.895405	0.933763	NR
J1798_P3	Baseline	cDC2	2.63499	0.287601	0.192233	1.77209	1.8259	1.51486	0.362038	3.73933	1.96197	4.11287	0.269871	0.183982	3.92781	0.670287	1.42279	3.34337	0.239472	4.75923	2.48665	0.212089	0.625606	4.3796	0.0716626	0.578855	0.210485	0.462411	3.60271	4.96115	0.160975	0.105089	0.519261	3.25427	0.197791	0.421453	0.111413	1.0337	NR
J1798_P3	Baseline	pDC	2.42298	0.466564	0.32286	2.71468	1.09177	1.43938	0.390641	2.6306	0.0687222	5.27247	0.32448	0.200101	2.7437	0.0543641	4.48273	1.79556	0.0790549	2.48622	0.534259	0.0580997	0.118237	2.46406	0.0318105	0.982762	0.126436	0.0344285	1.76247	0.880077	0.172161	0.0690346	1.45946	0.814799	0.337484	0.0686215	0.448984	0.332643	NR
J1798_P3	Baseline	preDC/Classical Mono	2.58593	0.562571	0.321321	3.69552	1.7715	1.72274	0.457915	5.64747	0.389731	1.03358	0.140705	0.193949	3.71251	0.247982	0.512887	1.07506	0.0982198	4.61407	1.89736	0.201196	1.03347	4.74608	0.114266	0.256371	0.149338	0.0907329	3.71807	3.50063	0.0716788	0.0643481	1.21904	3.19667	0.221344	0.0856272	0.300023	1.77012	NR
J1798_P3	C1D1	B	2.38214	3.2675	0.0988834	0.591067	0.739628	1.17558	0.296341	2.13585	0.554911	0.31242	0.0351189	0.121082	0.406859	0.020387	0.212771	0.317051	0.24193	0.566866	0.102145	0.158976	0.115034	0.30174	1.6071	0.401194	1.29832	0.21033	0.243353	4.04959	0.127206	0.0994484	1.56285	0.177293	0.130149	0.0638645	0.145464	0.436679	NR
J1798_P3	C1D1	DNT	4.65808	0.194343	0.0749277	0.598621	0.539299	1.24653	0.250976	1.92311	0.0458643	0.25427	0.02421	0.105169	0.993307	0.0304291	0.21952	3.79286	0.41178	0.252103	0.141557	0.0812575	0.0555987	0.287822	0.0296785	0.909507	0.298881	0.0418337	0.214014	0.760761	0.0203142	0.10091	0.93318	0.122968	0.372709	0.050446	0.236629	0.216391	NR
J1798_P3	C1D1	Early Myelocyte	2.28233	0.174143	0.0841764	1.31088	0.675422	1.93786	0.266537	2.14964	0.0520381	0.247622	0.0249043	0.112495	0.336307	0.0210456	0.339682	0.756431	0.283528	2.60763	0.331721	0.0883678	0.134621	0.570728	0.0622941	0.750324	0.286709	0.0543831	0.493222	1.07676	0.0440462	0.033762	0.298449	0.244572	0.222086	0.0647958	0.915005	0.30606	NR
J1798_P3	C1D1	Granulocytes	3.83003	0.35621	0.139583	2.24264	1.90938	3.41294	0.562344	2.55577	0.128693	0.465663	0.0772321	4.07577	0.750758	0.281056	0.303493	1.28223	0.291733	1.01953	0.298166	0.222268	0.516945	1.61998	0.104267	0.875953	1.60549	0.179225	0.945349	0.735155	0.0757219	2.76054	1.55149	0.498908	0.575196	0.13027	2.74504	0.631185	NR
J1798_P3	C1D1	Non-Classical Mono	2.29189	0.0942443	0.0547962	1.61529	0.674704	2.78929	0.305728	2.16303	0.0311551	0.284978	0.0213384	0.108722	0.249441	0.0188464	0.174911	0.29752	0.0319554	2.32466	0.155472	0.0351231	0.197833	0.350882	0.0312772	0.110905	0.0887014	0.0159529	0.287831	0.384769	0.0104762	0.0261547	0.173438	0.0884605	0.174536	0.0298272	4.09396	0.243019	NR
J1798_P3	C1D1	Tc	3.94209	0.226776	0.112444	0.633607	0.924332	4.95938	0.412489	2.1124	0.0587229	0.330831	0.0943481	0.108546	0.597284	0.0282191	0.280196	0.931838	0.196683	0.209403	0.0984507	0.0897184	0.78335	0.25894	0.0301841	0.545992	1.44828	0.0833755	0.192047	0.491	0.0216529	0.0474021	0.95085	0.123038	0.482895	0.0576325	0.140179	0.262698	NR
J1798_P3	C1D1	Th	4.1597	0.1833	0.0803635	0.598459	3.66257	1.42811	0.269897	1.95006	0.0527535	0.269408	0.047412	0.103222	0.570216	0.0287868	0.149039	1.0905	0.218958	0.231209	0.112647	0.294552	0.0679639	0.287964	0.0344388	0.704425	1.9714	0.143688	0.220504	0.676346	0.0254971	0.056638	1.32184	0.166376	0.538276	0.0626846	0.13829	0.269743	NR
J1798_P3	C1D1	cDC1	2.3268	0.209373	0.0967097	2.68421	1.16751	1.18461	0.380033	3.90037	0.203179	0.519514	0.0856973	0.180523	3.16066	0.0896519	0.33153	1.06143	1.21968	3.55652	1.29722	0.298332	0.675558	3.39353	0.124591	3.61133	0.531731	0.201532	2.5569	2.99765	0.200452	0.0743464	0.753843	2.29858	0.410795	0.195051	0.95872	0.856105	NR
J1798_P3	C1D1	cDC2	2.63166	0.301801	0.225636	2.21336	1.78037	1.53912	0.398544	4.2379	1.66094	3.90843	0.313115	0.226912	4.27972	0.80499	1.17184	3.23821	0.266297	4.85575	2.66491	0.208538	0.828589	4.53695	0.129767	0.626992	0.168153	0.553555	3.57539	4.73899	0.154611	0.10316	0.488293	3.15852	0.225051	0.478556	0.155412	1.20336	NR
J1798_P3	C1D1	pDC	2.40925	0.469288	0.32613	2.58373	1.09216	1.41851	0.368809	2.6255	0.0690658	5.22731	0.344599	0.21974	2.63683	0.0550876	4.48108	1.6798	0.0717113	2.24062	0.489089	0.0547386	0.111802	2.56509	0.0347817	1.01451	0.119806	0.0621274	1.66158	0.896997	0.166441	0.0760435	1.70848	0.775299	0.331598	0.0806768	0.431003	0.32658	NR
J1798_P3	C1D1	preDC/Classical Mono	2.57329	0.570971	0.324027	3.82473	1.64916	1.71244	0.432085	5.70058	0.386545	1.00491	0.139122	0.2093	3.81533	0.213854	0.380154	1.18215	0.104525	4.5551	1.98387	0.191581	1.1541	4.76368	0.146824	0.281279	0.134734	0.087442	3.56035	3.37458	0.0624247	0.0619941	1.1012	3.11138	0.321515	0.0957665	0.21125	1.79348	NR
J1798_P18	Baseline	B	2.26311	3.59701	0.117891	0.542086	0.626369	1.01638	0.245034	2.01131	0.969259	0.287443	0.0245916	0.126552	0.28549	0.0218439	0.375563	0.374072	0.28733	0.683965	0.0856725	0.127768	0.110163	0.238685	2.01281	0.363723	1.67151	0.176524	0.233343	3.75131	0.0926401	0.0797694	1.59401	0.152882	0.0875884	0.0407217	0.136255	0.289802	R
J1798_P18	Baseline	DNT	4.74534	0.216269	0.0801915	0.592755	0.605298	1.13837	0.246728	1.96325	0.0438011	0.266556	0.0295997	0.106316	0.862499	0.0381673	0.179242	3.81206	0.376781	0.242267	0.132747	0.0733902	0.0538785	0.250546	0.0307767	0.696977	0.198484	0.0306073	0.220877	0.367623	0.0157136	0.0877466	0.488197	0.102235	0.23107	0.0530634	0.730323	0.22337	R
J1798_P18	Baseline	Early Myelocyte	2.28455	0.11047	0.0494516	1.08477	0.664313	1.51403	0.255944	2.11074	0.04915	0.258791	0.0264932	0.101963	0.400381	0.0211613	0.344438	1.00156	0.259044	1.76773	0.413406	0.0784537	0.0884983	0.643453	0.0427008	0.659288	0.242213	0.040313	0.62551	0.729657	0.0382419	0.0370623	0.202003	0.190856	0.172521	0.0567149	1.00627	0.292893	R
J1798_P18	Baseline	Granulocytes	3.83005	0.296993	0.0956032	2.08456	2.58319	2.26491	0.46582	2.40484	0.106025	0.444031	0.0720043	4.02698	0.651262	0.294688	0.177131	1.3737	0.279832	0.863145	0.259767	0.247347	0.221842	1.57559	0.0840734	0.785157	1.94553	0.2534	0.856291	0.523609	0.0552491	2.66694	1.44659	0.42936	0.404842	0.10911	2.73864	0.629741	R
J1798_P18	Baseline	Non-Classical Mono	2.35466	0.0893867	0.0389926	1.28695	0.706683	1.91203	0.281071	2.1958	0.0352252	0.283374	0.0195929	0.111678	0.278768	0.0216354	0.237284	0.474836	0.0557297	1.43457	0.29848	0.049439	0.105507	0.494511	0.0342034	0.169312	0.109266	0.0209776	0.441241	0.439341	0.013245	0.0282017	0.125347	0.122029	0.137036	0.0365211	4.47288	0.28803	R
J1798_P18	Baseline	Tc	3.80594	0.201628	0.09634	0.594904	0.800649	4.74269	0.367853	2.03976	0.052269	0.325655	0.0803215	0.104694	0.507396	0.0281655	0.14021	2.25776	0.217949	0.245652	0.107563	0.0731816	0.653065	0.245613	0.0301108	0.507978	0.900431	0.0646761	0.207191	0.464277	0.0161705	0.0583717	0.653167	0.107495	0.263765	0.0490198	0.190474	0.225857	R
J1798_P18	Baseline	Th	3.99213	0.158462	0.0698832	0.549105	3.55844	1.34564	0.252947	1.905	0.0494492	0.276394	0.0487955	0.100508	0.510097	0.0265915	0.0887803	0.910936	0.20404	0.221257	0.106419	0.255892	0.0598472	0.263185	0.0350874	0.64905	2.28629	0.173184	0.228847	0.373711	0.020703	0.0481229	1.10833	0.135358	0.361758	0.0578043	0.140643	0.245208	R
J1798_P18	Baseline	cDC1	2.38184	0.241825	0.119114	2.75116	1.18026	1.28403	0.404793	4.31899	0.279809	0.975112	0.0927818	0.183994	2.95022	0.115639	0.366758	0.840916	1.00488	3.57513	1.67123	0.316255	0.531905	3.4353	0.106124	3.52097	0.500182	0.182015	3.33723	2.40919	0.193034	0.0859063	0.672682	2.1178	0.40109	0.177026	0.952555	0.97714	R
J1798_P18	Baseline	cDC2	2.6695	0.423284	0.249092	2.29599	1.73026	1.60169	0.408326	4.31342	1.72977	4.44715	0.281644	0.205488	4.06178	1.05104	1.11477	3.18711	0.224411	4.67827	2.95253	0.144176	0.488606	3.20526	0.0776979	0.652827	0.184865	0.3497	4.32945	4.02134	0.0933322	0.0843886	0.495137	2.86805	0.199273	0.24618	0.152645	0.929166	R
J1798_P18	Baseline	pDC	2.37127	0.384473	0.242546	1.9791	1.12206	1.32733	0.329064	2.47418	0.0662239	4.85238	0.249508	0.169925	2.55453	0.0548831	4.16367	1.46013	0.0838089	1.68087	0.64959	0.0541438	0.0729297	1.05358	0.0301492	0.821797	0.127627	0.0230862	2.252	0.757442	0.116923	0.0474183	0.788071	0.60712	0.21531	0.080647	0.538372	0.272608	R
J1798_P18	Baseline	preDC/Classical Mono	2.6053	0.615603	0.353032	3.82497	1.60406	1.75651	0.456783	5.74448	0.442635	1.44605	0.12028	0.178616	3.5144	0.454237	0.425694	0.885405	0.0992189	4.42206	2.3323	0.162583	0.805181	4.48879	0.0852607	0.227672	0.148021	0.0563292	4.27199	2.57975	0.0513237	0.0586069	0.90525	2.79395	0.183391	0.0708805	0.309863	1.7354	R
J1798_P18	C1D1	B	2.22984	3.64036	0.128922	0.549396	0.60922	1.01067	0.243463	1.99115	1.02143	0.280358	0.026447	0.121477	0.280152	0.0184722	0.376864	0.410727	0.285371	0.729401	0.0843236	0.146026	0.10981	0.238074	1.83296	0.349531	1.56746	0.17375	0.239005	3.65848	0.0904064	0.0802879	1.53721	0.153449	0.0897252	0.048359	0.138684	0.272275	R
J1798_P18	C1D1	DNT	4.65388	0.208592	0.0683223	0.532171	0.565515	1.18857	0.244164	1.90541	0.0403544	0.260588	0.0385225	0.109651	1.05875	0.0341381	0.228045	4.11754	0.424891	0.262023	0.149227	0.0687128	0.0571882	0.226262	0.0283582	0.82812	0.271846	0.0386523	0.212326	0.50727	0.0176078	0.113478	0.547735	0.102845	0.256476	0.0547594	0.859699	0.205791	R
J1798_P18	C1D1	Early Myelocyte	2.21775	0.114935	0.0601876	1.01195	0.613369	1.55371	0.245244	2.07673	0.0535639	0.241117	0.0312796	0.113346	0.423591	0.0232702	0.326184	1.30728	0.27509	1.86893	0.265647	0.0841349	0.0906072	0.609706	0.0471705	0.747767	0.269669	0.0408707	0.582835	0.761242	0.0396273	0.0435558	0.194454	0.186627	0.173854	0.0552978	1.25333	0.270605	R
J1798_P18	C1D1	Granulocytes	3.79785	0.199503	0.100318	1.96125	2.51694	2.36053	0.468597	2.31341	0.116662	0.39968	0.0735157	3.953	0.706796	0.261778	0.117464	1.51779	0.333857	0.885326	0.232571	0.220116	0.246755	1.43405	0.0646123	0.978503	1.76568	0.21482	0.730705	0.454638	0.050309	2.57469	1.45111	0.417622	0.388419	0.0985909	2.5724	0.537008	R
J1798_P18	C1D1	Non-Classical Mono	2.32055	0.0861326	0.0349071	1.22403	0.64274	1.9542	0.28645	2.10291	0.0345176	0.260747	0.0178001	0.115757	0.263807	0.0181966	0.140862	0.69919	0.0537088	1.64089	0.125591	0.043396	0.0884273	0.33581	0.030894	0.158017	0.105592	0.016934	0.313453	0.3539	0.0099298	0.0291181	0.122786	0.0813737	0.149893	0.0348128	4.5946	0.253162	R
J1798_P18	C1D1	Tc	3.79347	0.206003	0.0999883	0.596021	0.799428	4.80719	0.38166	2.0225	0.0516363	0.309684	0.0875523	0.103582	0.589728	0.0283674	0.177957	2.79956	0.248084	0.251453	0.11786	0.074225	0.690964	0.251136	0.028967	0.525893	0.845456	0.0602474	0.199931	0.703322	0.0168283	0.0731775	0.658897	0.102639	0.268263	0.0500014	0.188084	0.215565	R
J1798_P18	C1D1	Th	3.97198	0.156383	0.067066	0.53661	3.51874	1.35291	0.253832	1.89386	0.0475623	0.261754	0.0496144	0.0989073	0.606475	0.0261518	0.100516	1.2373	0.205658	0.211551	0.10677	0.248747	0.056891	0.257747	0.0323835	0.678388	2.13176	0.149561	0.217917	0.444862	0.0201002	0.0534785	1.07118	0.128054	0.384674	0.0567861	0.13855	0.242121	R
J1798_P18	C1D1	cDC1	2.34743	0.245926	0.110417	2.67259	1.10157	1.24281	0.399441	4.26794	0.227027	0.845628	0.0864777	0.186183	2.89549	0.0982447	0.290651	1.00555	1.05456	3.45214	1.39885	0.28403	0.493973	3.32551	0.0953736	3.79981	0.565539	0.198867	3.08905	2.16344	0.224069	0.0814921	0.497878	1.94896	0.351855	0.175222	1.00793	0.943131	R
J1798_P18	C1D1	cDC2	2.65538	0.453193	0.263793	2.56005	1.63572	1.64357	0.385314	4.64617	1.48242	4.26378	0.298469	0.225577	4.25601	0.875409	1.00904	3.41708	0.244679	4.80973	2.92975	0.146478	0.552984	3.47873	0.103548	0.63483	0.152105	0.432265	4.33452	3.81661	0.0720715	0.0770667	0.408828	2.85412	0.204196	0.229398	0.151834	1.03548	R
J1798_P18	C1D1	pDC	2.40612	0.418567	0.265158	2.01781	1.06506	1.38633	0.327012	2.52982	0.0606121	5.02942	0.316956	0.193662	2.707	0.0714874	4.31756	1.82072	0.0865538	1.70796	0.555431	0.0510921	0.0681534	1.12998	0.0292162	0.954004	0.115305	0.0294981	2.36744	0.623685	0.147295	0.0554315	0.752661	0.487276	0.253843	0.0605978	0.491781	0.277543	R
J1798_P18	C1D1	preDC/Classical Mono	2.58633	0.627127	0.366276	3.87812	1.49489	1.73837	0.442826	5.78744	0.429431	1.32918	0.124675	0.175352	3.54497	0.309498	0.333542	1.14	0.0945055	4.42677	2.17758	0.149519	0.815118	4.45961	0.0923952	0.2419	0.123259	0.0689334	4.16	2.40642	0.04788	0.0481412	0.693511	2.70431	0.188315	0.0647846	0.258751	1.73368	R
J1798_P33	Baseline	B	2.14362	3.30644	0.101073	0.445532	0.539515	0.869421	0.241024	1.88848	1.51248	0.276864	0.0177247	0.128773	0.204669	0.0275175	0.176764	0.205079	0.229662	0.301988	0.0699971	0.0501597	0.0678773	0.211993	2.25066	0.38597	1.7747	0.231104	0.221392	4.219	0.125406	0.0838951	1.60853	0.123575	0.0771073	0.0458157	0.128161	0.241628	NR
J1798_P33	Baseline	DNT	4.25046	0.138403	0.0564391	0.516719	0.519165	1.17982	0.242333	1.79394	0.0465023	0.242825	0.0558425	0.106441	1.48842	0.040874	0.242368	3.85629	0.478448	0.257895	0.180339	0.103571	0.0631703	0.23672	0.0304724	1.04001	0.340921	0.0458302	0.213632	0.740039	0.0249281	0.0863184	0.454335	0.131507	0.320173	0.0527504	0.259275	0.199362	NR
J1798_P33	Baseline	Early Myelocyte	2.61304	0.0939026	0.0572402	1.02432	0.591689	1.45128	0.23071	2.07104	0.0639706	0.246042	0.0367562	0.103764	0.281813	0.025424	0.226126	0.815915	0.270767	2.33439	0.261241	0.0952879	0.0858312	0.635937	0.0539179	0.734187	0.404669	0.0620716	0.59499	1.10359	0.0480649	0.0362927	0.248972	0.257179	0.204788	0.0678747	0.956604	0.271769	NR
J1798_P33	Baseline	Granulocytes	4.09562	0.355563	0.0985014	2.06939	2.58114	2.65259	0.510506	2.38483	0.197224	0.44924	0.0671607	3.99213	0.716164	0.278826	0.113052	1.51293	0.252002	0.733547	0.247923	0.246345	0.26566	1.55339	0.172202	0.722235	1.87809	0.25834	0.818089	0.791925	0.0519816	2.55651	1.51658	0.457408	0.364131	0.0917505	2.60588	0.678341	NR
J1798_P33	Baseline	Non-Classical Mono	2.30105	0.0655056	0.0356986	1.46531	0.624057	1.54568	0.275707	2.09682	0.0344865	0.24456	0.0177907	0.10098	0.265106	0.0174397	0.121167	0.384283	0.059268	2.7679	0.159896	0.0459607	0.0695968	0.359836	0.033974	0.210486	0.0930537	0.0182376	0.346663	0.492369	0.0147349	0.0244008	0.0988155	0.095797	0.172678	0.0324117	4.57005	0.232457	NR
J1798_P33	Baseline	Tc	4.00658	0.211119	0.101682	0.613648	0.807144	4.8713	0.375302	1.98917	0.0541907	0.296959	0.0649425	0.104472	0.396917	0.0271001	0.0928561	1.7864	0.172372	0.229163	0.115402	0.0713264	0.720899	0.254408	0.0294445	0.486275	1.33113	0.106342	0.204392	0.842872	0.0179913	0.0573086	0.841126	0.112969	0.226997	0.048944	0.166476	0.203039	NR
J1798_P33	Baseline	Th	4.14616	0.161553	0.0727182	0.550521	3.55331	1.35752	0.250111	1.90805	0.0512571	0.253057	0.0355815	0.102571	0.597453	0.0280551	0.0778815	1.17571	0.19782	0.220632	0.113018	0.257953	0.0575189	0.269572	0.0329065	0.71863	2.0579	0.150092	0.224119	0.642931	0.0209461	0.0507716	0.998338	0.13146	0.355002	0.0557993	0.135261	0.242437	NR
J1798_P33	Baseline	cDC1	2.37381	0.207887	0.0931776	2.67218	1.24151	1.24779	0.431563	4.00803	0.236099	0.560407	0.0935664	0.1903	3.03467	0.0851202	0.50213	0.969619	1.11942	4.06788	1.18405	0.288375	0.452243	3.0883	0.140549	3.3541	0.477665	0.185837	3.43905	3.18268	0.202992	0.0947562	0.630491	2.55346	0.414025	0.178867	0.887921	0.823379	NR
J1798_P33	Baseline	cDC2	2.6155	0.20412	0.133157	1.7407	1.83054	1.45525	0.365136	3.72778	1.96797	2.97754	0.177006	0.183785	3.72911	0.69387	1.49638	3.32427	0.252551	5.19836	2.44405	0.139447	0.339632	2.62907	0.119844	0.390715	0.178603	0.33372	4.42836	4.69623	0.135378	0.101267	0.324638	3.3665	0.250104	0.361223	0.117708	0.647953	NR
J1798_P33	Baseline	pDC	2.4678	0.235474	0.153853	2.15337	1.0891	1.3365	0.378038	2.73671	0.0693969	3.66677	0.148569	0.147578	3.10482	0.0632161	4.48608	2.4643	0.102561	2.17694	0.714647	0.0744248	0.0965164	1.31227	0.0608056	0.438019	0.178262	0.103885	2.28315	1.2188	0.159999	0.0810451	1.19352	0.89685	0.309803	0.0791372	0.525333	0.326584	NR
J1798_P33	Baseline	preDC/Classical Mono	2.55222	0.504515	0.288343	3.82306	1.68305	1.65609	0.4126	5.5705	0.359485	0.978642	0.112842	0.181264	3.57099	0.271296	0.533573	0.968149	0.10202	4.90669	1.79659	0.141086	0.634317	4.13321	0.125557	0.254072	0.126471	0.10444	4.40359	3.5594	0.0716006	0.0643521	0.892775	3.30752	0.251807	0.0732569	0.204796	1.49244	NR
J1798_P33	C1D1	B	2.13105	3.27423	0.08863	0.432948	0.550981	0.871346	0.214292	1.84855	1.42334	0.269246	0.015709	0.109575	0.193968	0.023421	0.125096	0.187122	0.224482	0.408181	0.0850603	0.0579051	0.0744379	0.205148	2.12711	0.360827	1.96931	0.237186	0.220059	4.12986	0.127083	0.101009	2.29166	0.185349	0.0896969	0.047721	0.104953	0.203873	NR
J1798_P33	C1D1	DNT	4.32125	0.154452	0.055649	0.534848	0.538088	1.25866	0.230306	1.83838	0.0456077	0.215508	0.0543782	0.102988	1.54376	0.0380993	0.226084	3.81914	0.480757	0.264562	0.157534	0.09202	0.0595642	0.268449	0.0358769	0.990612	0.485407	0.0550646	0.211787	0.775345	0.0243658	0.108739	0.651078	0.120527	0.307857	0.05358	0.255522	0.216091	NR
J1798_P33	C1D1	Early Myelocyte	2.42138	0.0771764	0.053433	1.07736	0.608344	1.41351	0.246328	1.9537	0.0561569	0.234379	0.0301019	0.104894	0.311359	0.0216969	0.26492	0.903453	0.277233	2.5011	0.22637	0.0909513	0.0819161	0.55432	0.066242	0.792934	0.347046	0.0575559	0.527885	1.15099	0.0387527	0.0350099	0.250809	0.204303	0.214194	0.0494825	1.10842	0.227062	NR
J1798_P33	C1D1	Granulocytes	3.97817	0.230341	0.0825369	2.21776	2.40072	2.45558	0.509697	2.40668	0.0970951	0.457765	0.0559543	4.0718	0.689297	0.292995	0.13119	1.50281	0.317166	1.09675	0.286354	0.257932	0.288774	1.68567	0.0619887	0.865143	2.00276	0.258225	0.953254	0.667557	0.0686868	2.79071	1.66488	0.470528	0.320811	0.0870817	2.90371	0.649623	NR
J1798_P33	C1D1	Non-Classical Mono	2.26718	0.0916452	0.0332401	1.54175	0.649753	1.59712	0.235343	2.04432	0.0398165	0.254855	0.0205224	0.108294	0.259018	0.0163679	0.0902098	0.473352	0.0601144	2.96428	0.1356	0.0511956	0.0732043	0.326971	0.0336777	0.198323	0.111847	0.0146287	0.27877	0.572316	0.0127465	0.0331101	0.0949569	0.0877664	0.194001	0.037899	4.64483	0.208267	NR
J1798_P33	C1D1	Tc	3.99489	0.214458	0.103346	0.6032	0.798427	4.82479	0.37221	1.96048	0.0495649	0.283148	0.0923137	0.106666	0.438045	0.0287992	0.0857008	1.77163	0.168011	0.257538	0.10668	0.070333	0.709581	0.252888	0.028517	0.524979	1.49668	0.127697	0.203094	0.901894	0.0191586	0.0623808	1.12299	0.126872	0.216206	0.0486117	0.167467	0.19605	NR
J1798_P33	C1D1	Th	4.17214	0.168082	0.0716707	0.556158	3.59122	1.37607	0.255919	1.89639	0.045358	0.251964	0.0358456	0.105074	0.623447	0.0276718	0.0758962	1.14898	0.164199	0.226488	0.103316	0.251891	0.0525952	0.275867	0.0313281	0.670131	2.33968	0.1851	0.219234	0.66697	0.0242959	0.0586627	1.38699	0.148998	0.336619	0.0537288	0.129781	0.228619	NR
J1798_P33	C1D1	cDC1	2.37667	0.210149	0.0919764	2.46424	1.19626	1.23595	0.472508	3.86873	0.259568	0.500197	0.0971168	0.204461	3.14091	0.0842006	0.549429	1.27871	1.24184	3.9518	1.32873	0.274753	0.3983	2.77897	0.189264	3.74625	0.654342	0.249746	3.16827	3.43924	0.294771	0.102319	0.822697	2.32724	0.440291	0.170947	1.0671	0.763271	NR
J1798_P33	C1D1	cDC2	2.65485	0.184046	0.108698	1.51994	1.69517	1.41636	0.41127	3.38371	2.37421	2.95303	0.157058	0.219066	3.74573	0.372627	1.34244	3.37634	0.23826	5.34064	2.56661	0.141968	0.283124	2.19105	0.122286	0.444316	0.224563	0.429883	4.24241	4.7764	0.139205	0.115274	0.360949	3.26362	0.294438	0.378891	0.128726	0.51483	NR
J1798_P33	C1D1	pDC	2.39982	0.191813	0.130993	2.00327	1.15536	1.25791	0.333191	2.52866	0.0683462	3.34592	0.115666	0.133375	2.87192	0.0512386	4.33408	2.2728	0.101585	1.95905	0.929538	0.0506654	0.102082	1.3114	0.0677361	0.382081	0.231641	0.0943338	2.04136	1.33301	0.124549	0.0676445	1.36929	1.00299	0.309074	0.0958479	0.376395	0.296157	NR
J1798_P33	C1D1	preDC/Classical Mono	2.5607	0.471157	0.265986	3.67309	1.55983	1.62739	0.397643	5.39818	0.359087	0.912763	0.119086	0.163945	3.59183	0.150791	0.648463	1.27046	0.123473	4.91611	1.91907	0.135084	0.598491	3.84729	0.208274	0.322327	0.137945	0.172476	4.14165	3.88094	0.101763	0.0651296	0.870402	3.11727	0.319728	0.0757447	0.216559	1.33767	NR
J1798_P6	Baseline	B	2.15297	3.35555	0.0951913	0.460564	0.551824	0.86498	0.230197	1.90263	1.03858	0.243746	0.0182469	0.115122	0.219599	0.020302	0.167845	0.183083	0.23523	0.324976	0.0743646	0.0568696	0.077186	0.362663	2.04609	0.376921	1.569	0.287133	0.231202	4.60474	0.190811	0.120942	2.10772	0.189209	0.0678603	0.0464035	0.125149	0.254977	NR
J1798_P6	Baseline	DNT	4.7797	0.233288	0.0961439	0.835709	0.562435	1.23446	0.235579	1.94005	0.0512074	0.268036	0.0390382	0.0644013	1.31237	0.029152	0.095018	3.06329	0.373258	0.258352	0.153723	0.0776311	0.0656605	0.25014	0.0431617	1.13454	0.393613	0.0519964	0.210644	0.554202	0.0225035	0.049458	0.724377	0.1122	0.217827	0.0529424	0.656835	0.239947	NR
J1798_P6	Baseline	Early Myelocyte	2.30848	0.100765	0.0572023	1.17013	0.777041	1.48046	0.254721	2.18905	0.0565152	0.264952	0.0249494	0.11818	0.284437	0.021871	0.342602	0.457945	0.330381	2.53848	0.644896	0.117041	0.143775	1.4787	0.0604592	0.842081	0.239486	0.0627961	0.936778	1.3786	0.0492248	0.0357824	0.27253	0.276035	0.193301	0.0726492	1.04104	0.378841	NR
J1798_P6	Baseline	Granulocytes	4.00802	0.471459	0.126418	2.00996	2.83186	1.96284	0.562064	2.37658	0.122565	0.477912	0.126751	4.09015	0.653416	0.366675	0.10286	0.79038	0.262766	0.832	0.280667	0.271861	0.145644	1.42507	0.190774	0.746739	1.93717	0.322985	0.799971	0.750656	0.0638377	2.49167	1.52646	0.400492	0.369365	0.0726968	2.68423	0.618926	NR
J1798_P6	Baseline	Non-Classical Mono	2.37453	0.0967613	0.0435353	1.50253	0.793854	2.16129	0.304278	2.29479	0.0428371	0.292672	0.020854	0.126769	0.283057	0.0302426	0.277206	0.33482	0.0896824	1.89147	0.463062	0.0824743	0.180083	1.00813	0.0448359	0.272564	0.100485	0.0306662	0.656236	0.776005	0.0196929	0.0335866	0.161779	0.192299	0.155671	0.0478378	4.90281	0.380928	NR
J1798_P6	Baseline	Tc	4.1	0.217432	0.108914	0.594338	0.97461	4.81732	0.381042	2.00063	0.0511067	0.300989	0.0800624	0.110364	0.334863	0.024939	0.0496946	0.480569	0.11401	0.184823	0.0877368	0.0754623	0.679483	0.265025	0.0285793	0.400068	2.18407	0.142482	0.194797	0.4411	0.0188085	0.0434487	1.33313	0.116699	0.225977	0.0447542	0.239201	0.249602	NR
J1798_P6	Baseline	Th	4.28197	0.17445	0.07689	0.557589	3.5563	1.30152	0.249883	1.92428	0.0498237	0.263241	0.0385736	0.103531	0.402344	0.0276151	0.054524	0.465035	0.172878	0.210832	0.104952	0.263324	0.0541261	0.311584	0.0338998	0.621065	2.26274	0.159143	0.230331	0.459951	0.0228245	0.0426084	1.1413	0.131614	0.327019	0.0571335	0.131954	0.267654	NR
J1798_P6	Baseline	cDC1	2.41621	0.250794	0.0985718	2.58954	1.3467	1.24225	0.393204	4.06728	0.289237	0.690324	0.0967677	0.214148	3.04732	0.124841	0.336833	0.644538	0.972615	3.55358	1.27623	0.359245	0.625848	4.19188	0.135241	3.46661	0.525751	0.209621	3.33058	3.18444	0.190761	0.0993693	0.709199	2.31342	0.352126	0.165716	0.903145	1.10217	NR
J1798_P6	Baseline	cDC2	2.68111	0.249467	0.167092	1.71061	2.00245	1.42168	0.351954	3.71665	2.36194	3.52407	0.229103	0.223165	3.93571	0.893254	1.18581	2.33549	0.167239	4.91552	2.56811	0.230298	0.598549	4.6284	0.125651	0.48477	0.217994	0.444799	4.36752	5.06521	0.186099	0.0952803	0.519606	3.18164	0.199141	0.331717	0.11205	1.12031	NR
J1798_P6	Baseline	pDC	2.50701	0.217008	0.126781	1.4358	1.3774	1.20287	0.2902	2.45216	0.0691769	3.01841	0.156597	0.147883	3.27433	0.0767154	4.28337	1.92044	0.115042	1.02548	1.7054	0.0944196	0.11642	2.5389	0.0386688	0.421696	0.246757	0.111282	1.57754	2.69286	0.192887	0.0790292	1.0943	1.34675	0.196293	0.160038	0.377524	0.432569	NR
J1798_P6	Baseline	preDC/Classical Mono	2.59628	0.612276	0.35452	3.70017	1.84391	1.71831	0.461192	5.74721	0.455538	1.15086	0.143422	0.191277	3.76615	0.434982	0.355884	0.544018	0.0794379	4.41717	1.87934	0.295761	1.12467	5.40641	0.130223	0.232556	0.122441	0.0803957	4.30258	3.41246	0.0687887	0.058555	1.23584	3.02727	0.161318	0.0659258	0.346246	2.09888	NR
J1798_P44	Baseline	B	0.797757	3.45228	0.0925854	0.255909	0.210363	0.251746	0.0778699	0.876966	0.888457	0.0666798	0.0164501	0.0338717	0.144875	0.0164849	0.170095	0.110779	0.25705	0.41564	0.0490802	0.0756594	0.0918856	0.487515	2.79718	0.364038	2.14849	0.244726	0.181173	3.97614	0.124504	0.118579	2.45363	0.262697	0.0627506	0.0540633	0.0915502	0.419581	NR
J1798_P44	Baseline	DNT	4.19895	0.138654	0.0596074	0.300687	0.217173	0.87235	0.145162	0.925415	0.0467978	0.0738029	0.0525321	0.0357647	2.03381	0.0427596	0.16395	3.60498	0.513552	0.168365	0.111229	0.11475	0.0705167	0.320477	0.0400605	1.27445	0.399943	0.0534402	0.171092	0.304811	0.0260909	0.0789437	0.86125	0.147091	0.315349	0.0814378	0.244726	0.460976	NR
J1798_P44	Baseline	Early Myelocyte	0.956952	0.0803388	0.0572862	0.981637	0.658156	0.631528	0.195359	1.65392	0.0657805	0.0796784	0.0345775	0.0390649	0.257852	0.0269405	0.687692	0.417473	0.52396	3.50732	1.5786	0.151854	0.158304	1.97112	0.0738556	1.31394	0.332235	0.0804678	1.43001	1.68188	0.109649	0.0273968	0.410505	0.55972	0.225958	0.0961563	1.0757	0.697476	NR
J1798_P44	Baseline	Granulocytes	2.94866	0.610232	0.138873	2.06151	2.27025	1.1333	0.373394	1.24943	0.165165	0.31845	0.0403007	4.69425	0.601303	0.65445	0.197537	1.06426	0.28311	1.40649	0.330271	0.352696	0.523927	1.73987	0.423241	0.741516	1.41362	0.361247	0.891667	0.998156	0.0871149	1.9162	1.50973	0.577658	0.254828	0.259378	2.70189	1.29815	NR
J1798_P44	Baseline	Non-Classical Mono	0.910919	0.0730596	0.0341496	1.23016	0.694257	1.36902	0.116739	1.57521	0.0330745	0.0716307	0.0194621	0.0375776	0.213954	0.0313035	0.757224	0.159003	0.102545	3.09514	1.52251	0.10731	0.230591	1.91175	0.0631548	0.255223	0.0821922	0.0308356	1.29852	1.30169	0.0289668	0.016597	0.354139	0.512037	0.197183	0.0615419	4.90672	0.611305	NR
J1798_P44	Baseline	Tc	4.01099	0.272555	0.151972	0.48091	0.583325	5.29085	0.301391	1.11751	0.0433837	0.129677	0.119098	0.0326179	0.482954	0.0252958	0.0532117	0.958688	0.126567	0.156331	0.0632994	0.0647319	1.09908	0.310371	0.0275195	0.402838	1.62219	0.103931	0.149872	0.180039	0.0138982	0.0322088	1.12329	0.0981938	0.217136	0.0456333	0.166771	0.384315	NR
J1798_P44	Baseline	Th	4.25806	0.173803	0.0823898	0.382615	3.83277	0.915747	0.0927867	0.921762	0.0300031	0.0688651	0.051396	0.0304717	0.591676	0.0237658	0.0475475	0.751759	0.13435	0.172809	0.0657512	0.331065	0.0507435	0.378208	0.0309387	0.488116	1.92331	0.127347	0.17873	0.263624	0.0169535	0.0312362	1.09946	0.109519	0.292856	0.0501894	0.103097	0.430896	NR
J1798_P44	Baseline	cDC1	1.19758	0.190214	0.101837	2.65054	1.17618	0.565791	0.265614	3.91965	0.27666	0.497534	0.123904	0.0780801	3.38254	0.0944883	0.465352	0.625056	1.07295	3.87879	1.37601	0.335004	0.637627	4.1862	0.123507	3.88608	0.683143	0.231104	3.38437	2.56734	0.199167	0.0498565	0.936147	2.46006	0.331164	0.187264	1.04068	1.44664	NR
J1798_P44	Baseline	cDC2	1.26542	0.20182	0.190115	1.31989	2.04672	0.664632	0.161398	2.81972	2.63029	3.95751	0.229576	0.128843	3.83274	0.782517	1.52805	2.80728	0.206955	4.96966	2.85627	0.295173	0.797767	5.02951	0.123243	0.452363	0.138112	0.259463	4.2097	4.65973	0.128691	0.0688918	0.620289	3.34284	0.192883	0.436489	0.0912547	1.42332	NR
J1798_P44	Baseline	pDC	0.981699	0.182165	0.164527	1.37515	1.18567	0.467865	0.125108	1.47631	0.0335132	3.37104	0.161578	0.0519389	3.23115	0.0525451	4.55643	1.8698	0.101985	1.1385	1.68483	0.0799606	0.0685898	2.13994	0.0463689	0.434864	0.120103	0.0660821	1.82402	1.95627	0.22511	0.0515456	1.3421	1.46359	0.211332	0.218665	0.196216	0.487288	NR
J1798_P44	Baseline	preDC/Classical Mono	1.06099	0.584408	0.347659	3.7866	1.65472	1.11317	0.247569	5.69266	0.41456	0.925095	0.117716	0.118835	3.57612	0.299668	0.400312	0.369996	0.068472	4.49906	1.72643	0.266079	1.05535	5.28255	0.114272	0.195256	0.0920303	0.0474075	4.23658	2.38281	0.0480899	0.0353947	1.3574	3.17938	0.188478	0.0753005	0.249983	2.14718	NR
J1798_P22	C2D1	B	0.870378	3.66881	0.117325	0.311946	0.24207	0.278563	0.078685	0.947755	1.36634	0.0810016	0.015542	0.0441891	0.285302	0.0210182	0.233912	0.220507	0.341659	0.696974	0.058652	0.101911	0.0875829	0.427084	2.28065	0.464126	1.52809	0.219713	0.179134	4.20523	0.162797	0.119115	2.33316	0.229885	0.117852	0.0518332	0.119678	0.440722	NR
J1798_P22	C2D1	DNT	4.22777	0.146232	0.0578884	0.291803	0.235455	0.719164	0.179821	0.903239	0.0481976	0.0878452	0.0940654	0.032354	1.35654	0.0364609	0.249129	4.13701	0.680342	0.20328	0.159106	0.0901834	0.0609465	0.310212	0.0294127	1.71798	0.463217	0.0642502	0.165021	0.889241	0.0231017	0.1578	1.11507	0.144457	0.374735	0.0733054	0.235968	0.445593	NR
J1798_P22	C2D1	Early Myelocyte	0.933945	0.071386	0.0585344	1.01776	0.327457	0.828257	0.125053	1.32646	0.0421056	0.0692154	0.0256673	0.0335896	0.284296	0.0207651	0.34503	1.00785	0.353171	2.20969	0.332437	0.0916899	0.121129	1.07582	0.111167	1.12716	0.305948	0.0630928	0.645107	1.31163	0.0621495	0.0310288	0.304522	0.253685	0.215545	0.0662359	0.728638	0.544294	NR
J1798_P22	C2D1	Granulocytes	4.12996	0.195419	0.218303	2.20637	3.67754	1.33216	0.220507	1.80132	0.0615445	0.206886	0.132503	4.70325	0.650086	0.565791	0.0812961	1.35719	0.0732911	1.0017	0.0758842	0.351269	0.114404	2.34225	0.00326965	1.2305	1.84765	0.119348	0.968371	0.435203	0.0732722	2.58194	1.85283	0.296473	0.610755	0.0989796	2.06941	0.854965	NR
J1798_P22	C2D1	Non-Classical Mono	0.912439	0.0904871	0.0476735	1.53705	0.392826	1.34589	0.0941	1.38097	0.0194806	0.0812077	0.0208208	0.0218382	0.176244	0.0234729	0.346651	0.499421	0.0444656	2.56156	0.340308	0.0468826	0.171317	1.15719	0.0833213	0.142198	0.0643848	0.0173452	0.638609	0.978515	0.017556	0.012559	0.162499	0.233486	0.226737	0.0376622	3.7491	0.441837	NR
J1798_P22	C2D1	Tc	4.0224	0.217776	0.113076	0.40578	0.551255	4.88411	0.244986	1.05455	0.0441974	0.114355	0.230398	0.0335815	0.388121	0.0252459	0.0823056	1.74586	0.207789	0.195807	0.0735418	0.0798429	0.830458	0.375239	0.0323437	0.802106	1.05651	0.0728633	0.173999	0.813491	0.0188599	0.0507347	1.05972	0.109997	0.279939	0.0559734	0.151972	0.382702	NR
J1798_P22	C2D1	Th	4.26355	0.163123	0.0782421	0.361553	3.69865	0.824913	0.0965667	0.919243	0.0273955	0.0680674	0.0400061	0.0287237	0.461075	0.0220023	0.0532922	0.762602	0.133034	0.189072	0.0632033	0.292118	0.0403632	0.412966	0.0327157	0.598524	2.0759	0.132486	0.182406	0.330753	0.0188499	0.0427812	1.58552	0.137876	0.319628	0.0508606	0.110214	0.383625	NR
J1798_P22	C2D1	cDC1	1.29837	0.222405	0.12167	2.82401	0.979764	0.57455	0.248604	4.07248	0.226746	0.559324	0.149122	0.0724674	3.60883	0.103478	0.531639	0.921437	1.10461	3.88742	1.31192	0.307296	0.657708	4.15705	0.221431	3.87307	0.672277	0.222919	3.01104	2.95868	0.288097	0.057484	1.00411	2.38824	0.362308	0.187609	1.02003	1.47609	NR
J1798_P22	C2D1	cDC2	1.25764	0.19938	0.16785	1.17607	1.42939	0.561429	0.131378	2.76968	2.38206	3.82251	0.331599	0.125815	4.32751	0.496121	1.55016	3.34953	0.283864	4.88204	2.56781	0.213314	0.574298	4.61049	0.119364	0.569795	0.122364	0.23725	3.72029	4.33957	0.0939253	0.0920117	0.529966	3.03776	0.182222	0.420647	0.107666	1.21879	NR
J1798_P22	C2D1	pDC	0.995267	0.236739	0.18824	1.06159	1.22901	0.503384	0.128661	1.4225	0.0424156	3.49501	0.172499	0.0762122	3.12744	0.0545042	4.56696	2.58168	0.143292	0.956361	1.74231	0.067786	0.0846143	2.41645	0.0374991	0.53336	0.152819	0.0838262	1.48523	1.83196	0.20299	0.0735823	1.3525	1.25506	0.151041	0.185895	0.122497	0.464701	NR
J1798_P22	C2D1	preDC/Classical Mono	1.09905	0.587226	0.351067	3.91699	1.36816	1.08812	0.177479	5.73487	0.364324	0.959724	0.133237	0.0771865	3.83118	0.220808	0.437596	0.561467	0.0666024	4.48928	1.63142	0.222465	1.02837	5.18799	0.223427	0.26179	0.0868421	0.0548613	3.79886	2.88701	0.0532915	0.030815	1.06132	3.02063	0.229182	0.0687816	0.125114	2.13724	NR
J1798_P44	C1D1	B	0.784488	3.46446	0.103276	0.267749	0.195135	0.248751	0.0815546	0.860661	0.983025	0.0712936	0.019956	0.0342885	0.14753	0.0150148	0.139218	0.127823	0.252627	0.476441	0.0515188	0.0794894	0.0886938	0.464287	2.57993	0.324008	2.03137	0.217527	0.159561	3.7931	0.114991	0.110234	2.41477	0.22809	0.0691037	0.0544433	0.0775437	0.386549	NR
J1798_P44	C1D1	DNT	4.31642	0.143805	0.0655115	0.272035	0.215401	0.964955	0.117512	0.922008	0.0440823	0.059589	0.0450876	0.0277867	1.87021	0.0418776	0.14627	3.50199	0.45991	0.194074	0.146552	0.103956	0.0426707	0.272403	0.0267544	1.11232	0.433526	0.056948	0.159138	0.382842	0.0193897	0.0822125	1.05724	0.131438	0.304351	0.0991938	0.231334	0.433837	NR
J1798_P44	C1D1	Early Myelocyte	0.948608	0.0642166	0.0551631	0.973851	0.435919	0.898474	0.123349	1.43719	0.0483991	0.0676148	0.0378797	0.0298189	0.245108	0.0198186	0.508999	0.446276	0.379606	3.10577	0.633609	0.112785	0.134357	1.55376	0.0800334	0.977883	0.319537	0.0627529	1.14243	1.31456	0.0775593	0.0240885	0.380451	0.49962	0.198612	0.0715023	1.06773	0.598051	NR
J1798_P44	C1D1	Granulocytes	4.38209	0.302996	0.301946	2.67133	3.36102	1.39812	0.202528	1.15273	0.0110342	0.257056	0.0471606	4.56719	0.68601	0.483869	0.00172637	1.40084	0.0963212	0.634611	0.256108	0.174004	0.370663	2.2802	0.0166992	0.441495	1.36764	0.0700341	0.749676	0.439663	0.000891173	2.81546	1.31485	0.383303	0.318918	0	2.92299	1.17689	NR
J1798_P44	C1D1	Non-Classical Mono	0.863727	0.0697329	0.0316591	1.22354	0.399025	1.79855	0.100578	1.3608	0.0257164	0.0628147	0.0186197	0.0300334	0.196523	0.0200714	0.449147	0.222388	0.0631739	2.75022	0.516137	0.0635744	0.21254	1.24865	0.0661892	0.159008	0.0768267	0.0238038	0.860542	0.798485	0.0203501	0.0146068	0.294116	0.387955	0.187879	0.0372912	4.83945	0.471059	NR
J1798_P44	C1D1	Tc	4.02511	0.264628	0.156653	0.457473	0.578766	5.34711	0.302766	1.09109	0.0406612	0.123239	0.146567	0.0332624	0.501677	0.0229712	0.0494516	0.882826	0.106205	0.145482	0.061157	0.0507241	1.13359	0.266655	0.024043	0.357127	1.71186	0.105407	0.143357	0.178713	0.0148762	0.0330668	1.2715	0.0973118	0.23115	0.0409276	0.138684	0.341196	NR
J1798_P44	C1D1	Th	4.25641	0.166191	0.0789192	0.371483	3.81324	0.879201	0.0901197	0.90631	0.0270528	0.0654532	0.0563492	0.0298913	0.595108	0.0238676	0.0465034	0.747297	0.112632	0.163088	0.0598342	0.308302	0.0495277	0.349771	0.02929	0.474156	1.93192	0.115772	0.172806	0.287693	0.0153818	0.0310156	1.19068	0.107359	0.311557	0.0450162	0.09355	0.392419	NR
J1798_P44	C1D1	cDC1	1.19961	0.181962	0.100777	2.78439	1.06466	0.56403	0.216095	3.95887	0.260705	0.51496	0.131032	0.0883998	3.42762	0.0981412	0.466108	0.735747	1.01558	3.94724	1.27315	0.319295	0.653018	4.23031	0.120363	3.83421	0.659597	0.254618	3.42972	2.55079	0.219862	0.069862	1.05919	2.61168	0.363307	0.168322	1.02051	1.44135	NR
J1798_P44	C1D1	cDC2	1.18927	0.213005	0.168225	1.29162	1.87078	0.627046	0.154118	2.95225	2.62533	3.90436	0.22339	0.120344	3.85341	0.620575	1.45476	2.73911	0.218571	5.15536	2.77072	0.30461	0.800981	5.07189	0.122176	0.437406	0.120844	0.20928	4.27677	4.65369	0.115974	0.0653136	0.777671	3.3627	0.227219	0.330823	0.0830521	1.40107	NR
J1798_P44	C1D1	pDC	0.957977	0.228191	0.185237	1.51335	0.988906	0.485454	0.128133	1.45315	0.0313824	3.50398	0.155818	0.0678145	3.10014	0.0554833	4.59038	1.64288	0.115768	1.356	1.52865	0.0717703	0.0745669	2.32135	0.0569261	0.49961	0.082239	0.104342	2.07916	1.61053	0.219928	0.0555825	1.28937	1.28741	0.243228	0.154378	0.168927	0.49877	NR
J1798_P44	C1D1	preDC/Classical Mono	1.05439	0.640094	0.386009	3.9856	1.60196	1.17147	0.216833	5.85963	0.432928	1.03706	0.126339	0.158494	3.74684	0.254063	0.493508	0.634529	0.159563	4.66355	1.86558	0.2847	1.17961	5.5173	0.138026	0.186669	0.0809858	0.0883829	4.39996	2.58112	0.0481504	0.0367931	1.4691	3.44935	0.248623	0.0726843	0.236888	2.27012	NR
J1798_P44	C2D1	B	0.784457	3.49726	0.102697	0.273902	0.197018	0.265822	0.0871271	0.856751	0.888599	0.0588455	0.0168859	0.0357453	0.166405	0.013711	0.160621	0.126893	0.254773	0.424231	0.0364289	0.0681155	0.103112	0.488222	2.57205	0.286542	2.20077	0.221778	0.175943	3.78975	0.114724	0.0991199	2.38462	0.229913	0.0727198	0.0485022	0.0672869	0.396018	NR
J1798_P44	C2D1	DNT	4.3632	0.160008	0.0697147	0.322773	0.22794	0.880895	0.120895	0.942155	0.0335359	0.0623111	0.0416632	0.0167668	1.46012	0.0305779	0.119611	3.39692	0.367689	0.21752	0.109766	0.0730522	0.0672179	0.329099	0.0428913	0.793489	0.759631	0.0476886	0.148559	0.859281	0.0180396	0.0667278	0.90318	0.114462	0.280844	0.085001	0.171066	0.371615	NR
J1798_P44	C2D1	Early Myelocyte	0.932437	0.0672051	0.055398	1.07578	0.440983	0.835117	0.139601	1.59247	0.0503933	0.0672828	0.0409965	0.0298753	0.273904	0.0224968	0.696072	0.608753	0.375228	3.39783	0.75822	0.115342	0.15899	1.72464	0.127716	1.0109	0.305479	0.0681595	1.2007	1.62874	0.0966747	0.0275019	0.396172	0.483345	0.226757	0.0770798	1.00044	0.607634	NR
J1798_P44	C2D1	Granulocytes	4.5805	0.487518	0.00203881	1.67623	3.85998	1.07913	0.967398	0.695566	0.0437415	0.0742336	0	4.19641	0.788621	0.206566	0	0.792477	0.0706384	0.778902	0.183635	0.136917	0.155315	1.67706	0.0278204	0.454278	3.09516	0.0738773	0.428662	0.690606	0	1.91631	1.84811	0.17187	0.417143	0	1.37586	0.459403	NR
J1798_P44	C2D1	Non-Classical Mono	0.837217	0.0663753	0.0295744	1.4061	0.387762	1.88515	0.106122	1.38109	0.0285238	0.0626048	0.0246543	0.0316316	0.222272	0.0195468	0.526896	0.260927	0.0497435	3.06431	0.502001	0.0709945	0.210394	1.27046	0.0857779	0.182547	0.0827592	0.0255311	0.78921	0.831104	0.0245092	0.016676	0.306226	0.323833	0.220071	0.0397114	4.8698	0.465101	NR
J1798_P44	C2D1	Tc	4.09779	0.268734	0.149953	0.4657	0.570345	5.3343	0.300297	1.13919	0.0416897	0.129893	0.130052	0.0335703	0.52866	0.024634	0.0534351	1.0172	0.0991035	0.177365	0.0580724	0.0530013	1.10658	0.344134	0.0262176	0.384191	1.8813	0.138222	0.149082	0.371869	0.0142489	0.0377211	1.34135	0.10742	0.269727	0.042535	0.148993	0.359881	NR
J1798_P44	C2D1	Th	4.33005	0.17842	0.0848579	0.394186	3.82817	0.916867	0.0888181	0.929125	0.026903	0.0669911	0.0515517	0.0278343	0.645911	0.0239266	0.0538372	0.893361	0.118492	0.181394	0.0631618	0.32318	0.0522124	0.432556	0.0291597	0.526962	2.12536	0.149438	0.187152	0.473378	0.0178723	0.0344088	1.28624	0.119614	0.34799	0.0455901	0.0965594	0.403177	NR
J1798_P44	C2D1	cDC1	1.19027	0.170837	0.100541	2.8613	1.02015	0.557032	0.215355	3.91056	0.237789	0.373832	0.127595	0.0877809	3.47219	0.0987993	0.413688	0.895185	1.09774	3.98137	1.67551	0.318832	0.684858	4.25862	0.191851	3.92744	0.648636	0.214394	3.29146	2.56012	0.266111	0.0462972	0.943354	2.40447	0.433962	0.170887	1.03255	1.4323	NR
J1798_P44	C2D1	cDC2	1.24472	0.221764	0.193726	1.66707	1.84696	0.680392	0.148715	3.32485	2.27824	3.66494	0.258387	0.104403	4.19394	0.808243	1.45801	3.00731	0.231097	5.16546	3.1426	0.308619	1.02601	5.13013	0.135643	0.474294	0.122686	0.310933	4.21099	4.44591	0.102191	0.0589844	0.399467	3.19364	0.249201	0.464727	0.0847922	1.44502	NR
J1798_P44	C2D1	pDC	0.9733	0.292856	0.223888	1.92358	0.759135	0.581252	0.12919	1.74341	0.037862	4.35709	0.248364	0.076896	3.31026	0.0541799	4.52935	1.47362	0.0697806	1.66606	0.928466	0.0498993	0.0971075	2.82343	0.0653598	0.751149	0.119762	0.0751748	2.24193	1.13469	0.168209	0.0403857	1.48126	0.976788	0.362288	0.1006	0.151778	0.432308	NR
J1798_P44	C2D1	preDC/Classical Mono	1.04754	0.627367	0.380009	4.08528	1.46385	1.15056	0.224751	5.84993	0.403424	0.853616	0.122451	0.23718	3.74876	0.292952	0.32002	0.638163	0.0722043	4.6629	2.10027	0.273751	1.2181	5.4663	0.157924	0.207111	0.0992661	0.0553908	4.22849	2.28139	0.0428881	0.0308788	1.19666	3.20156	0.300145	0.0679278	0.241563	2.24119	NR
J1798_P14	Baseline	B	0.835895	3.52939	0.106522	0.279085	0.225778	0.30657	0.0645879	0.875211	0.834841	0.0649126	0.0201282	0.0308023	0.137394	0.0195032	0.11545	0.131569	0.334153	0.319784	0.0480161	0.0863799	0.0873643	0.192834	2.90512	0.514319	2.09555	0.332218	0.1785	4.6037	0.209777	0.143999	2.74525	0.287698	0.0688031	0.0543729	0.0929034	0.4198	NR
J1798_P14	Baseline	DNT	4.69193	0.178649	0.0724453	0.478278	0.205964	0.706853	0.158174	0.905645	0.0422668	0.0656513	0.0310175	0.0331743	1.44469	0.0373767	0.138679	3.41642	0.433603	0.240026	0.0985137	0.096968	0.0528304	0.243488	0.0328787	1.1715	0.439408	0.0565158	0.175228	0.423258	0.0328614	0.109233	2.24212	0.227629	0.270046	0.0871373	0.244944	0.418669	NR
J1798_P14	Baseline	Early Myelocyte	0.993794	0.0648059	0.0662421	1.09477	0.296047	1.26295	0.113103	1.06888	0.0382638	0.0535485	0.023124	0.0293106	0.229617	0.0195532	0.187327	0.431164	0.237517	1.75595	0.434635	0.0819424	0.0983582	0.489725	0.0581299	0.759662	0.245064	0.0441386	0.564354	0.683111	0.052649	0.0452357	1.38634	0.239208	0.177556	0.0742144	1.00305	0.471699	NR
J1798_P14	Baseline	Granulocytes	3.64256	0.229572	0.083578	2.31404	2.17309	2.3836	0.323039	1.18449	0.245816	0.338701	0.123902	5.39803	1.01569	0.987945	0.186297	0.906649	0.212617	0.979726	0.484996	0.0712037	0.32514	1.71128	0.0614601	0.211731	1.92633	0.326403	0.687981	0.332725	0.140953	2.2866	2.25419	0.490115	0.139182	0.0333736	2.54168	0.801381	NR
J1798_P14	Baseline	Non-Classical Mono	0.850287	0.0615548	0.0305539	1.30095	0.307393	1.95264	0.105692	1.03089	0.0174065	0.0472315	0.0151807	0.0282341	0.128415	0.0160273	0.191228	0.144927	0.0294096	1.47884	0.353511	0.0335102	0.152207	0.452908	0.0447708	0.0669813	0.0740124	0.0149994	0.412243	0.445958	0.015102	0.0290504	1.2653	0.168956	0.1349	0.0352692	3.98303	0.378203	NR
J1798_P14	Baseline	Tc	4.03206	0.243527	0.135774	0.398574	0.423941	5.20142	0.277385	1.03275	0.0364738	0.108698	0.0455389	0.0307537	0.199307	0.0227968	0.0362727	0.516918	0.0773555	0.124785	0.0489985	0.0427144	1.01282	0.206407	0.0243548	0.290719	2.77127	0.223403	0.140706	0.165352	0.0167778	0.0532837	2.34307	0.16266	0.133383	0.0436654	0.0992484	0.355906	NR
J1798_P14	Baseline	Th	4.20594	0.153753	0.0719456	0.345533	3.65603	0.842554	0.0894679	0.881194	0.0267043	0.0617827	0.0319463	0.0279882	0.264359	0.0216466	0.0383866	0.428801	0.107284	0.152533	0.0567082	0.284743	0.0460132	0.273857	0.0300725	0.43586	2.69162	0.233571	0.177859	0.226792	0.0194891	0.0502049	2.01703	0.16462	0.244096	0.0530901	0.0949836	0.401664	NR
J1798_P14	Baseline	cDC1	1.24834	0.168948	0.0939601	2.61248	1.06436	0.557677	0.287211	3.76952	0.252905	0.274578	0.120028	0.0717853	3.38512	0.0882127	0.354096	0.595701	0.897942	3.81494	1.56942	0.268226	0.431906	2.62383	0.133006	3.82074	0.683801	0.242073	3.55352	3.13604	0.279144	0.0630847	0.92165	2.23746	0.313012	0.200761	1.03895	1.15969	NR
J1798_P14	Baseline	cDC2	1.35081	0.179857	0.131932	1.35715	1.83576	0.66539	0.126658	2.97576	2.35271	3.72366	0.222877	0.101787	3.87577	0.716899	1.23994	2.81713	0.192835	5.04149	2.9801	0.137455	0.318118	2.66458	0.0846875	0.440262	0.192205	0.402361	4.57376	4.93197	0.159566	0.0998691	1.48072	3.23375	0.211057	0.413312	0.0751346	0.73433	NR
J1798_P14	Baseline	pDC	1.01551	0.202126	0.150343	1.1563	1.29338	0.521135	0.121454	1.47851	0.0326957	3.35664	0.177268	0.0620705	3.34302	0.0526524	4.49668	2.04492	0.0929274	0.948152	1.70333	0.076484	0.0703936	1.98352	0.0432656	0.479237	0.273536	0.0736794	1.6718	2.38989	0.209152	0.074854	2.00555	1.52597	0.170045	0.202471	0.143711	0.564756	NR
J1798_P14	Baseline	preDC/Classical Mono	1.18012	0.543369	0.328555	3.89395	1.5855	1.10673	0.166365	5.65779	0.387325	0.687077	0.123396	0.0622312	3.72161	0.246852	0.327533	0.399386	0.0813619	4.62694	2.26286	0.124347	0.674753	3.84211	0.127121	0.201477	0.13864	0.0702226	4.55983	3.34647	0.0682558	0.0413386	1.25464	3.06574	0.174359	0.0884176	0.139524	1.69631	NR
J1798_P14	C1D1	B	0.842103	3.63843	0.121951	0.305395	0.215793	0.307725	0.0954737	0.894887	0.983709	0.0801992	0.0327607	0.0457884	0.166645	0.0180763	0.134802	0.134263	0.336009	0.385051	0.0474722	0.0913799	0.112289	0.23338	2.66665	0.489772	2.14266	0.327851	0.204663	4.39155	0.162719	0.112747	2.27649	0.204303	0.0778329	0.0486399	0.115965	0.430317	NR
J1798_P14	C1D1	DNT	4.83171	0.204732	0.0849085	0.492175	0.18617	0.87	0.119001	0.933372	0.036778	0.0711227	0.0452302	0.0208239	1.20811	0.0361444	0.121255	3.42417	0.342066	0.443897	0.105448	0.0816407	0.0551325	0.311057	0.0304422	0.887652	0.568602	0.0482329	0.158851	0.780844	0.0212366	0.070916	1.4361	0.153062	0.292755	0.065748	0.259385	0.401331	NR
J1798_P14	C1D1	Early Myelocyte	1.0169	0.0668567	0.0684743	1.22944	0.285036	1.35603	0.107548	1.14573	0.0402031	0.063759	0.0264576	0.030294	0.274688	0.0200869	0.195002	0.524309	0.196902	2.22383	0.392512	0.0720057	0.104964	0.514085	0.0763511	0.639135	0.335639	0.0488653	0.594447	0.881546	0.0530504	0.0382435	0.88025	0.201719	0.186843	0.0589468	1.07018	0.448447	NR
J1798_P14	C1D1	Granulocytes	3.39946	0.0661847	0.0403619	2.18013	2.81903	0.505789	0.0866336	1.03326	0.0051135	0.0694261	0.01864	4.58736	0.557695	0.255131	0.100837	1.02554	0.208052	1.42724	0.0919472	0.374324	0.136575	1.78875	0.130656	0.712727	1.84306	0.165792	0.934921	0.344819	0.133284	1.58202	2.04293	0.680817	0.314169	0.216629	2.50119	1.44399	NR
J1798_P14	C1D1	Non-Classical Mono	0.841817	0.0675758	0.0310391	1.49648	0.250859	2.11646	0.0907229	0.972281	0.0134102	0.0414113	0.0126815	0.0310427	0.143714	0.0136932	0.145546	0.215056	0.0189467	2.01687	0.153489	0.0243465	0.168002	0.343056	0.0429212	0.0610872	0.0791698	0.0143357	0.251484	0.457631	0.0109026	0.0202651	0.910793	0.101489	0.15266	0.0347131	4.10087	0.341598	NR
J1798_P14	C1D1	Tc	4.03294	0.243067	0.135348	0.397636	0.41907	5.21804	0.283933	1.04926	0.0359903	0.111356	0.056431	0.0294162	0.205076	0.0228377	0.0336601	0.446609	0.0782986	0.143972	0.0483886	0.0422134	1.01895	0.222663	0.0239898	0.33933	3.19071	0.331269	0.153771	0.189499	0.0161244	0.0432172	2.08513	0.13995	0.161432	0.0419627	0.0953964	0.349605	NR
J1798_P14	C1D1	Th	4.19281	0.153706	0.0745044	0.358413	3.66858	0.83198	0.0931454	0.896986	0.025455	0.0616259	0.0367553	0.0282723	0.337168	0.0218681	0.0407366	0.502999	0.113588	0.168067	0.0575016	0.281524	0.0457695	0.300534	0.0314621	0.507073	2.94552	0.284999	0.186217	0.266878	0.0189681	0.0434043	1.81506	0.149122	0.291121	0.0512181	0.103358	0.392193	NR
J1798_P14	C1D1	cDC1	1.19909	0.178152	0.0959796	2.75868	0.96917	0.544227	0.220371	3.81752	0.206985	0.247107	0.112917	0.0640174	3.3442	0.0870902	0.283282	0.684407	0.949591	3.88361	1.62505	0.248043	0.45508	2.62449	0.183194	3.8446	0.678392	0.260468	3.46076	2.98802	0.31392	0.0575705	0.721044	2.2092	0.326418	0.185647	1.04835	1.14872	NR
J1798_P14	C1D1	cDC2	1.1849	0.17511	0.160916	1.28037	1.68251	0.608543	0.122779	2.82466	2.42984	3.71376	0.220398	0.110193	3.89913	0.521123	1.07862	3.01618	0.212271	5.09693	2.82757	0.125082	0.373138	2.35611	0.113456	0.525695	0.192618	0.434121	4.3688	4.73799	0.129225	0.0738376	0.459995	3.00043	0.211141	0.431027	0.106921	0.678163	NR
J1798_P14	C1D1	pDC	1.01908	0.318479	0.207325	1.66248	1.07122	0.648857	0.0993944	1.68643	0.0534216	4.00884	0.23654	0.0720147	3.22982	0.0508532	4.58484	1.79964	0.0876573	1.44841	1.2991	0.0608161	0.0729183	1.783	0.043743	0.729838	0.264914	0.0508908	2.22829	1.65081	0.192989	0.0497586	1.54831	1.20342	0.196599	0.13778	0.161389	0.470698	NR
J1798_P14	C1D1	preDC/Classical Mono	1.13213	0.540653	0.328509	3.98351	1.4108	1.0788	0.161199	5.64156	0.347331	0.66644	0.11365	0.0921998	3.66926	0.189576	0.245058	0.482049	0.0744654	4.60094	2.14733	0.11374	0.703749	3.76111	0.166305	0.213336	0.126607	0.0959075	4.39923	3.03325	0.0643416	0.0344079	0.917559	2.9712	0.205272	0.076393	0.110888	1.69083	NR
J1798_P26	Baseline	B	0.974922	3.79711	0.143338	0.367583	0.256891	0.366047	0.0878726	1.04109	1.49649	0.108202	0.0229582	0.0521707	0.244385	0.0256191	0.205625	0.249569	0.359786	0.585245	0.0578777	0.156785	0.113383	0.558021	2.68962	0.466824	1.76282	0.383414	0.199033	4.7923	0.271061	0.119391	1.92199	0.190869	0.082664	0.0584655	0.0913339	0.536981	NR
J1798_P26	Baseline	DNT	4.39181	0.150688	0.0652697	0.310368	0.215525	0.780288	0.19788	0.869661	0.0501074	0.0667608	0.0452176	0.0294815	2.18911	0.0483978	0.29075	4.32939	0.763398	0.156301	0.146832	0.110842	0.0578339	0.228775	0.0396858	1.67689	0.410647	0.0543848	0.160199	0.219356	0.0213409	0.155752	0.942115	0.122007	0.28939	0.0889879	0.418634	0.441244	NR
J1798_P26	Baseline	Early Myelocyte	1.00284	0.0836202	0.0761983	1.13292	0.391227	0.953623	0.155663	1.31522	0.0449705	0.0707213	0.0283072	0.0350548	0.256325	0.0229138	0.460983	0.873625	0.401263	2.48734	0.8427	0.110559	0.157338	1.36089	0.0928776	1.15719	0.365248	0.0695636	0.63894	1.08199	0.0842211	0.0320028	0.302431	0.283049	0.211763	0.0705955	0.92049	0.592997	NR
J1798_P26	Baseline	Granulocytes	4.22885	0.262848	0.118311	1.52826	1.87074	3.30645	0.223493	1.49503	0.123277	0.0544698	0.228551	5.26346	0.350746	1.07604	0.0344404	0.334302	0.156435	0.15699	0.00520194	0.284353	0.448817	1.02492	0.00056828	0.575867	3.26177	0.562338	0.328891	0.106637	0.0302699	1.52161	1.92009	0.0355144	0.171739	0.0217434	1.36378	0.615033	NR
J1798_P26	Baseline	Non-Classical Mono	0.905534	0.0749548	0.0416327	1.55994	0.339142	2.08654	0.105524	1.10511	0.0239529	0.0556335	0.0193839	0.0322592	0.172925	0.0160294	0.24587	0.338732	0.05075	2.10643	0.396853	0.05552	0.218868	0.829487	0.0617396	0.132966	0.081001	0.0179899	0.379579	0.418668	0.0139544	0.0133028	0.151418	0.137592	0.194879	0.0351192	5.11752	0.42909	NR
J1798_P26	Baseline	Tc	4.32431	0.298497	0.159591	0.439431	0.484219	5.36292	0.299431	1.11625	0.039044	0.122954	0.174849	0.032895	0.228576	0.0245772	0.0463213	0.618114	0.083584	0.120863	0.0475978	0.0467802	1.12866	0.244076	0.0245922	0.246286	2.76103	0.213577	0.126305	0.150373	0.0163646	0.0501161	1.89169	0.126328	0.149777	0.0443413	0.117044	0.368107	NR
J1798_P26	Baseline	Th	4.5739	0.200362	0.0901326	0.355835	3.82976	0.849457	0.0913141	0.906502	0.0249853	0.063453	0.0407455	0.0281768	0.281757	0.0228164	0.0397554	0.47702	0.090892	0.139638	0.0544536	0.31101	0.0409956	0.31746	0.028998	0.347015	2.74581	0.227672	0.161003	0.217933	0.0166111	0.037081	1.56943	0.118527	0.255081	0.0472647	0.0866495	0.413479	NR
J1798_P26	Baseline	cDC1	1.24247	0.183535	0.0946243	2.72162	0.889217	0.544715	0.232895	3.92975	0.202195	0.278103	0.129214	0.0672885	3.4152	0.103999	0.404436	0.960104	1.10939	3.65261	1.91069	0.287708	0.698115	4.12124	0.181976	3.9162	0.710963	0.208136	2.80034	2.38038	0.205	0.0574643	0.797745	2.20489	0.343188	0.190534	1.07008	1.42981	NR
J1798_P26	Baseline	cDC2	1.38465	0.205061	0.140082	1.61	1.80011	0.680741	0.160638	2.94279	2.5116	3.88883	0.280983	0.113138	3.88573	1.03806	1.28885	4.18639	0.404006	4.87682	3.43404	0.25813	0.788948	4.71113	0.123302	0.604936	0.207065	0.527395	3.86647	4.88629	0.120604	0.126845	0.394975	2.95419	0.197166	0.417608	0.0874501	1.17823	NR
J1798_P26	Baseline	pDC	1.06725	0.427913	0.249495	1.8946	1.04171	0.703522	0.130916	1.70368	0.0458959	4.66853	0.25862	0.0758724	2.67283	0.0549229	4.63499	2.29277	0.113358	1.79765	0.998681	0.0849612	0.143173	3.05429	0.0371016	0.892698	0.206334	0.0622565	1.74096	1.45083	0.203367	0.0582759	1.59405	1.01925	0.175724	0.129854	0.229239	0.578549	NR
J1798_P26	Baseline	preDC/Classical Mono	1.11731	0.589372	0.350495	3.94951	1.31303	1.10048	0.187608	5.74508	0.373648	0.742115	0.1265	0.0949517	3.724	0.387194	0.346148	0.718448	0.0856662	4.42086	2.49149	0.263149	1.1917	5.363	0.16857	0.185753	0.100122	0.0441895	3.78671	2.04184	0.0394139	0.0308817	1.11064	3.05331	0.224262	0.0707921	0.195541	2.22865	NR
J1798_P26	C1D1	B	0.974632	3.71742	0.129736	0.348688	0.281286	0.361181	0.0862662	1.05489	1.44014	0.104393	0.0177855	0.0515016	0.346374	0.0243685	0.1673	0.26948	0.324706	0.58142	0.0603886	0.153535	0.0999431	0.505323	1.93246	0.416469	1.69346	0.250102	0.201057	4.18418	0.169124	0.141197	2.52489	0.315513	0.085786	0.0681547	0.0998932	0.513669	NR
J1798_P26	C1D1	DNT	4.38298	0.161569	0.0670454	0.320074	0.223644	0.73529	0.17089	0.838388	0.0321749	0.0547721	0.0475719	0.025434	1.96834	0.0434768	0.231613	4.09763	0.61894	0.243471	0.134462	0.0711568	0.0480957	0.286941	0.035096	1.6546	0.76937	0.079201	0.163101	0.436611	0.0333596	0.161988	1.98047	0.196935	0.313278	0.0959277	0.436204	0.426747	NR
J1798_P26	C1D1	Early Myelocyte	0.934167	0.186682	0.0808889	1.09495	0.320927	1.08361	0.126866	1.33866	0.0451947	0.0677381	0.0447881	0.0325825	0.430759	0.0232924	0.350713	0.919833	0.28219	2.28062	0.3912	0.0796519	0.133165	1.09513	0.0872868	0.81627	0.366469	0.0519038	0.521144	0.802883	0.0796203	0.0460952	0.969695	0.266745	0.183575	0.0558346	0.943941	0.490646	NR
J1798_P26	C1D1	Granulocytes	4.48825	0.268807	0.143815	2.56922	3.50553	1.17924	0.185386	1.78895	0.11058	0.185974	0.0295193	4.00008	0.466816	0.313831	0.187773	0.368153	0.109089	1.52215	0.253196	0.397335	0.218003	2.24026	0.163983	0.596399	3.29754	0.336781	0.919225	0.384184	0.195233	3.18662	2.84797	0.867532	0.239111	0.499361	2.93114	1.16192	NR
J1798_P26	C1D1	Non-Classical Mono	0.889966	0.0576551	0.0528553	1.49454	0.290374	2.25273	0.125338	1.08168	0.0190913	0.058446	0.0182556	0.0187645	0.208022	0.0120176	0.168674	0.546525	0.0300683	2.60087	0.182673	0.0355863	0.180116	0.803928	0.0385793	0.0901639	0.0969566	0.0103916	0.326478	0.30025	0.0128456	0.0174129	0.750883	0.122924	0.185894	0.0391335	4.99952	0.355561	NR
J1798_P26	C1D1	Tc	4.2459	0.265436	0.150408	0.398222	0.496144	5.32304	0.288932	1.04959	0.0346095	0.113492	0.081926	0.0347986	0.152084	0.0225694	0.0323391	0.312369	0.0563077	0.122595	0.0402561	0.0466621	1.07614	0.228014	0.0240719	0.215424	3.3087	0.30586	0.136423	0.177117	0.0236534	0.0773128	2.79815	0.224396	0.155079	0.047725	0.085261	0.325856	NR
J1798_P26	C1D1	Th	4.5334	0.189397	0.0829032	0.337856	3.73548	0.80324	0.0898727	0.859016	0.0220725	0.0604783	0.0349876	0.0287662	0.309347	0.0227631	0.0393796	0.502937	0.0740125	0.145525	0.0530193	0.279727	0.0348831	0.324897	0.0280942	0.324947	3.08068	0.286321	0.166443	0.255085	0.023232	0.0757317	2.58172	0.223219	0.252065	0.0525526	0.0776932	0.361244	NR
J1798_P26	C1D1	cDC1	1.22898	0.182348	0.102668	2.96724	0.920217	0.521636	0.236064	3.88957	0.180144	0.267134	0.13006	0.075666	3.5881	0.114667	0.368801	1.339	1.15804	3.98247	1.77653	0.309787	0.668781	4.31866	0.204104	3.81746	0.619441	0.213966	2.67168	2.66921	0.264738	0.0726169	1.2684	2.35399	0.422014	0.189545	1.01977	1.50247	NR
J1798_P26	C1D1	cDC2	1.21178	0.225051	0.219659	1.49469	1.59518	0.640871	0.144273	3.84927	2.27108	3.63545	0.42376	0.0906923	4.83027	1.14079	1.25361	3.93241	0.275314	5.25169	2.86694	0.223346	0.710806	4.92136	0.183195	0.59243	0.117611	0.829673	3.85515	4.70001	0.113353	0.123577	1.64373	3.31019	0.221824	1.00206	0.101089	1.24349	NR
J1798_P26	C1D1	pDC	0.888808	0.14172	0.11199	0.536919	1.6034	0.486826	0.0700394	1.29763	0.026722	2.19041	0.123438	0.0391961	2.99876	0.0596602	4.70576	3.15127	0.110937	0.626332	1.72915	0.133657	0.195915	3.73808	0.0731783	0.300207	0.63316	0.18976	1.33296	3.2701	0.282474	0.11889	1.98436	1.46922	0.15257	0.350113	0.095833	0.810128	NR
J1798_P26	C1D1	preDC/Classical Mono	1.06699	0.615805	0.366515	4.12904	1.25656	1.11347	0.193715	5.82307	0.373069	0.749414	0.129529	0.124693	3.84096	0.449567	0.296786	1.0369	0.0723823	4.58827	2.12606	0.25712	1.20119	5.4314	0.183876	0.195555	0.0850124	0.0733994	3.58603	2.25349	0.0366797	0.0372344	1.49047	3.09734	0.318988	0.171271	0.215963	2.27154	NR
J1798_P22	Baseline	B	0.882165	3.63142	0.119802	0.288814	0.230878	0.282235	0.090018	0.995905	1.40838	0.0876699	0.0218825	0.0504435	0.277144	0.0200193	0.255874	0.246194	0.31357	0.62587	0.0621538	0.125284	0.0904671	0.455159	2.58942	0.450537	1.60188	0.234813	0.188307	4.28566	0.177142	0.116704	2.40366	0.240171	0.0915582	0.0565475	0.126941	0.465145	NR
J1798_P22	Baseline	DNT	4.3094	0.141931	0.0580876	0.26998	0.198842	0.749568	0.181175	0.867485	0.0456492	0.0809857	0.0896561	0.0297332	1.44528	0.0395677	0.27083	4.11094	0.648237	0.155817	0.142334	0.100009	0.0568255	0.273067	0.0322536	1.56606	0.340725	0.0530226	0.156689	0.553052	0.0271205	0.145269	1.20061	0.145359	0.272812	0.0634603	0.25534	0.42442	NR
J1798_P22	Baseline	Early Myelocyte	0.974823	0.0766983	0.0717975	1.00857	0.35597	0.903601	0.119116	1.2372	0.0398702	0.059161	0.0235909	0.0323988	0.235766	0.0176598	0.286552	0.686778	0.231759	1.80746	0.469724	0.0846093	0.0991824	0.908548	0.056507	0.73113	0.20185	0.041231	0.575139	0.848247	0.0414871	0.0272485	0.376867	0.193934	0.186047	0.0674463	0.842904	0.530224	NR
J1798_P22	Baseline	Granulocytes	3.6432	0.507729	0.104331	2.62965	3.01828	0.723438	0.258903	1.93281	0.128497	0.229338	0.130301	4.81568	0.786105	0.443557	0.179792	0.306504	0.275733	1.32923	0.300875	0.246836	0.0615922	2.61637	0.0476051	0.666845	1.65371	0.290404	1.1636	0.374191	0.122998	3.10343	1.89975	0.559269	0.35245	0.131305	3.10485	1.30679	NR
J1798_P22	Baseline	Non-Classical Mono	0.933909	0.0653431	0.0266478	1.27461	0.430747	1.32467	0.0959086	1.44719	0.0249405	0.0608911	0.0173885	0.0382996	0.170103	0.0215646	0.342769	0.203508	0.0470355	1.90648	0.619714	0.0564724	0.169719	1.12314	0.060969	0.124987	0.0710396	0.0180915	0.647222	0.723186	0.015651	0.012845	0.292899	0.214892	0.153388	0.0385104	4.05728	0.516506	NR
J1798_P22	Baseline	Tc	4.08379	0.235911	0.12746	0.402046	0.543947	4.87571	0.242252	1.04004	0.0445725	0.118669	0.176151	0.0382372	0.312932	0.025747	0.0760525	1.6946	0.209756	0.152586	0.0738597	0.0976168	0.827187	0.284351	0.0287024	0.761088	0.941621	0.0708464	0.152934	0.69326	0.0195044	0.0488978	1.07909	0.114614	0.238292	0.0602265	0.15077	0.387386	NR
J1798_P22	Baseline	Th	4.36831	0.178392	0.0808805	0.360782	3.77028	0.843047	0.0960267	0.906772	0.0273985	0.0730516	0.0364407	0.0291232	0.341716	0.0227826	0.0484122	0.564614	0.120465	0.160048	0.0593762	0.307335	0.0397892	0.331451	0.0304681	0.50455	2.07938	0.133167	0.171715	0.246804	0.0173383	0.0405265	1.61606	0.134019	0.270696	0.0505991	0.105365	0.399137	NR
J1798_P22	Baseline	cDC1	1.25934	0.204006	0.11313	2.77317	1.05471	0.60231	0.270408	4.14622	0.234887	0.63762	0.161821	0.0806896	3.78592	0.113591	0.556947	0.710774	1.10385	3.61368	1.29301	0.348858	0.656435	4.32611	0.145176	3.72241	0.616899	0.204063	3.22167	2.69339	0.188785	0.0564834	1.02569	2.47262	0.32118	0.186887	0.971384	1.53533	NR
J1798_P22	Baseline	cDC2	1.38756	0.196444	0.212893	1.06886	1.70717	0.58594	0.137846	2.84536	2.49577	3.8936	0.301733	0.122372	4.23326	0.823499	1.63325	3.23185	0.265165	4.59217	2.74058	0.258376	0.644141	4.89427	0.117086	0.459299	0.136354	0.237824	3.96464	4.45497	0.102019	0.0842785	0.972852	3.21964	0.142835	0.542793	0.0831179	1.38273	NR
J1798_P22	Baseline	pDC	1.0176	0.290445	0.33955	1.66844	0.888959	0.554058	0.106614	1.56312	0.0332906	4.56793	0.264974	0.0783617	3.29649	0.0529204	4.39975	2.05085	0.0896984	1.38425	0.900472	0.0607661	0.0805024	2.4038	0.0256739	0.816538	0.112444	0.0295969	2.03327	1.04823	0.170246	0.0503155	1.63819	0.848865	0.237312	0.119216	0.160001	0.414667	NR
J1798_P22	Baseline	preDC/Classical Mono	1.16117	0.654072	0.391892	3.8449	1.5009	1.19191	0.201617	5.8824	0.430157	1.1709	0.141811	0.0661203	3.97147	0.346285	0.453389	0.390885	0.06353	4.1781	1.66272	0.253803	1.051	5.37577	0.150933	0.209789	0.0862285	0.0387166	3.95268	2.49217	0.0420558	0.0335259	1.38884	3.10614	0.146746	0.082118	0.139954	2.32088	NR
J1798_P22	C1D1	B	0.934331	3.74329	0.125921	0.314037	0.22953	0.352727	0.108384	1.02407	1.49276	0.0984636	0.0193762	0.0467649	0.272104	0.0228147	0.323303	0.241015	0.360679	0.830328	0.0579738	0.165047	0.0882571	0.481907	2.40619	0.468818	1.42955	0.233493	0.205342	4.23629	0.174821	0.128788	2.32492	0.252726	0.124253	0.0537154	0.107689	0.467835	NR
J1798_P22	C1D1	DNT	4.4115	0.153164	0.0649915	0.352795	0.215319	0.823868	0.14899	0.956534	0.0461745	0.0725305	0.0795312	0.0247234	1.2062	0.0501007	0.255804	4.11984	0.596538	0.233091	0.132383	0.103753	0.0529152	0.367118	0.0288381	1.34783	0.262296	0.0526527	0.178204	1.06142	0.0320111	0.134615	0.898671	0.138198	0.350499	0.0660161	0.224525	0.415814	NR
J1798_P22	C1D1	Early Myelocyte	0.937642	0.0729961	0.0665502	1.1544	0.340633	0.974385	0.119804	1.4206	0.0434857	0.0630876	0.0270685	0.0308025	0.307728	0.02007	0.420894	0.945887	0.266367	2.29893	0.27149	0.087886	0.13486	1.09389	0.132949	0.810123	0.237111	0.0532022	0.670006	1.19996	0.055568	0.0321599	0.256651	0.237968	0.225335	0.0635465	1.00043	0.573235	NR
J1798_P22	C1D1	Granulocytes	4.10401	0.306044	0.0352198	1.87626	3.17501	0.853863	0.264498	1.46028	0.0277194	0.160338	0.0465163	4.46321	0.957569	0.576833	0.113826	0.733614	0.164597	0.773057	0.205137	0.343782	0.0705077	2.36834	0.086744	0.833946	2.0009	0.206201	0.877042	0.252686	0.297278	2.82324	2.29422	0.385588	0.406217	0.109372	2.05774	1.20786	NR
J1798_P22	C1D1	Non-Classical Mono	0.899902	0.0723054	0.0313689	1.40217	0.383833	1.32353	0.10713	1.59751	0.0243597	0.0649645	0.023361	0.0368325	0.198223	0.0233249	0.495786	0.439208	0.0273846	2.52889	0.30933	0.0562538	0.180083	1.29218	0.11363	0.154482	0.0710959	0.0243195	0.712151	1.04051	0.0141628	0.0113535	0.156122	0.210427	0.212874	0.031714	3.96202	0.519904	NR
J1798_P22	C1D1	Tc	4.0988	0.229001	0.117633	0.423795	0.498588	4.94922	0.250172	1.09601	0.0434285	0.116703	0.194174	0.0340841	0.387531	0.0242505	0.101542	2.18991	0.20512	0.188756	0.0753351	0.0768424	0.869488	0.373025	0.0303571	0.720238	0.86258	0.0641648	0.164975	1.01891	0.0218409	0.0619303	1.0215	0.112503	0.284081	0.0551476	0.14738	0.379724	NR
J1798_P22	C1D1	Th	4.35703	0.176638	0.0814995	0.376666	3.77563	0.866986	0.095737	0.943925	0.0289267	0.0688021	0.0430434	0.0311916	0.452409	0.0233021	0.0640727	0.858254	0.116493	0.183072	0.0615547	0.311185	0.0399152	0.423193	0.0332848	0.572846	2.04711	0.131214	0.183571	0.385914	0.0189399	0.047172	1.65035	0.146037	0.357602	0.051923	0.0937111	0.42114	NR
J1798_P22	C1D1	cDC1	1.22332	0.22333	0.127392	2.91745	0.981966	0.584673	0.252059	4.27792	0.216482	0.429572	0.15295	0.0830582	3.62995	0.120162	0.657749	1.15649	1.14782	3.80667	1.37352	0.335647	0.724315	4.19712	0.358766	3.83861	0.624175	0.247015	3.04788	2.84521	0.362432	0.0563946	0.764161	2.282	0.399025	0.18829	1.00179	1.52246	NR
J1798_P22	C1D1	cDC2	1.30529	0.274294	0.171364	1.65446	1.55295	0.729772	0.17657	3.92741	1.77878	3.60165	0.408985	0.106469	4.74835	1.27611	1.55889	3.37112	0.267054	4.80073	3.10132	0.252941	0.852166	5.07689	0.200814	0.537519	0.123926	0.414715	3.96459	4.25407	0.0799251	0.0695503	0.506534	2.98703	0.179186	0.415532	0.0916244	1.54835	NR
J1798_P22	C1D1	pDC	0.96566	0.326764	0.309492	1.70033	0.93133	0.584945	0.112057	1.65852	0.0329037	4.323	0.242759	0.0742236	3.07161	0.0535457	4.57482	2.16138	0.0786324	1.5606	0.961672	0.068219	0.0961268	2.56368	0.0381501	0.853419	0.0934505	0.0809775	2.11119	1.05477	0.188939	0.061387	1.78127	0.923608	0.277742	0.135885	0.166819	0.416526	NR
J1798_P22	C1D1	preDC/Classical Mono	1.1006	0.754245	0.454589	4.08141	1.45495	1.29493	0.212944	6.09619	0.458681	1.01557	0.167315	0.107388	4.13423	0.444589	0.602717	0.897876	0.0702374	4.51192	1.8043	0.239344	1.14966	5.43364	0.336884	0.319608	0.0874375	0.0742188	3.97827	2.67725	0.0474876	0.0321391	0.846983	3.03268	0.215313	0.0707659	0.174232	2.40525	NR
J1798_P15	Baseline	B	1.49531	3.37059	0.109606	0.449816	0.319905	0.703209	0.358716	1.33515	1.08672	1.78018	0.038384	0.0351298	0.191953	0.0251735	0.156378	0.202768	0.399631	0.59372	0.0722692	0.0978437	0.0869902	0.193473	2.33969	0.390389	1.45364	0.271536	0.207648	4.41524	0.221887	0.13866	2.58257	0.296188	0.0854467	0.0681633	0.143479	0.299439	NR
J1798_P15	Baseline	DNT	4.02617	0.156389	0.0726119	0.4389	0.275096	1.12035	0.287356	1.23032	0.0711864	1.7298	0.061367	0.00465003	1.0622	0.0287455	0.160027	3.11654	0.440789	0.13877	0.101183	0.0359983	0.0566087	0.117028	0.039526	1.28357	0.375053	0.0621076	0.168791	0.21932	0.0541238	0.116345	2.77928	0.329092	0.214339	0.0799533	0.258025	0.243417	NR
J1798_P15	Baseline	Early Myelocyte	1.98532	0.141694	0.116044	1.26631	0.472512	1.38042	0.31369	1.51045	0.0582461	1.71357	0.0447943	0.026516	0.267358	0.0155783	0.158547	0.385732	0.181115	2.29156	0.501937	0.0481749	0.0896525	0.650044	0.0704074	0.602724	0.332435	0.0559296	0.470383	0.813084	0.034307	0.0408132	1.17664	0.222776	0.169061	0.0516436	0.580615	0.308714	NR
J1798_P15	Baseline	Granulocytes	4.16981	0.193957	0.0388575	1.95078	3.39497	1.17548	0.299678	2.29821	0	2.28681	0.310521	3.03505	0.424277	0.0674125	0	0.0380476	0.879771	0.443345	0.193439	0.235923	0.243394	0.854457	0	1.88489	1.86263	0.139728	0	1.03356	0	1.18852	1.63484	0.33985	0.631144	0	2.46852	0.432242	NR
J1798_P15	Baseline	Non-Classical Mono	1.96028	0.140168	0.0741823	1.72045	0.408085	2.15608	0.387651	1.4696	0.0614167	2.01768	0.0381427	0.0201406	0.148998	0.0234848	0.128233	0.27893	0.0462289	2.26324	0.194681	0.0406827	0.160089	0.30774	0.0469024	0.173493	0.0787563	0.0382747	0.241087	0.310305	0.012752	0.0407836	1.29858	0.115547	0.14037	0.0707424	3.73474	0.278605	NR
J1798_P15	Baseline	Tc	3.92556	0.255098	0.131905	0.629178	0.670821	5.04141	0.500593	1.47374	0.0636361	1.76714	0.120994	0.0241692	0.293183	0.0252756	0.040214	0.674161	0.125841	0.212641	0.0693765	0.0419995	0.889884	0.193826	0.0327799	0.485968	1.43141	0.102069	0.175088	0.249421	0.0195218	0.0592064	2.0908	0.169764	0.201567	0.0528088	0.176401	0.250582	NR
J1798_P15	Baseline	Th	4.16511	0.214393	0.10218	0.541924	3.73803	1.20478	0.33355	1.36168	0.0531881	1.81613	0.078456	0.0244035	0.320564	0.0265084	0.0366977	0.340079	0.110049	0.198252	0.068502	0.269394	0.0488252	0.203211	0.0368169	0.469479	2.07255	0.139388	0.192485	0.217867	0.0182377	0.0501158	1.94447	0.163083	0.241706	0.047462	0.135808	0.26613	NR
J1798_P15	Baseline	cDC1	1.66567	0.216392	0.103346	2.62714	1.04909	0.908967	0.496882	3.82883	0.342585	2.16002	0.115793	0.0338109	3.36486	0.104754	0.36009	0.606753	0.859004	3.56533	1.86768	0.193255	0.567175	3.30486	0.16323	3.5572	0.645893	0.230099	2.89872	2.98458	0.218325	0.0689265	1.43316	2.39515	0.331357	0.163876	0.987486	0.873474	NR
J1798_P15	Baseline	cDC2	2.1293	0.204185	0.182062	1.62114	1.64993	1.09833	0.506283	2.93018	2.33343	3.60136	0.228564	0.0977244	3.94623	0.404059	1.0743	2.29899	0.277302	4.7757	3.23021	0.151745	0.360038	2.85081	0.111663	0.488243	0.227311	0.494771	3.57551	5.17488	0.249467	0.127209	2.00709	2.89306	0.206483	0.141774	0.127034	0.624492	NR
J1798_P15	Baseline	pDC	1.78239	0.180913	0.152147	1.32146	1.31057	0.968216	0.490791	1.85213	0.0640148	3.33003	0.118315	0.0348181	3.25078	0.0894764	4.21164	1.75894	0.127176	1.1093	1.8834	0.0867312	0.115648	2.12468	0.0575777	0.361002	0.173427	0.115162	0.929801	2.45295	0.227637	0.0724892	2.25161	1.27243	0.175928	0.10484	0.145516	0.516521	NR
J1798_P15	Baseline	preDC/Classical Mono	2.04117	0.463317	0.260603	3.70008	1.37816	1.37476	0.475822	5.15858	0.349345	2.57848	0.149833	0.057418	3.54205	0.103663	0.250658	0.3493	0.112592	4.18138	2.28455	0.149947	0.824096	4.25145	0.162209	0.272584	0.111365	0.0892287	3.49801	2.81292	0.0682302	0.043679	1.46245	2.9772	0.168701	0.0722206	0.153548	1.5107	NR
J1798_P39	C2D1	B	1.46692	3.47099	0.119393	0.469991	0.313883	0.641323	0.333261	1.4023	1.71773	1.79269	0.0379129	0.0438891	0.165055	0.0316283	0.107063	0.207684	0.27571	0.466623	0.0684333	0.0580832	0.0737026	0.166653	2.27455	0.298362	1.39029	0.224038	0.208882	4.24149	0.188687	0.153433	2.82085	0.324649	0.0750357	0.0586991	0.138644	0.284389	NR
J1798_P39	C2D1	DNT	4.62763	0.194719	0.0682894	0.593346	0.30911	0.895796	0.284148	1.34934	0.0455964	1.6778	0.0373818	0.0162686	0.459606	0.035362	0.13584	3.56078	0.234063	0.295827	0.112707	0.0317952	0.0372669	0.195235	0.0319184	0.396202	0.225351	0.0415456	0.204053	0.381219	0.0135537	0.0916423	1.39766	0.130896	0.168992	0.0517953	0.337731	0.251543	NR
J1798_P39	C2D1	Early Myelocyte	1.8695	0.13176	0.074297	0.859446	0.490092	1.24048	0.340289	1.56132	0.0649648	1.78865	0.0395968	0.0168657	0.228875	0.024746	0.507328	0.696269	0.237708	2.28007	0.869347	0.0642248	0.104644	1.02062	0.0828081	0.669349	0.2087	0.0584044	0.366356	1.25126	0.0589666	0.0283554	0.60101	0.2688	0.156413	0.0460175	1.02133	0.337981	NR
J1798_P39	C2D1	Granulocytes	1.48166	0.404965	0.400776	3.40713	0.322955	0.526266	1.26377	2.76436	0.891439	2.92023	0	4.21839	0.137057	0.500273	0.759522	2.39798	1.10528	1.15096	1.12949	0.987979	0.338507	3.27113	0.525549	1.70986	1.37682	1.19215	0.292875	0.611307	0.706485	1.88528	0.642477	0.93166	1.45377	0.849941	4.49909	1.57774	NR
J1798_P39	C2D1	Non-Classical Mono	1.60195	0.118588	0.057906	1.21756	0.598901	1.9899	0.363409	1.66889	0.0562025	1.9827	0.0365263	0.0205632	0.207683	0.0272135	0.606007	0.339733	0.0537488	2.50379	0.946367	0.0554343	0.20495	1.10195	0.0920278	0.180048	0.0805183	0.0407117	0.429797	1.03105	0.0218292	0.0188061	0.503769	0.278594	0.148337	0.0448403	4.70147	0.324711	NR
J1798_P39	C2D1	Tc	3.9451	0.309847	0.163	0.664774	0.631937	5.31769	0.56406	1.56346	0.0642487	1.81076	0.211423	0.027033	0.361842	0.032617	0.0757999	1.87638	0.0995062	0.215053	0.0790825	0.0369072	1.11472	0.193001	0.0308146	0.256054	1.03214	0.0734245	0.171289	0.632175	0.0149769	0.054327	1.27552	0.10804	0.147387	0.0398619	0.205523	0.247369	NR
J1798_P39	C2D1	Th	4.22133	0.242685	0.11739	0.62432	3.87671	1.33245	0.364947	1.5017	0.0612713	1.9307	0.104178	0.0268145	0.450188	0.0299599	0.055705	0.847013	0.0820378	0.23064	0.0747618	0.314406	0.0456738	0.218258	0.0354503	0.389878	1.81252	0.120602	0.189294	0.43137	0.0153996	0.040303	1.30578	0.121385	0.253613	0.0430464	0.135951	0.303272	NR
J1798_P39	C2D1	cDC1	1.45088	0.203783	0.105738	2.65117	0.998123	0.744899	0.486825	3.73223	0.257341	2.03983	0.131192	0.0395276	3.37647	0.0994517	0.501951	0.978675	1.00464	3.59669	1.62501	0.202336	0.457063	3.48283	0.156787	3.39519	0.495534	0.217073	1.85459	2.77929	0.19407	0.0612584	0.815888	2.21882	0.336244	0.0914249	0.81408	0.856387	NR
J1798_P39	C2D1	cDC2	2.00875	0.300939	0.207532	1.78657	1.75656	1.2359	0.551571	3.74753	2.23131	3.49368	0.211647	0.0846675	3.75454	0.916895	1.29352	3.23141	0.223085	4.70024	2.88168	0.126367	0.302242	2.88273	0.12986	0.407251	0.145849	0.263431	2.59213	4.68409	0.133788	0.0843762	0.75134	2.97042	0.186812	0.156056	0.145743	0.826519	NR
J1798_P39	C2D1	pDC	1.73735	0.138459	0.124979	1.3246	1.41579	0.894882	0.442913	1.87741	0.0703466	2.94322	0.0994648	0.0335491	2.61488	0.0531679	4.41362	2.57971	0.132255	1.08206	1.90194	0.0917039	0.0883634	2.0253	0.0263524	0.2359	0.15046	0.0848908	0.574629	1.98137	0.189449	0.0566452	1.42372	1.30881	0.149843	0.122032	0.158344	0.411859	NR
J1798_P39	C2D1	preDC/Classical Mono	1.87599	0.630286	0.370753	4.043	1.59852	1.52617	0.534983	5.76205	0.44283	2.50441	0.152762	0.0571753	3.81123	0.332948	0.399123	0.610961	0.0812123	4.38457	2.28888	0.148794	0.736147	4.58098	0.135757	0.226011	0.0862587	0.0634121	2.5397	2.72239	0.0436601	0.0313008	1.01858	3.03428	0.159287	0.0659837	0.195682	1.89583	NR
J1798_P15	C1D1	B	1.53477	3.69516	0.148521	0.488756	0.340654	0.712056	0.335586	1.43001	1.50145	1.80591	0.0402492	0.0304115	0.193251	0.0327627	0.149062	0.180987	0.317852	0.500623	0.0600643	0.0740095	0.102928	0.235786	2.23276	0.295929	1.34811	0.216988	0.199856	4.09486	0.19069	0.100708	2.22674	0.212456	0.0885932	0.0658354	0.138311	0.30117	NR
J1798_P15	C1D1	DNT	4.22583	0.156737	0.0864864	0.510381	0.335178	1.29439	0.395152	1.42458	0.0456487	1.82545	0.0692484	0.00954524	0.633221	0.0326579	0.0991824	3.18452	0.168522	0.29006	0.0937	0.0404828	0.0492657	0.243567	0.0355139	0.332778	0.391263	0.0410812	0.168817	0.521361	0.0172945	0.0833015	0.99553	0.119855	0.193236	0.0411163	0.212352	0.289291	NR
J1798_P15	C1D1	Early Myelocyte	1.89283	0.125448	0.130352	1.17953	0.483187	1.42778	0.342358	1.78222	0.0696127	1.77952	0.0515175	0.0161857	0.303005	0.0224609	0.231265	0.682869	0.163155	2.83166	0.444043	0.0548532	0.141939	1.21026	0.119002	0.5717	0.320034	0.0706186	0.774418	1.28257	0.0627545	0.0306577	0.470427	0.288544	0.178348	0.0473909	0.825991	0.377461	NR
J1798_P15	C1D1	Granulocytes	3.90622	0.215385	0.122216	1.88251	2.86736	1.95069	0.73828	1.5822	0.110275	2.21395	0.0309398	3.45707	0.579607	0.166735	0.0304033	1.049	0.33422	0.449653	0.132679	0.30575	0.212607	1.58455	0.0292003	0.821502	0.893499	0.145028	0.516979	0.242064	0	1.79828	1.50625	0.40929	0.352342	0.0775772	2.5896	0.581017	NR
J1798_P15	C1D1	Non-Classical Mono	1.8391	0.125674	0.0636788	1.58294	0.388448	2.29175	0.380071	1.48079	0.0407795	1.88237	0.0412142	0.0163256	0.212732	0.024011	0.0761203	0.313551	0.0320351	2.74469	0.136008	0.0256296	0.148728	0.322813	0.0517112	0.138404	0.0857572	0.0286272	0.259701	0.284813	0.00802265	0.00854278	0.233719	0.0816761	0.177642	0.0378713	4.39177	0.269097	NR
J1798_P15	C1D1	Tc	3.97297	0.310133	0.171476	0.757863	0.724493	5.40711	0.580767	1.55679	0.0619219	1.78595	0.0974111	0.0274198	0.304089	0.0302167	0.0463558	1.04979	0.0610121	0.30159	0.0704186	0.0365416	1.15743	0.209425	0.0321024	0.265599	1.1992	0.0765955	0.171352	0.291106	0.0122782	0.0365266	1.29513	0.120304	0.197315	0.0454083	0.213395	0.238778	NR
J1798_P15	C1D1	Th	4.15258	0.215026	0.103267	0.554512	3.79023	1.24209	0.334714	1.39253	0.0528862	1.82253	0.0759147	0.0228396	0.314218	0.0260715	0.0360952	0.435804	0.0506783	0.208088	0.0623819	0.277914	0.0438029	0.211803	0.0359866	0.354354	1.92237	0.118742	0.189616	0.278512	0.0140643	0.0359805	1.45093	0.124533	0.256424	0.0445035	0.117317	0.274075	NR
J1798_P15	C1D1	cDC1	1.57067	0.267891	0.126777	2.70328	0.97363	0.866703	0.475178	3.96104	0.273634	2.12921	0.155383	0.0581997	3.26998	0.0822378	0.287169	0.820812	0.98976	3.79078	1.45274	0.210227	0.529909	3.49664	0.285074	3.57739	0.592214	0.381939	2.77537	3.02986	0.217853	0.0538054	0.866647	2.31136	0.373257	0.0914883	0.845388	0.873484	NR
J1798_P15	C1D1	cDC2	2.09004	0.291069	0.198156	1.97425	1.7435	1.2487	0.542405	3.64709	1.93527	3.61449	0.306175	0.0729007	4.14759	0.701951	1.01302	2.50597	0.223957	5.01797	3.09443	0.159879	0.541067	3.37973	0.242971	0.439683	0.16922	0.466356	3.73688	4.7259	0.139186	0.0672008	0.538726	2.98438	0.222208	0.195704	0.121583	0.864759	NR
J1798_P15	C1D1	pDC	1.7217	0.214607	0.175147	1.53402	1.15591	0.925254	0.49449	1.85798	0.0676039	3.529	0.150373	0.0351077	2.96161	0.0589604	4.27045	1.65156	0.106598	1.32437	1.66057	0.0930324	0.130995	2.29649	0.0698027	0.355958	0.134542	0.101273	1.12958	1.76876	0.19542	0.0542787	1.57668	1.19983	0.188463	0.124736	0.15432	0.457291	NR
J1798_P15	C1D1	preDC/Classical Mono	2.01274	0.654938	0.384531	4.08503	1.60057	1.589	0.556643	5.73477	0.459323	2.63283	0.17257	0.0950355	3.80218	0.270467	0.283623	0.580169	0.0818219	4.6097	2.02826	0.177018	0.973101	4.80059	0.275135	0.236099	0.105277	0.184189	3.74769	3.07785	0.0526567	0.0368783	1.20329	3.19057	0.210925	0.0643152	0.159182	1.9177	NR
J1798_P15	C2D1	B	1.56492	3.57412	0.143918	0.459141	0.353215	0.735792	0.375615	1.37554	1.48044	1.86621	0.040028	0.0369338	0.226421	0.0253868	0.125053	0.177729	0.314976	0.629865	0.0806734	0.079141	0.098675	0.247016	2.38587	0.368047	1.47157	0.253702	0.197422	4.30206	0.232724	0.158934	2.7671	0.297037	0.110154	0.056622	0.114737	0.285979	NR
J1798_P15	C2D1	DNT	4.14053	0.121143	0.0381246	0.368309	0.337172	1.14138	0.389068	1.29132	0.0585058	1.69121	0.0666216	0.0123909	0.772665	0.0565207	0.182027	3.35676	0.277463	0.261786	0.123173	0.0530243	0.0121973	0.181364	0.0648442	0.879548	0.743314	0.077818	0.154324	1.01924	0.0444964	0.106627	1.79865	0.160957	0.311013	0.104942	0.254055	0.284461	NR
J1798_P15	C2D1	Early Myelocyte	1.66507	0.110794	0.0963135	1.1498	0.522784	1.24243	0.311466	1.83432	0.0753671	1.82284	0.0401769	0.0164107	0.301222	0.0280364	0.440986	0.822247	0.336668	2.98414	0.480141	0.0661203	0.175462	1.37234	0.286485	1.06657	0.330224	0.100295	0.773983	1.55444	0.108901	0.0366031	0.620549	0.342379	0.241089	0.0461924	0.82291	0.361666	NR
J1798_P15	C2D1	Granulocytes	4.48811	0.41435	0	3.18071	3.64048	1.28177	0.536921	1.85994	0	2.74818	0	4.45365	0.524093	0.316178	0.659795	0.450464	0.265127	0.847143	0.173529	1.00731	0.478661	2.4205	0	0.636702	2.63523	0.237064	0.792754	0.230571	0.312546	3.5818	2.01188	0.550577	0.123646	0.263364	3.32898	0.932671	NR
J1798_P15	C2D1	Non-Classical Mono	1.64361	0.0983357	0.0697563	1.53219	0.407056	2.0193	0.338017	1.44244	0.0435838	2.02333	0.0339542	0.0272924	0.208787	0.020433	0.1047	0.439236	0.0281515	3.02868	0.160246	0.0305106	0.140191	0.367359	0.0697207	0.179919	0.0703976	0.0313861	0.291788	0.445712	0.0147402	0.0135002	0.48516	0.101312	0.240193	0.0677841	4.13154	0.28085	NR
J1798_P15	C2D1	Tc	4.05928	0.297448	0.152988	0.690044	0.719482	5.26727	0.561074	1.58206	0.065282	1.78369	0.125488	0.0266437	0.371451	0.0287766	0.0465288	0.857447	0.076443	0.306545	0.0714543	0.0400604	1.05899	0.222419	0.0363619	0.366834	1.64435	0.11735	0.182024	0.398506	0.0187924	0.0587667	2.10743	0.195456	0.264367	0.0414365	0.187475	0.265364	NR
J1798_P15	C2D1	Th	4.33513	0.231497	0.107431	0.561532	3.7468	1.21172	0.340647	1.40427	0.053412	1.81764	0.0688436	0.024022	0.333893	0.0274534	0.0406777	0.433539	0.0652569	0.221989	0.0694747	0.266095	0.0455768	0.22939	0.0397188	0.418826	2.37288	0.170805	0.199595	0.314778	0.0214989	0.0662391	2.32544	0.215561	0.296006	0.0507218	0.123031	0.273664	NR
J1798_P15	C2D1	cDC1	1.54791	0.277037	0.107056	2.6871	0.946081	0.862862	0.408423	4.14691	0.249852	2.0791	0.107061	0.0356246	3.04908	0.0943247	0.408714	0.832672	0.995936	3.56755	1.74521	0.173539	0.60671	3.48014	0.439164	3.75371	0.679436	0.329876	2.7117	3.11127	0.318123	0.0525642	0.843625	2.22106	0.357819	0.0888626	0.987348	0.902905	NR
J1798_P15	C2D1	cDC2	2.10104	0.366044	0.242047	2.30151	1.7038	1.36583	0.552527	4.19219	1.78236	3.6732	0.293687	0.0878845	4.20865	0.747497	1.21161	2.42623	0.232376	4.88349	3.2878	0.164925	0.71167	3.6705	0.490302	0.63073	0.172271	0.605033	3.65976	4.68885	0.124794	0.0724713	0.799726	2.96256	0.297015	0.159026	0.130072	1.02936	NR
J1798_P15	C2D1	pDC	1.84544	0.333551	0.24377	2.11546	0.964025	1.13287	0.49757	2.04736	0.0752119	4.52017	0.23637	0.0719709	3.03208	0.0603353	4.22118	1.37003	0.0867985	1.8846	0.928205	0.0669109	0.111332	1.90979	0.115861	0.694435	0.145016	0.0918298	1.49447	1.14584	0.155236	0.0712595	1.89539	0.774383	0.337766	0.0722202	0.175622	0.421613	NR
J1798_P15	C2D1	preDC/Classical Mono	2.00962	0.693026	0.400936	4.13695	1.49573	1.61912	0.529545	5.85086	0.474043	2.63868	0.146805	0.0994086	3.53957	0.205256	0.348008	0.491138	0.0916084	4.49664	2.19109	0.169552	1.06465	4.79729	0.449757	0.33331	0.111223	0.179071	3.6503	3.17856	0.0603123	0.0351009	0.9044	3.0904	0.255034	0.0614254	0.195452	1.97609	NR
J1798_P12	Baseline	B	1.51767	3.83164	0.175425	0.541116	0.309842	0.73954	0.378289	1.41811	1.12163	1.81536	0.0380348	0.0280103	0.190682	0.0289523	0.291497	0.265474	0.381583	0.801417	0.0771156	0.07995	0.116217	0.199584	2.42511	0.298603	1.15268	0.170888	0.215508	3.91154	0.11133	0.136129	2.80191	0.353284	0.100574	0.0570884	0.140019	0.284179	NR
J1798_P12	Baseline	DNT	3.90569	0.158253	0.0530739	0.459978	0.36752	1.22133	0.301629	1.35652	0.0607148	1.51197	0.0578332	0.0134489	0.825127	0.0539017	0.13706	3.25843	0.304894	0.246508	0.111622	0.0525782	0.0278675	0.237977	0.0472158	0.700482	0.329644	0.0550223	0.136554	0.878685	0.0120013	0.06358	1.22806	0.104577	0.236314	0.0386303	0.222312	0.273449	NR
J1798_P12	Baseline	Early Myelocyte	1.56778	0.101837	0.0802854	1.22337	0.462469	1.19562	0.31592	1.52355	0.053704	1.71281	0.0324808	0.0194174	0.240396	0.0212677	0.50972	0.639276	0.167154	2.52546	0.377628	0.0454134	0.0777534	0.534648	0.0629822	0.610617	0.159089	0.0431618	0.555418	0.764165	0.0282993	0.0182313	0.265406	0.171101	0.174161	0.0415618	1.07932	0.29627	NR
J1798_P12	Baseline	Granulocytes	4.41534	0.217162	0.722156	1.95648	0.421094	5.60246	1.20688	1.93587	0	2.66476	0	4.00535	0	0	0.0273808	2.02973	0	0.614496	0.218476	0	0.866684	2.5851	0.129234	0.300327	0	0	0.428679	1.19331	0	1.56475	2.58578	0.0821317	1.00192	0	1.27259	0.430575	NR
J1798_P12	Baseline	Non-Classical Mono	1.51103	0.0981671	0.0488733	1.73895	0.354213	1.57303	0.339408	1.46594	0.0446172	1.88155	0.0388479	0.0183989	0.196091	0.0214332	0.119863	0.381438	0.0402543	2.57512	0.162943	0.0270473	0.08544	0.270696	0.0403025	0.266423	0.0709995	0.0288491	0.266209	0.369724	0.00899555	0.013878	0.138077	0.0845418	0.1657	0.0370014	4.98126	0.250191	NR
J1798_P12	Baseline	Tc	4.18027	0.311086	0.157512	1.13109	0.556713	5.30442	0.53468	1.59913	0.0628654	1.76728	0.0567682	0.0261162	0.243631	0.0289424	0.0768055	2.28143	0.100115	0.370766	0.0943823	0.029696	1.04782	0.209685	0.0297802	0.314095	0.182657	0.0382056	0.180187	0.808453	0.0119061	0.0399492	0.631103	0.0878937	0.195159	0.0306486	0.399584	0.222112	NR
J1798_P12	Baseline	Th	4.30543	0.26291	0.126199	0.861784	3.91517	1.48849	0.345369	1.50147	0.0583107	1.91962	0.086716	0.0293379	0.408561	0.0303397	0.0834146	1.56719	0.103412	0.267537	0.0871536	0.317012	0.0564632	0.213878	0.0365805	0.43357	1.18193	0.0882805	0.20119	0.580665	0.016825	0.0458162	1.14215	0.121501	0.290999	0.0421512	0.145916	0.278643	NR
J1798_P12	Baseline	cDC1	1.5381	0.22559	0.10153	2.53749	1.11302	0.926149	0.476918	3.8952	0.290246	2.05375	0.142977	0.0285238	3.40108	0.090927	0.559787	0.821096	0.965838	3.7308	1.38133	0.166885	0.535275	2.94785	0.207708	3.66483	0.582361	0.206662	3.21943	2.1909	0.201012	0.0508638	1.18095	2.22702	0.353609	0.0808121	0.937437	0.717783	NR
J1798_P12	Baseline	cDC2	2.06535	0.311425	0.20191	1.78193	2.01403	1.38634	0.538243	3.35713	2.1825	3.97539	0.309981	0.0969962	4.01117	0.584107	1.31501	3.06977	0.249985	4.95559	2.68094	0.124799	0.426251	2.30935	0.236853	0.473583	0.120333	0.294052	4.20723	4.20869	0.104225	0.0914144	1.08084	3.04519	0.23516	0.20201	0.132906	0.674673	NR
J1798_P12	Baseline	pDC	1.79032	0.199976	0.189171	1.50001	1.29551	1.04225	0.453357	1.95481	0.0600694	4.09033	0.171948	0.051735	3.05084	0.0718723	4.85037	2.1325	0.120708	1.17458	1.13133	0.0671997	0.0606526	0.93411	0.0481557	0.485373	0.137444	0.043681	1.44654	1.14729	0.245222	0.0445212	1.33528	1.07906	0.11005	0.098712	0.172342	0.317357	NR
J1798_P12	Baseline	preDC/Classical Mono	1.98158	0.603775	0.355135	3.80851	1.69636	1.5656	0.514021	5.61152	0.438277	2.53243	0.185741	0.0608505	3.95867	0.240724	0.669616	0.574203	0.106883	4.55766	1.89808	0.129444	0.837104	4.07465	0.192543	0.316826	0.0939277	0.0760387	4.1884	2.33102	0.0645296	0.0393096	1.14064	3.07579	0.199925	0.0634579	0.239558	1.60675	NR
J1798_P12	C1D1	B	1.47589	3.88721	0.178323	0.543691	0.298531	0.743923	0.321898	1.38241	1.34993	1.79655	0.0353034	0.0295329	0.197538	0.027671	0.240925	0.239559	0.376589	0.937278	0.0729547	0.0836949	0.114246	0.188599	2.32373	0.285323	1.18393	0.156539	0.205498	3.84871	0.103162	0.125785	2.63019	0.310664	0.102397	0.0617229	0.16655	0.26665	NR
J1798_P12	C1D1	DNT	3.81709	0.147137	0.0508963	0.406684	0.412705	1.39925	0.317277	1.38164	0.0572251	1.71944	0.0456254	0.0137193	0.578822	0.020118	0.157251	3.42473	0.259827	0.218333	0.10903	0.0423941	0.0463622	0.151908	0.0527924	0.600195	0.980035	0.0934685	0.14811	1.17304	0.020555	0.0766301	1.07645	0.0832288	0.210865	0.0591393	0.175585	0.294821	NR
J1798_P12	C1D1	Early Myelocyte	1.46997	0.0941111	0.0755752	1.26085	0.319671	1.33433	0.282808	1.34426	0.0530516	1.60281	0.0277353	0.0142519	0.218879	0.0220597	0.222412	0.835163	0.124466	2.56253	0.146855	0.0398944	0.0641986	0.302814	0.0526219	0.578951	0.164635	0.0386903	0.358755	0.593508	0.0199076	0.0186133	0.24375	0.111582	0.185642	0.0351999	1.18987	0.247087	NR
J1798_P12	C1D1	Non-Classical Mono	1.49282	0.103484	0.0510739	1.71674	0.329531	1.66998	0.334818	1.43928	0.045987	1.84119	0.0378972	0.0193399	0.215687	0.0206057	0.0701604	0.534063	0.0384901	2.99612	0.119804	0.0272487	0.0850267	0.243823	0.0361795	0.27452	0.0744952	0.0294763	0.232599	0.410042	0.00795505	0.0151646	0.142194	0.0779225	0.190386	0.0397003	4.82326	0.228473	NR
J1798_P12	C1D1	Tc	4.01767	0.298917	0.151886	1.069	0.540334	5.22465	0.523443	1.58982	0.0632876	1.72909	0.057972	0.0273511	0.275482	0.0302494	0.0888295	2.66167	0.125959	0.458105	0.102765	0.0320208	1.01815	0.237027	0.0330871	0.352443	0.233297	0.042129	0.198669	1.03962	0.0132274	0.0452505	0.611345	0.0968071	0.211645	0.033776	0.439336	0.213852	NR
J1798_P12	C1D1	Th	4.18207	0.250554	0.123805	0.826557	3.90477	1.49656	0.342831	1.50124	0.0568063	1.89059	0.0794864	0.028326	0.430386	0.0298933	0.0917563	1.72337	0.111994	0.29347	0.0911324	0.311041	0.0540171	0.238097	0.0374983	0.440085	1.3233	0.0975415	0.202723	0.69093	0.0152719	0.0526514	1.17271	0.122661	0.287129	0.0379596	0.151778	0.264588	NR
J1798_P12	C1D1	cDC1	1.5091	0.183858	0.094313	2.75664	1.05586	0.826443	0.425231	3.79337	0.217448	1.94834	0.140352	0.0280206	3.42236	0.0887152	0.5699	0.916508	0.949976	3.70241	1.43123	0.140628	0.562698	3.06816	0.212377	3.5173	0.537796	0.182883	3.19794	1.94736	0.201272	0.0575952	1.09711	2.18348	0.359011	0.100814	0.964039	0.750522	NR
J1798_P12	C1D1	cDC2	2.01574	0.292944	0.242898	1.83183	1.84847	1.35187	0.592697	3.29139	2.43497	3.91797	0.26791	0.0983412	3.885	0.617328	1.1295	3.29548	0.239423	4.9107	2.74865	0.13487	0.40674	2.29474	0.218705	0.42819	0.104704	0.310441	4.03372	3.99918	0.0889951	0.0716345	0.655933	2.84477	0.203073	0.193325	0.146946	0.635807	NR
J1798_P12	C1D1	pDC	1.77706	0.253205	0.238362	1.3979	1.2135	1.01644	0.462987	2.04168	0.0769889	3.97995	0.197519	0.0606776	2.92129	0.0749054	4.77529	2.34999	0.153763	1.21377	1.52294	0.0817828	0.0752921	1.35852	0.0780013	0.467574	0.150939	0.0819078	1.47862	1.27334	0.244529	0.0698297	1.32286	1.20492	0.114485	0.1166	0.140757	0.345284	NR
J1798_P12	C1D1	preDC/Classical Mono	2.01599	0.646201	0.36738	3.94967	1.63407	1.60753	0.532928	5.70258	0.433574	2.56375	0.181007	0.0585225	4.03836	0.276661	0.525976	0.681705	0.0995016	4.46534	2.00439	0.127816	0.897177	4.14203	0.182968	0.266631	0.0883721	0.0782631	4.13846	2.01134	0.0549784	0.0387196	1.37244	2.99946	0.2496	0.0622959	0.173115	1.66098	NR
J1798_P12	C2D1	B	1.50761	3.89353	0.174606	0.551429	0.332037	0.794163	0.33774	1.42234	1.40581	1.79089	0.0358161	0.0360777	0.213872	0.0279317	0.179816	0.253769	0.378091	1.04908	0.0833528	0.0969311	0.11442	0.206671	2.15793	0.294762	1.1709	0.150216	0.225053	3.77265	0.0985576	0.0920684	2.20677	0.228566	0.127223	0.0585732	0.159149	0.263266	NR
J1798_P12	C2D1	DNT	3.87299	0.134097	0.0398939	0.463092	0.397551	1.26914	0.303939	1.40582	0.070073	1.69016	0.086921	0.0275614	0.704186	0.0305089	0.159366	3.63234	0.312221	0.313306	0.114152	0.0636866	0.0576745	0.193518	0.0276815	0.674651	0.648302	0.0739685	0.172607	1.43423	0.0217537	0.110675	0.809075	0.116366	0.256374	0.0232051	0.178462	0.303309	NR
J1798_P12	C2D1	Early Myelocyte	1.53653	0.0953224	0.065783	1.3542	0.337464	1.42147	0.287965	1.36157	0.0502449	1.57132	0.0323985	0.0142205	0.257395	0.0211433	0.187719	0.954787	0.113872	2.72264	0.136935	0.0367302	0.0693215	0.311272	0.0675921	0.519997	0.150838	0.0364333	0.334298	0.65976	0.0182093	0.020676	0.200785	0.111283	0.207418	0.0352526	1.33551	0.244246	NR
J1798_P12	C2D1	Granulocytes	3.2518	0.489836	0.322755	2.74434	1.23895	3.71493	0.650639	1.71614	0.223688	2.7495	0.0911476	4.22499	0.386348	0.201499	0.170954	1.18556	0.0662078	2.87632	0.271898	0.0966382	0.467574	2.47529	0.106913	0.632286	0.636664	0.283125	0.65885	0.603667	0	3.0393	1.59379	0.445343	0.382169	0.0791386	3.12343	0.945835	NR
J1798_P12	C2D1	Non-Classical Mono	1.51283	0.10673	0.0517423	1.81655	0.353272	1.81763	0.34916	1.47666	0.0448532	1.84581	0.0383337	0.0184746	0.255529	0.022281	0.0713117	0.649501	0.037221	3.2345	0.132454	0.0280682	0.094061	0.269541	0.0416857	0.290228	0.0818842	0.0292655	0.248974	0.51417	0.00823301	0.0146253	0.129652	0.0817322	0.217575	0.0357	4.85841	0.222809	NR
J1798_P12	C2D1	Tc	4.05884	0.303204	0.153436	1.06741	0.573899	5.29435	0.539238	1.62187	0.0623253	1.75683	0.0697047	0.026891	0.309758	0.0312738	0.0903137	2.79004	0.116046	0.519699	0.100072	0.0319622	1.0743	0.25003	0.0305062	0.323084	0.224792	0.0405786	0.20163	1.18991	0.0133105	0.0474089	0.438178	0.0923404	0.231393	0.0340089	0.496925	0.213467	NR
J1798_P12	C2D1	Th	4.21035	0.252144	0.121211	0.815796	3.86421	1.51162	0.339438	1.51367	0.0586696	1.89315	0.0871161	0.0273348	0.497004	0.0303789	0.100828	1.86637	0.114167	0.32752	0.093833	0.306573	0.0570069	0.255262	0.037386	0.451818	1.17896	0.092243	0.230375	0.877083	0.0170189	0.05455	1.05585	0.125131	0.308158	0.0406923	0.160176	0.273784	NR
J1798_P12	C2D1	cDC1	1.61938	0.249098	0.120493	2.88348	1.05165	1.0047	0.454414	3.87518	0.243695	1.9349	0.153242	0.0286901	3.48749	0.115376	0.605098	1.03001	0.993918	3.76158	1.44642	0.203498	0.643272	3.25474	0.247996	3.44925	0.511557	0.190949	3.29715	2.25015	0.205574	0.0584604	1.01252	2.25931	0.415087	0.111722	0.87087	0.756487	NR
J1798_P12	C2D1	cDC2	2.03076	0.348396	0.220571	2.14783	1.82884	1.38954	0.564616	3.90835	1.89947	3.60651	0.323486	0.0997769	4.18922	0.768341	1.21929	3.09615	0.248736	4.89847	2.74007	0.131146	0.548465	2.80426	0.279676	0.395862	0.109519	0.282245	4.13606	3.80291	0.092613	0.0736153	0.589872	2.882	0.238664	0.145665	0.175525	0.821994	NR
J1798_P12	C2D1	pDC	1.82001	0.172898	0.18307	1.50138	1.19692	1.10532	0.486717	2.07448	0.0588865	3.55241	0.149722	0.0383907	2.98821	0.0641768	4.90776	2.43528	0.114105	1.36468	1.41357	0.0686235	0.0692373	1.61427	0.0815707	0.302432	0.131848	0.0917913	1.50145	1.27771	0.30828	0.0496938	1.33476	1.31449	0.12168	0.0806697	0.176691	0.320013	NR
J1798_P12	C2D1	preDC/Classical Mono	2.02399	0.696724	0.407945	4.09612	1.63348	1.68875	0.538743	5.8639	0.46375	2.57179	0.192687	0.0858996	4.05264	0.34795	0.580363	0.756513	0.0842032	4.50871	1.90498	0.130142	0.906354	4.32775	0.217941	0.24831	0.0873878	0.0672497	4.19267	2.08202	0.0447657	0.0366252	1.2067	3.01677	0.197287	0.0557716	0.216568	1.79727	NR
J1798_P39	Baseline	B	1.48594	3.32637	0.111889	0.45044	0.31646	0.650361	0.323635	1.38901	1.67421	1.81932	0.0345416	0.0387825	0.165635	0.0281948	0.197023	0.193618	0.233824	0.43271	0.0609749	0.0499444	0.0606673	0.165415	2.34493	0.321067	1.24266	0.204962	0.201405	4.12004	0.147308	0.0885982	2.17808	0.18809	0.0683476	0.055288	0.144448	0.293719	NR
J1798_P39	Baseline	DNT	4.60588	0.21799	0.0636563	0.728265	0.321321	0.899506	0.312268	1.36538	0.0479788	1.68629	0.0360658	0.0197104	0.481837	0.0315879	0.139227	3.53143	0.249125	0.362332	0.10392	0.0405592	0.037345	0.179248	0.0328796	0.403148	0.28686	0.0442941	0.186457	0.376238	0.0137488	0.0807508	0.968845	0.113192	0.178537	0.0612517	0.284143	0.233168	NR
J1798_P39	Baseline	Early Myelocyte	1.88477	0.161724	0.0814214	1.03088	0.479843	1.36072	0.338349	1.55257	0.0664239	1.77283	0.0391159	0.0154947	0.211058	0.0260509	0.412064	0.55368	0.202819	2.30265	0.792859	0.0610172	0.107592	0.853599	0.0689252	0.644991	0.209079	0.0517878	0.364357	1.02856	0.039678	0.0224364	0.499394	0.232448	0.160809	0.0499973	0.959927	0.316876	NR
J1798_P39	Baseline	Granulocytes	3.78897	0.467146	0.0295953	2.21646	2.95352	1.76561	0.730967	1.81847	0.12681	2.1374	0.0574041	3.63514	0.0836408	0.377919	0.139802	0.770061	0.423539	0.850538	0.329637	0.299562	0.366779	2.01253	0	0.573181	1.66777	0.233163	0.501695	0.0628017	0.0259881	1.82124	1.52519	0.615959	0.0906606	0.0372831	2.61027	0.610537	NR
J1798_P39	Baseline	Non-Classical Mono	1.59656	0.117081	0.0513055	1.4305	0.52746	1.95017	0.361346	1.61683	0.0530564	1.97466	0.0358682	0.0212918	0.188126	0.0237771	0.431726	0.239559	0.0512839	2.4496	0.7285	0.0441971	0.165103	0.796554	0.0591294	0.152286	0.0835751	0.0363392	0.375282	0.758913	0.0163088	0.0181023	0.392927	0.214276	0.151757	0.0428175	4.38487	0.304188	NR
J1798_P39	Baseline	Tc	3.95851	0.308271	0.154357	0.688342	0.598919	5.25042	0.542185	1.57389	0.0665596	1.81872	0.242425	0.0275317	0.317667	0.0300718	0.0766359	1.75744	0.114777	0.232887	0.077814	0.0344072	1.06241	0.180006	0.034893	0.294576	1.10215	0.0742781	0.17291	0.539398	0.0136374	0.048927	0.954157	0.0973292	0.148173	0.0310874	0.188721	0.251545	NR
J1798_P39	Baseline	Th	4.25457	0.252313	0.116688	0.621249	3.82687	1.31795	0.3622	1.4975	0.064454	1.93956	0.115957	0.0261086	0.469288	0.0302791	0.0569974	0.892153	0.0912645	0.242109	0.0794449	0.30699	0.048538	0.213747	0.0407603	0.422156	1.77329	0.112872	0.19732	0.378742	0.015338	0.0374275	1.06269	0.116104	0.266841	0.0450335	0.138116	0.310723	NR
J1798_P39	Baseline	cDC1	1.56575	0.244984	0.112921	2.68898	0.994847	0.843225	0.486325	3.94366	0.294081	2.0422	0.127364	0.037727	3.33469	0.0953745	0.495911	1.02611	1.0645	3.73598	1.65745	0.22179	0.453621	3.39541	0.171464	3.51924	0.547009	0.217817	1.94624	2.79617	0.185884	0.0587859	0.915552	2.28004	0.343329	0.103225	0.877797	0.881	NR
J1798_P39	Baseline	cDC2	1.99921	0.270866	0.21358	1.61752	1.78905	1.19198	0.494372	3.45923	2.22368	3.57913	0.216559	0.0874276	3.61379	0.67553	1.34994	3.43629	0.308439	4.85318	2.87052	0.125285	0.253341	2.52445	0.114721	0.419887	0.150688	0.30272	2.601	4.68312	0.145143	0.101689	0.513165	2.99304	0.21736	0.222197	0.133253	0.73654	NR
J1798_P39	Baseline	pDC	1.75284	0.156996	0.136705	1.27472	1.62802	0.99841	0.49459	1.90904	0.0812606	2.94259	0.124802	0.0477637	2.70307	0.0676393	4.38756	2.69415	0.21091	1.03322	1.97734	0.0995084	0.0842223	1.8077	0.061864	0.276722	0.162889	0.0704024	0.576761	2.06024	0.158815	0.07513	1.54167	1.31689	0.124788	0.12358	0.177996	0.408137	NR
J1798_P39	Baseline	preDC/Classical Mono	1.90548	0.57522	0.332807	3.89541	1.47855	1.46338	0.48107	5.54934	0.396938	2.45447	0.147329	0.0593669	3.59431	0.217358	0.42771	0.68173	0.0910546	4.44885	2.17372	0.138221	0.659801	4.32095	0.127729	0.252841	0.0912675	0.0643885	2.52795	2.67703	0.0472849	0.0322538	0.89089	2.93862	0.163725	0.0666893	0.215722	1.71153	NR
J1798_P39	C1D1	B	1.44899	3.49728	0.125913	0.471282	0.311594	0.644525	0.313249	1.38268	1.75315	1.76065	0.0335438	0.0385206	0.168585	0.0271124	0.126722	0.180775	0.254472	0.475093	0.0622	0.0495054	0.075789	0.165593	2.06119	0.302498	1.19289	0.194799	0.19932	4.1234	0.159336	0.0912054	2.13686	0.191022	0.0794219	0.0506206	0.152566	0.27656	NR
J1798_P39	C1D1	DNT	4.61188	0.196202	0.0808129	0.695187	0.341794	0.894458	0.302185	1.41206	0.0466115	1.71062	0.0417196	0.0176129	0.512541	0.03344	0.137524	3.45457	0.21501	0.470235	0.120775	0.0404324	0.0377589	0.214955	0.0368293	0.422664	0.155133	0.0389765	0.174956	0.491682	0.0139117	0.0769026	0.729261	0.0992305	0.206455	0.0340188	0.402749	0.213811	NR
J1798_P39	C1D1	Early Myelocyte	1.882	0.126528	0.0736439	1.05766	0.468086	1.27633	0.340883	1.66499	0.0669126	1.78117	0.0358124	0.0181284	0.219248	0.0279945	0.555158	0.793051	0.197276	2.70498	0.63959	0.0618916	0.111271	1.15334	0.0922544	0.586674	0.178188	0.054814	0.420712	1.35408	0.0442661	0.024925	0.367572	0.299475	0.166793	0.0416296	0.916872	0.335625	NR
J1798_P39	C1D1	Granulocytes	4.23675	0.306743	0.136978	2.0054	3.46277	2.14763	0.538616	2.13435	0	2.50682	0.389378	3.53449	0.421958	0.159977	0.142516	1.37321	0.236502	0.903321	0.146322	0.465226	0.336739	1.63274	0.00749844	0.479384	2.06568	0.0510228	0.587369	0.198109	0.0189587	1.97319	1.34276	0.458662	0.541827	0.0344836	2.17381	0.986577	NR
J1798_P39	C1D1	Non-Classical Mono	1.54797	0.119353	0.056897	1.41926	0.438893	2.13325	0.395118	1.57879	0.0482051	1.92962	0.0406801	0.019842	0.199216	0.0261782	0.357718	0.36677	0.0333431	2.58969	0.378621	0.0389213	0.179299	0.653696	0.0673621	0.156648	0.0768756	0.037221	0.334367	0.629612	0.0148175	0.0152046	0.255482	0.200132	0.161361	0.0423043	4.53591	0.276863	NR
J1798_P39	C1D1	Tc	3.8398	0.279089	0.148582	0.664181	0.581555	5.18879	0.533281	1.54744	0.0587341	1.79128	0.233789	0.0272928	0.340686	0.030402	0.0701774	1.76001	0.0976404	0.27297	0.0768076	0.0317867	1.0208	0.194356	0.0290743	0.266497	1.04341	0.0718606	0.170017	0.532688	0.0129277	0.0469033	0.869632	0.0925405	0.170423	0.0411074	0.225545	0.241332	NR
J1798_P39	C1D1	Th	4.15453	0.240188	0.113965	0.617545	3.83068	1.3054	0.358042	1.47736	0.0604703	1.89865	0.108071	0.0274102	0.4863	0.0300736	0.0561123	0.855084	0.0800486	0.241289	0.0739075	0.293608	0.0473657	0.222051	0.0397341	0.412756	1.69766	0.103447	0.195459	0.402675	0.013934	0.0340258	1.03256	0.111808	0.262657	0.0392327	0.133178	0.294286	NR
J1798_P39	C1D1	cDC1	1.5111	0.212839	0.103717	2.7965	1.05343	0.761618	0.42891	3.80662	0.230862	2.0022	0.121714	0.0338915	3.37915	0.106547	0.507561	1.20933	1.09594	3.84607	1.48494	0.19459	0.491878	3.62826	0.194148	3.34902	0.492246	0.221335	1.90113	2.88148	0.23452	0.0565073	0.917545	2.37695	0.367328	0.0960471	0.825722	0.894349	NR
J1798_P39	C1D1	cDC2	1.98098	0.314499	0.219923	1.83997	1.75762	1.24542	0.552638	3.72571	1.9744	3.59826	0.227117	0.0860677	3.70791	0.73265	1.25508	3.30717	0.219028	4.88299	2.67372	0.123459	0.370813	2.93618	0.144451	0.434666	0.139957	0.295309	2.61892	4.50165	0.117055	0.0856532	0.507998	2.99035	0.212992	0.150691	0.155538	0.843766	NR
J1798_P39	C1D1	pDC	1.74678	0.178348	0.179734	1.42876	1.37735	0.9703	0.445695	1.92095	0.0680509	3.14012	0.131469	0.032911	2.70356	0.0522775	4.5658	2.56549	0.156868	1.32089	1.84255	0.0958143	0.11231	2.17213	0.0510949	0.319382	0.142781	0.0888632	0.660218	1.83215	0.235012	0.0587486	1.31842	1.2407	0.148556	0.10238	0.164766	0.417326	NR
J1798_P39	C1D1	preDC/Classical Mono	1.8891	0.627551	0.372784	4.06701	1.60561	1.50995	0.542246	5.7047	0.421887	2.49388	0.147464	0.0826927	3.67928	0.269896	0.441396	0.938544	0.0854239	4.56096	2.09401	0.157952	0.770507	4.62849	0.163111	0.220982	0.0910196	0.10145	2.5979	2.84385	0.0466645	0.0357093	1.18402	3.11711	0.19842	0.0644415	0.200437	1.88331	NR
J1798_P21	Baseline	B	1.75624	2.94514	0.0718271	0.367476	0.499241	0.54437	0.440771	1.36562	1.2993	0.0817494	0.0164439	0.0744452	0.134779	0.0216194	0.154515	0.170035	0.241983	0.39085	0.0461841	0.0873468	0.0723841	0.214832	2.2716	0.363804	1.41407	0.196674	0.20871	4.15423	0.126696	0.0825152	2.01195	0.170221	0.0738265	0.054868	0.107254	0.503042	NR
J1798_P21	Baseline	DNT	4.91712	0.22295	0.0861446	0.74274	0.520182	0.776346	0.448602	1.42615	0.052722	0.0584417	0.0258586	0.0541286	0.657234	0.0322348	0.110406	2.91658	0.27894	0.82936	0.096746	0.106304	0.0666602	0.179088	0.0347833	0.664159	0.302779	0.0456505	0.265194	0.843854	0.0237883	0.052561	0.57752	0.117664	0.283167	0.0802765	0.605373	0.522384	NR
J1798_P21	Baseline	Early Myelocyte	2.36797	0.125305	0.0832339	1.15007	0.754963	1.01471	0.531012	1.86904	0.0603701	0.0693032	0.0293554	0.070181	0.225913	0.0268274	0.275279	0.731367	0.309252	2.97979	0.638832	0.113758	0.115429	1.06041	0.0568749	0.772644	0.295587	0.0553812	1.09431	1.36912	0.0744459	0.0273392	0.390751	0.360432	0.224554	0.083709	0.797463	0.682039	NR
J1798_P21	Baseline	Granulocytes	3.96591	0.326452	0.178517	1.8332	2.53613	1.87486	0.754244	2.28138	0.277445	0.38934	0.195463	4.79877	0.743316	0.782218	0.164509	0.849815	0.326596	1.12051	0.263747	0.550679	0.318131	1.25034	0.038629	0.666714	1.05598	0.396329	1.20148	0.567895	0.0557314	1.50527	1.03335	0.345852	0.406687	0.24155	1.52232	1.18772	NR
J1798_P21	Baseline	Non-Classical Mono	3.29056	0.168035	0.0677845	1.34118	0.704287	1.44715	0.483302	1.77701	0.0360871	0.0637673	0.0159171	0.0658209	0.187944	0.0330629	0.213646	1.13422	0.0709851	2.5677	0.454185	0.0601629	0.132432	0.746685	0.0398257	0.237169	0.0754125	0.0243392	0.674199	0.973132	0.0183193	0.0234145	0.28332	0.239161	0.217773	0.0482735	4.7844	0.504348	NR
J1798_P21	Baseline	Tc	4.21206	0.277187	0.142445	0.681572	0.876962	5.20065	0.659343	1.57462	0.051047	0.121922	0.0746573	0.0629737	0.326582	0.0259234	0.0631784	1.33936	0.123856	0.233291	0.0631257	0.0722811	1.04687	0.180663	0.0295673	0.361246	1.30807	0.0830053	0.188582	0.525871	0.0155645	0.0373127	0.856591	0.0937988	0.22754	0.0531125	0.308903	0.458761	NR
J1798_P21	Baseline	Th	4.46495	0.215214	0.0902438	0.549656	3.8139	1.19059	0.460773	1.44758	0.0423071	0.0747167	0.0524912	0.062635	0.510534	0.0254131	0.0630525	1.03046	0.124115	0.195243	0.0625202	0.37327	0.0649251	0.215756	0.0367138	0.418643	1.81178	0.109736	0.216364	0.475236	0.0179305	0.0375336	0.992182	0.10954	0.283017	0.0583871	0.11607	0.527832	NR
J1798_P21	Baseline	cDC1	2.14854	0.237932	0.121484	2.98609	1.41704	0.998086	0.732588	4.04036	0.252137	0.314008	0.10726	0.116399	3.17168	0.126993	0.432928	1.05013	1.13603	3.90727	1.25061	0.364668	0.602085	3.68689	0.161192	3.54182	0.666577	0.215738	3.63047	2.5581	0.281489	0.0633735	0.866226	2.61003	0.422487	0.223684	0.735236	1.51322	NR
J1798_P21	Baseline	cDC2	2.21521	0.248931	0.188397	1.395	2.087	1.02756	0.611985	2.83386	2.46803	4.00861	0.271958	0.15116	3.8336	0.838073	1.56329	3.37537	0.259123	4.96482	2.54095	0.212761	0.444725	3.98035	0.103172	0.593733	0.17474	0.254405	4.16113	4.63096	0.141995	0.0915502	0.372472	3.19143	0.226775	0.41709	0.0983687	1.06503	NR
J1798_P21	Baseline	pDC	2.06124	0.217118	0.130115	0.901478	2.24131	0.95181	0.5439	1.92936	0.0449592	3.45334	0.148899	0.109184	3.15371	0.0568475	4.81957	2.56766	0.124125	0.773352	2.43398	0.143159	0.0933965	2.10786	0.0544126	0.417204	0.219759	0.0759708	1.37593	2.82769	0.303242	0.0632055	1.14161	2.30443	0.102207	0.327721	0.122572	0.69212	NR
J1798_P21	Baseline	preDC/Classical Mono	2.11227	0.682592	0.412416	4.09988	1.80245	1.46826	0.639	5.7859	0.418029	0.775897	0.101755	0.118927	3.25774	0.384403	0.313161	0.730266	0.0773518	4.65129	1.59009	0.190806	0.836392	4.73235	0.104354	0.25307	0.102556	0.0502775	4.37221	2.31997	0.0501553	0.0396048	1.19636	3.23232	0.212684	0.0794541	0.276626	2.11894	NR
J1798_P21	C1D1	B	1.73881	3.00065	0.0710919	0.364125	0.481762	0.555356	0.421652	1.33677	1.38478	0.078594	0.016614	0.0721046	0.143024	0.0194909	0.128872	0.17617	0.247503	0.462777	0.0474544	0.0865769	0.071484	0.213687	2.04297	0.447405	1.49304	0.191734	0.214962	4.00288	0.127518	0.089714	2.2479	0.200436	0.0938449	0.0571606	0.108801	0.477095	NR
J1798_P21	C1D1	DNT	4.73781	0.209312	0.0708734	0.57545	0.50854	0.862648	0.46733	1.36285	0.0545414	0.0736221	0.0520909	0.0645952	0.726631	0.0280892	0.117121	3.00062	0.319147	1.1039	0.0982137	0.102591	0.0529762	0.174225	0.0354143	0.858926	0.392725	0.0419142	0.278389	1.12291	0.0263409	0.0722552	1.46011	0.154989	0.307797	0.0750872	0.550411	0.465487	NR
J1798_P21	C1D1	Early Myelocyte	2.43756	0.109212	0.0827583	1.21661	0.61309	1.18354	0.472985	1.6831	0.0528664	0.0636298	0.0272301	0.06665	0.241623	0.0235232	0.183547	1.10801	0.238638	2.91498	0.185334	0.091889	0.106952	0.706066	0.057106	0.735973	0.252171	0.0485848	0.845357	1.24678	0.0441211	0.0348906	0.712547	0.253247	0.242308	0.0680818	0.824092	0.614944	NR
J1798_P21	C1D1	Granulocytes	4.00698	0.368542	0.158864	1.40241	2.0746	2.00091	0.770335	1.83408	0.294602	0.34022	0.176438	4.96327	0.5615	0.85726	0.187081	1.37273	0.349102	1.14552	0.253167	0.305725	0.305345	0.84455	0.06555	0.800484	0.866598	0.359344	0.717141	0.946019	0.0460746	0.68074	1.2211	0.176277	0.345364	0.240984	1.82826	0.719838	NR
J1798_P21	C1D1	Non-Classical Mono	3.85164	0.197576	0.0784032	1.26005	0.587777	1.80024	0.460125	1.57524	0.0332188	0.0598111	0.0156401	0.0554839	0.219929	0.0236298	0.102183	1.60389	0.0722706	3.10796	0.124779	0.0478835	0.128493	0.39698	0.0336381	0.310875	0.0774284	0.0220845	0.351646	1.13447	0.0146833	0.0312092	0.722233	0.128464	0.262365	0.0412269	4.63965	0.404694	NR
J1798_P21	C1D1	Tc	4.2029	0.271651	0.133411	0.74165	0.811815	5.13508	0.638216	1.55449	0.0515477	0.11659	0.062013	0.0600039	0.342473	0.0266083	0.0740799	1.81534	0.135053	0.380163	0.0669706	0.069442	1.01153	0.196554	0.029324	0.437897	1.02791	0.0752921	0.210199	0.857852	0.0187058	0.0532829	1.38276	0.12151	0.257629	0.0546205	0.420006	0.431004	NR
J1798_P21	C1D1	Th	4.43333	0.204659	0.0847181	0.567718	3.71416	1.17311	0.44859	1.42168	0.0403261	0.0701696	0.0471161	0.0605933	0.540504	0.0244647	0.0690862	1.26134	0.126834	0.219608	0.064452	0.340891	0.061847	0.224277	0.0352323	0.469295	1.66356	0.102252	0.224429	0.619373	0.0192388	0.0477413	1.47679	0.136463	0.317959	0.0569465	0.142711	0.47809	NR
J1798_P21	C1D1	cDC1	2.16637	0.238173	0.11769	3.03666	1.41388	1.02742	0.691785	3.92074	0.257347	0.295348	0.100251	0.142786	2.88719	0.108331	0.518698	1.65495	1.19185	4.12606	1.2423	0.370064	0.603225	3.6914	0.201726	3.52262	0.671435	0.300133	3.60626	2.99503	0.402066	0.0812116	0.970388	2.58532	0.465742	0.214464	0.786644	1.50857	NR
J1798_P21	C1D1	cDC2	2.23309	0.20906	0.184933	1.28022	1.94989	1.01778	0.527614	2.86524	2.36914	3.74933	0.264583	0.139856	4.06494	0.702188	1.58607	3.36717	0.303486	5.17288	2.5322	0.216781	0.531364	3.94325	0.138054	0.675664	0.180646	0.302288	4.22937	4.74271	0.13775	0.0852608	0.558469	3.23062	0.242204	0.376891	0.0980785	1.05178	NR
J1798_P21	C1D1	pDC	1.99179	0.152691	0.103911	0.68002	2.10604	0.853412	0.58472	1.86311	0.0413116	2.40408	0.114754	0.0901667	3.24216	0.0559602	4.9912	2.66654	0.120554	0.62474	2.55809	0.138824	0.0860286	2.3854	0.0727577	0.309452	0.187897	0.127022	1.74223	3.04207	0.331276	0.0623758	1.31697	2.34853	0.112829	0.253107	0.11303	0.663877	NR
J1798_P21	C1D1	preDC/Classical Mono	2.11283	0.616175	0.367166	4.10085	1.72054	1.41155	0.621116	5.61144	0.375837	0.690688	0.0971568	0.120274	3.17857	0.312396	0.494044	1.56775	0.101764	4.81905	1.68511	0.208776	0.896316	4.7719	0.15766	0.375537	0.111689	0.127995	4.41312	3.0897	0.0732514	0.048936	1.14728	3.27967	0.285292	0.0795279	0.328675	2.00233	NR
J1798_P25	Baseline	B	1.80668	3.47748	0.112066	0.468004	0.504464	0.585947	0.44719	1.44012	1.7304	0.114135	0.0180939	0.0906867	0.173666	0.0251978	0.409412	0.227488	0.380889	0.358948	0.0489156	0.0800524	0.101687	0.178986	2.76427	0.528756	1.246	0.402735	0.265507	5.0643	0.294438	0.109733	1.56752	0.128952	0.067277	0.0528783	0.108349	0.5392	NR
J1798_P25	Baseline	DNT	4.56712	0.194919	0.0810117	0.43186	0.489946	0.973476	0.528063	1.45676	0.0725041	0.0877035	0.0570266	0.0742709	1.72599	0.0465588	0.248291	3.9269	0.613101	0.148003	0.140195	0.156511	0.0762083	0.194107	0.0451853	1.36843	0.387669	0.0648354	0.32262	0.771015	0.0347856	0.12979	0.501542	0.158594	0.335655	0.104012	0.397639	0.604568	NR
J1798_P25	Baseline	Early Myelocyte	1.90584	0.096331	0.0534842	1.0928	0.667013	1.56711	0.500194	1.67607	0.0595314	0.0656437	0.0450244	0.0658102	0.189066	0.0222902	0.402828	0.467268	0.335201	2.27387	0.431572	0.112946	0.146671	0.991461	0.0819346	0.87372	0.272209	0.0619267	0.957739	1.23306	0.0602747	0.0246056	0.188197	0.257145	0.178793	0.0812425	0.971408	0.645616	NR
J1798_P25	Baseline	Granulocytes	4.25732	0.36201	0.150041	1.4725	3.31901	2.09476	0.693758	1.87977	0.23548	0.402933	0.043268	4.96583	0.980533	0.866393	0.154146	0.863964	0.302564	0.651736	0.377707	0.434358	0.297467	1.05847	0.0593816	0.674246	2.14939	0.510791	0.665541	0.628448	0.166179	0.856811	0.958426	0.263161	0.303703	0.233604	1.2669	0.984546	NR
J1798_P25	Baseline	Non-Classical Mono	1.84705	0.0874858	0.0373638	1.28641	0.661042	2.51615	0.498642	1.58578	0.0318961	0.0564372	0.0165188	0.0676915	0.151284	0.0180301	0.333607	0.202307	0.0433258	1.89213	0.346103	0.0537223	0.273254	0.724948	0.0627692	0.126192	0.0783358	0.0246226	0.544106	0.745254	0.0200984	0.0137378	0.110989	0.18202	0.126125	0.0442963	4.92124	0.510071	NR
J1798_P25	Baseline	Tc	4.17541	0.28294	0.148458	0.55193	0.753565	5.18539	0.647324	1.53185	0.0520835	0.121002	0.132833	0.0637868	0.335389	0.0273111	0.074013	1.16597	0.149743	0.146376	0.060378	0.0774729	1.04877	0.168827	0.0305577	0.416057	1.93223	0.133231	0.179347	0.676228	0.0187822	0.042957	1.09178	0.10019	0.182328	0.0556867	0.151635	0.461582	NR
J1798_P25	Baseline	Th	4.54927	0.211413	0.0910216	0.473078	3.80272	1.11331	0.445898	1.39068	0.0362023	0.0662165	0.046156	0.061051	0.342355	0.024664	0.0605774	0.68278	0.109816	0.166738	0.0543279	0.360097	0.051778	0.185968	0.0351022	0.406339	2.52348	0.201913	0.198418	0.494926	0.0184821	0.0349653	1.19224	0.105653	0.252808	0.052322	0.0852856	0.481873	NR
J1798_P25	Baseline	cDC1	2.11418	0.2402	0.123205	3.05685	1.44643	1.01437	0.700229	4.11414	0.301185	0.49423	0.128906	0.109142	3.57025	0.120268	0.437795	0.955339	1.10999	3.88004	1.20666	0.393129	0.572987	4.0502	0.238328	3.50634	0.659924	0.256094	3.65688	3.66682	0.290964	0.0698352	0.876993	2.5893	0.350984	0.213079	0.671943	1.59294	NR
J1798_P25	Baseline	cDC2	2.29486	0.211492	0.175101	1.65039	2.13095	1.01503	0.584521	2.88796	2.86821	3.52423	0.218006	0.169327	3.80441	0.603401	1.36833	3.47113	0.281656	5.0682	2.51619	0.193678	0.304398	3.16678	0.168347	0.597878	0.290383	0.537771	4.41551	5.44486	0.29968	0.139024	0.475753	3.31009	0.228943	0.327199	0.0885645	0.893687	NR
J1798_P25	Baseline	pDC	2.01506	0.148327	0.110329	1.26114	1.45946	0.803353	0.522702	1.7634	0.0386795	2.50112	0.114042	0.0862057	3.34602	0.0476568	4.51174	2.30492	0.124795	1.10236	1.8716	0.0918163	0.0739141	1.51266	0.0568431	0.364775	0.180925	0.0945741	1.67067	2.47379	0.265763	0.0637037	1.02977	1.41874	0.175555	0.186417	0.190277	0.631989	NR
J1798_P25	Baseline	preDC/Classical Mono	2.14302	0.671083	0.397915	3.96783	1.88965	1.47003	0.636139	5.76978	0.470002	1.01972	0.143381	0.123117	3.89635	0.35403	0.442727	0.789204	0.0826273	4.50286	1.65896	0.221654	0.842449	5.00904	0.225781	0.269223	0.123337	0.0941329	4.3352	3.90411	0.097628	0.0514185	1.34735	3.22632	0.162482	0.072905	0.251497	2.18332	NR
J1798_P25	C1D1	B	1.81221	3.59851	0.122472	0.482449	0.521085	0.600999	0.467315	1.46919	2.05808	0.129334	0.0182333	0.0960534	0.198541	0.0274253	0.25658	0.246848	0.423761	0.364443	0.0521836	0.0806486	0.111629	0.190394	2.50621	0.572116	1.44271	0.394518	0.284161	5.01344	0.283592	0.111203	1.90343	0.163503	0.0957609	0.0576757	0.12267	0.564192	NR
J1798_P25	C1D1	DNT	4.46951	0.205277	0.0810852	0.485564	0.51959	1.09293	0.506424	1.48201	0.0721921	0.0820978	0.0720463	0.0602926	1.84668	0.04098	0.275924	4.17051	0.676054	0.224637	0.160448	0.140771	0.0818371	0.227854	0.0458098	1.5051	0.567502	0.0764342	0.386904	0.919045	0.0408765	0.151359	0.744725	0.157394	0.345115	0.0920295	0.318446	0.577806	NR
J1798_P25	C1D1	Early Myelocyte	1.83473	0.088185	0.0553927	1.17654	0.591935	1.67039	0.486582	1.6538	0.0589886	0.0630686	0.0403277	0.0667584	0.208168	0.0212151	0.319133	0.728846	0.339451	2.46268	0.205876	0.103473	0.151265	0.809049	0.0924036	0.991152	0.301942	0.0621253	0.886078	1.08398	0.0593775	0.0284501	0.196503	0.225602	0.194849	0.0711702	1.06489	0.61813	NR
J1798_P25	C1D1	Granulocytes	4.35459	0.20668	0.104263	1.54186	3.30156	1.86745	0.738503	1.92734	0.150391	0.238383	0.109349	4.89092	0.724388	0.658968	0.207033	1.26472	0.362264	1.02599	0.154383	0.375084	0.232991	1.1131	0.0548683	0.680143	2.01651	0.347428	0.874519	0.715183	0.0974981	1.20767	1.41002	0.211352	0.38401	0.105828	1.59947	0.820811	NR
J1798_P25	C1D1	Non-Classical Mono	1.83595	0.0866456	0.0406781	1.46661	0.571031	2.73909	0.499084	1.45417	0.0308216	0.0538218	0.0161357	0.0591601	0.158132	0.0145915	0.099075	0.31987	0.034525	2.24013	0.0937818	0.0367319	0.233391	0.299996	0.0393888	0.099952	0.0904829	0.0147492	0.275165	0.440425	0.0103558	0.0119234	0.103224	0.0710419	0.134438	0.0304526	4.89836	0.403622	NR
J1798_P25	C1D1	Tc	4.0548	0.261218	0.135897	0.549167	0.74624	5.04716	0.632346	1.51279	0.0540182	0.113304	0.138547	0.0647146	0.470408	0.0272245	0.0926922	1.57074	0.20312	0.17631	0.070293	0.0838097	0.971639	0.182617	0.0329359	0.540075	1.90897	0.140879	0.208462	0.7836	0.0197297	0.0592858	1.23208	0.120364	0.215927	0.0589799	0.176311	0.456449	NR
J1798_P25	C1D1	Th	4.44377	0.203761	0.0877567	0.486346	3.79138	1.12513	0.450682	1.38677	0.0401133	0.0674567	0.0586117	0.0619544	0.425759	0.0252363	0.0694962	0.905919	0.144254	0.185586	0.0596686	0.36962	0.0561216	0.208135	0.0383905	0.529417	2.48381	0.200914	0.216575	0.626253	0.0225966	0.0468574	1.41619	0.129973	0.297612	0.0565877	0.0961957	0.481103	NR
J1798_P25	C1D1	cDC1	2.10484	0.246566	0.117096	3.15964	1.37854	1.00234	0.655007	4.04797	0.250438	0.328388	0.129536	0.12973	3.495	0.110363	0.388784	1.48989	1.1824	3.94259	1.16688	0.341684	0.583846	3.98868	0.319965	3.66324	0.735021	0.284086	3.48642	3.64461	0.335032	0.0727719	0.784354	2.44574	0.333568	0.185512	0.760866	1.56341	NR
J1798_P25	C1D1	cDC2	2.21455	0.21359	0.175115	1.71644	2.06602	0.988411	0.589399	2.9932	2.94277	3.30502	0.227598	0.187732	3.85677	0.494869	1.12614	3.55357	0.36398	5.31967	2.43593	0.202133	0.36084	3.0774	0.277619	0.728276	0.282228	0.63804	4.13062	5.40682	0.290394	0.137262	0.448484	3.12868	0.267023	0.296742	0.11202	0.908426	NR
J1798_P25	C1D1	pDC	2.03692	0.186903	0.126276	1.40753	1.29762	0.804809	0.560536	1.887	0.0509222	2.77111	0.155192	0.0914727	3.27575	0.0605425	4.53627	2.34749	0.161543	1.39436	1.62877	0.100044	0.105115	2.14864	0.0683038	0.501726	0.155331	0.0925309	1.95396	2.17941	0.230471	0.0664119	1.19571	1.22513	0.212676	0.139088	0.226757	0.659944	NR
J1798_P25	C1D1	preDC/Classical Mono	2.12093	0.721484	0.436487	4.18953	1.83247	1.50308	0.610768	5.85036	0.455587	0.894258	0.129003	0.188874	3.80429	0.235663	0.352958	1.47044	0.0903957	4.65752	1.64006	0.215531	0.891618	5.02519	0.320586	0.324301	0.131172	0.123036	4.25628	3.87707	0.0902813	0.0512146	1.01361	3.14701	0.18671	0.0633627	0.181429	2.18837	NR
J1798_P25	C2D1	B	1.77812	3.51589	0.108024	0.45958	0.512152	0.571061	0.448296	1.44102	2.04003	0.130155	0.0182943	0.0897552	0.163349	0.0274834	0.16137	0.202952	0.436647	0.489185	0.0561549	0.0728606	0.106502	0.203622	2.61116	0.642636	1.83942	0.390437	0.282243	4.91211	0.265141	0.136772	2.46942	0.237731	0.0966822	0.0617168	0.12769	0.523866	NR
J1798_P25	C2D1	DNT	4.33549	0.175038	0.0706403	0.498149	0.488041	1.12045	0.50147	1.45814	0.0697724	0.0737935	0.0445278	0.0874204	1.44083	0.0411188	0.220895	3.68722	0.597807	0.236281	0.127938	0.145056	0.0942747	0.247776	0.0424265	1.52381	0.546199	0.0816136	0.444494	1.27804	0.0394598	0.15481	1.19169	0.183767	0.308232	0.108533	0.514465	0.584774	NR
J1798_P25	C2D1	Early Myelocyte	1.80391	0.0850434	0.0388514	1.08437	0.608613	1.70114	0.49755	1.6775	0.064998	0.0690491	0.0294575	0.0666796	0.213731	0.0218437	0.408965	0.767883	0.489636	2.31582	0.204146	0.109406	0.167061	0.802172	0.187006	1.29917	0.33346	0.0817611	0.844371	1.27539	0.1053	0.0329907	0.445314	0.242959	0.209467	0.0784664	1.21891	0.639274	NR
J1798_P25	C2D1	Granulocytes	2.97615	0.28325	0.265844	1.99321	1.91365	2.36687	1.47414	2.64608	0.781778	0.818061	0.150887	4.74505	1.00254	1.21169	0.380339	1.68547	0.531086	1.08221	0.399037	0.430199	0.167048	1.48884	0.0635153	0.796073	1.21059	0.432688	0.917697	0.88115	0.107068	0.560046	1.48061	0.451007	0.518741	0.474563	3.01657	0.787173	NR
J1798_P25	C2D1	Non-Classical Mono	1.83037	0.0882118	0.0369913	1.49092	0.566218	2.89407	0.483083	1.48305	0.032098	0.0557659	0.015832	0.0607761	0.166484	0.0153388	0.101338	0.392768	0.0350788	2.19392	0.0902422	0.0342886	0.258336	0.259713	0.0480427	0.102577	0.0743356	0.0167989	0.245879	0.594558	0.011425	0.0146024	0.270361	0.0703507	0.157505	0.0369696	4.88436	0.416075	NR
J1798_P25	C2D1	Tc	4.12492	0.278837	0.144879	0.557725	0.734642	5.03872	0.637909	1.5221	0.0522811	0.118648	0.154875	0.0603383	0.443578	0.0256652	0.0799758	1.22877	0.187686	0.183861	0.0624476	0.0837023	0.968291	0.17363	0.0326074	0.560071	2.21985	0.197577	0.216714	0.748861	0.0285677	0.064701	1.85326	0.157933	0.223487	0.0663496	0.241977	0.467091	NR
J1798_P25	C2D1	Th	4.49263	0.205275	0.0881147	0.475026	3.75897	1.09844	0.45223	1.37089	0.0397907	0.0692134	0.0760204	0.0612974	0.399802	0.0259384	0.074476	0.850206	0.151068	0.189748	0.0593618	0.365323	0.055267	0.197852	0.0398793	0.560674	2.74482	0.262269	0.222935	0.753579	0.0290006	0.0622272	1.93455	0.172819	0.285538	0.0595322	0.112444	0.465335	NR
J1798_P25	C2D1	cDC1	2.0662	0.238782	0.115263	2.9633	1.28947	0.977585	0.682923	3.99409	0.316394	0.317266	0.120864	0.118855	3.33341	0.102914	0.564543	1.39577	1.52467	3.92739	1.2296	0.319588	0.633573	3.72002	0.635955	4.03475	1.00775	0.364963	3.37971	4.29764	0.441939	0.0880027	0.984066	2.28624	0.37141	0.187576	0.8692	1.50658	NR
J1798_P25	C2D1	cDC2	2.15809	0.171105	0.148072	1.51583	1.98804	0.924726	0.598608	2.62192	3.55492	3.33421	0.190804	0.205287	3.73302	0.359189	1.30323	3.52034	0.316359	5.47544	2.39275	0.20581	0.308809	2.7459	0.398653	0.813649	0.260929	0.716549	4.16374	5.32166	0.253807	0.125721	0.513809	3.06479	0.335273	0.282844	0.152365	0.797948	NR
J1798_P25	C2D1	pDC	2.01061	0.199695	0.153482	1.66446	1.14198	0.851209	0.537202	1.96067	0.0500819	3.29227	0.175243	0.092492	3.57449	0.0595699	4.52926	2.13199	0.109869	1.49655	1.223	0.069751	0.0716868	2.01407	0.0872915	0.572258	0.203635	0.066265	1.94938	1.96002	0.228798	0.0612194	1.3186	0.999122	0.329605	0.101611	0.21721	0.564147	NR
J1798_P25	C2D1	preDC/Classical Mono	2.1019	0.720028	0.427916	4.07488	1.77299	1.50241	0.625206	5.86663	0.506185	0.86089	0.120689	0.135045	3.72208	0.220359	0.581783	0.998306	0.108638	4.67357	1.68012	0.20776	1.00122	4.87748	0.79549	0.573919	0.168391	0.145813	4.23806	4.57327	0.167709	0.0586647	1.04679	3.07387	0.285483	0.0730042	0.305951	2.14595	NR

## Sheet: Fig4a-c,EDF4a,SD7-8_m_prop
patientID	timepoint	B	cDC1	cDC2	DNT	Early Myelocyte	Granulocytes	Non-Classical Mono	pDC	preDC/Classical Mono	Tc	Th	RECIST
J1798_P28	Baseline	10.2078	6.32668	0.850646	0.68706	8.82954	0.0327172	2.88729	0.838377	33.441	6.45346	29.4454	R
J1798_P42	C1D1	5.08399	1.45276	0.883662	6.649	4.97827	0.0430736	5.285	0.404631	16.2609	18.4042	40.5545	NR
J1798_P28	C1D1	5.66353	4.21022	0.529921	0.421287	4.90442	0.0317952	2.22832	0.177523	48.8852	5.96823	26.9796	R
J1798_P41	Baseline	4.62279	2.75995	0.692363	1.18947	5.3236	0.0327184	4.5373	0.542492	20.6875	18.7825	40.8294	NR
J1798_P41	C1D1	1.92802	5.35746	0.356795	0.841016	4.05992	0.0365659	4.95745	0.207207	45.7395	12.5931	23.923	NR
J1798_P7	Baseline	2.73176	4.77649	0.514529	0.541296	4.63968	0.0594831	1.49303	2.02689	20.709	8.18636	54.3214	NR
J1798_P7	C1D1	1.51962	4.82733	0.382438	0.392569	3.15575	0.0316588	2.0135	0.705358	48.7862	5.54156	32.644	NR
J1798_P19	Baseline	5.4777	1.17112	0.12229	0.870351	6.75679	0.0484752	4.84973	1.71977	17.8796	26.3099	34.7942	NR
J1798_P19	C1D1	4.4376	1.3805	0.671242	0.664239	4.11448	0.039014	4.1705	0.621224	19.497	27.1628	37.2414	NR
J1798_P42	Baseline	5.61584	1.36853	1.36091	6.77253	4.77308	0.0502911	5.01234	0.498339	11.9022	19.388	43.2579	NR
J1798_P8	Baseline	2.92989	1.89871	0.198416	2.90816	7.84393	0.0463452	6.94165	1.60181	21.4781	30.0013	24.1517	NR
J1798_P38	C2D1	2.22886	0.970059	0.264562	0.386886	3.55025	0.0298699	7.67371	0.924543	25.3282	10.096	48.547	R
J1798_P8	C1D1	3.03995	2.34891	0.154296	2.36696	8.44194	0.0279045	7.15669	0.298743	17.7194	34.8052	23.6401	NR
J1798_P5	Baseline	3.85047	1.12227	1.22525	3.43443	3.86296	0.0405642	2.53266	1.33966	21.2047	17.0754	44.3117	NR
J1798_P5	C1D1	2.08443	1.50437	0.785141	3.36029	3.69133	0.0483389	3.03803	1.31687	32.2611	15.6999	36.2102	NR
J1798_P5	C2D1	1.02873	2.93119	1.28803	2.23926	3.16089	0.0310029	2.6423	1.62061	47.7854	11.023	26.2496	NR
J1798_P1	Baseline	5.45314	1.8218	0.366812	0.647814	10.7045	0.0311177	9.60688	0.413017	18.169	17.6107	35.1752	NR
J1798_P1	C1D1	3.58498	1.28803	1.16116	0.489355	6.47399	0.025374	10.094	0.410817	28.1289	15.4999	32.8436	NR
J1798_P38	Baseline	4.98526	0.656691	0.786631	0.262676	2.92437	0.0405192	2.39762	0.500203	11.33	12.6532	63.4629	R
J1798_P38	C1D1	4.27752	0.444817	0.587495	0.327319	3.22423	0.0489579	3.11232	0.630857	9.11176	13.1221	65.1126	R
J1798_P27	Baseline	6.4451	3.01383	1.38306	0.431203	6.24097	0.0596344	3.83954	1.48857	31.0741	10.4062	35.6178	NR
J1798_P24	C1D1	0.804448	1.58357	0.0615095	0.493282	3.68092	0.0325639	4.07531	0.0964855	47.2755	14.8793	27.0172	NR
J1798_P27	C1D1	4.37773	1.67762	0.65717	0.381648	5.84105	0.0673497	4.34099	0.781665	30.1155	11.6209	40.1384	NR
J1798_P9	Baseline	8.31772	2.30947	1.31305	0.345064	3.56695	0.0271398	5.33621	0.321801	65.2003	2.63903	10.6233	NR
J1798_P9	C1D1	6.35715	2.75759	1.24979	0.588137	4.12806	0.036065	7.94263	0.6783	57.9329	4.05454	14.2748	NR
J1798_P40	Baseline	4.62313	2.01215	0.595544	0.189392	3.33461	0.0459795	2.50151	0.913022	36.719	11.7894	37.2763	NR
J1798_P40	C1D1	2.71985	2.12343	0.471638	0.234762	3.5468	0.0380695	1.88232	0.788884	33.7782	14.6694	39.7466	NR
J1798_P30	Baseline	1.53205	0.987458	0.735632	0.441627	4.54777	0.04714	3.6335	0.641352	28.0247	18.9416	40.4672	NR
J1798_P30	C1D1	0.875461	0.944736	0.419113	0.278831	2.7987	0.0476265	2.26962	0.495315	48.4301	11.6079	31.8327	NR
J1798_P24	Baseline	1.04548	0.934634	0.332548	0.920632	4.33129	0.0618422	5.72215	0.317379	25.6575	25.7684	34.9082	NR
J1798_P34	Baseline	5.09818	7.78419	1.10703	0.367069	6.83447	0.43116	4.09019	1.67803	55.7304	2.2432	14.6361	NR
J1798_P6	C1D1	8.81085	1.1665	0.448092	0.767114	5.17498	0.26301	6.46567	0.311716	43.2311	5.06295	28.298	NR
J1798_P34	C1D1	4.23608	2.03134	0.961995	0.322041	3.51562	0.183729	5.1795	0.964059	56.6648	3.16674	22.7741	NR
J1798_P3	Baseline	2.08115	1.12419	0.928887	3.25538	8.21961	0.306374	4.26727	3.44701	24.6442	32.3768	19.3492	NR
J1798_P3	C1D1	2.54232	1.84385	0.570014	2.1235	6.47889	0.331839	2.50886	1.60567	38.005	28.0284	15.9617	NR
J1798_P18	Baseline	2.98255	1.06362	1.20037	2.00863	6.80178	0.295069	5.20684	1.8807	27.7757	13.0585	37.7262	R
J1798_P18	C1D1	2.8033	1.37278	1.18641	2.24815	5.72602	0.224421	5.43729	1.19166	25.8426	15.2725	38.6949	R
J1798_P33	Baseline	5.60065	1.36148	1.82563	1.32578	3.17283	0.273725	2.11601	0.844977	35.3819	20.2199	27.8771	NR
J1798_P33	C1D1	5.69517	1.15642	1.20647	1.62268	5.84532	0.405669	4.76529	0.779727	15.4207	24.8301	38.2725	NR
J1798_P6	Baseline	14.3353	0.862901	1.36951	0.610526	5.77865	0.230107	7.97023	0.721868	32.5638	5.15514	30.4019	NR
J1798_P44	Baseline	3.70545	2.19438	2.45688	0.537485	7.57479	0.00972195	8.55185	1.33607	37.8427	10.365	25.4257	NR
J1798_P22	C2D1	2.11318	2.90463	1.17729	0.672734	7.0459	0.0118718	0.625247	0.571824	34.4143	7.14286	43.3201	NR
J1798_P44	C1D1	2.2682	1.43209	2.34109	0.480223	5.9106	0.0128631	6.19573	0.979741	35.0091	13.1954	32.1749	NR
J1798_P44	C2D1	1.0562	1.80749	0.982077	0.276262	4.52294	0.00673809	4.01927	0.904589	54.9289	8.96166	22.5339	NR
J1798_P14	Baseline	1.58389	1.40658	1.0898	2.79694	8.25891	0.0129738	5.35278	1.19035	27.8386	13.2819	37.1873	NR
J1798_P14	C1D1	1.00923	2.25601	0.874565	1.18475	4.37888	0.0105916	2.06083	0.581026	42.9747	11.1015	33.5679	NR
J1798_P26	Baseline	3.86149	1.21156	0.52356	2.60457	4.128	0.00756044	4.34725	0.799516	22.3657	10.1934	49.9575	NR
J1798_P26	C1D1	4.79216	1.32743	0.25057	0.727848	1.47508	0.0149149	1.36471	0.114845	47.9604	7.6782	34.2939	NR
J1798_P22	Baseline	3.81326	1.59437	0.997766	1.05801	7.67501	0.019103	3.3107	1.76777	20.2757	7.72644	51.7619	NR
J1798_P22	C1D1	1.66752	3.02104	0.96184	0.662711	5.51488	0.00991588	1.8741	0.780049	56.5717	4.75632	24.1799	NR
J1798_P15	Baseline	2.68746	0.751093	1.96489	0.294733	2.22159	0.00633834	0.434176	0.91589	13.9032	13.1014	63.7193	NR
J1798_P39	C2D1	5.5502	1.48511	2.42673	0.908445	5.1647	0.00315981	8.71949	0.587724	49.6801	5.99415	19.4802	NR
J1798_P15	C1D1	2.66494	0.400359	1.45458	0.190132	1.8704	0.0170036	2.68348	0.587399	21.4153	13.5906	55.1258	NR
J1798_P15	C2D1	0.864621	1.12422	1.1843	0.167346	2.4587	0.00429092	1.40957	0.862476	39.5087	8.38232	44.0335	NR
J1798_P12	Baseline	3.9686	1.0723	1.4371	0.183507	7.0639	0.00221092	24.4771	0.902056	12.6973	28.5651	19.6308	NR
J1798_P12	C1D1	4.06146	0.807472	1.06257	0.267149	6.65461	0	20.8175	0.668876	13.5744	31.636	20.4499	NR
J1798_P12	C2D1	2.23839	0.508535	0.835747	0.178196	4.66956	0.00625247	21.5773	0.322002	23.8438	26.9763	18.8439	NR
J1798_P39	Baseline	12.473	1.19832	2.3547	1.01108	7.01618	0.00748951	9.71839	0.772918	28.7957	9.09826	27.5539	NR
J1798_P39	C1D1	7.20623	1.49638	2.32701	0.849095	5.32346	0.00861401	7.79321	0.697735	49.2487	6.62663	18.4229	NR
J1798_P21	Baseline	8.69148	1.23694	0.90356	0.646646	7.16006	0.0187822	7.29824	0.558101	27.363	16.4049	29.7182	NR
J1798_P21	C1D1	5.79169	0.696745	0.570771	0.469681	8.67587	0.020218	10.3244	0.500785	16.302	23.4125	33.2354	NR
J1798_P25	Baseline	7.00426	1.37868	2.13447	0.554902	5.95264	0.0097996	7.57938	0.604513	20.8131	8.93785	45.0304	NR
J1798_P25	C1D1	6.25837	2.31612	0.826618	0.571456	5.58273	0.0164792	4.93153	0.288652	30.2255	8.03547	40.9471	NR
J1798_P25	C2D1	6.01302	5.38744	1.71455	0.626587	12.8208	0.0110811	9.74634	1.13128	20.3087	5.50429	36.7359	NR

## Sheet: Fig5,SD12-13_cytokines
Publication ID	timePoint	sCD40L	EGF	Eoxtaxin	FGF2	FLT-3L	Fractalkine	GCSF	GMCSF	GROa	IFNa2	IFNg	IL-1a	IL-1b	IL-1Ra	IL-2	IL-3	IL-4	IL-5	IL-6	IL-7	IL-8	IL-9	IL-10	Il-12(p40)	IL-12(p70)	IL-13	IL-15	Il-17A	IL-17E/IL-25	IL-17F	IL-18	IL-22	IL-27	IP-10	MCP-1	MCP-3	MCSF	MDC	MIG	MIP-1a	MIP-1b	PDGF-AA	PDGF-AB/BB	RANTES	TGFa	TNFa	TNFb	VEGF-A
J1798_P28	Baseline	152.84	16.002	57.05	116.28	17.76	208.08	66.8	9.365	1.24	55.63	64.48	154.916	5.18	9.99	1.45	2.47	2.62	2.17	2.35	1.15	1.83	19.72	8.49	68.45	4.8	30.443	5.73	3.38	2903.95	79.37	42.08	66.098	1610.8	257.21	251.18	66.61	43.45	727.16	3773.72	35.37	15.09	506.7	3301.41	1643.95	55.42	38.54	1.472	35.8
J1798_P28	C1D1	93.91	16.002	53.12	98.21	16.72	189.35	64.71	9.365	0.973	50.43	51.29	154.916	2.93	7.98	1.39	1.91	2.11	2.92	3.27	0.99	2.62	17.38	8.49	40.43	4.8	30.443	6.99	1.88	2592.37	58.72	48.73	66.098	1887.43	209.05	216.02	68.59	47.93	740.53	3059.25	27.36	12.66	283.79	2286.81	1565.48	45.3	34.03	1.472	35.13
J1798_P41	Baseline	149.85	16.002	57.6	27.795	10.56	160.459	33.57	9.365	8.1	50.43	7.73	154.916	1.595	9.99	0.653	1.59	0.77	5.37	18.98	1.26	18.89	12.85	11.68	81.45	3.084	30.443	3.55	1.071	377.32	32.382	50.51	66.098	3915.79	158.94	421.5	13.03	106.35	522.69	4663.96	2.666	20.21	209.55	3268.31	2562.73	2.82	25.65	1.472	14.31
J1798_P41	C1D1	90.65	16.002	45.71	27.795	10.66	160.459	23.622	9.365	12.75	50.43	6.66	154.916	1.595	10.8	0.653	1.267	0.77	4.8	65.09	0.93	31.24	2.994	27.56	37.09	3.084	30.443	7.45	1.071	182.34	32.382	70.6	66.098	5880.26	87.93	462.34	10.3	173.22	417.25	2476.01	2.666	14.16	122.43	2217.52	1849.94	1.78	24.12	1.472	20.68
J1798_P23	Baseline	1183.86	31.29	161.76	675.42	29.77	264.05	49.67	9.365	19.92	220.31	210.03	437.74	152.79	42.87	28.02	1.267	2.4	3.29	44.38	4.78	24.88	59.5	30.54	302.35	4.23	384.99	13.51	79.79	4179.95	624.54	127.26	412.1	3629.6	319.47	387.56	152.94	137.96	540.88	11043.6	84.25	21.95	668.73	4258.33	2589.11	109.64	144.77	99.31	66.97
J1798_P19	Baseline	797.82	16.002	59.49	78.16	13.39	160.459	56.22	9.365	4.1	50.43	29.42	154.916	2.93	19	1.87	2.55	5.67	3.86	6.85	5.34	5.09	17.38	9.29	65.18	5.37	30.443	3.142	1.35	892.12	32.382	64.59	66.098	2145.68	330.33	367.57	47.62	170	1144.93	4117.84	40.65	28.1	2576.07	19057.7	2082.91	2.17	48.97	1.472	98.5
J1798_P19	C1D1	804.49	16.002	69.62	70.84	10.98	160.459	54.05	9.365	0.973	50.43	26.59	154.916	2.6	26.84	0.84	2.88	2.33	5.18	14.75	1.58	7.75	23.59	10.88	60.27	5.37	30.443	3.142	1.88	679.48	32.382	87.26	66.098	3657.7	306.62	293.54	30.44	256.48	1115.88	6198.54	27.36	26.3	716.71	7709.17	2195.5	2.56	60.38	1.472	31.09
J1798_P42	Baseline	60.216	16.002	48.98	82.83	9.41	160.459	31.15	9.365	24.41	50.43	5.56	154.916	2.6	5.16	0.653	2.55	4.37	2.64	8.05	313.31	3.31	14.56	10.09	116.8	4.52	38.88	4.35	2.4	429.77	32.382	49.52	77.92	1818.61	158.54	286.36	31.78	40.472	467.13	2295.28	28.8	25.26	1358.13	8259.63	2225.99	3.07	27.95	1.472	86.8
J1798_P42	C1D1	63.71	16.002	69.13	104.42	13.29	208.08	62.61	9.365	24.08	62.32	18.9	154.916	7.38	7.17	0.653	4.58	11.84	3.67	12.91	193.18	5.99	29.28	12.07	105.61	8.22	112.28	4.47	7.5	915.23	32.382	55.64	144.69	2090.72	125.6	428.08	48.61	40.472	428.53	1981.03	36.59	24.78	4118.06	20202	2007.56	5.78	43.03	11.76	342.66
J1798_P8	Baseline	480.17	66.6	61.33	91.79	9.25	497.66	247.71	9.365	4.46	71.91	177.92	154.916	11.97	21.74	15.74	1.75	1.97	51.44	26.51	0.93	5.89	17.38	49.85	265.45	20.05	30.443	4.7	1.071	1052.06	60.09	111.21	278.14	3566.46	476.36	503.94	81.86	118.94	355.35	7528.58	25.87	38.78	882.27	6888.81	1944.39	4.81	95.4	1.472	38.5
J1798_P8	C1D1	216.33	49.64	52.25	155.36	10.98	204.44	77.04	9.365	9.95	50.43	20.84	154.916	14.38	33.8	4.43	1.59	1.53	7.87	66.35	1.04	12.75	19.72	77.88	99.19	3.084	30.443	9.74	1.071	961.17	72.47	343.68	66.098	4769.47	619.43	469.25	40.24	213.8	326.37	5280.4	24.33	31.12	610.57	4422.67	2012.78	6.97	41.54	1.472	39.85
J1798_P5	Baseline	134.75	16.002	125.2	437.8	11.09	235.66	27.44	9.365	13.01	50.43	13.43	154.916	4.22	10.09	9.57	1.267	1.38	2.36	2.43	0.609	2.23	43.37	4.7	162.73	16.4	33.33	3.55	8.36	1490.57	116.2	41.98	121.53	3870.85	245.16	360.85	43.51	93.85	744.92	1652.66	17.3	13.68	412.85	3111.83	2777.26	39.77	41.54	8.52	41.87
J1798_P5	C1D1	128.63	16.002	131.58	388.92	11.52	238.94	33.57	9.365	14.41	50.43	12.41	154.916	6.13	11.81	7.71	1.59	1.53	3.29	4.71	0.72	2.23	46.54	8.3	123.17	12.74	30.443	3.78	5.49	1404.67	85.59	51.29	91.12	4279.89	247.01	345.85	39.68	122.1	809.72	1899.8	19.22	14.24	538.99	3784.45	3148.08	34.08	35.53	3.56	42.55
J1798_P1	Baseline	122.45	16.002	138.85	70.84	16.32	204.44	54.05	9.365	10.77	50.43	16.93	154.916	2.6	6.37	0.653	1.27	1.23	6.62	5.48	1.69	12.45	41.46	8.49	197.2	3.084	30.443	3.66	3.86	630.88	77.98	59.71	66.098	2958.21	256.08	393.63	46.62	40.472	466.43	2540.54	22.71	17.08	230.92	1934.87	1922.39	6.14	25.65	1.472	11.63
J1798_P1	C1D1	134.75	16.002	109.35	68.31	15.58	245.39	72.98	9.365	12.69	50.43	20.36	154.916	4.54	6.77	0.653	1.267	1.82	12.76	6.59	1.37	12.9	44.99	9.69	169.02	5.66	30.443	6.3	4.34	703.57	75.23	61.4	66.1	3484.71	242.24	320.28	40.24	44.94	410.81	2064.33	28.8	14.48	276.63	2804.93	1864.65	6.61	27.95	1.472	15.65
J1798_P27	Baseline	158.78	22.23	58.14	155.36	12.46	160.459	95.76	9.365	14.53	50.43	6.66	154.916	2.93	5.16	4.9	2.88	2.4	2.36	0.612	4.56	5.34	14.56	7.7	66.82	3.08	30.443	5.39	1.071	1052.06	32.382	18.73	98.43	1010.26	264	234.4	35.58	40.472	393.02	2082.32	22.71	23.84	1932.34	9262.84	1833.95	2.82	30.24	2.83	142.25
J1798_P27	C1D1	90.65	25.28	54.55	136.55	11.94	160.459	76.03	9.365	5.14	50.43	13.93	154.916	3.25	6.37	7.24	2.72	1.15	4.61	2.35	1.48	4.3	14.56	13.27	70.08	5.94	30.443	3.78	1.071	1141.74	32.382	15.2	155.37	1173.92	141.67	261.1	49.59	40.472	456.34	1791.2	21.87	32.54	518.53	3326.59	2081.88	2.82	73.12	4.52	54.05
J1798_P9	Baseline	2059.98	74.78	113.73	1157.64	31.87	518.63	266.56	351.12	30.09	484.15	183.44	533.75	178.4	75.56	30.76	6.54	24.91	18.94	107.01	22.35	24.93	107.38	62.24	384.76	80.84	224.92	37.16	144.99	14939.8	1376.28	58.32	261.08	4848.97	435.79	308.15	132.09	380.05	404.77	3856.37	177.96	40.35	1007.54	4866.43	2021.48	765.79	106.08	40.08	242.47
J1798_P40	Baseline	831.09	20.76	60.02	635.49	8.64	1005.76	241.37	461.19	12.23	164.6	256.2	154.916	26.72	19.4	11.19	1.35	8.02	1.9	211.1	1.37	20.43	38.49	24.39	76.59	26.77	335.12	3.142	5.26	1426.22	32.382	125.7	404.86	7308.34	157.84	422.32	196.74	47.93	305.14	1702.7	31.54	45.1	908.68	5667.64	1844.69	19.58	205.21	130.52	97.12
J1798_P30	Baseline	176.38	20.76	40.2	27.795	8.69	160.459	58.37	212.43	11.31	50.43	2.13	154.916	5.81	10.6	0.653	2.39	1.82	1.99	42.88	3.61	7.5	34.95	20.22	78.21	3.66	30.443	7.45	1.071	182.335	32.382	59.81	66.098	3365.34	230.31	398.26	17.5	81.44	622.45	1709.51	10.38	33.23	813.81	8436.6	2710.18	2.43	26.8	1.472	36.48
J1798_P24	Baseline	122.45	16.002	69.37	120.1	9.03	160.459	26.18	9.365	6.9	50.43	16.93	154.916	9.23	10.09	0.71	1.267	2.26	1.99	11.86	8.94	1.3	8.13	20.02	92.76	3.66	30.443	5.85	1.071	1317.95	32.382	128.82	70.69	2003.47	88.64	329.24	40.24	40.472	449.83	2482.69	12.96	22.49	360.12	2337.86	1682.4	3.32	40.41	4.04	27.73
J1798_P24	C1D1	155.82	23.6	61.86	174.64	8.92	245.39	54.05	9.365	5.55	50.43	29.89	154.916	15.57	25.72	2.17	1.43	3.95	1.62	65.28	5.34	1.54	20.77	36.7	53.69	5.37	40.22	9.51	5.26	2513.62	39.56	162.27	107.64	3516.88	91.96	246.19	48.61	109.49	355.91	1449.37	21.01	21.01	646.36	4083.93	1896.93	6.02	40.04	8.52	52.02
J1798_P34	Baseline	1382.49	37.5	104.01	65.73	12.93	181.46	33.57	9.365	44.99	59.01	20.84	154.916	6.13	7.98	0.653	5.88	5.47	3.76	13.96	24.32	22.29	26.81	12.27	137.47	5.37	56.69	5.39	2.9	679.48	32.382	149.52	66.098	3159.99	216.74	674.8	37.96	179.68	393.47	2437.03	37.18	31.4	3593.81	20622.2	1612.09	6.61	36.29	2.58	120.99
J1798_P34	C1D1	167.62	49.26	60.28	301.03	7.9	441.35	23.622	21.62	20.61	50.43	90.15	154.916	18.54	11.4	1.08	2.47	1.97	3.29	43.07	26.06	21.16	10.81	12.87	78.21	40.45	144.16	4.35	1.071	211.7	32.382	169.68	181.71	4445.52	149.67	336.62	88.33	218.7	349.24	2095.8	19.22	26.25	1511.37	9000.68	1840.32	6.25	83.22	28.19	72.43
J1798_P3	Baseline	227.49	16.002	33.87	104.42	9.36	181.46	68.87	9.365	4.46	50.43	30.36	154.916	8.61	11.5	1.33	3.36	4.09	9.03	13.69	5.45	17.25	32.12	16.84	154.85	4.23	30.443	4.35	3.38	1274.26	32.382	70.5	66.098	357.19	266.35	582.76	31.78	41.96	608.92	2642.71	29.5	22.22	354.96	3629.9	2098.23	4.81	40.04	1.472	18.33
J1798_P3	C1D1	128.63	16.002	50.34	91.79	6.03	215.22	42.93	9.365	2.58	50.43	30.36	154.916	6.13	10.19	0.84	3.2	4.02	9.03	13.3	3.89	23.02	34.95	14.26	140.63	3.084	30.443	4.47	1.35	1052.06	32.382	38.77	66.098	407.82	145.86	405.77	43.51	59.99	537	3643.02	24.33	16.04	240.74	2824.18	1876.82	3.2	33.27	1.472	20.35
J1798_P18	Baseline	176.38	16.002	121.46	241.9	15.73	275.97	163.75	19.42	3.18	50.43	130.67	154.916	1.595	10.19	5.73	1.91	0.77	27.49	6.5	1.8	5.14	24.86	54.24	112.01	46.59	59.08	3.142	1.071	377.32	35.46	34.03	317.21	759.98	315.41	444.95	43.51	59.99	1045.13	2974.44	15.24	29.65	127.17	2461.19	2075.73	8.15	29.48	28.63	9.62
J1798_P18	C1D1	109.93	16.002	97.54	186.91	16.23	160.459	97.69	15.1	2.79	50.43	81.69	154.916	1.595	7.47	2.41	1.59	0.611	25.54	8.91	0.93	5.64	21.76	30.34	52.04	21.17	30.443	3.142	1.071	323.69	32.382	37.02	168.06	719.91	242.63	365.91	27.62	40.472	1060.16	2578.32	12.96	23.78	77.72	1828.35	2127.22	6.49	19.47	14.73	7.28
J1798_P38	C1D1	470.41	18.57	84.4	108.45	14.01	169.1	23.622	9.365	7.65	50.43	13.43	154.916	2.93	4.06	0.653	2.23	1.08	11.08	2.26	1.8	8.3	35.48	18.03	127.94	3.08	30.443	6.07	1.071	377.32	32.382	80.47	66.098	1321.68	334.12	431.27	21.26	40.472	557.59	7554.8	22.71	23.27	622.07	4399.37	2854.4	5.05	26.42	1.472	49.99
J1798_P38	Baseline	185.07	16.002	103.63	131.19	11.3	164.82	23.62	9.365	10.63	50.43	13.93	154.916	1.93	5.06	0.653	1.91	0.92	5.37	2.6	1.37	6.59	37.03	38.69	222.12	3.08	30.443	6.3	1.071	268.62	46.39	82.39	66.098	1383.84	446.11	552.17	15.38	40.472	543.71	5815.42	19.22	29.1	377.83	2458.85	2426.54	6.37	33.27	1.472	20.01
J1798_P33	C2D1	128.63	16.002	69.13	51.88	13.7	160.459	106.25	9.365	0.973	50.43	13.93	154.916	3.9	11.4	0.653	2.07	1.38	8.55	15.8	0.609	2.52	79.94	23.99	118.39	3.084	30.443	5.85	1.071	429.77	32.382	196.97	66.098	513.26	309.91	231.98	18.49	64.56	521.15	6675.42	27.36	26.49	120.05	1470.91	2446.18	3.58	35.53	1.472	12.97
J1798_P33	C1D1	109.93	16.002	75.96	39.12	12.04	160.459	56.22	9.365	4.01	50.43	9.84	154.916	2.93	11.6	0.653	1.267	1.08	8.45	9.95	0.609	3.06	72.36	13.07	108.81	3.084	30.443	6.07	1.071	268.62	32.382	190.55	66.098	433.74	235.18	293.12	14.24	44.94	493.66	2594.98	25.87	23.17	127.85	1460.84	2367.76	2.56	30.62	1.472	14.31
J1798_P44	C2D1	134.75	16.002	56.5	51.88	18.98	160.459	50.77	9.365	4.63	50.43	6.66	154.916	3.9	4.46	0.653	1.267	1.23	5.75	13.34	3.23	2.03	28.94	8.89	63.55	3.084	30.443	5.85	1.071	377.32	47.76	32.78	66.098	3027.87	180.04	269.88	15.38	47.93	670.99	3597.21	10.38	14.71	529.4	4580.91	2419.14	3.58	21.8	1.472	25.04
J1798_P44	C1D1	87.37	16.002	80.91	27.795	15.37	160.459	33.57	9.365	1.95	50.43	5.56	154.916	7.06	4.36	0.653	1.267	1.23	5.18	2.68	2.57	4.2	30.26	4.9	43.76	3.084	30.443	6.07	1.071	377.32	42.29	23.05	66.098	1537.88	91.13	379.63	10.3	40.472	458.88	1202.87	17.3	16.33	554.97	4608.67	2429.3	2.31	15.56	1.472	27.73
J1798_P44	Baseline	143.85	16.002	77.67	39.12	18.83	160.459	37.14	9.365	14.78	50.43	8.79	154.916	3.25	4.76	0.653	1.59	2.11	2.92	0.84	4	2.37	34.95	6.5	60.27	3.08	30.443	5.62	1.88	323.69	40.92	25.89	66.098	1654.96	112.18	328.62	19.44	40.472	444.18	1288.39	19.22	17.35	1178.17	7343.77	2141.56	3.07	19.47	1.472	39.17
J1798_P6	Baseline	585.38	17.97	125.29	27.79	13.03	160.459	47.44	9.365	5.47	50.43	5.56	154.916	1.93	5.57	0.653	2.07	2.54	3.29	6.59	1.48	2.13	29.61	12.07	76.59	4.23	30.443	4.01	1.071	531.83	32.382	25.61	66.098	2007.75	301.9	357.75	21.26	40.472	700.83	1343.7	24.33	26.16	1216.87	7765.2	1698.83	2.31	22.58	1.472	54.73
J1798_P6	C1D1	77.39	16.002	84.83	27.795	11.73	160.459	40.63	9.365	9.67	50.43	5.56	154.916	1.595	4.26	0.653	1.27	1.53	2.92	31.51	1.2	1.64	22.7	15.25	33.74	3.084	30.443	5.16	1.071	429.77	32.382	30.57	66.098	2725.67	147.33	246.63	13.03	40.47	642.46	965.28	12.96	19.56	523.01	3859.56	2542.64	1.171	13.18	1.472	45.93
J1798_P14	Baseline	273.94	16.002	119.66	146.96	15.48	204.44	68.87	9.365	8.1	50.43	22.29	154.916	6.13	8.38	1.63	1.91	4.02	7.97	5.39	0.82	13.72	39.44	23.99	95.98	7.65	30.443	5.85	4.8	1785.59	32.382	77.04	66.098	3748.12	159.84	342.33	36.18	256.48	697.49	1905.45	27.36	19.01	137.31	2971.18	2859.26	5.05	24.12	1.472	40.52
J1798_P14	C1D1	463.07	20.24	69.86	138.31	13.29	160.459	75.02	9.365	12.88	50.43	23.73	154.916	6.44	8.58	2.05	1.91	4.37	10.2	23.49	1.26	22.39	39.9	18.03	70.08	7.65	30.443	7.45	3.86	2113.85	32.382	96.94	66.098	4645.33	84.97	256.36	39.11	225.25	543.02	1326.43	30.19	16.67	175.47	4479	2568.26	5.53	25.65	1.472	66.63
J1798_P26	Baseline	238.56	112.81	76.65	391.05	6.63	160.459	45.2	9.365	12.88	55.63	27.54	154.916	46.08	12.01	6.14	1.267	3.11	2.92	25.97	0.609	29.67	31.51	10.09	956.03	3.084	30.443	4.7	21.22	2533.34	32.382	78.25	66.098	1986.99	263.22	338.39	57.86	81.44	582.78	2223.67	35.37	20.27	296.77	2402.42	2180.84	5.29	26.42	1.472	37.15
J1798_P26	C1D1	176.38	102.78	88.86	180.82	2.64	160.459	26.18	9.365	7.05	50.43	12.92	154.916	13.18	8.58	23.35	1.27	1.97	1.99	25.7	0.61	21.46	27.54	14.06	162.73	3.084	30.443	5.39	5.26	1447.72	32.382	68.79	66.098	2833.49	56.04	179.41	42.44	75.27	359.66	967.63	25.87	41.19	463.5	4725.42	2035.69	4.32	11.58	1.472	33.78
J1798_P15	Baseline	1190.08	16.002	80.69	256.31	6.51	160.459	38.31	10.9	10.5	50.43	24.21	154.916	23.23	141.02	3.01	1.75	3.95	3.48	8.65	56.58	5.99	33.28	8.1	95.98	7.08	179.12	3.142	10.49	2533.34	198.62	989.03	224.68	1487.39	199.06	679.44	85.64	184.53	507.66	2662.68	28.8	22.91	1415.99	6235.88	2754.37	66.92	64.4	24.63	86.12
J1798_P15	C1D1	128.63	16.002	59.22	264	3.76	164.82	42.93	30.61	2.06	50.43	28.95	154.916	19.42	7.37	3.84	1.267	2.69	4.42	8.57	58.33	4.5	30.26	5.7	76.59	6.51	268.12	3.142	12.96	3057.84	268.03	49.52	312.76	1874.72	123.7	321.74	103.82	75.27	492.81	2517.18	28.8	17.08	450.69	3141.9	2458.45	72.72	76.74	39.86	41.2
J1798_P15	C2D1	273.94	16.002	57.33	237.9	6.98	211.67	60.5	9.365	11.31	50.43	30.36	154.916	14.98	8.18	3.96	2.72	2.69	13.15	13.78	32.27	4.5	28.25	18.43	143.8	11.05	260.57	3.142	7.06	2787.73	145.04	148.15	344.24	2972.77	452.77	347.1	104.42	75.27	489.75	12039	40.65	23.48	381.69	3177.76	1735.93	55.54	84.66	38.76	64.92
J1798_P12	Baseline	6466.71	300.96	219.5	5275.6	220.1	1576.04	2123.53	1045.67	269.07	2463.66	1411.32	3863.55	890.29	537.77	338.29	2.72	237.51	7.39	118.15	188.07	253.02	240.53	407.63	4404.99	997.26	46.77	503.37	687.44	65956.2	5475.33	466.36	2123.25	3833.76	450.67	575.4	767.17	4478.2	427.14	10261.6	760.82	140.39	1396.01	7779.2	291.08	4432.56	276.16	1003.81	1423.76
J1798_P21	Baseline	559.42	16.002	49.44	659.03	9.08	544.53	106.25	804.03	3.92	52.18	235.53	154.916	55.58	24.39	7.01	3.53	15.6	3.48	10.6	1.26	1.78	24.45	14.46	89.53	35.15	133.18	7.45	6.62	1991.74	32.382	42.66	355.24	909.2	278.62	194.97	124.09	415.59	902.47	1428.73	75.67	23.89	295.8	3177.76	2159.82	12.34	189.43	75.49	35.8
J1798_P21	C1D1	504.41	16.002	43.93	686.56	6.92	602.59	60.5	1003.91	1.48	59.01	255.44	154.916	50	33.5	7.07	3.85	17.01	4.23	11.6	1.15	4.75	28.25	27.17	50.39	50.21	186.7	7.91	6.62	2234.9	32.382	55.74	357.83	1006.5	313.76	255.82	147.57	415.59	954.26	2295.28	88.33	29.35	299.69	3268.31	1782.82	15.56	193.89	75.49	37.49
J1798_P25	Baseline	199.38	16.002	132.45	27.795	13.39	160.459	54.05	9.365	0.973	50.43	4.45	154.916	1.595	4.76	0.653	1.43	0.69	5.47	2.18	0.609	1.54	32.71	6.5	104	3.084	30.443	3.43	1.071	211.7	36.14	61.8	66.098	1731.11	263.51	508.71	13.03	47.93	1006.81	2777.87	7.27	11.18	494.87	4535.02	2628.96	2.82	21.03	1.472	35.8
J1798_P25	C1D1	90.65	16.002	91.05	27.795	14.52	160.459	113.74	9.365	0.973	50.43	2.13	154.916	1.595	3.56	0.653	2.15	0.611	8.45	10.86	0.93	1.35	31.51	9.69	53.69	3.084	30.443	4.47	1.071	211.7	32.382	42.56	66.098	2058.65	118.9	363.95	15.38	64.56	888.73	2019.33	12.96	3.93	167.48	2325.78	2310.2	2.31	14.77	1.472	12.3
J1798_P25	C2D1	90.65	16.002	100.02	27.795	21.77	160.459	61.56	9.365	0.973	50.43	42.32	154.916	1.595	6.77	0.653	1.267	0.611	10.99	3.23	0.609	0.668	46.92	12.07	63.55	3.084	30.443	3.142	1.071	211.7	35.46	112.76	66.098	2590.12	780.26	293.23	7.849	104.78	931.19	14570.1	2.67	7.21	155.45	2177.26	2184.86	3.32	30.24	1.472	17.66
[truncated: 3 more columns]

## Sheet: SD1-2_mIHC_dens
patientID	timepoint	Total immune	Nucleated other (not immune, not PANCK+)	PANCK+	CD3	CD3+CD8+	CD3+CD8- (putative CD4)	CD20	CD68+ (CCR2+/-)	CD66b	Total DCs	APC other (HLAII+ CD11c-)	DC-LAMP+ DCs	DC-LAMP- DCs	Myeloid other	Immune other	CD163- macrophages	CD163+ macrophages	total macrophages	total monocytes	CD163- monocytes	CD163+ monocytes	Non treg	Treg	Th1	Th1-Treg	Th0,Th2, Th17 etc. (FoxP3- Tbet-)	RECIST
J1798_P28	Baseline	179.607	5579.5	609.475	69.8371	30.4607	39.3763	1.20974	1.20974	0	6.10709	15.1819	0	21.289	24.9929	14.4978	0.403246	0	0.403246	47.3768	29.3352	18.0416	31.6612	7.71513	1.97351	0.403246	29.2845	R
J1798_P28	C1D1	617.337	3714.75	216.598	335.563	129.347	206.216	2.64962	23.3249	0.898522	35.7344	106.688	0.424161	141.998	31.9127	19.0638	14.6043	5.91877	20.5231	64.3039	52.8571	11.4468	183.506	22.7099	29.8817	8.32709	145.297	R
J1798_P41	Baseline	1099.8	2017.16	906.246	301.786	107.607	194.18	8.00896	6.01449	9.39021	42.9111	43.0175	0.308432	85.6201	357.96	169.964	0.878288	4.25997	5.13826	146.097	114.809	31.2872	176.046	18.1335	17.5592	1.75371	156.733	NR
J1798_P41	C1D1	879.813	2426.9	1313.9	142.74	59.0472	83.6924	3.5164	1.18275	23.7185	46.5056	18.9096	0	65.4153	466.443	46.9311	0.0355556	0.775162	0.810718	118.874	86.6344	32.24	68.643	15.0495	7.47643	1.38154	59.785	NR
J1798_P23	Baseline	459.98	865.095	3919.81	50.9857	33.2516	17.7342	3.32516	0	24.3845	25.4929	6.09612	0	31.589	139.657	8.86709	0	0	0	194.522	165.704	28.818	14.409	3.32516	7.7587	0	6.65031	NR
J1798_P19	Baseline	1316.67	3630.83	552.799	379.809	178.748	201.061	13.2948	126.838	7.76822	92.975	26.2733	4.04487	115.203	291.71	304.36	34.558	87.3888	121.947	75.2743	51.7979	23.4764	157.627	43.4335	6.49998	0	151.127	NR
J1798_P19	C1D1	1241.91	3661.47	165.228	363.734	133.861	229.873	17.4321	37.9718	10.334	275.425	207.386	4.25629	478.555	117.394	145.785	15.6902	19.4198	35.11	67.885	47.7985	20.0865	211.083	18.7902	9.31657	1.04346	200.722	NR
J1798_P42	Baseline	311.248	5322.2	659.738	140.689	47.0107	93.6785	8.08607	6.64716	0.548029	10.2094	46.325	0.75387	55.7805	10.5535	47.7586	2.39862	3.83752	6.23614	38.9233	32.893	6.0303	87.5112	6.16731	4.17971	0.685036	82.6464	NR
J1798_P42	C1D1	567.026	3927.45	906.049	137.845	38.7455	99.0991	12.6668	5.96085	5.96085	26.8238	95.3736	0	122.197	55.883	192.237	1.49021	4.47064	5.96085	30.5493	28.314	2.23532	96.8638	2.23532	11.1766	0	85.6872	NR
J1798_P8	Baseline	512.416	3041.04	1753.92	29.463	13.205	16.258	0.88506	2.03923	5.76537	24.4885	38.941	0.158492	63.2711	196.628	151.589	1.43824	0.600989	2.03923	22.3772	20.3369	2.04035	14.7752	1.4828	0.970804	0.0528306	13.7515	NR
J1798_P8	C1D1	569.251	2703.71	1452.93	52.5068	25.5535	26.9533	2.61018	2.53099	3.89735	12.6521	19.0689	0	31.7211	325.335	87.9493	0.722918	1.2994	2.02232	52.153	47.2353	4.9177	25.0996	1.85372	2.57019	0.52006	22.0094	NR
J1798_P5	Baseline	2003.72	1980.62	407.753	693	241.186	451.814	28.9955	70.1489	62.0471	72.5015	51.1988	0.598702	123.102	678.16	219.184	17.1084	48.0187	65.1272	124.429	111.574	12.8551	438.055	13.7594	21.4694	0.366576	416.219	NR
J1798_P5	C1D1	908.663	4708.67	1186.85	114.546	74.9959	39.5501	0.191003	1.13826	6.87611	13.1132	2.28039	0	15.3936	702.36	23.0376	0.569128	0	0.569128	43.0231	34.2757	8.74732	36.5018	3.04828	1.52026	0	34.9815	NR
J1798_P1	Baseline	616.394	1506.31	985.48	235.219	78.878	156.341	29.6336	30.39	39.9651	19.6528	17.2481	7.32516	29.5758	101.114	78.8837	7.36342	11.3012	18.6646	70.7823	63.6944	7.0879	138.857	17.4838	33.3758	6.1798	99.3016	NR
J1798_P1	C1D1	544.929	1443.52	2039.11	238.407	110.391	128.016	1.65471	29.9813	26.0301	26.3912	16.3158	4.03822	38.6687	85.0955	100.025	14.0794	14.1926	28.2721	14.6702	13.8156	0.854596	117.086	10.9295	21.6664	0.355988	95.0637	NR
J1798_P27	Baseline	317.606	1902.44	1373.66	31.2411	9.94848	21.2926	1.06805	2.90573	9.14128	40.0172	15.6158	0.125092	55.5079	68.5764	101.683	1.52018	1.38555	2.90573	39.2083	36.2543	2.95397	19.2143	2.07833	0.875646	0.125092	18.2135	NR
J1798_P27	C1D1	436.758	3973.94	949.956	54.9393	39.9341	15.0052	36.757	25.5148	37.3304	43.5109	3.56846	0	47.0794	117.12	40.8933	3.82722	14.0331	17.8604	78.4651	47.9767	30.4884	15.0052	0	1.16345	0	13.8418	NR
J1798_P9	Baseline	2060.2	2432.16	412.414	558.784	378.785	179.999	108.379	197.21	0.22766	121.286	254.05	0	375.336	125.484	364.868	9.79057	50.3515	60.1421	458.429	217.471	240.958	178.178	1.82128	6.99327	1.39865	169.786	NR
J1798_P40	Baseline	232.725	6438.11	1262.25	51.9782	21.5722	30.4061	5.9099	0	0.908221	10.2078	35.1619	1.58874	43.781	34.8047	71.7237	0	0	0	18.6147	14.0761	4.53852	29.045	1.36104	0.68052	0	28.3645	NR
J1798_P30	Baseline	1033.18	1103.16	2063.84	194.444	67.727	126.717	9.52144	0.329633	17.2882	113.816	71.1069	0.215845	184.707	426.61	49.9871	0	0.329633	0.329633	127.058	107.442	19.6162	108.198	18.5198	2.38794	1.52265	104.287	NR
J1798_P24	Baseline	106.655	4101.54	1235.1	34.7112	11.9979	22.7133	0.824564	0.388008	0.266024	5.40214	17.8709	0	23.273	6.28887	13.1299	0	0.388008	0.388008	22.2956	18.2672	4.02843	20.4755	2.23783	0.145647	0	20.3299	NR
J1798_P24	C1D1	157.925	5620.41	1019.38	44.8631	16.0226	28.8405	14.2794	6.79025	4.83869	3.36461	12.9778	0.785433	15.5569	1.29163	42.8408	4.41036	0	4.41036	22.4424	21.181	1.26141	25.8238	3.01671	0.12655	0	25.6972	NR
J1798_P34	Baseline	126.283	1054.15	4386.89	13.0221	7.93194	5.0902	8.42838	0	1.47333	13.2689	7.35247	0	20.6213	47.0386	19.4516	0	0	0	6.57182	6.42449	0.147333	4.50087	0.589333	0.40847	0	4.0924	NR
J1798_P34	C1D1	590.579	1464.67	2318.3	86.0771	54.9203	31.1568	8.01478	4.84038	18.7472	21.7317	69.7258	31.7743	59.6831	165.821	74.9493	2.42019	0.382135	2.80233	85.1378	68.8103	16.3275	21.2504	9.90639	1.20823	0.254757	19.7874	NR
J1798_P3	Baseline	1608.65	4248.15	1705.09	21.5324	11.6634	9.86899	0	0	0.897181	1.79436	0.448591	0.448591	1.79436	1505.47	16.5979	0	0	0	60.5597	59.6626	0.897181	9.86899	0	0	0	9.86899	NR
J1798_P3	C1D1	1000.3	3459.22	1449.66	362.329	211.608	150.721	5.68692	0.911905	0.710865	41.3701	29.7019	2.68907	68.383	194.419	137.602	0	0.911905	0.911905	224.722	200.736	23.9861	148.032	2.68907	2.84346	1.42173	143.767	NR
J1798_P18	Baseline	1341.1	1287.65	2134.53	380.585	129.897	250.688	9.93377	81.578	28.7279	46.3401	42.6841	9.48467	79.5395	251.245	383.966	22.9137	56.6025	79.5162	84.2128	55.4673	28.7455	227.763	22.9255	32.3117	5.50688	189.944	R
J1798_P18	C1D1	899.41	3385.11	1145.67	464.114	216.622	247.492	22.0577	11.7567	12.8294	9.87016	4.01326	1.77994	12.1035	214.717	82.8167	4.78312	3.59499	8.37812	74.123	45.705	28.418	229.086	18.4061	13.0318	1.40808	214.646	R
J1798_P38	Baseline	1232.23	2131.35	1599.38	800.891	576.283	224.607	42.701	14.9587	15.9081	12.5409	14.3843	4.48868	22.4365	188.693	62.2677	6.67522	4.36063	11.0358	77.7803	55.795	21.9853	208.943	15.6639	7.75648	2.2678	198.919	R
J1798_P38	C1D1	550.211	1596.42	2272.04	99.1336	46.1184	53.0152	14.4383	10.8738	22.1518	6.03919	17.9611	4.17538	19.825	153.398	110.118	4.09281	4.37243	8.46523	76.6539	61.1554	15.4984	45.7211	7.29418	3.75517	2.03935	39.9266	R
J1798_P33	Baseline	803.231	1173.54	2616.7	365.056	172.73	192.327	45.5301	45.9279	34.9827	14.8064	8.47556	2.9622	20.3197	216.042	28.1744	15.7328	23.7063	39.4391	46.8097	40.1038	6.70589	184.552	7.77436	12.5967	14.3766	157.579	NR
J1798_P33	C1D1	333.735	2551.93	2890.1	135.968	88.1474	47.8203	5.10394	4.42278	11.6718	14.787	11.1573	1.60739	24.3369	41.9651	63.6309	0.486028	3.49446	3.98049	27.1672	21.5054	5.66181	41.515	6.30532	2.68469	1.80316	37.0271	NR
J1798_P33	C2D1	1157.32	2120.7	2301.63	347.169	185.064	162.105	16.7093	23.8115	40.8417	7.29673	5.09971	0	12.3964	448.878	113.638	12.8216	7.32662	20.1482	132.807	111.343	21.4646	143.551	18.5541	7.69723	1.61252	134.241	NR
J1798_P44	Baseline	993.112	3741.44	802.549	331.634	118.332	213.303	12.9296	26.2324	21.7984	22.6761	55.1796	3.64387	74.2118	131.273	205.952	9.16096	8.22963	17.3906	183.339	158.339	24.9999	192.076	21.2262	9.04758	2.42169	180.607	NR
J1798_P44	C1D1	2453.05	1423.28	1004.75	1266.39	525.39	741.003	78.5303	64.9701	87.707	93.619	58.008	19.151	132.476	210.799	172.283	6.51605	29.8083	36.3244	421.575	357.271	64.3042	662.624	78.3787	37.1842	7.59733	617.843	NR
J1798_P44	C2D1	1968.15	1920.4	1147.62	924.384	380.312	544.072	23.9629	39.1742	29.5033	91.3025	18.8566	7.98602	102.173	542.738	124.984	12.3865	23.4267	35.8132	160.449	124.987	35.4622	511.653	32.4193	36.2383	1.3855	474.029	NR
J1798_P6	Baseline	46.0938	5624.18	1036.26	8.22809	3.01614	5.21195	2.97499	0.134128	0.268257	0.974226	0.80883	0.233269	1.54979	11.6049	15.7009	0.134128	0	0.134128	3.76443	2.49357	1.27086	4.18913	1.02282	0.4612	0	3.72793	NR
J1798_P6	C1D1	111.8	4977.79	601.723	14.8808	5.65898	9.2218	0.852451	2.4846	0.790795	20.7666	11.3674	3.02518	29.1088	24.8406	26.1067	0.351912	1.77653	2.12844	6.0287	4.87631	1.15239	7.41945	1.80235	0.197699	0.259355	6.96239	NR
J1798_P14	Baseline	396.44	4278.57	492.801	37.1196	12.6001	24.5195	3.60277	0.672708	1.3206	16.0442	33.9497	3.83333	46.1605	203.486	63.3582	0.187246	0.407005	0.594251	28.3075	24.39	3.91747	22.4467	2.0728	1.3068	0.0906238	21.0493	NR
J1798_P14	C1D1	164.809	6175.73	287.778	33.8387	10.1084	23.7303	3.69295	1.29495	1.60323	22.8929	15.4409	3.09188	35.2419	30.3822	30.9385	0.243242	0.80847	1.05171	23.1029	15.0755	8.02739	19.056	4.67432	2.10507	1.50855	15.4424	NR
J1798_P26	Baseline	304.466	3224.46	160.528	74.5794	25.3584	49.221	1.32517	5.11391	25.1545	5.48913	3.88088	0	9.37001	125.701	40.5069	1.60241	2.55692	4.15933	22.9147	20.6904	2.22431	44.6926	4.52832	3.10269	1.26416	40.3258	NR
J1798_P26	C1D1	423.546	3617.75	460.641	82.9914	37.1762	45.8152	2.21287	8.87754	8.40734	7.45383	18.2221	0.561712	25.1142	193.119	81.2814	3.78752	3.794	7.58152	20.271	18.7525	1.51844	41.8706	3.94459	2.11024	0.448035	39.3123	NR
J1798_P15	Baseline	120.914	4259.23	139.021	52.5247	21.1884	31.3364	2.05866	0.980314	0.0980314	8.92086	7.8121	2.94094	13.792	22.7232	13.0517	0.588189	0.294094	0.882283	12.548	12.0579	0.490157	29.2101	2.12628	2.58602	0.0980314	26.526	NR
J1798_P15	C1D1	119.849	2137.79	1877.07	57.0658	11.474	45.5918	6.75524	1.41991	0.806038	12.4349	7.2143	2.03377	17.6154	6.40826	9.44024	1.41991	0	1.41991	12.4322	11.5114	0.920803	41.5616	4.03019	5.37269	1.11297	35.076	NR
J1798_P15	C2D1	395.966	3591.08	356.255	135.804	25.8995	109.905	8.20955	19.1638	5.14432	50.725	43.9423	8.49046	86.1768	22.2452	76.0806	2.26811	15.4577	17.7258	28.5161	20.6111	7.90502	102.994	6.91106	7.57533	1.22558	94.1928	NR
J1798_P12	Baseline	734.385	1795.37	2063.88	209.559	49.6024	159.956	12.7006	12.8862	8.61317	17.1299	74.6873	5.2531	86.5641	122.619	152.471	2.94419	7.81957	10.7638	100.536	89.2531	11.2829	151.744	8.21246	9.04625	0.841852	141.856	NR
J1798_P21	Baseline	452.446	4441.09	234.893	117.099	50.0186	67.08	3.05143	4.10074	1.35676	33.3253	90.0105	4.96872	118.367	81.1974	106.954	1.7301	2.17998	3.91008	14.1513	11.3349	2.8164	61.309	5.771	2.97395	0.90868	57.4264	NR
J1798_P21	C1D1	260.975	3921.91	319.785	112.02	49.1925	62.8273	3.32882	4.03122	11.9994	18.8307	27.8712	2.44014	44.2618	34.5079	36.7509	1.82704	1.8442	3.67124	11.1471	9.80503	1.34205	59.2963	3.53105	3.23859	0.329465	55.7282	NR
J1798_P25	Baseline	1110.74	1994.49	1565.59	496.576	179.268	317.309	28.5395	27.2357	15.8302	131.234	129.413	80.4154	180.232	143.201	51.8319	5.40446	16.6699	22.0744	86.5881	75.0919	11.4962	277.234	40.0751	17.9146	2.53142	256.788	NR
J1798_P25	C1D1	825.613	2314.78	1691.74	567.198	104.023	463.175	16.4247	13.1397	4.37991	53.6539	63.5087	47.084	70.0786	13.1397	38.3242	6.56987	3.28493	9.8548	59.1288	56.9388	2.18996	448.941	14.2347	31.7543	1.09498	416.091	NR
J1798_P25	C2D1	1614.41	1740.49	821.016	771.49	232.503	538.987	10.3229	16.955	10.6954	190.194	219.264	80.4658	328.993	155.988	120.999	6.20185	5.03461	11.2365	119.743	104.83	14.9129	506.411	32.576	48.4152	4.29281	453.703	NR

## Sheet: SF2,SD3,4_mIHC_percent
patientID	timepoint	%PD-L1+ of PANCK+ cells in PANCK cell	%Ki67+ of PANCK+ cells in PANCK cell	%Ki67+ of total immune cells in Total immune cell	%CD3+ of immune in T cell (Overall)	%CD45 other (non-T cell) to make up to 100 for pies in T cell (Overall)	%CD4+ T cells of CD3+ total T cells in T cell (Overall)	%CD8+ T cells of CD3+ total T cells in T cell (Overall)	%PD-1 of total T cells in T cell (Overall)	%FoxP3+TBET- CD4+ T cells (TREG) in CD4+ T cell	%FoxP3- TBET+ CD4+ T cells (Th1) in CD4+ T cell	%FoxP3+ TBET+ CD4+ T cells (Th1-TREG) in CD4+ T cell	%FoxP3- TBET- CD4+ T cells (Th0, Th2, Th17, etc.) in CD4+ T cell	% non classical Treg/Th1 or classical Th1 or Treg (i.e. OTHER) in CD4+ T cell	%Non Treg in CD4+ T cell	%PD-1+ of CD4 T cells in CD4+ T cell	%PD-1+ of Treg in CD4+ T cell	%PD-1 of non Treg in CD4+ T cell	%PD-1+ of Th1 in CD4+ T cell	%PD-1+ of OTHER in CD4+ T cell	%PD-1+ of non classical Treg/Th1 in CD4+ T cell	%Ki67+ of total T cells in CD4+ T cell	%Ki67+ of Treg in CD4+ T cell	%Ki67+ of Th1 in CD4+ T cell	%Ki67+ of other (non classical, and double neg) in CD4+ T cell	%Ki67+ in CD8+ T cell	%PD-1+ in CD8+ T cell	%GRZB+ in CD8+ T cell	%Ki67+GRZB+ in CD8+ T cell	%PD-1-EOMES- in CD8+ T cell	%PD-1+EOMES- in CD8+ T cell	%PD-1-EOMES+ in CD8+ T cell	%PD-1+EOMES+ in CD8+ T cell	%Ki67+ of PD-1-EOMES- in CD8+ T cell	%Ki67+ of PD-1+EOMES- in CD8+ T cell	%Ki67+ of PD-1-EOMES+ in CD8+ T cell	%Ki67+ of PD-1+EOMES+ in CD8+ T cell	%Ki67+ GRZB+ of PD-1-EOMES- in CD8+ T cell	%Ki67+ GRZB+ of PD-1+EOMES- in CD8+ T cell	%Ki67+ GRZB+ of PD-1-EOMES+ in CD8+ T cell	%Ki67+ GRZB+ of PD-1+EOMES+ in CD8+ T cell	%PD-1+ in CD20+ B cell	%PD-L1+ in CD20+ B cell	%PD-L1+ in CD66b cell	%CD163+ in macrophage	%CD163- in macrophage	%PD-L1+ of total macrophages in macrophage	%PDL1+ of CD163+ CD68+ cells in macrophage	%PDL1+ of CD163- CD68+ cells in macrophage
J1798_P28	Baseline	0.144401	11.7955	31.2789	45.8548	54.1452	42.906	27.9154	12.934	14.4432	2.998	0.537634	82.0211	82.5588	85.5568	0	0	0	0	0	0	21.3596	30.8279	0	20.6937	23.1129	16.715	10.6069	2.41546	25.4469	10.0483	57.8382	6.66667	39.3162	30.9524	11.3946	30.9524	0	23.8095	0	23.8095	0	0	0	0	33.3333	0	0	0
J1798_P28	C1D1	1.75439	12.0271	11.5524	42.7477	57.2523	54.2837	18.5178	4.6046	5.95957	10.0623	8.49669	75.4815	83.9782	94.0404	7.13615	0	7.16418	0	7.2619	0	9.51135	4.44444	19.3182	7.89106	8.21492	1.16959	3.4413	0.584795	36.2533	0.584795	62.5771	0.584795	14.0276	16.6667	4.52425	16.6667	0	16.6667	0.497512	16.6667	0	0	33.3333	21.6667	45	0	0	0
J1798_P41	Baseline	0.0547665	17.2088	34.6174	22.7441	77.2559	61.9053	8.37111	3.93408	17.1545	7.01574	1.87494	73.9549	75.8298	82.8455	2.35671	12.8898	2.11422	2.1656	2.11133	1.80558	19.6972	30.5361	20.052	19.2477	19.1061	6.06009	14.7828	10.0158	13.8067	3.40574	80.1332	2.65435	37.8068	42.381	9.55047	42.381	23.0845	37.619	1.76471	37.619	0	0.851064	0.740741	95.2727	4.72727	1.09091	0	4.61538
J1798_P41	C1D1	0.0609509	17.6687	59.0011	15.2022	84.7978	52.0575	6.59299	5.27925	19.1648	7.23309	1.53935	72.0627	73.6021	80.8352	2.39731	3.28079	2.23813	5.44492	1.83873	1.87989	28.3331	24.2636	20.4107	30.6759	26.5865	9.61264	6.74781	5.43945	6.52596	7.22797	83.8614	2.38467	46.7411	72.0546	20.909	72.0546	3.92857	55.5855	0	55.5855	5.16667	1	0.833333	87.5	12.5	0	0	0
J1798_P23	Baseline	0.0141383	30.4963	43.1325	11.0843	88.9157	34.7826	7.22892	1.08696	18.75	43.75	0	37.5	37.5	81.25	0	0	0	0	0	0	31.25	50	14.2857	41.6667	23.3333	1.66667	3.33333	1.66667	43.3333	1.66667	55	0	38.4615	0	12.1212	0	3.84615	0	0	0	16.6667	16.6667	0	0	0	0	0	0
J1798_P19	Baseline	0.671213	14.6792	12.9226	30.6701	69.3299	48.7117	16.9485	5.41406	14.6573	2.74551	0	82.5972	82.5972	85.3427	2.41252	0	2.76387	10.4377	2.34246	2.34246	11.4646	25.8739	6.73401	9.9724	5.90267	7.91071	4.0311	0.3996	13.7147	1.79333	78.3746	6.11738	10.3651	20.8333	4.55259	20.8333	0.564972	8.33333	0.164204	8.33333	4.04762	0	0	71.986	28.014	0.157978	0.220751	0
J1798_P19	C1D1	0.0902527	7.61752	8.924	30.5928	69.4072	63.4054	11.2548	7.29087	8.24836	4.33786	0.478549	86.9352	87.4138	91.7516	6.07537	2.90819	6.37562	9.59236	6.35033	6.01329	7.37443	12.7235	0.980392	7.25286	7.839	9.30699	5.98303	4.07016	15.124	6.52383	75.5691	2.78316	9.07384	68.3712	2.20141	68.3712	3.58796	62.1212	0	62.1212	0.78125	0.78125	0	56.1954	43.8046	0	0	0
J1798_P42	Baseline	1.0084	4.93706	6.0839	40.848	59.152	66.8465	13.5749	5.17241	8.04083	7.43922	2.13675	82.3832	84.52	91.9592	4.70085	0	5.2381	0	6.04396	4.06977	6.56377	16.6667	0	5.88614	7.27058	6.14035	8.31646	1.75439	20.9852	3.50877	72.8745	2.63158	2.5	25	5.20833	25	0	25	0	25	0	0	0	71.4286	28.5714	7.14286	8.33333	0
J1798_P42	C1D1	0	10.3618	11.1695	24.3101	75.6899	71.8919	6.83311	1.08108	2.25564	11.2782	0	86.4662	86.4662	97.7444	0	0	0	0	0	0	12.0301	33.3333	26.6667	9.56522	9.61538	3.84615	3.84615	1.92308	5.76923	1.92308	90.3846	1.92308	0	100	8.51064	100	0	100	0	100	0	0	0	75	25	0	0	0
J1798_P8	Baseline	0.0329009	48.391	29.4793	6.20602	93.794	56.1444	2.98226	9.83642	8.45295	7.57576	0.350877	83.6204	83.9713	91.547	6.65072	0	7.35887	14.8148	7.00205	7.02595	14.992	9.52381	16.6667	14.3907	19.7635	14.2367	0.250627	0	3.15444	1.25313	82.6088	12.9836	4.16667	6.66667	19.1643	6.66667	0	0	0	0	0	0	0	42.1717	57.8283	0	0	0
J1798_P8	C1D1	0.0675436	46.1919	25.8925	13.6519	86.3481	53.0152	7.83737	11.467	9.23341	7.04861	2.14286	81.5751	83.718	90.7666	8.78202	0	9.48413	5	9.44737	9.77656	8.12951	16.6667	0	8.32016	21.8075	9.97528	7.62231	5.34274	14.8003	7.36717	75.2244	2.60811	38.3333	12.1212	7.50086	12.1212	11.6667	10.6061	0	10.6061	30.1587	4.16667	0	57.7381	25.5952	2.38095	3.33333	0
J1798_P5	Baseline	2.6001	11.6283	37.6105	27.8369	72.1631	54.3212	9.18376	19.4234	27.3109	4.12204	0.062078	68.505	68.567	72.6891	5.33955	10.7955	5.21644	14.7059	4.89566	4.88458	27.4985	19.2688	14.5425	28.4019	33.4778	26.8725	23.6302	16.8211	2.99694	14.5252	70.1305	12.3473	30.7018	48.9744	23.0806	48.9744	25	44.359	2.84665	44.359	1.36207	28.2851	0	72.9145	27.0855	0.354619	0.185185	0.416667
J1798_P5	C1D1	0	10.619	33.2778	14.1614	85.8386	44.1121	9.47205	1.16334	9.31677	3.60248	0	87.0807	87.0807	90.6832	0	0	0	0	0	0	27.2671	35	25	28.1609	25.9263	2.55869	6.18122	3.19149	36.4178	1.06383	61.0235	1.49486	25.8333	0	26.3547	0	6.25	0	1.72414	0	0	0	1.38889	0	50	0	0	0
J1798_P1	Baseline	7.4777	8.04837	21.21	35.2081	64.7919	52.853	12.6091	6.49024	13.4221	11.5671	4.01186	70.9989	75.0108	86.5779	2.97907	3.84615	3.25578	3.88889	2.55849	2.42222	11.0932	19.1403	2.22222	9.32781	16.5397	7.45241	0.362319	0.362319	20.3331	3.16008	72.2145	4.29233	27.5026	31.25	16.8604	31.25	2.77778	0	0	0	2.60135	6.08108	1.875	70.8333	29.1667	9.375	9.375	9.375
J1798_P1	C1D1	0.246811	7.02416	21.1723	32.9123	67.0877	53.6517	15.9071	1.53354	7.85714	10.5556	3.33333	78.254	81.5873	92.1429	0	0	0	0	0	0	19.2593	7.24638	44.898	18.2011	24.5429	3.18309	1.14591	0.96766	15.4775	2.57194	81.3394	0.611154	29.5726	66.6667	20.7971	66.6667	2.22222	8.33333	0	8.33333	0	0	0	42.0343	57.9657	3.92157	4.7619	0
J1798_P27	Baseline	0.0077688	24.2071	24.3078	10.8806	89.1194	67.5809	3.6727	5.96523	9.27393	3.46535	0.495049	86.7657	87.2607	90.7261	1.11111	0	1.19048	0	1.19048	1.19048	15.8196	25	7.14286	15.0407	21.6374	15.8382	15.3021	10.2827	4.48343	12.6706	79.6784	3.16764	25	75	14.3625	75	25	75	0	75	14.2857	14.2857	26.4286	45.2381	54.7619	3.57143	6.25	0
J1798_P27	C1D1	0.189332	16.2639	22.7683	13.7453	86.2547	35.6061	8.261	7.76515	0	5.55556	0	61.1111	61.1111	66.6667	0	0	0	0	0	0	17.8571	0	16.6667	16.1905	27.6389	8.47222	6.38889	2.22222	13.1944	4.16667	78.3333	4.30556	53.3333	0	23.1481	0	6.66667	0	0	0	12.8205	10.2564	0	26.1905	7.14286	0	0	0
J1798_P9	Baseline	5.24213	44.3981	21.4724	29.3716	70.6284	29.6173	21.4251	30.1531	2.43902	2.45098	0.490196	94.6198	95.11	97.561	6.16332	0	6.42911	10	5.96418	5.96955	12.0218	18.75	0	11.6772	34.4736	35.7923	0.785912	0.0612745	2.59751	0.0612745	61.6102	35.731	57.1429	50	27.2685	50	0	50	0	50	0.649351	6.49351	0	41.8605	8.13953	3.48837	4.16667	0
J1798_P40	Baseline	0.0615132	10.1948	8.16338	19.8149	80.1851	46.8961	9.68209	6.60895	2.43902	1.21951	0	96.3415	96.3415	97.561	2.43902	0	2.5641	0	2.63158	2.63158	14.8559	0	0	14.9522	16.1371	10.3679	18.311	6.52174	4.09699	8.44482	85.5351	1.92308	0	50	10.8696	50	0	50	0	50	0	21.4286	0	0	0	0	0	0
J1798_P30	Baseline	0.110092	16.1405	40.3128	19.6917	80.3083	69.3231	6.76484	8.50458	24.1616	1.09882	1.43148	73.3081	74.7396	75.8384	1.60449	0.675676	1.55077	8.33333	1.33035	1.36385	19.9689	30.039	2.77778	18.4097	41.5859	28.3164	27.4154	23.6976	7.10943	23.2695	64.5742	5.04689	17.2619	71.6216	33.1135	71.6216	0	70.4311	3.125	70.4311	0	0	0	50	0	0	0	0
J1798_P24	Baseline	0	40.9913	22.3568	29.4826	70.5174	51.4944	13.0246	0.166667	7.05728	0.561798	0	75.7143	75.7143	76.276	0.187266	0	0.241546	0	0.252525	0.252525	35.33	0	5.55556	36.6888	24.9278	0	6.60173	0	18.1818	0	81.8182	0	25	0	22.6768	0	0	0	0	0	0	0	0	16.6667	0	0	0	0
J1798_P24	C1D1	0	32.6867	12.3636	33.3952	66.6048	68.885	10.089	0.595238	23.8886	0.833333	0	75.278	75.278	76.1114	0.943396	0	1	0	1	1	14.3471	8.33333	0	19.7692	21.1846	0	10.2941	4.41176	4.41176	0	95.5882	0	16.6667	0	20.4493	0	8.33333	0	3.57143	0	0	0	0	0	50	25	0	25
J1798_P34	Baseline	0	14.5904	22.7629	27.362	72.638	47.4074	13.4221	1.38889	8.33333	8.75	0	82.9167	82.9167	91.6667	0	0	0	0	0	0	17.0833	0	0	23.4848	45.8333	4.16667	4.16667	4.16667	4.16667	0	91.6667	4.16667	33.3333	0	43.0556	0	0	0	0	0	0	4.7619	0	0	0	0	0	0
J1798_P34	C1D1	0.838617	23.2697	17.9927	15.5791	84.4209	49.7724	7.82271	6.00097	39.0576	4.4335	0.431034	56.0779	56.5089	60.9424	8.37912	8.33333	7.5	0	9.58333	9.58333	22.1999	23.5552	6.25	20.5702	17.1813	4.81971	0.265957	0	11.263	0.132979	83.9173	4.68673	16.6667	25	16.0557	25	0	0	0	0	0	6.25	2.5	3.40909	21.5909	0	0	0
J1798_P3	Baseline	0	27.6243	89.8773	1.33854	98.6615	45.8333	0.725042	2.08333	0	0	0	100	100	100	4.54545	0	4.54545	0	4.54545	4.54545	22.7273	0	0	22.7273	23.0769	0	0	0	0	0	100	0	0	0	23.0769	0	0	0	0	0	0	0	0	0	0	0	0	0
J1798_P3	C1D1	0.104384	18.2657	25.035	28.5953	71.4047	47.8508	16.3814	2.35906	3.77774	1.04439	0.522193	94.6557	95.1779	96.2223	3.51664	0	3.73016	6.25	3.6036	3.60656	16.8081	20	6.25	17.3874	8.65042	0.800712	2.75801	0.88968	6.24829	0.711744	92.951	0.088968	74.0741	43.75	3.23194	43.75	3.7037	37.5	0.190114	37.5	0	0	0	50	0	0	0	0
J1798_P18	Baseline	0.0550055	43.7685	20.6313	28.5992	71.4008	65.3072	9.92553	10.7669	9.14591	14.6663	2.45733	73.7305	76.1878	90.8541	7.81705	1.51515	8.44561	19.9369	5.63732	5.7805	17.0857	18.981	16.9607	17.0834	27.2581	15.9999	0.826446	0.275482	10.2601	1.117	73.7401	14.8829	40.7143	33.3333	23.7268	33.3333	6.66667	0	0	0	5.55556	5.55556	0	59.4736	40.5264	0.246914	0.297619	0
J1798_P18	C1D1	0.566552	22.0566	17.0247	40.2765	59.7235	58.8647	18.3098	2.2538	6.82605	9.1372	2.16232	81.8744	84.0367	93.174	2.81172	0.396825	2.92801	19.2709	1.79362	2.07326	10.27	8.56596	13.4731	9.1314	11.9198	0.656335	9.34839	5.87462	11.2025	0.281909	88.1411	0.374426	25.7402	0	6.04202	0	12.8352	0	0.21224	0	0.877193	4.38596	13.749	32.5284	34.1383	6.77083	7.69231	6.14035
J1798_P38	Baseline	1.00176	41.664	24.1377	42.8564	57.1436	47.8974	24.1393	5.0273	15.3744	4.37089	1.86495	78.3898	80.2547	84.6256	1.14444	3.1746	0.868929	4.28571	0.576642	0.587838	20.7048	27.6889	28.7291	18.7886	26.8088	6.97036	1.41975	0.859951	9.83064	1.77303	83.199	5.19733	42.0505	25	24.185	25	0	7.14286	0.127509	7.14286	0	0	1.46104	54.4421	45.5579	5.72316	3.80952	6.84051
J1798_P38	C1D1	0.346129	29.036	12.3854	24.4306	75.5694	54.2932	12.9339	15.7633	12.083	6.00361	3.59815	78.3152	81.9133	87.917	19.5168	2.38095	21.0114	7.80423	20.9168	21.4979	11.2058	29.1667	21.5608	7.50285	21.4899	18.4896	2.49288	2.17236	13.5676	2.10287	67.9428	16.3868	14.6296	8.33333	15.1272	8.33333	0	4.16667	0	4.16667	2.08333	5.20833	12.3016	32.8307	33.836	10.2513	14.4444	6.01852
J1798_P33	Baseline	4.25632	40.244	38.2445	44.5433	55.4567	51.2858	23.4743	21.7227	3.41322	4.01837	25.995	66.5734	92.5684	96.5868	16.0065	5	16.1098	34.375	15.6154	7.29604	33.6515	41.3889	18.2566	33.0435	37.7426	37.3043	4.10215	1.83846	24.7838	17.0662	37.9119	20.2381	42.7083	37.8788	8.85854	37.8788	1.38889	2.27273	0	2.27273	28.3333	2.63158	8.16953	43.2796	31.7204	8.30232	10.2473	5.55556
J1798_P33	C1D1	0.513379	29.2778	20.6234	35.6948	64.3052	35.5715	23.0786	8.82391	15.3262	4.95448	5.29605	74.4232	79.7193	84.6738	1.28488	1.81818	1.28342	0	1.39254	1.52348	15.5009	28.0923	4.54545	12.7569	24.1578	11.7783	5.50237	1.57156	9.42448	0.494841	78.7972	11.2835	43.4848	15.1515	17.8545	15.1515	12.7273	0	0.796295	0	0	18.1818	2.58467	53.2468	10.3896	0	0	0
J1798_P33	C2D1	1.47946	16.3062	30.75	28.9567	71.0433	41.5481	16.8852	29.5735	24.5822	9.07637	1.33333	65.0081	66.3414	75.4178	22.2866	16.6667	25.7576	11.1111	35.4614	35.4845	37.8643	41.1905	0	26.173	43.9717	34.19	1.78129	0.343643	9.52132	3.14654	56.2887	31.0434	65.8824	50	43.5593	50	0	16.6667	0.215054	16.6667	33.3333	16.6667	2.38095	12.1212	21.2121	3.0303	0	4.7619
J1798_P44	Baseline	5.49419	11.2197	12.4946	31.1943	68.8057	62.8799	11.4447	10.905	12.5698	3.48644	1.23208	82.7117	83.9438	87.4302	8.32116	7.9178	8.49401	16.8831	7.99168	7.92483	9.88715	17.4368	13.0351	7.98092	10.4401	15.0655	5.58326	1.93332	5.18001	4.6538	79.7545	10.4117	26.3471	47.2727	7.24434	47.2727	15.0376	36.2338	0	36.2338	5.95238	4.1342	7.71594	34.5374	51.1769	8.69666	1.94805	14.9351
J1798_P44	C1D1	3.97662	14.3304	20.5983	49.0361	50.9639	60.5274	21.1499	8.09935	13.2168	5.2623	1.19076	80.3301	81.5209	86.7832	4.01691	4.93262	4.10651	15.9502	3.22892	3.14528	16.6632	24.8112	13.0181	15.1058	13.2658	13.2316	1.71001	0.952438	6.52738	3.55156	80.241	9.68003	15.1282	24.7619	11.7097	24.7619	3.33333	11.4286	0.144927	11.4286	1.60534	3.62554	0	83.7607	16.2393	0	0	0
J1798_P44	C2D1	5.48862	52.6624	31.3837	46.6775	53.3225	57.4662	19.4316	9.43824	5.50075	7.74435	0.218712	86.5362	86.7549	94.4992	10.9622	5.81902	11.0999	32.5954	9.15841	9.11095	25.7051	17.6512	28.7095	25.7919	32.2355	8.88333	1.18548	0.404838	14.2302	1.5871	76.8865	7.29624	41.1094	55.2041	27.7904	55.2041	1.69945	4.08163	0.136054	4.08163	13.3382	14.2716	16.9254	62.891	37.109	12.776	16.587	7.6479
J1798_P6	Baseline	0.506258	7.37764	14.3298	20.8162	79.1838	57.5794	7.34606	11.0119	13.0952	8.53175	0	78.373	78.373	86.9048	4.16667	0	5.55556	0	5.88235	5.88235	21.0317	5.55556	11.1111	22.7669	24.6753	16.0606	12.1212	9.09091	15.5844	3.0303	68.355	13.0303	50	33.3333	11.4286	33.3333	33.3333	33.3333	0	33.3333	11.4286	20	16.6667	0	33.3333	0	0	0
J1798_P6	C1D1	0	8.16365	2.70311	10.3227	89.6773	69.6595	3.64538	17.2719	20.0836	4.16667	4.46165	71.2881	75.7498	79.9164	11.4061	0	13.6957	0	13.6957	13.6996	1.47493	3.1746	0	1.08696	11.1111	40.9206	3.71429	0.444444	2.22222	4.7619	56.8571	36.1587	13.3333	0	11.1111	0	0	0	0.483092	0	0	0	0	74.4444	25.5556	0	0	0
J1798_P14	Baseline	0.226467	8.54055	22.3034	10.4307	89.5693	66.4694	3.74748	2.85653	9.46643	4.16874	0.266068	86.0988	86.3648	90.5336	1.61674	0	1.71649	4.44444	1.47146	1.47525	12.9717	8.96825	8.47222	13.2477	17.3926	6.30718	20.8529	11.8413	5.48564	5.42539	88.2072	0.881783	51.1111	80	8.41653	80	37.7778	70	3.8251	70	5.64516	3.33333	0	30	10	2.5	0	5
J1798_P14	C1D1	0.986977	17.8367	11.837	20.9157	79.0843	67.2688	5.95217	2.66447	25.4099	8.34886	8.41667	57.8245	66.2412	74.5901	1.91667	4.16667	0.274725	0	0.352113	0.390625	4.13095	7.22222	16.25	2.94303	7.65224	4.00641	14.2628	6.08974	13.3013	2.08333	82.6923	1.92308	23.2143	25	2.11806	25	23.2143	25	0.555556	25	27.0833	33.3333	8.33333	43.75	6.25	6.25	8.33333	0
J1798_P26	Baseline	0.286337	5.44111	32.3694	23.9969	76.0031	64.1856	8.04797	3.61478	8.32877	8.4147	3.72567	79.5309	83.2565	91.6712	3.95877	3.33333	4.00602	14.0351	1.91595	2.08145	24.0503	14.7126	20.7691	24.0419	12.42	2.69532	0.490196	0	2.55329	0.606061	94.7514	2.08926	8.33333	33.3333	11.1163	33.3333	0	0	0	0	0	2.08333	0.512821	60.4794	39.5206	4.7619	11.1111	0
J1798_P26	C1D1	1.28127	8.45922	20.9445	20.7192	79.2808	56.4559	9.42947	9.60895	9.70242	4.7578	0.999619	84.5402	85.5398	90.2976	2.48883	1.81818	2.48585	0	2.62522	2.65869	11.2834	5.29644	10.6667	11.4	13.6293	16.5779	1.55883	1.29567	2.99593	3.41566	80.4262	13.1622	29.0476	53.3333	7.45576	53.3333	2.85714	12.8571	1.02564	12.8571	11.2308	24.4615	12.0202	52.4762	27.5238	5	2.72727	7.27273
J1798_P15	Baseline	1.03568	12.0408	31.8325	43.0085	56.9915	64.6935	15.209	7.49042	6.95853	11.1751	0.16129	81.7051	81.8664	93.0415	4.86175	50	1.38408	0	1.51515	1.52091	10.3456	11.9048	2	11.3636	14.7013	12.5786	16.9025	8.56918	2.83019	12.5786	84.5912	0	12.5	97.2222	1.92308	97.2222	0	52.7778	0	52.7778	16.6667	38.0952	0	16.6667	33.3333	27.7778	0	41.6667
J1798_P15	C1D1	0.90488	12.3561	13.4632	47.2435	52.7565	78.8468	9.88719	4.10959	6.94444	12.037	2.31481	78.7037	81.0185	93.0556	2.77778	0	2.77778	0	3.19149	2.17391	4.16667	0	7.14286	3.97951	48.8722	7.89474	5.26316	2.63158	35.7143	0	56.391	7.89474	30	0	59.375	0	0	0	3.125	0	0	0	0	0	100	0	0	0
J1798_P15	C2D1	4.41657	11.3476	8.63297	34.8316	65.1684	81.5177	6.38017	6.58353	6.82114	7.12353	1.27288	84.7824	86.0553	93.1789	5.13015	3.18182	5.2382	9.84127	4.79161	4.25001	13.3728	14.0152	10.2646	13.4713	19.3759	13.3273	4.51475	2.90185	6.52743	7.40281	80.1453	5.9245	19.8068	54.6296	9.81888	54.6296	1.44928	18.5185	0	18.5185	1.38889	5.20833	2.5641	90.9685	9.03149	5.05051	5.71429	0
J1798_P12	Baseline	0.316892	12.3852	8.33255	29.5437	70.4563	72.8309	8.52312	7.96852	6.18477	6.5705	0.665573	86.5791	87.2447	93.8152	8.02069	11.7299	7.7064	12.3306	7.36696	7.343	6.47935	7.32315	5.29351	6.69727	4.6053	7.87692	0.584354	0.536622	3.07945	2.36023	89.0436	5.51669	22	43.3333	3.15981	43.3333	20	6.66667	0.0487805	6.66667	10.4717	10.4717	7.69106	65.9752	34.0248	5.55805	4.45098	6.66667
J1798_P21	Baseline	1.70287	29.4448	5.32491	24.6466	75.3534	59.5144	9.57242	1.93659	8.97001	7.34266	2.41519	81.2721	83.6873	91.03	1.93067	2.22222	1.74325	0.8	1.70815	1.74951	8.74392	21.2103	3.65	8.45538	9.27384	1.4441	0.981072	0.3125	9.6903	0	88.8656	1.4441	17.6077	0	5.13411	0	1.05263	0	0	0	0	2	19.5752	52.4762	47.5238	6.85714	12.1212	1.53846
J1798_P21	C1D1	1.74579	19.944	6.24437	38.739	61.261	63.0711	16.6796	7.00274	5.36939	6.61811	1.87192	86.1406	88.0125	94.6306	5.47717	4.54545	5.41499	0	5.87329	4.83165	11.2378	36.7972	3.78571	10.7187	4.23548	11.7277	0.539235	0.274892	12.403	6.70402	75.8692	5.02371	14.8008	16.6667	2.92239	16.6667	2.5	0	0.128866	0	14.7035	38.8622	6.48459	38.7108	61.2892	0.925926	2.27273	0
J1798_P25	Baseline	4.54762	25.4643	26.958	40.1955	59.8045	64.4748	14.6724	4.78686	13.7191	6.47444	0.691404	79.1151	79.8065	86.2809	1.90333	2.77375	1.79922	0	1.97702	1.98281	15.455	28.5677	8.05153	13.5712	17.4706	10.8311	0.0428449	0	13.4871	3.47954	75.6818	7.35152	46.8658	63.8889	11.3685	63.8889	0	0	0	0	3.92157	21.1173	7.19697	62.7451	37.2549	11.6667	8.88889	14.4444
J1798_P25	C1D1	0.906149	29.5146	9.01857	68.7003	31.2997	81.6602	12.5995	0.19305	3.07329	6.85579	0.236407	89.8345	90.0709	96.9267	0.236407	0	0.243902	0	0.262467	0.263158	13.4752	30.7692	13.7931	12.8609	3.15789	0	1.05263	0	5.26316	0	94.7368	0	0	0	3.33333	0	0	0	0	0	0	0	0	33.3333	66.6667	0	0	0
J1798_P25	C2D1	1.43364	36.0145	20.7472	46.7571	53.2429	70.1014	13.967	3.5867	6.25512	10.4921	0.737459	82.5153	83.2527	93.7449	2.7074	3.88393	2.64009	4.73242	1.93384	1.95478	21.336	24.3687	26.3993	21.1944	29.2234	5.68794	2.45873	1.16751	4.08777	0.342784	90.2243	5.34515	56.5357	50	25.7685	50	13.4167	12.5	0.560955	12.5	5.04261	11.7962	17.1082	33.8419	66.1581	18.203	12.6894	22.1763
[truncated: 11 more columns]

## Sheet: EDF2,SD5_mIHC_ratio
patientID	timepoint	CD3/macrophage	CD8/macrophages	CD8/CD4	CD8/Treg	CD163-/CD163+ macrophagee	Mature/Immature DC	RECIST
J1798_P28	Baseline	31.3333	10.6667	2.22854	2.53813	0	0	R
J1798_P28	C1D1	17.513	5.96667	0.952218	10.7278	1.5	0.002331	R
J1798_P41	Baseline	96.3929	33.1158	0.637391	6.39851	0.0619048	0.00150376	NR
J1798_P41	C1D1	291.65	136.075	1.07517	6.20494	0.25	0	NR
J1798_P23	Baseline	0	0	1.875	10	0	0	NR
J1798_P19	Baseline	6.32844	3.57166	1.41244	35.2675	0.389233	0.0445833	NR
J1798_P19	C1D1	11.0458	4.08446	0.57798	7.18125	1.40332	0.00763482	NR
J1798_P42	Baseline	23.5	7.78571	0.496017	6.70833	0.458333	0.00892857	NR
J1798_P42	C1D1	23.125	6.5	0.390977	17.3333	0.333333	0	NR
J1798_P8	Baseline	27.6061	12.5859	0.852951	25.5476	2.27778	0.0147059	NR
J1798_P8	C1D1	43.3214	18.8214	1.20257	11.125	0.733333	0	NR
J1798_P5	Baseline	12.0621	3.44289	1.8881	13.5375	0.467861	0.00276657	NR
J1798_P5	C1D1	81	58	1.59658	31.35	0	0	NR
J1798_P1	Baseline	11.0885	4.125	12.3351	2.73009	0.511905	0.358173	NR
J1798_P1	C1D1	6.69077	3.22508	0.984392	17.2101	0.5	0.113883	NR
J1798_P27	Baseline	10.9643	3.60714	0.488119	6.08333	1.375	0.00170648	NR
J1798_P27	C1D1	0.380952	0.380952	0.825397	0	0.0909091	0	NR
J1798_P9	Baseline	2.7907	1.60465	3.16428	51	0.0972222	0	NR
J1798_P40	Baseline	0	0	1.46231	5.75	0	0.515625	NR
J1798_P30	Baseline	294	110.25	0.453814	5.64736	0	0.000656168	NR
J1798_P24	Baseline	3.33333	1.16667	0.826867	2.09167	0	0	NR
J1798_P24	C1D1	10.4722	2.22222	0.46911	7.21795	0	0.0723982	NR
J1798_P34	Baseline	0	0	1.76667	0.666667	0	0	NR
J1798_P34	C1D1	3.45455	2.13636	2.37083	6.72523	1.58333	1.44234	NR
J1798_P3	Baseline	0	0	1.18182	0	0	0.25	NR
J1798_P3	C1D1	14.5	6.5	1.13993	62.7	0	0.0974576	NR
J1798_P18	Baseline	6.37792	2.32043	0.539702	6.02789	0.829163	0.109273	R
J1798_P18	C1D1	129.353	54.0833	0.786231	13.3563	0.382479	0.798143	R
J1798_P38	Baseline	143.212	91.2861	1.68756	39.8431	1.36508	0.109163	R
J1798_P38	C1D1	5.61323	1.66733	1.33436	4.8631	1.12778	0.613553	R
J1798_P33	Baseline	52.6602	26.265	1.36263	11.3847	0.567857	0.137784	NR
J1798_P33	C1D1	25.881	14.881	2.69205	14.6233	0.0166667	0.184091	NR
J1798_P33	C2D1	0.636364	0.424242	1.56176	11.3952	0.583333	0	NR
J1798_P44	Baseline	25.3735	8.13342	0.64216	4.33858	1.00184	0.0469869	NR
J1798_P44	C1D1	345.754	114.111	0.737729	7.27858	0.227273	0.121502	NR
J1798_P44	C2D1	51.0629	18.3539	0.962708	28.6349	0.858468	0.106287	NR
J1798_P6	Baseline	11.6667	3.66667	0.875	1.77778	0	0.0714286	NR
J1798_P6	C1D1	32.7944	12.9944	0.471239	2.30159	0.437037	1.1175	NR
J1798_P14	Baseline	12.615	4.63	0.53156	8.65455	0.2	0.0753522	NR
J1798_P14	C1D1	10.5	3.8125	0.52472	2.62778	0.0833333	0.0737998	NR
J1798_P26	Baseline	30.7392	9.53643	0.584731	7.71724	0.742284	0	NR
J1798_P26	C1D1	31.064	12.809	0.840522	14.9465	0.671875	0.0284403	NR
J1798_P15	Baseline	29	11.7778	0.556221	8.04762	1	0.107143	NR
J1798_P15	C1D1	39.75	8.25	0.273148	0.7	0	0.144444	NR
J1798_P15	C2D1	10.9962	2.05355	0.228298	8.10303	0.103373	0.0944283	NR
J1798_P12	Baseline	41.3878	15.0243	0.403979	7.3668	0.790294	0.0592204	NR
J1798_P21	Baseline	48.039	20.1762	0.715299	12.9792	1.12485	0.0433097	NR
J1798_P21	C1D1	30.6941	11.1795	0.691795	12.8372	0.976136	0.047239	NR
J1798_P25	Baseline	45.7261	16.7216	0.562569	4.1129	0.711111	0.458683	NR
J1798_P25	C1D1	57.5556	10.5556	0.224586	7.30769	2	0.671875	NR
J1798_P25	C2D1	315.442	103.94	0.431167	7.64943	0.961185	0.289556	NR

## Sheet: SF3,SD16_B_vs_C1D1
gene	baseMean	log2FoldChange	lfcSE	pvalue	padj
A1BG	4097.92	-0.0014598	0.0346681	0.410269	0.999997
A1BG-AS1	13.1606	0.00268994	0.0338379	0.436208	0.999997
A1CF	1655.72	-0.00274719	0.0350258	0.214439	0.999997
A2M	13754.2	-0.00366573	0.0348472	0.193271	0.999997
A2M-AS1	14.9376	-0.00874708	0.0387533	0.0292704	0.999997
A2ML1	611.726	0.00290707	0.0345747	0.270522	0.999997
A2MP1	0.272983	-5.04982e-05	0.0350569	0.902934	0.999997
A3GALT2	0.185942	1.18127e-05	0.0350561	0.977242	0.999997
A4GALT	231.66	0.010613	0.0357904	0.0437248	0.999997
A4GNT	8.92896	-5.90885e-05	0.0350448	0.896765	0.999997
AAAS	231.497	-0.0104281	0.0319888	0.278059	0.999997
AACS	333.386	0.00848555	0.0335886	0.149546	0.999997
AACSP1	0.676254	-0.000218532	0.0350342	0.67966	0.999997
AADAC	851.506	-0.00260341	0.0351252	0.206817	0.999997
AADACL2	1.81434	-3.95516e-06	0.0350554	0.992421	0.999997
AADACL2-AS1	0.301903	-4.36603e-05	0.0350567	0.916076	0.999997
AADACL3	0.189053	-4.30401e-05	0.0350568	0.91718	0.999997
AADACP1	42.8331	-0.00175922	0.0341328	0.498289	0.999997
AADAT	87.697	-0.00609313	0.0355259	0.0918257	0.999997
AAED1	86.0877	-0.00908344	0.0337027	0.125968	0.999997
AAGAB	467.536	0.00185815	0.0326258	0.792989	0.999997
AAK1	771.952	0.00186335	0.0301797	0.879232	0.999997
AAMDC	53.5586	-0.00810342	0.033396	0.181653	0.999997
AAMP	867.574	-0.000588908	0.0324862	0.937309	0.999997
AANAT	0.0629814	-5.19613e-05	0.0350572	0.899989	0.999997
AAR2	349.504	0.00356402	0.0316295	0.715927	0.999997
AARD	0.80366	-0.00027117	0.0349534	0.714008	0.999997
AARS	1282.51	0.0175851	0.0323112	0.0855678	0.999997
AARS2	275.396	0.00795801	0.0325127	0.323471	0.999997
AARSD1	124.792	-0.0101795	0.0324184	0.238889	0.999997
AASDH	152.161	-0.00542814	0.0324392	0.493423	0.999997
AASDHPPT	483.897	-0.00588382	0.031745	0.54306	0.999997
AASS	329.704	-0.0036471	0.034615	0.219452	0.999997
AATBC	12.1897	0.000575616	0.0335714	0.871936	0.999997
AATF	355.133	0.00412435	0.0325707	0.578083	0.999997
AATK	111.869	0.0049862	0.0337256	0.267472	0.999997
AATK-AS1	0.0275476	-1.88281e-05	0.0350565	0.963659	0.999997
ABALON	6.10299	0.00477822	0.0362986	0.0829311	0.999997
ABAT	1792.52	-0.00169327	0.0342512	0.480217	0.999997
ABCA1	2334.61	-0.00650516	0.0347305	0.116659	0.999997
ABCA10	63.5965	-0.00442906	0.0340783	0.244851	0.999997
ABCA11P	57.8607	0.00364384	0.0321553	0.669903	0.999997
ABCA12	254.1	0.00195554	0.0335571	0.613073	0.999997
ABCA13	162.574	0.000337629	0.0333805	0.936299	0.999997
ABCA17P	2.04915	0.000762404	0.0344513	0.658645	0.999997
ABCA2	881.513	-0.00660371	0.0337251	0.192722	0.999997
ABCA3	198.881	0.00491124	0.0329325	0.443092	0.999997
ABCA4	8.53067	-0.00325328	0.0341252	0.317809	0.999997
ABCA5	364.355	-0.00423043	0.033721	0.317471	0.999997
ABCA6	770.065	-0.00207952	0.0346493	0.330285	0.999997
ABCA7	345.753	0.00933436	0.0340867	0.0978409	0.999997
ABCA8	305.076	-0.00254968	0.0345234	0.308407	0.999997
ABCA9	117.104	-0.00323485	0.03466	0.236707	0.999997
ABCA9-AS1	0.463086	-4.43751e-05	0.0350565	0.914849	0.999997
ABCB1	288.671	-0.00383335	0.0364249	0.0821797	0.999997
ABCB10	368.669	-0.023611	0.0322251	0.0405189	0.999997
ABCB11	511.011	-0.00280673	0.0357579	0.124797	0.999997
ABCB4	871.608	-0.0017497	0.0346603	0.367794	0.999997
ABCB5	2.94153	-0.000166501	0.0347327	0.882227	0.999997
ABCB6	312.498	-0.00963174	0.0339234	0.101669	0.999997
ABCB7	249.165	-0.00783106	0.0330311	0.245176	0.999997
ABCB8	276.82	-0.00674974	0.0323988	0.409637	0.999997
ABCB9	75.5643	0.0186242	0.0558274	0.0032366	0.999997
ABCC1	864.09	0.00764897	0.0337153	0.15987	0.999997
ABCC10	294.263	0.00560023	0.03297	0.382721	0.999997
ABCC11	14.3342	-0.00483107	0.0373355	0.054831	0.999997
ABCC12	0.267006	-8.50936e-05	0.0350584	0.837307	0.999997
ABCC13	2.57205	-0.000943201	0.034795	0.477937	0.999997
ABCC2	721.877	-0.00438128	0.0352115	0.139794	0.999997
ABCC3	1894.69	0.00311786	0.0327272	0.648204	0.999997
ABCC4	245.424	0.0101762	0.0332033	0.145787	0.999997
ABCC5	394.457	0.00307795	0.0323204	0.702823	0.999997
ABCC5-AS1	0.124056	2.22638e-05	0.0350564	0.957087	0.999997
ABCC6	531.011	-0.00410041	0.035762	0.11321	0.999997
ABCC6P1	87.2692	-0.00413726	0.0368039	0.0679908	0.999997
ABCC6P2	10.5764	-0.00415597	0.0358609	0.107284	0.999997
ABCC8	3.10935	0.000485926	0.0345552	0.742456	0.999997
ABCC9	555.981	-0.00319218	0.0346207	0.244565	0.999997
ABCD1	220.431	0.00432751	0.0326919	0.540306	0.999997
ABCD2	10.38	-0.00130155	0.0337035	0.693802	0.999997
ABCD3	1025.9	-0.00778463	0.0342923	0.113887	0.999997
ABCD4	232.882	-0.0132379	0.0339218	0.0603018	0.999997
ABCE1	1184.38	-0.0031742	0.0327998	0.63053	0.999997
ABCF1	558.944	-0.00179707	0.0316728	0.85215	0.999997
ABCF2	521.145	0.00641374	0.0323248	0.441829	0.999997
ABCF3	392.975	-0.012492	0.032417	0.167824	0.999997
ABCG1	389.28	-0.00643239	0.0325804	0.400954	0.999997
ABCG2	153.41	-0.00759364	0.0390882	0.0303633	0.999997
ABCG4	2.23864	0.00276697	0.0356763	0.133434	0.999997
ABCG5	125.015	-0.00162067	0.0348108	0.344617	0.999997
ABCG8	260.171	-0.00269097	0.0356502	0.136336	0.999997
ABHD1	2.81197	0.00125333	0.0346386	0.459607	0.999997
ABHD10	330.145	-0.0121315	0.0337695	0.0760741	0.999997
ABHD11	231.92	0.00452722	0.0332788	0.393606	0.999997
ABHD11-AS1	21.4207	0.00306772	0.0336826	0.430833	0.999997
ABHD12	414.698	0.00629244	0.0319971	0.491006	0.999997
ABHD12B	3.73981	-6.22013e-05	0.0348869	0.940546	0.999997
ABHD13	370.176	0.00279371	0.0319786	0.755079	0.999997
ABHD14A	66.6882	-0.0182855	0.038825	0.0103655	0.999997
ABHD14A-ACY1	4.59022	-1.71657e-05	0.0350554	0.967157	0.999997
ABHD14B	472.802	-0.00675676	0.033235	0.259989	0.999997
ABHD15	277.442	-0.00749177	0.033268	0.221609	0.999997
ABHD16A	457.099	-0.0249131	0.0332789	0.0203968	0.999997
ABHD16B	0.314558	2.18308e-05	0.0350562	0.95798	0.999997
ABHD17A	435.82	-0.00248548	0.0328605	0.69455	0.999997
ABHD17B	248.866	-0.0149521	0.0324164	0.116784	0.999997
ABHD17C	757.674	0.00562702	0.0337769	0.226319	0.999997
ABHD2	9234.02	0.00486681	0.0325314	0.522225	0.999997
ABHD3	367.518	-0.0128908	0.0333743	0.0859512	0.999997
ABHD4	254.328	-0.00589642	0.0326287	0.428651	0.999997
ABHD5	326.013	-0.00525829	0.032983	0.4049	0.999997
ABHD6	199.437	-0.00272698	0.0337218	0.460508	0.999997
ABHD8	108.94	-0.000385476	0.033078	0.943108	0.999997
ABI1	816.736	0.000783614	0.0329286	0.895777	0.999997
ABI2	495.333	0.0145668	0.0330539	0.0829168	0.999997
ABI3	97.0588	-0.00801585	0.0347578	0.0894243	0.999997
ABI3BP	143.207	-0.00399284	0.0334363	0.400737	0.999997
ABL1	786.966	0.00355677	0.0319852	0.691866	0.999997
ABL2	908.974	0.0166414	0.0329881	0.064982	0.999997
ABLIM1	2028.86	0.00732901	0.0323367	0.383924	0.999997
ABLIM2	174.713	0.00451095	0.0328591	0.492233	0.999997
ABLIM3	580.346	-0.00100246	0.0333672	0.816566	0.999997
ABO	45.5911	0.00485315	0.0347689	0.156435	0.999997
ABR	1119.74	0.0135133	0.0341128	0.0530926	0.999997
ABRA	6.35596	0.000112987	0.0347825	0.912799	0.999997
ABRACL	356.231	-0.00377756	0.03272	0.585126	0.999997
ABT1	252.067	-0.00551099	0.0314835	0.588887	0.999997
ABTB1	147.092	-0.00136038	0.0332097	0.783317	0.999997
ABTB2	233.411	0.00884082	0.0334587	0.153177	0.999997
ACAA1	897.062	-0.00366988	0.034125	0.285574	0.999997
ACAA2	1728.59	-0.00241575	0.0338785	0.461117	0.999997
ACACA	1214.58	-0.000811048	0.0324259	0.915841	0.999997
ACACB	880.06	-0.00277756	0.0338695	0.418326	0.999997
ACAD10	283.035	-0.00742219	0.0334445	0.198742	0.999997
ACAD11	400.645	-0.00150931	0.0337421	0.643596	0.999997
ACAD8	189.409	-0.0078334	0.0332261	0.214417	0.999997
ACAD9	356.032	-0.0169765	0.0311667	0.152648	0.999997
ACADL	58.7019	-0.00170597	0.0345902	0.391985	0.999997
ACADM	750.306	-0.00481208	0.0346405	0.167681	0.999997
ACADS	596.184	-0.00465843	0.0345131	0.184393	0.999997
ACADSB	1585.4	-0.0037031	0.0349618	0.180577	0.999997
ACADVL	2462.14	-0.00752037	0.0337352	0.161597	0.999997
ACAN	62.9033	-0.00135318	0.0342468	0.549141	0.999997
ACAP1	53.8862	-0.00352974	0.0332915	0.482871	0.999997
ACAP2	1260.1	-0.00354799	0.032709	0.608754	0.999997
ACAP3	295.94	-0.00399346	0.0331181	0.480683	0.999997
ACAT1	1901	-0.0047116	0.0352476	0.129527	0.999997
ACAT2	593.088	-0.00879098	0.0352137	0.0671551	0.999997
ACBD3	1055.93	0.0149974	0.0323975	0.117294	0.999997
ACBD4	166.58	-0.00270446	0.0336081	0.492868	0.999997
ACBD5	759.547	-0.00930076	0.0332068	0.168186	0.999997
ACBD6	267.498	0.00771989	0.0331621	0.228778	0.999997
ACBD7	20.4599	0.0054586	0.0342321	0.180369	0.999997
ACCS	67.1907	-0.00256387	0.0331766	0.623332	0.999997
ACCSL	0.0275059	2.91501e-05	0.0350566	0.943766	0.999997
ACD	104.018	0.00558202	0.0330313	0.370809	0.999997
ACE	275.422	0.00227021	0.0332347	0.647879	0.999997
ACE2	99.703	-0.00175762	0.0339833	0.536257	0.999997
ACER1	1.22825	-1.92009e-05	0.0350339	0.968477	0.999997
ACER2	103.007	-0.00598335	0.0335431	0.244907	0.999997
ACER3	405.23	4.26496e-05	0.0326518	0.995104	0.999997
ACHE	101.405	-0.000533472	0.0334086	0.897232	0.999997
ACIN1	934.54	0.00447711	0.0305223	0.704994	0.999997
ACKR1	35.7695	-0.000897776	0.0339907	0.724534	0.999997
ACKR2	68.9862	-0.00183722	0.0339614	0.527894	0.999997
ACKR3	179.517	-0.00552778	0.033157	0.347048	0.999997
ACKR4	29.1422	0.00107897	0.0334898	0.782073	0.999997
ACLY	1626.65	-0.00395849	0.0317218	0.680385	0.999997
ACMSD	148.963	-0.00121445	0.0347706	0.422918	0.999997
ACO1	918.258	-0.0014304	0.0331744	0.778579	0.999997
ACO2	952.567	-0.0136427	0.0331157	0.0909156	0.999997
ACOT1	65.618	-0.00473641	0.0346722	0.16773	0.999997
ACOT11	178.556	0.0131693	0.036353	0.0275981	0.999997
ACOT12	165.635	-0.00143552	0.0349177	0.334882	0.999997
ACOT13	304.078	-0.0119409	0.0362727	0.0326728	0.999997
ACOT2	284.35	-0.00263396	0.0336438	0.492396	0.999997
ACOT4	69.886	-0.0054909	0.0335652	0.266759	0.999997
ACOT6	0.458392	3.9037e-05	0.0350563	0.92508	0.999997
ACOT7	207.576	-0.00202383	0.0327151	0.765796	0.999997
ACOT8	125.897	-0.00462211	0.0325713	0.535696	0.999997
ACOT9	313.694	0.0015023	0.0323883	0.847334	0.999997
ACOX1	2974.94	-0.00811001	0.0348665	0.0844258	0.999997
ACOX2	288.648	-0.00201942	0.0346647	0.333527	0.999997
ACOX3	207.156	-0.00946424	0.0331997	0.164422	0.999997
ACOXL	2.68852	0.00420969	0.0381434	0.0332087	0.999997
ACP1	738.041	-0.0190131	0.0335286	0.0355433	0.999997
ACP2	529.145	-0.00422018	0.0328756	0.514578	0.999997
ACP5	594.197	-0.000970602	0.0331333	0.852206	0.999997
ACP6	169.566	0.00242556	0.0323984	0.756113	0.999997
ACPP	72.9699	-0.00227279	0.0335356	0.570748	0.999997
ACPT	0.0371446	-2.82045e-05	0.0350566	0.945608	0.999997
ACR	0.561643	-3.07853e-05	0.0350562	0.940845	0.999997
ACRBP	15.3826	0.00332782	0.0336504	0.411302	0.999997
ACRC	18.1131	0.00740882	0.0336993	0.168608	0.999997
ACRV1	1.42816	2.51877e-05	0.0350561	0.95159	0.999997
ACSBG1	1.41457	-0.00045993	0.0349373	0.588851	0.999997
ACSBG2	0.301791	7.74121e-05	0.0350579	0.851931	0.999997
ACSF2	296.299	-0.00544156	0.0333636	0.308387	0.999997
ACSF3	235.691	-0.00039741	0.0316735	0.967055	0.999997
ACSL1	3975.75	-0.00139541	0.0339303	0.620042	0.999997
ACSL3	1369.9	-0.00547533	0.0316513	0.578231	0.999997
ACSL4	1420.13	-0.000916557	0.032908	0.879831	0.999997
ACSL5	2061.86	0.00431081	0.0328922	0.502939	0.999997
ACSL6	35.1149	-0.00428182	0.036062	0.0964032	0.999997
ACSM1	7.26748	0.00162457	0.0346352	0.392554	0.999997
ACSM2A	605.547	-0.000462093	0.0346215	0.735789	0.999997
ACSM2B	905.98	-0.00132319	0.0350272	0.306391	0.999997
ACSM3	229.937	-0.00126445	0.0337801	0.683823	0.999997
ACSM5	562.247	-0.000515826	0.0343936	0.766841	0.999997
ACSM6	0.077389	2.63722e-05	0.0350564	0.949167	0.999997
ACSS1	219.941	-0.000574849	0.0328642	0.926285	0.999997
ACSS2	779.464	-0.00517789	0.0334116	0.315352	0.999997
ACSS3	339.081	0.000221542	0.0339778	0.928223	0.999997
ACTA1	540.042	-0.00162702	0.0353414	0.180279	0.999997
ACTA2	2360.41	0.00432123	0.0336276	0.329823	0.999997
ACTA2-AS1	7.10364	-0.00190056	0.0343049	0.432648	0.999997
ACTB	31589.7	0.0104608	0.0327222	0.192113	0.999997
ACTBL2	18.9401	0.00155662	0.0339442	0.583788	0.999997
ACTC1	7.84482	0.00145026	0.0347462	0.388283	0.999997
ACTG1	21111.8	0.00460964	0.0325231	0.544333	0.999997
ACTG1P17	1.95195	0.00117056	0.0344604	0.533681	0.999997
ACTG1P20	21.0883	0.00359981	0.0333058	0.471917	0.999997
ACTG1P4	5.97083	-0.00152779	0.0338274	0.618802	0.999997
ACTG2	198.307	0.00884858	0.0481309	0.00729827	0.999997
ACTL10	27.8043	0.00574901	0.0348819	0.125317	0.999997
ACTL6A	524.47	0.00233844	0.0329452	0.697606	0.999997
ACTL6B	0.0185723	-1.74876e-05	0.0350564	0.966249	0.999997
ACTL7B	0.334974	-5.09382e-06	0.0350559	0.9902	0.999997
ACTL8	11.801	3.50326e-05	0.0349648	0.958103	0.999997
ACTN1	2687.16	0.00200536	0.0324888	0.789708	0.999997
ACTN1-AS1	0.537351	0.000235276	0.0349385	0.75681	0.999997
ACTN2	72.7753	-0.00127488	0.0344502	0.511559	0.999997
ACTN3	15.498	-0.00109216	0.0347767	0.447323	0.999997
ACTN4	5761.36	0.0109487	0.0340454	0.078186	0.999997
ACTR10	366.57	-0.0155125	0.0318613	0.143175	0.999997
ACTR1A	884.588	-0.0124536	0.0305789	0.308021	0.999997
ACTR1B	655.407	-0.00209933	0.031645	0.828843	0.999997
ACTR2	2512.18	-0.00779152	0.031362	0.46179	0.999997
ACTR3	2843.74	0.00244193	0.0327737	0.712387	0.999997
ACTR3B	52.9447	-0.0032619	0.0326763	0.641716	0.999997
ACTR3BP2	0.0426201	-1.78138e-05	0.0350564	0.965618	0.999997
ACTR3C	65.9206	-0.00045923	0.0332709	0.921309	0.999997
ACTR5	96.0625	0.00766085	0.0322832	0.372596	0.999997
ACTR6	180.254	-0.00877745	0.0335148	0.149214	0.999997
ACTR8	277.365	-0.00942601	0.0323423	0.278392	0.999997
ACTRT1	0.0275476	-1.88281e-05	0.0350565	0.963659	0.999997
ACTRT2	0.0426201	-1.78138e-05	0.0350564	0.965618	0.999997
ACTRT3	25.2021	-0.0123818	0.0346915	0.048673	0.999997
ACVR1	497.043	0.00180894	0.0304598	0.878761	0.999997
ACVR1B	512.861	-0.0044613	0.0324338	0.569641	0.999997
ACVR1C	44.232	0.00178948	0.033407	0.676991	0.999997
ACVR2A	311.355	-0.011403	0.0330501	0.133034	0.999997
ACVR2B	313.804	0.00208667	0.0326658	0.764369	0.999997
ACVR2B-AS1	7.2202	0.00264649	0.033774	0.457296	0.999997
ACVRL1	226.816	-0.00109845	0.0330444	0.843345	0.999997
ACY1	794.945	-0.00932811	0.0361875	0.0468472	0.999997
ACY3	44.3433	-0.00607434	0.0342983	0.1544	0.999997
ACYP1	29.6915	0.00620891	0.0343914	0.14372	0.999997
ACYP2	44.3229	-0.00733936	0.0355156	0.0757433	0.999997
ADA	73.1646	0.00141023	0.0326667	0.838678	0.999997
ADAD1	0.0951228	2.07745e-05	0.0350564	0.959944	0.999997
ADAD2	0.539228	-0.00011525	0.0350602	0.781353	0.999997
ADAL	79.6196	-0.0101084	0.0330449	0.164376	0.999997
ADAM10	2514.15	0.00410834	0.0328129	0.537382	0.999997
ADAM11	3.94104	0.00176843	0.034458	0.4158	0.999997
ADAM12	341.49	0.00730855	0.0339405	0.148703	0.999997
ADAM15	1507.13	0.00462165	0.0330601	0.438237	0.999997
ADAM17	481.437	-0.00227831	0.031693	0.812582	0.999997
ADAM18	0.0275059	2.91501e-05	0.0350566	0.943766	0.999997
ADAM19	717.867	0.00575053	0.033478	0.268126	0.999997
ADAM1A	42.7739	0.00373752	0.0331568	0.49613	0.999997
ADAM2	0.481176	-2.12803e-05	0.0350563	0.95901	0.999997
ADAM20	16.6869	0.00112717	0.0336387	0.743584	0.999997
ADAM20P1	11.9062	0.00518254	0.0342859	0.185547	0.999997
ADAM21	4.15802	0.000585317	0.0339846	0.814232	0.999997
ADAM21P1	0.443347	3.71721e-09	0.0350557	0.999993	0.999997
ADAM22	86.8161	0.0076256	0.0336455	0.167729	0.999997
ADAM23	25.7287	0.00728247	0.0357261	0.0713962	0.999997
ADAM28	440.73	0.00414735	0.0331473	0.459125	0.999997
ADAM29	0.172813	7.28871e-05	0.0350579	0.860181	0.999997
ADAM30	0.0426201	-1.78138e-05	0.0350564	0.965618	0.999997
ADAM32	19.3169	0.00157427	0.0332835	0.737439	0.999997
ADAM33	43.0519	0.220647	0.367084	1.46467e-05	0.166525
ADAM5	0.192594	5.23988e-05	0.035057	0.899305	0.999997
ADAM6	0.0852403	-1.85523e-05	0.0350563	0.964225	0.999997
ADAM7	0.0283189	-1.83023e-05	0.0350564	0.964675	0.999997
ADAM8	680.985	0.00420874	0.0334284	0.383908	0.999997
ADAM9	3360.75	0.0105584	0.0336239	0.104402	0.999997
ADAMDEC1	51.4811	0.000254929	0.0334038	0.95084	0.999997
ADAMTS1	337.496	0.000561054	0.0327832	0.931253	0.999997
ADAMTS10	134.734	-0.00361187	0.0335651	0.40419	0.999997
ADAMTS12	358.827	0.00934231	0.0333218	0.154315	0.999997
ADAMTS13	80.8067	-0.001966	0.0339728	0.503587	0.999997
ADAMTS14	95.341	0.00253453	0.0338484	0.452967	0.999997
ADAMTS15	63.157	0.00189489	0.0337872	0.562811	0.999997
ADAMTS16	40.393	0.000593754	0.0334715	0.879262	0.999997
ADAMTS17	72.8626	-0.00331251	0.0335419	0.440104	0.999997
ADAMTS18	13.1046	0.00299825	0.0350807	0.196218	0.999997
ADAMTS19	4.79521	-2.07202e-05	0.0350554	0.960353	0.999997
ADAMTS19-AS1	0.23307	4.30809e-05	0.0350566	0.917221	0.999997
ADAMTS2	892.331	-0.003768	0.0330631	0.515843	0.999997
ADAMTS20	7.96115	-0.00024022	0.0347359	0.831748	0.999997
ADAMTS3	20.9351	-0.00373265	0.0338669	0.326851	0.999997
ADAMTS4	198.313	0.000431807	0.0332262	0.928651	0.999997
ADAMTS5	227.336	-0.0032315	0.0332318	0.530545	0.999997
ADAMTS6	70.5626	0.00465755	0.0333292	0.371105	0.999997
ADAMTS7	122.057	-0.00395528	0.0333503	0.425772	0.999997
ADAMTS7P1	0.667143	0.000256072	0.0349707	0.713609	0.999997
ADAMTS8	3.06742	-0.00126279	0.0348109	0.398977	0.999997
ADAMTS9	387.626	0.00162361	0.0328237	0.799683	0.999997
ADAMTS9-AS1	4.32991	0.00129335	0.0344265	0.514056	0.999997
ADAMTS9-AS2	15.7165	-8.26505e-05	0.0335825	0.981199	0.999997
ADAMTSL1	65.1248	-0.0110834	0.0343636	0.0662247	0.999997
ADAMTSL2	295.149	-0.00414667	0.0341319	0.253512	0.999997
ADAMTSL3	139.829	-0.00296181	0.0347313	0.243552	0.999997
ADAMTSL4	266.065	0.005224	0.0334736	0.299701	0.999997
ADAMTSL4-AS1	11.0465	0.00497077	0.0347856	0.151639	0.999997
ADAMTSL5	44.1649	0.00336402	0.0332527	0.510578	0.999997
ADAP1	692.564	0.00886821	0.0352671	0.0652242	0.999997
ADAP2	217.23	-0.00658657	0.0340786	0.157226	0.999997
ADAR	4537.82	0.00206958	0.0293253	0.87648	0.999997
ADARB1	216.662	-0.00441951	0.0331066	0.444591	0.999997
ADARB2	3.64416	-0.00125956	0.0346272	0.461868	0.999997
ADARB2-AS1	0.0884081	-2.89013e-05	0.0350565	0.944282	0.999997
ADAT1	271.936	0.00208745	0.0321501	0.805772	0.999997
ADAT2	132.139	0.00451116	0.0332914	0.391879	0.999997
ADAT3	38.4557	0.00187906	0.0332661	0.695466	0.999997
ADCK1	48.2742	-0.014377	0.0343378	0.0431322	0.999997
ADCK2	296.111	0.00107984	0.0326666	0.87593	0.999997
ADCK3	478.504	-0.00573919	0.0332147	0.320785	0.999997
ADCK4	223.978	0.00657072	0.0328198	0.349156	0.999997
ADCK5	98.8857	0.00347081	0.03299	0.562653	0.999997
ADCY1	400.338	-0.00240884	0.0348237	0.266444	0.999997
ADCY10	11.7666	-0.00303306	0.0355306	0.146378	0.999997
ADCY10P1	18.7559	-0.00384082	0.0337268	0.346631	0.999997
ADCY2	14.2825	0.00236401	0.0343586	0.359427	0.999997
ADCY3	383.44	0.00564565	0.0331926	0.331486	0.999997
ADCY4	71.8701	7.66353e-05	0.033342	0.985992	0.999997
ADCY5	68.5049	0.000726564	0.0336013	0.835236	0.999997
ADCY6	562.975	0.00609578	0.032347	0.45977	0.999997
ADCY7	747.068	0.0102985	0.0314783	0.331121	0.999997
ADCY8	1.0214	3.25583e-05	0.0350355	0.946131	0.999997
ADCY9	565.665	-0.00534834	0.033341	0.319106	0.999997
ADCYAP1	2.64984	-0.00115759	0.0347213	0.452963	0.999997
ADCYAP1R1	9.87092	-0.00199798	0.0342697	0.426426	0.999997
ADD1	1795.33	-0.000241347	0.0305584	0.983537	0.999997
ADD2	26.8485	-0.00147801	0.0338109	0.632686	0.999997
ADD3	1685.45	0.00631415	0.0327647	0.375687	0.999997
ADD3-AS1	1.68695	-0.000232628	0.0344332	0.885921	0.999997
ADGB	0.509192	3.538e-05	0.0350561	0.932164	0.999997
ADGRA1	5.27387	-0.000447528	0.0345749	0.755577	0.999997
ADGRA2	613.189	-9.66944e-05	0.0329037	0.987274	0.999997
ADGRA3	808.278	-0.00319156	0.0333978	0.491268	0.999997
ADGRB1	22.2171	0.00376634	0.0346465	0.209886	0.999997
ADGRB2	42.7658	0.0051676	0.0339385	0.225808	0.999997
ADGRB3	13.4013	-0.0032041	0.034978	0.199385	0.999997
ADGRD1	131.553	-0.000596141	0.0336964	0.851991	0.999997
ADGRE1	29.6776	-0.00256628	0.0341753	0.374716	0.999997
ADGRE2	161.173	-0.000131366	0.0327293	0.984328	0.999997
ADGRE3	24.1352	-0.00174607	0.033553	0.648313	0.999997
ADGRE4P	14.0444	0.00349119	0.0341797	0.289622	0.999997
ADGRE5	869.873	0.0146787	0.0335458	0.0606534	0.999997
ADGRF1	450.205	0.00624215	0.0345542	0.132267	0.999997
ADGRF2	8.33887	-0.00271374	0.0344865	0.30043	0.999997
ADGRF3	1.77511	-0.00123144	0.0348325	0.396711	0.999997
ADGRF4	114.781	0.00307334	0.0337336	0.417723	0.999997
ADGRF5	454.892	-0.00736377	0.033564	0.185434	0.999997
ADGRG1	1462.66	0.00663189	0.0342998	0.139001	0.999997
ADGRG2	49.0228	-0.00776038	0.0365242	0.0530959	0.999997
ADGRG3	30.5905	-0.000449011	0.033535	0.902884	0.999997
ADGRG4	0.37033	6.09612e-06	0.0350559	0.988278	0.999997
ADGRG5	35.8415	-0.00162724	0.0334887	0.684051	0.999997
ADGRG6	1816.24	-0.000431394	0.0333011	0.924143	0.999997
ADGRG7	82.1368	-0.000562003	0.0339391	0.827862	0.999997
ADGRL1	303.355	0.00873104	0.0352092	0.0678596	0.999997
ADGRL2	587.699	-0.00800767	0.0368974	0.0468159	0.999997
ADGRL3	66.6254	0.000324931	0.0336771	0.919738	0.999997
ADGRL4	251.524	-0.00746225	0.0365536	0.054815	0.999997
ADGRV1	123.442	-0.00312355	0.0352106	0.176903	0.999997
ADH1A	2099.84	-0.000982355	0.0347157	0.499463	0.999997
ADH1B	11371.8	-0.000972731	0.0345414	0.56305	0.999997
ADH1C	1813.88	-0.000967811	0.0344512	0.591887	0.999997
ADH4	4223.58	-0.000814478	0.0345809	0.601195	0.999997
ADH5	1289.96	-0.00735671	0.033807	0.159342	0.999997
ADH6	1040.05	-0.00131972	0.0345035	0.486193	0.999997
ADH7	1.74796	-4.99843e-05	0.0348883	0.952001	0.999997
ADHFE1	66.0486	-0.00398469	0.0348907	0.176399	0.999997
ADI1	1724.75	-0.00918123	0.0400311	0.0226891	0.999997
ADIG	0.116817	-1.96677e-05	0.0350564	0.962074	0.999997
ADIPOQ	23.3672	-0.000270124	0.0345788	0.846119	0.999997
ADIPOQ-AS1	0.0283189	-1.83023e-05	0.0350564	0.964675	0.999997
ADIPOR1	1535.42	-0.00288803	0.0299657	0.818217	0.999997
ADIPOR2	1201.2	-0.00535324	0.0325015	0.489356	0.999997
ADIRF	463.245	0.00147512	0.0335919	0.6864	0.999997
ADK	407.833	-0.00577554	0.0334646	0.269189	0.999997
ADM	425.487	0.00263825	0.0332804	0.588604	0.999997
ADM2	90.4783	0.0114512	0.0378255	0.0254509	0.999997
ADM5	8.85922	0.00050564	0.0336331	0.880765	0.999997
ADNP	1447.36	0.0138652	0.0325212	0.128674	0.999997
ADNP-AS1	4.6843	-0.00262962	0.0346619	0.277415	0.999997
ADNP2	393.87	0.0114603	0.0322179	0.21716	0.999997
ADO	351.608	0.0150329	0.0330663	0.0770748	0.999997
ADORA1	16.2558	0.00405317	0.0338879	0.298762	0.999997
ADORA2A	26.7823	-0.00263653	0.0347183	0.267557	0.999997
ADORA2A-AS1	30.3997	-0.00144071	0.0347424	0.391029	0.999997
ADORA2B	111.648	0.00702724	0.0344066	0.122961	0.999997
ADORA3	46.3419	-0.000968249	0.0335188	0.798286	0.999997
ADPGK	539.476	-0.00353202	0.031142	0.742794	0.999997
ADPGK-AS1	2.1177	-0.000838326	0.0343253	0.666225	0.999997
ADPRH	102.792	-0.00801887	0.0323853	0.339067	0.999997
ADPRHL1	42.9038	-0.00237439	0.0333273	0.611269	0.999997
ADPRHL2	227.966	-0.00898192	0.0317464	0.366399	0.999997
ADPRM	40.214	-0.0067899	0.0331258	0.278235	0.999997
ADRA1A	178.66	-0.000462741	0.0344128	0.784993	0.999997
ADRA1B	30.99	-0.00296476	0.0338979	0.391119	0.999997
ADRA1D	4.69251	0.0013033	0.0344017	0.518709	0.999997
ADRA2A	136.941	-0.00180285	0.0336248	0.620483	0.999997
ADRA2B	28.1995	-0.00158343	0.0338655	0.598469	0.999997
ADRA2C	29.2559	-0.000303689	0.0335612	0.932476	0.999997
ADRB1	13.5671	0.000696101	0.0338941	0.797199	0.999997
ADRB2	49.162	-0.00470105	0.03456	0.178504	0.999997
ADRB3	0.797101	-6.11302e-05	0.0348793	0.942589	0.999997
ADRBK1	1246.53	0.00542029	0.0327784	0.435308	0.999997
ADRBK2	287.812	-0.00375956	0.0322811	0.647363	0.999997
ADRM1	824.908	-0.00125541	0.0325602	0.862876	0.999997
ADSL	375.32	-0.0118832	0.0319478	0.229791	0.999997
ADSS	757.889	0.0079405	0.0327639	0.284434	0.999997
ADSSL1	87.6657	-0.00328411	0.0339303	0.352647	0.999997
ADTRP	86.7187	0.00284181	0.0337367	0.442975	0.999997
AEBP1	2717.5	0.00206387	0.0331969	0.6843	0.999997
AEBP2	485.602	0.00798683	0.0330129	0.241417	0.999997
AEN	392.499	-0.00477859	0.0321079	0.58475	0.999997
AES	1869.03	-0.000911897	0.0303854	0.939228	0.999997
AFAP1	972.191	0.0101299	0.0334819	0.121981	0.999997
AFAP1-AS1	474.408	0.0200053	0.0821031	0.00117753	0.72367
AFAP1L1	183.914	-0.00875698	0.0337841	0.126687	0.999997
AFAP1L2	474.053	0.00426354	0.0339669	0.271323	0.999997
AFF1	1578.69	-0.00596654	0.0322933	0.476103	0.999997
AFF2	30.9635	-0.00110134	0.0334183	0.790684	0.999997
AFF3	51.2242	-0.00307851	0.034734	0.236096	0.999997
AFF4	2416.82	0.0106923	0.0321656	0.249167	0.999997
AFG3L1P	75.6415	0.00471611	0.0328447	0.477755	0.999997
AFG3L2	825.05	-0.0134924	0.0327302	0.119467	0.999997
AFM	919.158	-0.00157194	0.0350571	0.275374	0.999997
AFMID	282.827	-0.00550101	0.0338749	0.218738	0.999997
AFP	8.04618	-0.000638041	0.0347148	0.621042	0.999997
AFTPH	797.363	-0.0173159	0.031586	0.125649	0.999997
AGA	210.164	-0.0105339	0.0336989	0.100247	0.999997
AGAP1	759.594	0.00858579	0.0333182	0.176033	0.999997
AGAP1-IT1	3.85882	0.000496515	0.0340127	0.837278	0.999997
AGAP11	19.1922	0.00344533	0.0342448	0.282499	0.999997
AGAP2	61.4891	0.000209892	0.0329509	0.971557	0.999997
AGAP2-AS1	73.196	0.00941264	0.0340612	0.0979018	0.999997
AGAP3	480.837	0.00395913	0.032352	0.622262	0.999997
AGAP4	62.5528	0.00352506	0.0328431	0.587199	0.999997
AGAP5	60.2423	0.00671162	0.0329185	0.321959	0.999997
AGAP6	97.843	0.00895904	0.0331851	0.180982	0.999997
AGAP7P	20.9351	0.000388114	0.0336651	0.905367	0.999997
AGAP9	90.642	0.00657338	0.0333643	0.246331	0.999997
AGBL1	1.89025	0.000316763	0.0347334	0.783286	0.999997
AGBL1-AS1	0.122232	-3.52834e-05	0.0350566	0.93206	0.999997
AGBL2	10.9394	0.000186671	0.0336646	0.954259	0.999997
AGBL3	4.93753	-0.00226267	0.0342189	0.401728	0.999997
AGBL4	2.8317	0.00116163	0.0346041	0.491834	0.999997
AGBL4-IT1	0.108808	3.21152e-05	0.0350566	0.9381	0.999997
AGBL5	220.815	-0.00629448	0.032164	0.471111	0.999997
AGBL5-AS1	0.112611	-4.43504e-05	0.0350569	0.914569	0.999997
AGER	17.5735	0.00679216	0.0345587	0.119536	0.999997
AGFG1	1389.02	0.00635221	0.0319819	0.48883	0.999997
AGFG2	452.248	-0.00679623	0.033413	0.228273	0.999997
AGGF1	496.221	-0.00964411	0.0318168	0.32863	0.999997
AGK	201.93	0.00146365	0.0320664	0.86627	0.999997
AGL	774.426	-0.00863012	0.0359287	0.0552758	0.999997
AGMAT	326.971	-0.00488213	0.0349203	0.145074	0.999997
AGMO	233.784	-0.0012564	0.0343322	0.548664	0.999997
AGO1	625.616	-0.0033198	0.0306142	0.775693	0.999997
AGO2	727.486	0.0185922	0.0344111	0.0254263	0.999997
AGO3	238.647	0.00649321	0.031451	0.52938	0.999997
AGO4	394.592	-0.011831	0.0329448	0.133602	0.999997
AGPAT1	582.169	0.00479669	0.0317665	0.615673	0.999997
AGPAT2	797.348	-0.00550685	0.0329569	0.392199	0.999997
AGPAT3	1061.09	-0.00220284	0.0328234	0.732153	0.999997
AGPAT4	154.245	0.00972042	0.032829	0.202557	0.999997
AGPAT4-IT1	15.9143	0.00888325	0.0373161	0.038184	0.999997
AGPAT5	527.546	0.000243205	0.0323318	0.975588	0.999997
AGPS	1019.82	-0.00178942	0.0324158	0.816966	0.999997
AGR2	6474.3	-0.000433488	0.033165	0.931763	0.999997
AGR3	302.385	0.00743404	0.0342838	0.121442	0.999997
AGRN	9390.79	0.00463729	0.0333046	0.378526	0.999997
AGRP	1.72641	0.000355527	0.0347624	0.749688	0.999997
AGT	3400.06	-0.000101977	0.03414	0.961706	0.999997
AGTPBP1	314.553	-0.0134601	0.0326513	0.126188	0.999997
AGTR1	158.062	-0.00317339	0.0353055	0.165593	0.999997
AGTR2	0.23376	-3.52025e-06	0.0350561	0.99322	0.999997
AGTRAP	390.462	0.00775641	0.0328426	0.280226	0.999997
AGXT	2261.13	-0.000838732	0.0345557	0.60105	0.999997
AGXT2	258.705	-0.000488279	0.0346376	0.718098	0.999997
AHCTF1	1326.32	0.00355588	0.0322772	0.665175	0.999997
AHCTF1P1	11.1663	0.00187288	0.0335735	0.622107	0.999997
AHCY	1340.54	-0.00697738	0.0323797	0.398495	0.999997
AHCYL1	965.656	-0.00862715	0.0321344	0.341264	0.999997
AHCYL2	607.48	0.00163693	0.0329587	0.781891	0.999997
AHDC1	313.085	0.00358007	0.0329261	0.565153	0.999997
AHI1	319.877	0.00410078	0.0327916	0.542185	0.999997
AHNAK	34687.7	0.026554	0.033718	0.0140964	0.999997
AHNAK2	7252.95	0.00901265	0.0369823	0.0404102	0.999997
AHR	5095.54	0.00572855	0.0321236	0.514196	0.999997
AHRR	25.406	0.00810879	0.0361561	0.0558537	0.999997
AHSA1	631.489	-0.00696954	0.0320853	0.438301	0.999997
AHSA2	275.276	0.00372021	0.0331475	0.500166	0.999997
AHSG	6136.79	-0.0012259	0.0347853	0.415307	0.999997
AHSP	3.536	-0.000980299	0.0351016	0.295096	0.999997
AICDA	0.684034	5.11897e-06	0.0350248	0.992028	0.999997
AIDA	996.189	0.00273064	0.032266	0.739172	0.999997
AIF1	156.157	-0.0128332	0.0425374	0.0119565	0.999997
AIF1L	139.546	0.0041104	0.033643	0.342761	0.999997
AIFM1	360.725	-0.0143234	0.0342072	0.0458605	0.999997
AIFM2	174.306	0.00213146	0.0320826	0.805765	0.999997
AIFM3	17.9132	0.00743922	0.0346665	0.102051	0.999997
AIG1	1048.87	-0.00398409	0.033522	0.380696	0.999997
AIM1	1249.5	0.00549381	0.0328478	0.415967	0.999997
AIM1L	253.222	0.00292325	0.0338029	0.41754	0.999997
AIM2	21.3647	-0.00553436	0.0339572	0.206891	0.999997
AIMP1	432.572	-0.00184443	0.0323637	0.815088	0.999997
AIMP2	278.985	-0.00455418	0.0319214	0.620006	0.999997
AIP	327.448	-0.00610062	0.0323289	0.462026	0.999997
AIPL1	0.165477	-2.92157e-05	0.0350564	0.943753	0.999997
AIRE	2.58365	0.000419598	0.034833	0.679982	0.999997
AIRN	0.0992611	2.76759e-05	0.0350565	0.946643	0.999997
AJAP1	4.67694	-0.00302752	0.0351625	0.185523	0.999997
AJUBA	562.829	-0.00941133	0.0338345	0.11059	0.999997
AK1	268.343	-0.00587767	0.0330201	0.353103	0.999997
AK2	1294.96	-0.00950623	0.0318825	0.328127	0.999997
AK3	1013.98	-0.00574039	0.0339631	0.197727	0.999997
AK4	1380.2	-0.00371362	0.0336191	0.381761	0.999997
AK5	7.86063	-0.00213761	0.0342025	0.422174	0.999997
AK6	134.116	-0.00349618	0.033103	0.534045	0.999997
AK7	32.5679	0.00112293	0.0332865	0.808518	0.999997
AK8	9.46203	0.00344194	0.0337308	0.381104	0.999997
AK9	55.9247	0.00339312	0.0329195	0.585545	0.999997
AKAP1	878.817	-0.00563427	0.0312095	0.599525	0.999997
AKAP10	358.577	-0.00843426	0.029575	0.523124	0.999997
AKAP11	1399.09	0.00259177	0.0326145	0.717285	0.999997
AKAP12	2111.94	0.0068572	0.0336143	0.197159	0.999997
AKAP13	3735.54	0.0117254	0.0308807	0.317196	0.999997
AKAP14	0.216442	-5.09795e-06	0.0350561	0.990175	0.999997
AKAP17A	386.286	0.00505581	0.0327907	0.460951	0.999997
AKAP2	729.359	0.00336324	0.0325524	0.649732	0.999997
AKAP3	13.787	0.00265134	0.033514	0.524903	0.999997
AKAP4	0.0736674	-4.70794e-05	0.035057	0.909377	0.999997
AKAP5	41.6284	-0.00695327	0.0332742	0.243846	0.999997
AKAP6	96.9911	-0.0104575	0.034368	0.0723345	0.999997
AKAP7	94.5205	-0.00376824	0.0343148	0.250663	0.999997
AKAP8	295.527	0.00455092	0.0323784	0.569941	0.999997
AKAP8L	270.511	0.00245369	0.0316493	0.800522	0.999997
AKAP9	2514.99	-0.0055961	0.0328718	0.403613	0.999997
AKIP1	126.776	4.06584e-05	0.0326941	0.995235	0.999997
AKIRIN1	631.366	-0.000433696	0.0324253	0.95492	0.999997
AKIRIN2	245.88	0.00664177	0.0317415	0.495265	0.999997
AKNA	399.426	-0.00815213	0.0332002	0.206208	0.999997
AKNAD1	0.552638	2.90953e-05	0.0349974	0.960493	0.999997
AKR1A1	920.683	-0.00956649	0.0342085	0.0889012	0.999997
AKR1B1	504.596	0.00952684	0.0323877	0.268339	0.999997
AKR1B10	2879.73	-0.00104392	0.0338572	0.715954	0.999997
AKR1B15	44.6752	0.00145217	0.0340504	0.578116	0.999997
AKR1C1	1426.98	-0.00436302	0.0354793	0.124123	0.999997
AKR1C2	1181.3	-0.00234475	0.0342041	0.394628	0.999997
AKR1C3	1019.84	-0.0141552	0.0356644	0.0288881	0.999997
AKR1C4	628.782	-0.00179447	0.0348538	0.313179	0.999997
AKR1C6P	7.04363	-0.000872684	0.0346515	0.55701	0.999997
AKR1C8P	15.012	-0.00129285	0.0344149	0.517402	0.999997
AKR1D1	496.851	-7.55021e-06	0.034593	0.995521	0.999997
AKR1E2	52.4689	0.00650099	0.0341316	0.155277	0.999997
AKR7A2	398.852	-0.0135484	0.0323044	0.152569	0.999997
AKR7A2P1	0.175268	4.12455e-06	0.0350561	0.99205	0.999997
AKR7A3	630.553	-0.00519995	0.0348027	0.143867	0.999997
AKR7L	53.5135	-0.00452099	0.035268	0.132833	0.999997
AKT1	1360.26	-0.0211551	0.0324217	0.0500326	0.999997
AKT1S1	188.134	-0.00165798	0.0326429	0.813185	0.999997
AKT2	960.494	-0.000941411	0.0319682	0.916056	0.999997
AKT3	488.946	-0.00162057	0.0331009	0.76332	0.999997
AKTIP	285.066	-0.00762504	0.0335295	0.180887	0.999997
ALAD	640.348	-0.0066254	0.0347729	0.112182	0.999997
ALAS1	900.819	-0.0069751	0.0334221	0.219304	0.999997
ALAS2	54.0504	-0.00751522	0.0429312	0.0146366	0.999997
ALB	275601	-0.000569169	0.0347543	0.635982	0.999997
ALCAM	1865.85	-0.00718678	0.0326775	0.338563	0.999997
ALDH16A1	335.635	-0.00291552	0.0329488	0.630751	0.999997
ALDH18A1	1139.13	0.00196129	0.0324429	0.797834	0.999997
ALDH1A1	3021.01	-0.00570668	0.0363039	0.0743137	0.999997
ALDH1A2	87.1947	-0.00217925	0.0338825	0.493399	0.999997
ALDH1A3	475.089	0.00386038	0.0332494	0.460578	0.999997
ALDH1B1	844.55	-0.00572519	0.0343969	0.157226	0.999997
ALDH1L1	1128.49	-0.00042353	0.0342509	0.828674	0.999997
ALDH1L1-AS2	3.99621	0.000172476	0.03464	0.892678	0.999997
ALDH1L2	144.469	0.00819798	0.0347885	0.0858106	0.999997
ALDH2	3622.41	-0.00436163	0.0351959	0.141321	0.999997
ALDH3A1	449.237	-0.00174711	0.0334619	0.670623	0.999997
ALDH3A2	1790.6	-0.0080986	0.0352972	0.0724849	0.999997
ALDH3B1	606.863	0.0105967	0.0343377	0.0718265	0.999997
ALDH3B2	79.2978	0.00206402	0.0342217	0.428093	0.999997
ALDH4A1	1360.53	-0.00292836	0.0348368	0.230877	0.999997
ALDH5A1	618.932	-0.00915816	0.0394761	0.0248437	0.999997
ALDH6A1	1843.55	-0.00379197	0.0347642	0.19622	0.999997
ALDH7A1	451.46	-0.00872776	0.0347631	0.0797632	0.999997
ALDH8A1	502.592	-0.00132316	0.0345647	0.467436	0.999997
ALDH9A1	824.908	-0.00941178	0.03389	0.107209	0.999997
ALDOA	9736.65	0.00858997	0.0340799	0.11067	0.999997
ALDOB	12231.5	-0.00227224	0.0353306	0.184748	0.999997
ALDOC	399.392	-0.00238237	0.0332458	0.630315	0.999997
ALG1	321.32	0.00204853	0.0326908	0.76579	0.999997
ALG10	130.001	0.00121066	0.0324043	0.875832	0.999997
ALG10B	242.693	-0.000681493	0.0325251	0.926297	0.999997
ALG11	191.067	-0.0096015	0.0325884	0.238918	0.999997
ALG12	304.424	-0.00316674	0.0324804	0.677282	0.999997
ALG13	314.898	-0.00392812	0.0322079	0.641123	0.999997
ALG14	87.9668	-0.0132253	0.0345339	0.0462406	0.999997
ALG1L	36.134	-0.00308867	0.033803	0.399663	0.999997
ALG1L2	0.687039	-0.000177041	0.0349142	0.8238	0.999997
ALG1L9P	3.68748	0.00781009	0.048614	0.00520189	0.999997
ALG2	458.331	-0.00320501	0.0322813	0.695341	0.999997
ALG3	335.192	-0.000531505	0.032374	0.945854	0.999997
ALG5	278.039	-0.00728179	0.032897	0.294635	0.999997
ALG6	122.959	-0.0049396	0.0325697	0.510254	0.999997
ALG8	325.011	-0.00749222	0.032136	0.401342	0.999997
ALG9	281.775	0.0104178	0.0300641	0.413476	0.999997
ALK	4.08392	0.00316048	0.0358911	0.11348	0.999997
ALKBH1	95.3863	-0.00586507	0.0323456	0.475812	0.999997
ALKBH2	79.3355	0.000158678	0.0327012	0.981339	0.999997
ALKBH3	124.479	0.0150942	0.0332669	0.0674996	0.999997
ALKBH4	93.8279	-0.00242106	0.0327581	0.71683	0.999997
ALKBH5	902	-0.00980617	0.0323078	0.266919	0.999997
ALKBH6	46.1488	-0.00435508	0.0329093	0.495339	0.999997
ALKBH7	300.463	-0.00463191	0.0334462	0.346072	0.999997
ALKBH8	124.536	0.00418188	0.0316711	0.667411	0.999997
ALLC	0.760236	-0.000658834	0.0349754	0.462147	0.999997
ALMS1	793.574	0.00053741	0.0322855	0.946987	0.999997
ALMS1-IT1	10.9445	0.00509104	0.0354726	0.110365	0.999997
ALMS1P	2.38229	-0.0017747	0.0347499	0.341803	0.999997
ALOX12	0.905024	-0.000188544	0.034996	0.760265	0.999997
ALOX12-AS1	3.66207	0.000438614	0.0339787	0.859633	0.999997
ALOX12B	4.31011	0.00155248	0.0348625	0.338091	0.999997
ALOX12P2	48.5524	-0.00282996	0.033273	0.566679	0.999997
ALOX15	6.97078	-0.00188429	0.034608	0.362777	0.999997
ALOX15B	38.1931	0.00749999	0.0390822	0.0305948	0.999997
ALOX15P1	1.19699	1.24243e-05	0.0349614	0.985289	0.999997
ALOX5	566.582	0.00369269	0.0330325	0.5305	0.999997
ALOX5AP	259.305	0.000324268	0.0330843	0.951901	0.999997
ALOXE3	5.2832	0.00310101	0.0348807	0.215862	0.999997
ALPI	63.0667	-0.0013784	0.0341053	0.579958	0.999997
ALPK1	288.539	0.0116417	0.0323914	0.193573	0.999997
ALPK2	135.862	-0.00831699	0.0404126	0.0227235	0.999997
ALPK3	615.92	0.00857025	0.0337432	0.133931	0.999997
ALPL	321.082	-0.000656965	0.0340107	0.788676	0.999997
ALPP	28.7633	0.000791471	0.0339377	0.763638	0.999997
ALPPL2	5.90148	-0.000550956	0.0342816	0.775424	0.999997
ALS2	453.628	-0.00683018	0.0323892	0.406089	0.999997
ALS2CL	462.709	0.0136952	0.0346311	0.0419815	0.999997
ALS2CR11	12.2636	0.000754105	0.0334381	0.851956	0.999997
ALS2CR12	6.63822	0.000385759	0.0338897	0.885231	0.999997
ALX1	0.716415	5.09878e-05	0.035047	0.909301	0.999997
ALX3	0.256607	1.57028e-05	0.0350562	0.96974	0.999997
ALX4	3.45401	0.000893531	0.0349184	0.430111	0.999997
ALYREF	304.649	0.00251762	0.032533	0.734009	0.999997
AMACR	539.006	-0.0077051	0.0371685	0.0455426	0.999997
AMBN	0.393411	1.52775e-05	0.0350561	0.970598	0.999997
AMBP	11082.3	-0.00236981	0.0353806	0.174931	0.999997
AMBRA1	492.611	0.0232326	0.0330379	0.0278223	0.999997
AMD1	1230.86	0.000523377	0.032702	0.938511	0.999997
AMDHD1	280.292	-0.00166813	0.034578	0.40095	0.999997
AMDHD2	164.335	-0.00307041	0.0331248	0.575187	0.999997
AMER1	174.994	0.00150676	0.0321807	0.857482	0.999997
AMER2	0.205387	-4.46962e-05	0.0350568	0.914004	0.999997
AMER3	0.539291	-6.0629e-05	0.0350571	0.883773	0.999997
AMFR	1864.13	-0.0137536	0.0329596	0.0990389	0.999997
AMH	14.6954	0.000456312	0.0338998	0.863669	0.999997
AMHR2	1.0429	-0.000103308	0.034838	0.911635	0.999997
AMICA1	103.373	-0.00587947	0.0346375	0.136211	0.999997
AMIGO1	31.9147	-0.00950665	0.0353429	0.058013	0.999997
AMIGO2	750.238	0.0102304	0.0356299	0.048128	0.999997
AMIGO3	29.2824	0.00177603	0.0329907	0.759654	0.999997
AMMECR1	344.651	0.00677584	0.0325987	0.376228	0.999997
AMMECR1L	416.134	0.0129726	0.030695	0.283745	0.999997
AMN	193.605	0.000116697	0.0335297	0.974724	0.999997
AMN1	76.9563	-0.00133744	0.0329216	0.824497	0.999997
AMOT	245.884	0.00603152	0.0328276	0.382213	0.999997
AMOTL1	1044.43	-0.00773859	0.0326177	0.318463	0.999997
AMOTL2	907.06	0.0063442	0.0325195	0.416793	0.999997
AMPD1	11.0852	-0.000244889	0.0345396	0.865954	0.999997
AMPD2	342.242	-0.00442327	0.0324969	0.563709	0.999997
AMPD3	216.816	0.010581	0.033439	0.116745	0.999997
AMPH	10.0325	-0.00284569	0.0338905	0.405718	0.999997
AMT	120.819	-0.00283227	0.0338739	0.411058	0.999997
AMTN	1.61391	-2.29983e-05	0.0350557	0.955912	0.999997
AMY1A	0.524801	-2.43218e-05	0.0350562	0.953197	0.999997
AMY2A	0.115804	5.3974e-05	0.0350573	0.896091	0.999997
AMY2B	69.7621	-0.0050798	0.0342396	0.194259	0.999997
AMZ1	39.2956	0.00384913	0.0339008	0.311332	0.999997
AMZ2	379.397	-4.68224e-05	0.0323422	0.995281	0.999997
AMZ2P1	40.1952	0.00248403	0.0326464	0.724526	0.999997
ANAPC1	829.278	0.00930247	0.0326373	0.243917	0.999997
ANAPC10	91.3946	-0.00259675	0.0332504	0.601419	0.999997
ANAPC11	321.827	-0.00933392	0.0329411	0.200703	0.999997
ANAPC13	415.427	-0.0201639	0.0322525	0.0623972	0.999997
ANAPC15	92.7682	-0.00979336	0.0327177	0.214672	0.999997
ANAPC16	870.7	-0.00147482	0.0320036	0.867682	0.999997
ANAPC1P1	0.640392	2.32855e-05	0.0350293	0.962843	0.999997
ANAPC2	192.869	-0.00432465	0.0329307	0.493433	0.999997
ANAPC4	227.883	-0.00322801	0.0315923	0.743389	0.999997
ANAPC5	848.22	-0.0283523	0.0327865	0.0173805	0.999997
ANAPC7	382.368	0.00259335	0.0316585	0.78909	0.999997
ANG	1221.88	-0.00315492	0.0350422	0.194212	0.999997
ANGEL1	256.795	-0.00657142	0.0329559	0.322903	0.999997
ANGEL2	338.606	0.00841208	0.0312132	0.440474	0.999997
ANGPT1	45.4539	-0.00836748	0.0353509	0.0683689	0.999997
ANGPT2	380.982	0.00229911	0.0335031	0.57568	0.999997
ANGPT4	1.01506	-4.09099e-05	0.034967	0.95072	0.999997
ANGPTL1	58.1288	-0.00370531	0.0346683	0.210448	0.999997
ANGPTL2	321.005	0.00942027	0.033731	0.117229	0.999997
ANGPTL3	2176.53	-0.00103673	0.0346911	0.493778	0.999997
ANGPTL4	514.601	0.00269005	0.0337622	0.454832	0.999997
ANGPTL5	0.393473	4.25371e-05	0.0350566	0.918257	0.999997
ANGPTL6	50.3631	0.000333696	0.0340331	0.887231	0.999997
ANGPTL7	1.50074	0.000276147	0.0347653	0.799795	0.999997
ANK1	64.3713	-0.00154722	0.0335274	0.688675	0.999997
ANK2	110.428	0.00283807	0.0332509	0.571348	0.999997
ANK3	505.779	0.00713552	0.0320973	0.426893	0.999997
ANKAR	48.6845	0.000167209	0.0333068	0.970368	0.999997
ANKDD1A	19.163	0.00422909	0.0338463	0.293968	0.999997
ANKDD1B	8.39603	-0.000523482	0.0336028	0.87996	0.999997
ANKEF1	173.29	-0.0015729	0.0325178	0.831963	0.999997
ANKFN1	12.9074	0.000702769	0.0337171	0.823557	0.999997
ANKFY1	750.196	-0.0163019	0.0327885	0.0769876	0.999997
ANKH	738.791	-0.00977036	0.0334137	0.135151	0.999997
ANKHD1	1184.37	0.00439815	0.0312833	0.676239	0.999997
ANKHD1-EIF4EBP3	216.583	-0.000544902	0.0331618	0.914552	0.999997
ANKIB1	1032.82	0.00835304	0.0325085	0.304332	0.999997
ANKK1	5.70863	0.00272257	0.0346195	0.277233	0.999997
ANKLE1	5.80965	0.00106702	0.0341327	0.647547	0.999997
ANKLE2	1026.34	0.00772761	0.0325792	0.325182	0.999997
ANKMY1	87.0978	0.010128	0.0332785	0.139585	0.999997
ANKMY2	247.702	0.00154239	0.032353	0.84536	0.999997
ANKRA2	139.706	-0.000259638	0.031713	0.978271	0.999997
ANKRD1	59.0119	-0.000838169	0.0336637	0.800847	0.999997
ANKRD10	885.796	0.0103468	0.0319265	0.287707	0.999997
ANKRD11	1136.29	0.0146569	0.0350977	0.0318921	0.999997
ANKRD12	1069.92	-0.00654243	0.0326272	0.385899	0.999997
ANKRD13A	425.182	-0.0101558	0.0323687	0.245825	0.999997
ANKRD13B	48.3293	0.00545324	0.0340957	0.194414	0.999997
ANKRD13C	331.258	-0.00404576	0.0305572	0.730811	0.999997
ANKRD13D	192.449	0.0101991	0.032787	0.192384	0.999997
ANKRD16	43.3775	0.00408696	0.033258	0.437009	0.999997
ANKRD17	1790.17	-0.00136738	0.0321359	0.872306	0.999997
ANKRD18A	40.3133	0.0062657	0.0338942	0.18555	0.999997
ANKRD18B	13.3784	0.00229401	0.034854	0.269469	0.999997
ANKRD18DP	2.47996	-0.00125707	0.0348883	0.370831	0.999997
ANKRD19P	1.94833	-7.14959e-05	0.0350385	0.880777	0.999997
ANKRD2	7.92185	-0.00124883	0.0346022	0.472143	0.999997
ANKRD20A1	16.2822	0.00374758	0.036983	0.058251	0.999997
ANKRD20A11P	0.589613	9.43285e-05	0.0350587	0.820372	0.999997
ANKRD20A19P	0.518223	0.000146321	0.0350372	0.768234	0.999997
ANKRD20A2	5.83971	0.00279059	0.0356156	0.140079	0.999997
ANKRD20A3	7.86677	-5.46604e-05	0.0350029	0.924222	0.999997
ANKRD20A4	9.84405	-0.000833567	0.0340091	0.738265	0.999997
ANKRD20A5P	13.488	0.000603274	0.0336661	0.854209	0.999997
ANKRD20A8P	1.96159	0.000694326	0.0347165	0.596797	0.999997
ANKRD20A9P	5.33437	0.00102229	0.0340955	0.668127	0.999997
ANKRD22	293.952	0.00147699	0.0333154	0.746383	0.999997
ANKRD23	45.9883	-0.000533504	0.0335144	0.88704	0.999997
ANKRD24	17.126	-0.00340995	0.0340844	0.312222	0.999997
ANKRD26	187.233	-0.00521639	0.0327558	0.455213	0.999997
ANKRD26P1	0.321789	-2.52312e-05	0.0350562	0.951448	0.999997
ANKRD26P3	1.06874	-0.000712299	0.0350401	0.385946	0.999997
ANKRD27	473.978	0.0116034	0.0327867	0.153727	0.999997
ANKRD28	724.231	0.00219747	0.0325232	0.767184	0.999997
ANKRD29	44.3332	0.00263097	0.0335948	0.505801	0.999997
ANKRD30A	3.31288	-1.2742e-05	0.0350562	0.975447	0.999997
ANKRD30B	0.626709	-0.000132625	0.0350618	0.749126	0.999997
ANKRD30BL	0.421	3.01693e-05	0.0350561	0.942078	0.999997
ANKRD30BP2	0.484778	-2.64945e-05	0.0350562	0.949042	0.999997
ANKRD31	7.67766	0.000383453	0.0335629	0.914777	0.999997
ANKRD33	3.16891	0.0022916	0.0360667	0.0691458	0.999997
ANKRD33B	69.0937	-0.000569988	0.0333457	0.896155	0.999997
ANKRD34A	7.49588	0.001862	0.0337434	0.57973	0.999997
ANKRD34B	4.02858	-0.00202267	0.0352854	0.197626	0.999997
ANKRD34C	0.241851	-7.39677e-05	0.0350579	0.858286	0.999997
ANKRD35	27.3793	-0.000505102	0.0335872	0.885698	0.999997
ANKRD36	316.295	0.00794866	0.0336115	0.161824	0.999997
ANKRD36B	237.544	0.0117419	0.0358208	0.0374206	0.999997
ANKRD36BP1	0.601944	0.000103633	0.0349969	0.862034	0.999997
ANKRD36BP2	28.1763	-0.00320616	0.0346131	0.244746	0.999997
ANKRD36C	654.085	0.011796	0.0362308	0.0335968	0.999997
ANKRD37	56.4158	0.000899422	0.03329	0.845013	0.999997
ANKRD39	58.4682	-0.000551247	0.0325732	0.939074	0.999997
ANKRD40	609.399	-0.00608595	0.028685	0.664139	0.999997
ANKRD42	116.81	0.00930695	0.0322574	0.294276	0.999997
ANKRD44	232.753	-0.00690295	0.0339071	0.163213	0.999997
ANKRD44-IT1	2.83967	-0.000827109	0.0341874	0.702394	0.999997
ANKRD45	6.80692	-2.2601e-05	0.0338778	0.99327	0.999997
ANKRD46	218.965	-0.00853219	0.0330651	0.211723	0.999997
ANKRD49	135.177	-0.00250905	0.0323814	0.749662	0.999997
ANKRD50	828.721	-0.00392088	0.0328023	0.556769	0.999997
ANKRD52	786.267	0.00651742	0.0327504	0.365422	0.999997
ANKRD53	2.16825	0.000680956	0.034418	0.696951	0.999997
ANKRD54	124.123	-0.00221746	0.032139	0.794745	0.999997
ANKRD55	5.34596	-0.00193744	0.0351957	0.219784	0.999997
ANKRD6	157.425	-0.0161769	0.0346142	0.0311949	0.999997
ANKRD60	0.28859	2.54188e-05	0.0350564	0.951033	0.999997
ANKRD61	1.20639	0.000697728	0.0347463	0.582916	0.999997
ANKRD62	1.62311	0.000451511	0.0346557	0.730976	0.999997
ANKRD62P1-PARP4P3	0.657928	2.87152e-05	0.0350563	0.944729	0.999997
ANKRD63	0.233937	5.54525e-05	0.0350571	0.893445	0.999997
ANKRD65	35.3644	0.000306754	0.0336258	0.927647	0.999997
ANKRD66	0.124328	2.61457e-05	0.0350564	0.94961	0.999997
ANKRD7	1.66071	-0.00125239	0.0347285	0.430031	0.999997
ANKRD9	70.2714	0.00157285	0.0330442	0.778449	0.999997
ANKS1A	530.111	0.0121298	0.0304544	0.326333	0.999997
ANKS1B	8.46817	-0.00557669	0.0379704	0.0439517	0.999997
ANKS3	91.3611	0.00824238	0.0330166	0.230204	0.999997
ANKS4B	144.19	-0.00543559	0.0338112	0.230488	0.999997
ANKS6	389.988	0.00954137	0.0335963	0.124749	0.999997
ANKUB1	0.49707	-0.00013956	0.0350624	0.736487	0.999997
ANKZF1	283.379	0.00510153	0.0324149	0.521565	0.999997
ANLN	947.382	0.00474673	0.0343585	0.195838	0.999997
ANO1	1354.84	0.0195874	0.0345197	0.0218963	0.999997
ANO1-AS2	0.0795189	-4.59388e-05	0.0350569	0.911574	0.999997
ANO10	253.835	-0.0192255	0.031813	0.0880912	0.999997
ANO2	9.58271	0.00169798	0.033931	0.560345	0.999997
ANO3	39.5494	-0.00153102	0.0339447	0.588721	0.999997
ANO4	24.8962	-0.00397157	0.0339974	0.285509	0.999997
ANO5	123.67	-0.00519708	0.0343565	0.178347	0.999997
ANO6	1627.9	-0.00082541	0.0325588	0.909516	0.999997
ANO7	17.2227	0.00315689	0.0337818	0.397488	0.999997
ANO8	131.564	0.00552515	0.033272	0.322304	0.999997
ANO9	159.566	0.00611365	0.0341382	0.166565	0.999997
ANOS1	177.62	-0.00259128	0.0331944	0.615704	0.999997
ANP32A	567.037	-0.000700031	0.0314382	0.944894	0.999997
ANP32A-IT1	34.8994	0.0046525	0.0337432	0.284568	0.999997
ANP32AP1	0.024984	2.97576e-05	0.0350566	0.942593	0.999997
ANP32B	253.872	0.00692431	0.0326347	0.361139	0.999997
ANP32C	0.156612	-6.34216e-06	0.0350562	0.987774	0.999997
ANP32D	0.0320355	-1.82429e-05	0.0350564	0.964789	0.999997
ANP32E	490.084	0.00739247	0.0327797	0.309557	0.999997
ANPEP	1661.07	-0.00128607	0.0339072	0.649206	0.999997
ANTXR1	2209.59	0.000867899	0.0332736	0.852297	0.999997
ANTXR2	1309.64	0.0048035	0.0325075	0.531021	0.999997
ANTXRL	0.245186	-5.82703e-05	0.0350571	0.888162	0.999997
ANTXRLP1	1.33172	0.000275467	0.03476	0.801836	0.999997
ANXA1	4027.64	0.00565139	0.0332982	0.308816	0.999997
ANXA10	724.939	-0.00204932	0.033972	0.490606	0.999997
ANXA11	2351.05	0.00920144	0.032998	0.197534	0.999997
ANXA13	93.8874	-0.00902856	0.0440904	0.0128277	0.999997
ANXA2	13026.7	0.0055986	0.0333951	0.292428	0.999997
ANXA2P1	0.306656	-1.04915e-05	0.0350561	0.979786	0.999997
ANXA2P2	32.6956	0.00309612	0.0333253	0.521451	0.999997
ANXA2P3	0.103952	-7.12782e-05	0.0350579	0.863198	0.999997
ANXA2R	13.0479	-0.00428501	0.033834	0.292374	0.999997
ANXA3	1131.86	0.00526938	0.0339353	0.221422	0.999997
ANXA4	2198.93	0.000189235	0.0323507	0.98087	0.999997
ANXA5	2524.67	-0.00104455	0.032566	0.885352	0.999997
ANXA6	1252.9	-5.40726e-05	0.032591	0.993967	0.999997
ANXA7	1245.67	-0.0101389	0.0319198	0.296898	0.999997
ANXA8	370.061	0.00447298	0.0349529	0.154873	0.999997
ANXA8L1	219.164	0.00144	0.0337857	0.646436	0.999997
ANXA9	106.792	-0.00554669	0.0343517	0.166577	0.999997
AOAH	120.16	-0.00513427	0.0344239	0.174586	0.999997
AOAH-IT1	0.372319	-3.85285e-05	0.0350563	0.926019	0.999997
AOC1	583.295	0.00555732	0.0347217	0.139341	0.999997
AOC2	14.1214	0.00395767	0.0338603	0.310753	0.999997
AOC3	195.112	-0.000152243	0.0335124	0.967557	0.999997
AOC4P	24.7167	-0.00278566	0.0353879	0.166371	0.999997
AOX1	5468.16	-0.000425489	0.0343599	0.810424	0.999997
AOX2P	0.47416	-0.000127393	0.0350611	0.759136	0.999997
AP1AR	374.336	-0.00289772	0.0310531	0.790463	0.999997
AP1B1	1258.27	-0.00594342	0.0324397	0.45646	0.999997
AP1B1P1	0.101575	-1.86124e-05	0.0350564	0.964087	0.999997
AP1G1	1705.96	-0.000953982	0.0315535	0.923145	0.999997
AP1G2	460.253	0.00793837	0.0326689	0.300003	0.999997
AP1M1	367.093	-0.0106883	0.0325782	0.202113	0.999997
AP1M2	646.035	0.00323972	0.0339655	0.349559	0.999997
AP1S1	395.527	-0.00776701	0.0326775	0.307281	0.999997
AP1S2	164.867	-0.0107611	0.0358502	0.042196	0.999997
AP1S3	418.14	0.00853125	0.0354458	0.0647152	0.999997
AP2A1	976.661	-0.0097559	0.031945	0.310529	0.999997
AP2A2	652.585	-0.0232254	0.0306507	0.0798627	0.999997
AP2B1	2635.01	0.0143754	0.0327383	0.10437	0.999997
AP2M1	1798.9	-0.0134162	0.0321789	0.166023	0.999997
AP2S1	430.254	-0.00578029	0.0324456	0.466986	0.999997
AP3B1	758.747	0.0029164	0.0324163	0.707883	0.999997
AP3B2	4.90869	0.00161932	0.0345403	0.418742	0.999997
AP3D1	1678.94	0.0072052	0.031936	0.441458	0.999997
AP3M1	549.465	-0.000469806	0.0326906	0.945102	0.999997
AP3M2	245.017	0.00922226	0.0331384	0.178717	0.999997
AP3S1	522.482	-0.00227624	0.0329134	0.710199	0.999997
AP3S2	412.178	-0.00788749	0.0332923	0.202795	0.999997
AP4B1	146.493	0.00968514	0.0323848	0.262218	0.999997
AP4B1-AS1	0.260555	-2.55069e-05	0.0350562	0.950936	0.999997
AP4E1	245.426	-0.0030257	0.0328654	0.634453	0.999997
AP4M1	142.686	0.00359311	0.0328921	0.570816	0.999997
AP4S1	89.5537	-0.00565257	0.0316392	0.567446	0.999997
AP5B1	417.375	0.00409133	0.0330256	0.493478	0.999997
AP5M1	417.698	-0.00880656	0.0328204	0.237317	0.999997
AP5S1	113.796	-0.0138069	0.0329111	0.101436	0.999997
AP5Z1	308.152	0.00121549	0.0326997	0.858332	0.999997
APAF1	417.758	-0.00715058	0.0307432	0.537732	0.999997
APBA1	154.668	-0.00700072	0.0362598	0.0633082	0.999997
APBA2	69.2004	-0.00173427	0.0333648	0.695413	0.999997
APBA3	125.286	0.00128225	0.0329748	0.825944	0.999997
APBB1	94.9687	-0.00411259	0.0328969	0.519952	0.999997
APBB1IP	137.933	-0.00645513	0.0341944	0.151527	0.999997
APBB2	705.34	-0.00150932	0.032351	0.848725	0.999997
APBB3	70.2704	0.00176793	0.0331284	0.738369	0.999997
APC	846.199	-0.00486765	0.0325426	0.520387	0.999997
APC2	8.60379	0.00240904	0.0341705	0.394108	0.999997
APCDD1	90.0779	0.00525544	0.0334207	0.308431	0.999997
APCDD1L	14.1162	0.00645646	0.0368803	0.0568567	0.999997
APCDD1L-AS1	3.14462	0.000830333	0.0342432	0.688627	0.999997
APCS	2391.28	-7.19593e-05	0.0343895	0.965849	0.999997
APEH	899.3	-0.0205003	0.0339894	0.0242405	0.999997
APELA	3.17643	0.000253111	0.0346687	0.838746	0.999997
APEX1	659.939	-0.0218593	0.0314402	0.0728236	0.999997
APEX2	170.32	0.00242247	0.0321906	0.772879	0.999997
APH1A	1671.15	-0.00636069	0.0316597	0.520187	0.999997
APH1B	167.964	-0.00268612	0.0323609	0.734857	0.999997
API5	1058.82	-0.002501	0.0322265	0.76315	0.999997
APIP	177.207	-0.00999939	0.0328001	0.197102	0.999997
APITD1	60.0943	-0.00490728	0.0327461	0.48152	0.999997
APITD1-CORT	4.77847	-0.000860494	0.0344416	0.628097	0.999997
APLF	72.412	-0.00715236	0.0337284	0.173518	0.999997
APLN	91.4433	0.00242647	0.0339919	0.432397	0.999997
APLNR	342.411	-0.00562444	0.0346976	0.139079	0.999997
APLP1	121.655	0.0013929	0.0333799	0.747357	0.999997
APLP2	6671.33	0.000871893	0.0307967	0.938583	0.999997
APMAP	1303.03	-0.00937926	0.0334888	0.137196	0.999997
APOA1	20271.1	-0.000786198	0.0345921	0.607467	0.999997
APOA1-AS	4.39395	-0.000352797	0.0349043	0.683772	0.999997
APOA1BP	645.507	-0.0148258	0.0323801	0.121433	0.999997
APOA2	7630.93	-0.00132198	0.034892	0.359381	0.999997
APOA4	395.818	0.00115665	0.0348678	0.396678	0.999997
APOA5	1079.66	-0.000541397	0.0346551	0.686921	0.999997
APOB	40419	-0.00138789	0.0348086	0.37842	0.999997
APOBEC1	27.0602	0.00220587	0.0345238	0.342971	0.999997
APOBEC2	13.2525	-0.00276964	0.036351	0.0679021	0.999997
APOBEC3A	11.1401	0.00128714	0.0339242	0.644878	0.999997
APOBEC3A_B	0.538024	-4.11915e-05	0.0350563	0.921021	0.999997
APOBEC3B	44.8909	0.0149212	0.0544019	0.0043746	0.999997
APOBEC3B-AS1	0.0779877	1.47714e-05	0.0350564	0.971499	0.999997
APOBEC3C	72.0005	0.000893567	0.0331694	0.859978	0.999997
APOBEC3D	46.3802	0.00984816	0.0347303	0.0682404	0.999997
APOBEC3F	78.4666	0.00362111	0.0333807	0.450188	0.999997
APOBEC3G	129.579	-0.0088604	0.0329565	0.215305	0.999997
APOBEC3H	3.60944	-0.00350515	0.035206	0.165108	0.999997
APOBEC4	0.443352	-1.04583e-05	0.0350558	0.979912	0.999997
APOBR	69.3873	-0.00115269	0.0332276	0.812519	0.999997
APOC1	7473.7	-0.000985402	0.0343276	0.620927	0.999997
APOC1P1	314.611	-0.00141382	0.0348912	0.346723	0.999997
APOC2	4774.25	-0.00148158	0.034593	0.428151	0.999997
APOC3	6295.49	-0.000358194	0.0345107	0.813357	0.999997
APOC4	423.584	-0.000314273	0.0345999	0.818094	0.999997
APOC4-APOC2	19.9005	-0.00371013	0.0375598	0.0380362	0.999997
APOD	113.388	0.00993879	0.0413847	0.017561	0.999997
APOE	10775.8	-0.000953725	0.0338804	0.732926	0.999997
APOF	636.322	-0.00181973	0.0351579	0.233188	0.999997
APOH	12578.8	-0.000720839	0.0345812	0.635269	0.999997
APOL1	3119.21	-0.00248517	0.0333225	0.597661	0.999997
APOL2	659.087	-0.00733671	0.0332471	0.231351	0.999997
APOL3	248.276	-0.0025047	0.0335762	0.527473	0.999997
APOL4	97.3139	-0.00110654	0.0330516	0.84145	0.999997
APOL5	1.87794	-4.38313e-05	0.0350562	0.916102	0.999997
APOL6	2256.06	-0.0010656	0.0333645	0.805973	0.999997
APOLD1	155.224	0.00153797	0.0329847	0.791237	0.999997
APOM	376.289	-0.00242198	0.0351379	0.212474	0.999997
APOO	85.1222	-0.00489258	0.0326771	0.495522	0.999997
APOOL	387.896	-0.00718025	0.0319125	0.445491	0.999997
APOPT1	195.64	-0.00928053	0.0317007	0.356608	0.999997
APP	5192.46	0.00857011	0.0289321	0.536537	0.999997
APPBP2	572.562	-0.00706507	0.0322224	0.415186	0.999997
APPL1	831.443	-0.00335854	0.0325387	0.652008	0.999997
APPL2	425.64	0.00575691	0.0318902	0.537674	0.999997
APRT	668.875	-0.00451368	0.032413	0.568258	0.999997
APTR	41.7447	0.00740948	0.0333224	0.216646	0.999997
APTX	239.051	0.00473385	0.0314696	0.641991	0.999997
AQP1	790.112	0.000814729	0.0330056	0.886205	0.999997
AQP10	4.33442	0.000281387	0.0346833	0.818409	0.999997
AQP11	33.7023	-0.00386026	0.0350865	0.164016	0.999997
AQP12A	0.682031	-0.000176785	0.035066	0.670575	0.999997
AQP12B	1.32469	6.84974e-06	0.0350557	0.986847	0.999997
AQP2	0.471321	2.60404e-05	0.0350561	0.949964	0.999997
AQP3	484.96	-0.00523497	0.0337911	0.243414	0.999997
AQP4	15.162	-0.00323525	0.0353406	0.160483	0.999997
AQP4-AS1	0.101537	4.00927e-06	0.0350562	0.992267	0.999997
AQP5	316.992	0.00658231	0.0377496	0.0444274	0.999997
AQP6	7.84262	-0.000619629	0.0341389	0.777851	0.999997
AQP7	14.4384	0.000391029	0.0342022	0.847807	0.999997
AQP7P1	21.6933	0.00308754	0.0339859	0.359751	0.999997
AQP7P3	15.5359	0.00179861	0.0344062	0.423888	0.999997
AQP8	0.546017	0.00010902	0.0350599	0.792598	0.999997
AQP9	1777.17	-0.0014852	0.0342498	0.520224	0.999997
AQR	641.022	0.000208494	0.0324192	0.978367	0.999997
AR	656.596	-0.00202632	0.0346431	0.337526	0.999997
ARAF	500.319	-0.0105002	0.0328785	0.172558	0.999997
ARAP1	1282.75	-0.0040818	0.032356	0.611429	0.999997
ARAP2	835.415	-0.00584012	0.0323275	0.480105	0.999997
ARAP3	245.045	-0.00461941	0.0328685	0.480977	0.999997
ARC	9.10346	0.00411278	0.0353466	0.137717	0.999997
ARCN1	2330.61	0.0152544	0.0313505	0.180224	0.999997
AREG	398.989	0.00396127	0.0343068	0.24035	0.999997
AREL1	587.247	-0.00346393	0.0307073	0.763404	0.999997
ARF1	3651.29	0.00541472	0.0322816	0.516665	0.999997
ARF3	1345.4	0.00699048	0.0313443	0.508089	0.999997
ARF4	2198.2	0.00327194	0.0314586	0.746973	0.999997
ARF5	653.011	-0.00371983	0.0318527	0.689159	0.999997
ARF6	1342.71	-0.00285301	0.0306101	0.806481	0.999997
ARFGAP1	742.241	0.008584	0.0334303	0.163141	0.999997
ARFGAP2	722.961	-0.00434039	0.0314035	0.673332	0.999997
ARFGAP3	845.519	-0.00356711	0.0323119	0.660492	0.999997
ARFGEF1	1954.44	0.0142481	0.0323833	0.131819	0.999997
ARFGEF2	2020.77	0.00283279	0.0302596	0.815895	0.999997
ARFGEF3	1516.48	0.00916326	0.0363306	0.0461985	0.999997
ARFIP1	574.612	-0.000515598	0.0322456	0.949832	0.999997
ARFIP2	394.345	-0.00142169	0.0315028	0.88697	0.999997
ARFRP1	351.492	0.00591279	0.032949	0.365627	0.999997
ARG1	1207.28	-0.00109059	0.0347979	0.439252	0.999997
ARG2	58.1575	-0.0025191	0.0336074	0.51716	0.999997
ARGFX	0.0638421	3.88806e-07	0.0350563	0.99925	0.999997
ARGFXP2	0.0852403	-1.85523e-05	0.0350563	0.964225	0.999997
ARGLU1	461.581	0.00647037	0.0330291	0.314445	0.999997
ARHGAP1	944.445	0.0106098	0.0331013	0.145736	0.999997
ARHGAP10	180.15	0.00309441	0.0320605	0.724016	0.999997
ARHGAP11A	328.497	0.00552758	0.0333949	0.296723	0.999997
ARHGAP11B	17.8676	0.00427034	0.0342875	0.226027	0.999997
ARHGAP12	1154.34	0.006451	0.0325075	0.41177	0.999997
ARHGAP15	72.0231	-0.0053172	0.0343732	0.172554	0.999997
ARHGAP17	309.696	0.0152159	0.0316373	0.163606	0.999997
ARHGAP18	804.305	0.0043088	0.0333059	0.405323	0.999997
ARHGAP19	170.04	-0.00824762	0.0330789	0.220463	0.999997
ARHGAP19-SLIT1	2.51572	0.000346902	0.0350951	0.406424	0.999997
ARHGAP20	32.0335	-0.00279504	0.0341332	0.358863	0.999997
ARHGAP21	1658.54	-0.00482157	0.0322226	0.568424	0.999997
ARHGAP22	44.7611	0.0085514	0.0338936	0.123128	0.999997
ARHGAP23	751.153	0.00143615	0.0331886	0.775423	0.999997
ARHGAP24	133.553	0.000861501	0.0330771	0.873735	0.999997
ARHGAP25	129.724	-0.0214888	0.0552725	0.00266256	0.961015
ARHGAP26	787.506	0.0204995	0.0331493	0.0362997	0.999997
ARHGAP26-AS1	0.0275476	-1.88281e-05	0.0350565	0.963659	0.999997
ARHGAP26-IT1	1.09065	0.000953797	0.0350107	0.36137	0.999997
ARHGAP27	724.593	0.00953977	0.0337632	0.112848	0.999997
ARHGAP28	42.9566	-0.00298415	0.0339238	0.383351	0.999997
ARHGAP29	779.306	-0.00810719	0.0343447	0.105259	0.999997
ARHGAP30	218.568	-0.00771754	0.0335028	0.181084	0.999997
ARHGAP31	398.227	-0.00819647	0.0330278	0.230325	0.999997
ARHGAP31-AS1	0.575967	0.000242902	0.03497	0.726657	0.999997
ARHGAP32	1435.76	0.00627504	0.0334463	0.246769	0.999997
ARHGAP33	38.429	0.00787894	0.0343828	0.107415	0.999997
ARHGAP35	1677.14	-0.00651841	0.0324493	0.416606	0.999997
ARHGAP36	0.427158	-8.53956e-06	0.035056	0.983566	0.999997
ARHGAP39	144.934	0.00564181	0.0342844	0.169176	0.999997
ARHGAP4	258.479	0.00107488	0.0330485	0.8462	0.999997
ARHGAP40	21.3124	0.00202449	0.0338821	0.517203	0.999997
ARHGAP42	403.033	0.000569217	0.0324398	0.940527	0.999997
ARHGAP44	56.7606	0.003739	0.033437	0.424083	0.999997
ARHGAP5	2944.09	0.00140359	0.0328181	0.826596	0.999997
ARHGAP5-AS1	23.7914	0.00503141	0.0334653	0.313804	0.999997
ARHGAP6	62.2799	0.00504619	0.0338328	0.246971	0.999997
ARHGAP8	131.368	0.00606589	0.0339387	0.187972	0.999997
ARHGAP9	79.2314	-0.0140399	0.0403126	0.0134633	0.999997
ARHGDIA	1664.99	0.00285215	0.0324682	0.708397	0.999997
ARHGDIB	828.491	-0.0118836	0.0333699	0.0999365	0.999997
ARHGDIG	10.6284	0.00587932	0.0428693	0.00949719	0.999997
ARHGEF1	634.69	0.00605657	0.0327991	0.386076	0.999997
ARHGEF10	319.951	0.00783546	0.0330321	0.24482	0.999997
ARHGEF10L	698.148	-0.00447397	0.033254	0.404066	0.999997
ARHGEF11	871.856	0.00470086	0.0313425	0.652266	0.999997
ARHGEF12	4608.32	-0.0138781	0.0325391	0.12706	0.999997
ARHGEF15	71.544	-0.00712004	0.0343109	0.12662	0.999997
ARHGEF16	470.846	0.00982725	0.0336927	0.112354	0.999997
ARHGEF17	591.826	0.00306721	0.0330658	0.589203	0.999997
ARHGEF18	971.508	0.00531083	0.0316933	0.585872	0.999997
ARHGEF19	102.435	0.0087195	0.0346902	0.0821981	0.999997
ARHGEF2	749.91	0.0161432	0.0331253	0.0638768	0.999997
ARHGEF25	86.046	0.00272644	0.0330287	0.636196	0.999997
ARHGEF26	165.838	-0.00439843	0.0344698	0.199433	0.999997
ARHGEF26-AS1	3.69342	-0.000294701	0.0347341	0.796936	0.999997
ARHGEF28	538.589	0.000673471	0.0322371	0.934702	0.999997
ARHGEF3	303.946	-0.00877403	0.0323058	0.312428	0.999997
ARHGEF33	5.38622	-0.00102724	0.0338932	0.712222	0.999997
ARHGEF34P	263.988	0.00808012	0.0329745	0.243592	0.999997
ARHGEF35	200.203	0.00368097	0.0324964	0.62811	0.999997
ARHGEF37	219.579	-0.00572127	0.0319231	0.536768	0.999997
ARHGEF38	135.741	0.00621254	0.034403	0.142821	0.999997
ARHGEF38-IT1	0.647103	0.000286526	0.0349421	0.709348	0.999997
ARHGEF39	52.6844	0.00643331	0.0345787	0.126316	0.999997
ARHGEF4	119.82	0.00615372	0.0359493	0.0786176	0.999997
ARHGEF40	604.708	-0.0045571	0.033256	0.396675	0.999997
ARHGEF5	614.7	0.0115814	0.0333607	0.105213	0.999997
ARHGEF6	193.976	-0.0084061	0.035755	0.0599827	0.999997
ARHGEF7	596.848	0.00708055	0.0311274	0.518351	0.999997
ARHGEF7-AS2	0.327182	5.29139e-05	0.035057	0.898377	0.999997
ARHGEF9	181.614	0.00390582	0.032783	0.561798	0.999997
ARHGEF9-IT1	0.137455	5.11826e-06	0.0350562	0.99013	0.999997
ARID1A	1046.56	0.000823977	0.0320154	0.925496	0.999997
ARID1B	890.445	0.0132082	0.0314881	0.225877	0.999997
ARID2	613.827	0.00160615	0.032021	0.855359	0.999997
ARID3A	95.7467	0.00164153	0.0331769	0.747491	0.999997
ARID3B	118.951	0.00534065	0.032744	0.447955	0.999997
ARID3C	8.05279	-7.56949e-05	0.0344938	0.959984	0.999997
ARID4A	329.546	-0.0080061	0.0319601	0.393735	0.999997
ARID4B	711.497	0.0134115	0.0317106	0.203549	0.999997
ARID5A	193.349	-0.00686588	0.0328583	0.32446	0.999997
ARID5B	720.159	0.0120063	0.0327701	0.145935	0.999997
ARIH1	1011.88	0.0108169	0.0320755	0.254185	0.999997
ARIH2	506.579	-0.0253949	0.0318382	0.0388171	0.999997
ARIH2OS	6.60821	-0.00323367	0.03409	0.325938	0.999997
ARL1	810.428	-0.00449793	0.0328658	0.491974	0.999997
ARL10	52.497	0.007115	0.0335568	0.195083	0.999997
ARL11	37.0922	-0.00340718	0.0330609	0.553341	0.999997
ARL13A	0.268781	-5.95913e-05	0.0350572	0.885646	0.999997
ARL13B	151.292	0.00146934	0.0321243	0.863402	0.999997
ARL14	140.427	0.0010851	0.0331846	0.828842	0.999997
ARL14EP	206.834	-0.00297517	0.0321062	0.730607	0.999997
ARL14EPL	0.76382	-0.000169067	0.0349433	0.817576	0.999997
ARL15	111.669	-0.0119639	0.0344785	0.0558642	0.999997
ARL16	96.2195	0.000266887	0.0325983	0.970132	0.999997
ARL17A	250.911	0.00325661	0.0326382	0.647901	0.999997
ARL17B	24.0357	-0.00262022	0.0331373	0.625378	0.999997
ARL2	244.449	0.0107266	0.0339004	0.0870288	0.999997
ARL2-SNX15	0.200265	3.34586e-05	0.0350565	0.935575	0.999997
ARL2BP	577.174	-0.0128244	0.0325563	0.147191	0.999997
ARL3	108.594	0.00570933	0.0322627	0.498093	0.999997
ARL4A	337.965	0.00278875	0.0330754	0.618982	0.999997
ARL4C	571.806	0.0081656	0.0332008	0.205627	0.999997
ARL4D	110.609	-0.00201113	0.0334139	0.641203	0.999997
ARL5A	765.207	-0.00562444	0.032929	0.389701	0.999997
ARL5B	447.291	-0.00633018	0.0331888	0.29098	0.999997
ARL6	46.1958	0.00299011	0.0329744	0.617397	0.999997
ARL6IP1	3057.69	-0.000518868	0.0316219	0.957501	0.999997
ARL6IP4	752.872	-0.00318447	0.0324858	0.674984	0.999997
ARL6IP5	1415.35	-0.0017528	0.0322765	0.829365	0.999997
ARL6IP6	221.228	0.011828	0.0337947	0.0783706	0.999997
ARL8A	320.427	-0.0137666	0.0313555	0.218711	0.999997
ARL8B	1049.23	-0.00232164	0.031513	0.816403	0.999997
ARL9	2.66893	-0.00155523	0.0342391	0.509032	0.999997
ARMC1	470.639	0.00132516	0.0321994	0.873681	0.999997
ARMC10	552.274	-0.0032527	0.0325531	0.660059	0.999997
ARMC12	1.14588	-0.00129055	0.0350808	0.28596	0.999997
ARMC2	31.2381	0.00087597	0.0331342	0.866251	0.999997
ARMC3	11.4677	0.00327033	0.0349257	0.202364	0.999997
ARMC4	4.94736	-0.0026987	0.0347277	0.261558	0.999997
ARMC5	145.209	-0.00181821	0.0329532	0.759764	0.999997
ARMC6	294.53	-0.0079843	0.0331188	0.224769	0.999997
ARMC7	78.8514	0.000962892	0.0327547	0.884232	0.999997
ARMC8	446.221	0.00226532	0.0323113	0.778496	0.999997
ARMC9	182.766	0.00801726	0.0333397	0.191733	0.999997
ARMCX1	80.3975	0.00418129	0.0331727	0.449742	0.999997
ARMCX2	166.287	0.00714022	0.0329375	0.294724	0.999997
ARMCX3	665.266	0.00358634	0.0312725	0.733186	0.999997
ARMCX4	94.4207	0.0110326	0.0338259	0.0865493	0.999997
ARMCX5	162.901	0.00270634	0.0321241	0.752497	0.999997
ARMCX5-GPRASP2	47.9523	-0.000514527	0.0338744	0.850209	0.999997
ARMCX6	197.778	0.00543542	0.0320263	0.545696	0.999997
ARMS2	0.0582356	1.15357e-07	0.0350563	0.999777	0.999997
ARMT1	369.927	-0.012107	0.0338773	0.0720871	0.999997
ARNT	689.232	-0.00777686	0.0329325	0.264055	0.999997
ARNT2	199.26	0.0063765	0.0336306	0.213907	0.999997
ARNTL	130.632	-0.0155154	0.0370671	0.0182344	0.999997
ARNTL2	1309.39	0.0114327	0.0353067	0.0449907	0.999997
ARPC1A	1315.61	-0.000157199	0.0318197	0.986493	0.999997
ARPC1B	2045.22	0.00305173	0.0323178	0.705437	0.999997
ARPC2	2406.78	0.0029272	0.032468	0.701278	0.999997
ARPC3	1430.81	-0.0044871	0.032673	0.529879	0.999997
ARPC4	1126.47	0.00254822	0.0317498	0.788287	0.999997
ARPC4-TTLL3	34.4737	-0.00135644	0.0338578	0.645978	0.999997
ARPC5	2192.97	-0.00118901	0.0324627	0.875214	0.999997
ARPC5L	252.765	0.000861286	0.0325467	0.906107	0.999997
ARPIN	452.75	0.0037043	0.032422	0.63567	0.999997
ARPP19	2508.55	0.00164145	0.0327019	0.809769	0.999997
ARPP21	3.99435	-0.00275048	0.03615	0.084941	0.999997
ARR3	0.026429	-1.84875e-05	0.0350564	0.964317	0.999997
ARRB1	661.895	-0.00959837	0.0328985	0.197523	0.999997
ARRB2	255.755	-0.0177653	0.0369034	0.0146925	0.999997
ARRDC1	346.953	0.00292864	0.0326496	0.67866	0.999997
ARRDC1-AS1	52.207	0.00628831	0.0330693	0.31715	0.999997
ARRDC2	366.634	0.00411557	0.0311658	0.701585	0.999997
ARRDC3	1379.97	-0.00570059	0.0331164	0.34427	0.999997
ARRDC3-AS1	9.75186	0.00118691	0.0335167	0.756564	0.999997
ARRDC4	653.057	-0.00331488	0.0321933	0.694119	0.999997
ARRDC5	2.23927	-0.00134956	0.0345371	0.47003	0.999997
ARSA	367.645	-0.0068237	0.0335925	0.201258	0.999997
ARSB	255.746	-0.00925655	0.0338557	0.11203	0.999997
ARSD	1144.41	-0.00402029	0.0326997	0.566246	0.999997
ARSE	368.483	-0.00976339	0.0355996	0.0517752	0.999997
ARSF	4.25125	0.000496521	0.0346177	0.720128	0.999997
ARSG	42.4451	0.00372633	0.0332796	0.465967	0.999997
ARSH	1.04343	-0.00104874	0.0350199	0.341252	0.999997
ARSI	40.9744	0.0102494	0.037514	0.0310781	0.999997
ARSJ	138.481	-0.0092987	0.033288	0.159086	0.999997
ARSK	65.462	-0.00699459	0.0329365	0.302712	0.999997
ART1	0.741265	-2.43633e-05	0.0350558	0.953284	0.999997
ART3	2.50328	5.1077e-05	0.0347371	0.96317	0.999997
ART4	67.6438	-0.00306729	0.0351464	0.1859	0.999997
ART5	1.27956	0.000973442	0.0348111	0.462578	0.999997
ARTN	17.4176	0.000522623	0.0341635	0.806263	0.999997
ARV1	140.033	-0.0119056	0.0326457	0.160395	0.999997
ARVCF	120.39	-0.00130995	0.0329804	0.821673	0.999997
ARX	5.97098	-0.000719382	0.0346837	0.599789	0.999997
AS3MT	115.297	-0.00134241	0.0342484	0.551124	0.999997
ASAH1	1928.51	-0.00655352	0.0329402	0.327013	0.999997
ASAH2	9.70833	-0.00565618	0.0355688	0.096966	0.999997
ASAH2B	13.0122	-0.00161749	0.0333671	0.713336	0.999997
ASAP1	651.939	0.00510129	0.0321104	0.560471	0.999997
ASAP1-IT1	12.1999	0.000312958	0.0335839	0.928968	0.999997
ASAP1-IT2	8.53766	0.00318348	0.0345169	0.259759	0.999997
ASAP2	1097.81	0.0135935	0.0347561	0.0406633	0.999997
ASAP3	169.477	-0.00240062	0.0336136	0.531687	0.999997
ASB1	383.137	0.0225387	0.0337737	0.0212113	0.999997
ASB10	0.713007	2.56717e-05	0.0350559	0.95074	0.999997
ASB11	2.98851	-0.000107406	0.0347104	0.925905	0.999997
ASB12	1.25512	-6.15738e-05	0.0347973	0.950974	0.999997
ASB13	289.608	-0.00431997	0.0331014	0.454628	0.999997
ASB14	1.50756	1.94524e-05	0.0350203	0.970463	0.999997
ASB15	1.26917	-8.54021e-05	0.035058	0.837265	0.999997
ASB16	1.66955	0.00040808	0.0348282	0.689465	0.999997
ASB16-AS1	47.4184	0.00136099	0.0326764	0.84348	0.999997
ASB17	0.0371446	-2.82045e-05	0.0350566	0.945608	0.999997
ASB18	0.0788483	2.98362e-05	0.0350566	0.942454	0.999997
ASB2	23.2551	-0.00476001	0.0340602	0.229754	0.999997
ASB3	115.359	0.00645275	0.0329651	0.328129	0.999997
ASB4	173.74	-0.00523856	0.037438	0.0527046	0.999997
ASB5	25.5453	0.00121416	0.0351098	0.276627	0.999997
ASB6	275.954	0.00296056	0.0323653	0.70902	0.999997
ASB7	278.874	0.0149098	0.0282537	0.309801	0.999997
ASB8	235.569	-0.0196492	0.0338238	0.0286642	0.999997
ASB9	41.8713	-0.00648301	0.0345507	0.126785	0.999997
ASB9P1	0.268447	1.90024e-05	0.0350562	0.963412	0.999997
ASCC1	235.829	0.0011012	0.0326108	0.876767	0.999997
ASCC2	391.865	-0.0104942	0.032302	0.241144	0.999997
ASCC3	1512.8	-0.0143629	0.0319387	0.162436	0.999997
ASCL1	11.2656	-6.49665e-05	0.0350567	0.876103	0.999997
ASCL2	34.2283	0.00269732	0.0340916	0.377825	0.999997
ASCL4	0.198648	7.34099e-05	0.035058	0.859184	0.999997
ASCL5	1.00924	0.000268471	0.0349878	0.685938	0.999997
ASF1A	238.043	-0.00644544	0.0334061	0.245347	0.999997
ASF1B	171.956	0.00667974	0.0349111	0.105006	0.999997
ASGR1	787.098	-0.00253739	0.0351112	0.211723	0.999997
ASGR2	851.163	-0.00143931	0.0346384	0.422678	0.999997
ASH1L	2082.02	0.011991	0.0313123	0.278438	0.999997
ASH1L-AS1	16.9479	0.0037449	0.0334264	0.426224	0.999997
ASH2L	354.973	-0.00683922	0.0317333	0.48403	0.999997
ASIC1	16.4017	0.00440771	0.0347147	0.175963	0.999997
ASIC2	1.10562	-0.000110819	0.0348148	0.909427	0.999997
ASIC3	6.18893	0.00366484	0.0348993	0.188098	0.999997
ASIC4	3.09376	0.000136273	0.0344064	0.934418	0.999997
ASIC5	0.0597136	5.09481e-05	0.0350572	0.901913	0.999997
ASIP	0.382661	0.000119346	0.0350459	0.796582	0.999997
ASL	976.02	-0.00691283	0.0339421	0.159669	0.999997
ASMT	0.87631	-0.00018901	0.0348964	0.820547	0.999997
ASMTL	199.031	0.000192613	0.0328953	0.974786	0.999997
ASMTL-AS1	36.9258	0.0018555	0.0335412	0.633221	0.999997
ASNA1	361.972	-0.0277524	0.032883	0.0178087	0.999997
ASNS	322.465	0.0100763	0.0380489	0.0287255	0.999997
ASNSD1	416.714	-0.014115	0.0317216	0.184051	0.999997
ASPA	15.5508	-0.000315524	0.0340862	0.888214	0.999997
ASPDH	84.4322	-0.000377743	0.0346269	0.777707	0.999997
ASPG	99.5163	-0.00373593	0.0363766	0.0842356	0.999997
ASPH	5625.74	0.00593384	0.033033	0.346696	0.999997
ASPHD1	72.9459	0.00262437	0.0335683	0.513741	0.999997
ASPHD2	83.8126	0.00731632	0.0336415	0.177872	0.999997
ASPM	728.488	0.00740904	0.03419	0.127792	0.999997
ASPN	597.487	-0.00382161	0.0336771	0.359039	0.999997
ASPRV1	30.2635	0.000776832	0.0338559	0.782384	0.999997
ASPSCR1	183.35	-0.00344206	0.0327183	0.617475	0.999997
ASRGL1	51.7551	-0.00226202	0.0332578	0.643573	0.999997
ASS1	2842.46	-0.00599618	0.035077	0.110616	0.999997
ASTE1	80.3482	-0.00897095	0.0323637	0.295622	0.999997
ASTL	1.40205	0.00106653	0.0349961	0.351885	0.999997
ASTN1	3.38179	-0.000164296	0.0340457	0.943368	0.999997
ASTN2	39.4978	-0.0111185	0.0338993	0.0821648	0.999997
ASUN	317.494	-0.00170305	0.0329455	0.775273	0.999997
ASXL1	790.45	0.00560501	0.0316391	0.5706	0.999997
ASXL2	740.913	-0.0144884	0.0315584	0.185888	0.999997
ASXL3	11.9211	-0.00426163	0.0360962	0.0950895	0.999997
ASZ1	0.0248344	2.77677e-05	0.0350566	0.946436	0.999997
ATAD1	574.484	-0.00242592	0.0322616	0.767342	0.999997
ATAD2	723.667	0.00524071	0.0331423	0.370513	0.999997
ATAD2B	329.148	-0.0103133	0.0319629	0.285328	0.999997
ATAD3A	359.644	-0.000879316	0.0330196	0.876161	0.999997
ATAD3B	221.89	0.00590965	0.0332495	0.30312	0.999997
ATAD3C	43.0304	-0.00562331	0.0353356	0.106541	0.999997
ATAD5	162.533	0.00792984	0.0339677	0.131297	0.999997
ATAT1	43.215	0.00205635	0.0328997	0.738384	0.999997
ATCAY	0.622492	0.000177507	0.0350618	0.679846	0.999997
ATE1	570.989	-0.00862856	0.0321423	0.340223	0.999997
ATE1-AS1	3.23036	0.00324162	0.0356316	0.134227	0.999997
ATF1	215.008	-0.00403041	0.0325504	0.589385	0.999997
ATF2	723.199	0.00077221	0.0327438	0.907497	0.999997
ATF3	139.094	0.0136964	0.0327957	0.111128	0.999997
ATF4	2000.82	0.0082058	0.031911	0.388531	0.999997
ATF5	854.87	-0.00152371	0.0337955	0.627562	0.999997
ATF6	1263.14	-0.00246171	0.0320139	0.781013	0.999997
ATF6B	540.426	0.00809886	0.0324104	0.331335	0.999997
ATF7	441.379	0.00689127	0.0318787	0.466338	0.999997
ATF7IP	1580.41	0.00218689	0.0292576	0.870255	0.999997
ATF7IP2	147.975	-0.00569622	0.0333453	0.296528	0.999997
ATG10	57.9939	-0.00385377	0.0322489	0.642922	0.999997
ATG101	319.982	-8.75751e-05	0.0328756	0.988668	0.999997
ATG12	503.016	-0.00254035	0.0324766	0.737615	0.999997
ATG13	766.999	0.00291467	0.0321284	0.734082	0.999997
ATG14	270.696	-0.0133961	0.0316416	0.209158	0.999997
ATG16L1	509.538	0.00631023	0.0329378	0.342251	0.999997
ATG16L2	85.3991	0.00528003	0.0329067	0.419727	0.999997
ATG2A	590.089	-0.00316873	0.0330266	0.586719	0.999997
ATG2B	712.083	-0.00877374	0.0328296	0.237264	0.999997
ATG3	434.912	-0.00289931	0.0325541	0.693931	0.999997
ATG4A	155.332	-0.0053655	0.0332115	0.346124	0.999997
ATG4B	298.293	0.0116684	0.0325599	0.175277	0.999997
ATG4C	103.959	-0.00249663	0.0331532	0.637129	0.999997
ATG4D	211.787	-0.000824706	0.0328686	0.894241	0.999997
ATG5	552.644	0.00362041	0.0320276	0.683246	0.999997
ATG7	358.353	-0.00180352	0.0311271	0.866731	0.999997
ATG9A	610.774	-0.0012571	0.0324217	0.870266	0.999997
ATG9B	37.2209	0.0074978	0.0383463	0.035699	0.999997
ATHL1	552.505	0.00324787	0.0332774	0.5169	0.999997
ATIC	410.44	0.00549401	0.032919	0.401197	0.999997
ATL1	60.6456	0.00684264	0.0331001	0.280272	0.999997
ATL2	893.369	-0.00980229	0.0321824	0.282102	0.999997
ATL3	2793.45	0.00259746	0.0324038	0.739205	0.999997
ATM	1449.39	0.00305666	0.0319145	0.73758	0.999997
ATMIN	760.565	-0.0132487	0.0325489	0.138701	0.999997
ATN1	689.407	0.0053672	0.0337156	0.248225	0.999997
ATOH1	1.10503	-5.14064e-07	0.0349519	0.99941	0.999997
ATOH7	0.86166	-0.000478737	0.0349721	0.54714	0.999997
ATOH8	105.535	-0.00095271	0.0340772	0.690976	0.999997
ATOX1	250.217	-0.00800273	0.0332992	0.197695	0.999997
ATP10A	163.204	0.00765707	0.0328585	0.282368	0.999997
ATP10B	587.597	0.00689347	0.0384552	0.03652	0.999997
ATP10D	378.744	-0.00549063	0.0330777	0.36707	0.999997
[truncated: 21,403 more rows]

## Sheet: Fig7a,SD17_B_vs_C2D1
gene	baseMean	log2FoldChange	lfcSE	pvalue	padj
[truncated: 16,412 more rows]

[truncated: 2 more sheets: Fig7b,SD18_C1D1_vs_C2D1, Fig7c_pathways]
